# Supplementary material for: Rationally derived inhibitors of hepatitis C virus (HCV) p7 channel activity reveal prospect for bimodal antiviral therapy
Source: eLife. 2020 Nov 10;9:e52555. doi: 10.7554/eLife.52555 (PMC7714397; doi:10.7554/eLife.52555)
Supplement: Figure 1—source data 1. [file elife-52555-fig1-data1.zip]

Archive with 37 entries (35 files):
- SD-figure1/
- SD-figure1/Compare JK3-32 - RIM - SOF - DCV activity.pzfx
- SD-figure1/Exp019-JK332-geno/
- SD-figure1/Exp019-JK332-geno/1191-108 J4-JFH1 8-point.pzfx
- SD-figure1/Exp019-JK332-geno/1191-108 S52-JFH1 8-point.pzfx
- SD-figure1/Exp019-JK332-geno/Activity of JK3-32 against gt3a HCV.docx
- SD-figure1/Exp019-JK332-geno/DCV J4-JFH1.emf
- SD-figure1/Exp019-JK332-geno/DCV J4-JFH1.pzfx
- SD-figure1/Exp019-JK332-geno/DCV S52-JFH1.emf
- SD-figure1/Exp019-JK332-geno/DCV S52-JFH1.pzfx
- SD-figure1/Exp019-JK332-geno/Exp 019.xlsx
- SD-figure1/Exp019-JK332-geno/J4-JFH1 control JK3-32 IC50 curve.emf
- SD-figure1/Exp019-JK332-geno/J4-JFH1 control JK3-32 IC50 curve.pzfx
- SD-figure1/Exp019-JK332-geno/JK3-32 new J4-JFH1 8-point.pzfx
- SD-figure1/Exp019-JK332-geno/JK3-32 new S52-JFH1 12-point repeat.pzfx
- SD-figure1/Exp019-JK332-geno/JK3-32 new S52-JFH1 12-point.pzfx
- SD-figure1/Exp019-JK332-geno/JK3-32 old J4-JFH1 12-point.emf
- SD-figure1/Exp019-JK332-geno/JK3-32 old J4-JFH1 12-point.pzfx
- SD-figure1/Exp019-JK332-geno/JK3-32 old stock J4-JFH1 8-point.pzfx
- SD-figure1/Exp019-JK332-geno/JK3-32 old stock S52-JFH1 8-point repeat.pzfx
- SD-figure1/Exp019-JK332-geno/JK3-32 old stock S52-JFH1 8-point.emf
- SD-figure1/Exp019-JK332-geno/JK3-32 old stock S52-JFH1 8-point.pzfx
- SD-figure1/Exp019-JK332-geno/JK3-34 J4-JFH1 8-point.pzfx
- SD-figure1/Exp019-JK332-geno/JK3-34 S52-JFH1 8-point.pzfx
- SD-figure1/Exp019-JK332-geno/JK3-42 J4-JFH1 8-point.pzfx
- SD-figure1/Exp019-JK332-geno/JK3-42 S52-JFH1 8-point.pzfx
- SD-figure1/Exp019-JK332-geno/JS-Exp019-J4-plate3-analysis-180515 PHASE.txt
- SD-figure1/Exp019-JK332-geno/JS-Exp019-J4-plate3-analysis-180515.txt
- SD-figure1/Exp019-JK332-geno/JS-Exp019-S52-J4-plate2-analysis-180515 PHASE.txt
- SD-figure1/Exp019-JK332-geno/JS-Exp019-S52-J4-plate2-analysis-180515.txt
- SD-figure1/Exp019-JK332-geno/JS-Exp019-S52-plate1-analysis-180515 PHASE.txt
- SD-figure1/Exp019-JK332-geno/JS-Exp019-S52-plate1-analysis-180515.txt
- SD-figure1/Exp019-JK332-geno/S52-JFH1 JK3-32 IC50 curve n=1.emf
- SD-figure1/Exp019-JK332-geno/S52-JFH1 JK3-32 IC50 curve n=1.pzfx
- SD-figure1/Exp019-JK332-geno/S52-JFH1 JK3-32 IC50 curve n=2.emf
- SD-figure1/Exp019-JK332-geno/S52-JFH1 JK3-32 IC50 curve n=2.pzfx
- SD-figure1/SAR-table-data.xlsx
