# Supplementary material for: Rationally derived inhibitors of hepatitis C virus (HCV) p7 channel activity reveal prospect for bimodal antiviral therapy
Source: eLife. 2020 Nov 10;9:e52555. doi: 10.7554/eLife.52555 (PMC7714397; doi:10.7554/eLife.52555)
Supplement: Figure 1—source data 1. [file elife-52555-fig1-data1.zip › SD-figure1/Exp019-JK332-geno/JS-Exp019-J4-plate3-analysis-180515 PHASE.txt]

Barcode: 2015y5m18d11h33

Time Stamp:	18/05/2015 11:54:00	Elapsed:	0	hours

Phase Object Confluence (Percent)
	1	2	3	4	5	6	7	8	9	10	11	12
A	17.37854	32.57916	51.45902	38.63326	40.56502	40.33501	26.09494	47.6125	27.61488	33.70708	36.13066	29.37038
B	25.39776	42.16232	43.46647	40.32912	73.23795	62.02776	37.78564	47.53113	39.69761	45.50161	32.08348	34.4619
C	30.26818	42.73993	59.8182	58.2227	74.28946	39.81954	46.71574	41.64344	36.4623	33.69692	37.25412	26.16804
D	36.12429	65.9087	63.99753	51.29411	56.19065	44.86709	42.54578	40.96868	32.3904	35.63324	30.74602	22.88521
E	28.70627	58.85358	63.06829	54.04072	49.86835	32.33841	49.3189	24.15057	44.0784	37.94191	51.44976	23.47659
F	30.91487	53.65905	53.07235	54.1602	37.46574	46.32687	52.69321	32.40609	47.02522	41.78471	50.89317	30.30742
G	35.51487	29.44518	53.39221	41.30518	55.27142	52.44748	45.90884	29.72452	25.64977	38.92287	32.29913	26.58456
H	29.51311	25.653	30.34199	48.56301	36.97827	32.75771	21.92626	26.30137	24.92108	18.50534	25.20834	18.80198

Std Error
	1	2	3	4	5	6	7	8	9	10	11	12
A	6.039073	5.92721	2.399788	2.535616	11.00704	6.447641	4.855676	5.457006	4.734604	3.973428	6.340178	3.601586
B	2.199694	9.521847	7.449915	5.181282	6.101942	1.938189	8.993866	5.701744	2.92037	2.899686	3.146305	5.598157
C	4.368735	11.05658	4.924078	6.404233	4.702633	8.94479	5.010969	11.23981	4.777043	3.952361	3.81219	6.217855
D	1.171551	6.179142	4.760093	5.568023	4.934315	6.569971	10.38593	3.348934	2.786925	5.866713	2.217113	1.478679
E	4.555664	6.08304	5.451438	8.460234	4.819496	9.728077	6.155717	4.876487	8.906322	4.364933	4.377973	5.170675
F	3.279201	7.07079	9.45872	7.033854	2.514913	8.061348	13.95101	5.981498	3.166454	3.135552	3.515194	7.973856
G	8.632586	7.597744	10.32201	8.058443	7.795987	9.107367	10.32017	5.039166	5.681158	2.520828	3.163187	6.857295
H	8.97552	4.158762	9.24381	8.081998	10.04814	2.203867	7.410891	3.964709	2.633453	3.915259	7.641951	0.7820288
