# Supplementary material for: Rationally derived inhibitors of hepatitis C virus (HCV) p7 channel activity reveal prospect for bimodal antiviral therapy
Source: eLife. 2020 Nov 10;9:e52555. doi: 10.7554/eLife.52555 (PMC7714397; doi:10.7554/eLife.52555)
Supplement: Figure 1—source data 1. [file elife-52555-fig1-data1.zip › SD-figure1/Exp019-JK332-geno/JS-Exp019-J4-plate3-analysis-180515.txt]

Barcode: 2015y5m18d11h33

Time Stamp:	18/05/2015 11:54:00	Elapsed:	0	hours

Red Object Count (1/Well)
	1	2	3	4	5	6	7	8	9	10	11	12
A	265.5	330.75	555.75	252	419.25	392.25	173.75	480.75	289.5	378.5	300	382
B	139.5	293	245.25	218	327.5	327.25	153.25	248.75	211.25	207.75	252	351
C	221.5	214.75	351	276.25	258.75	129.25	194	190.75	77.75	149.75	201	184
D	136	303.5	382	207.5	153	119	122.25	115.5	153.25	163.5	156.75	61
E	125.75	201	337.5	204	115.25	115.5	207.5	136	176.75	177	177	33.75
F	142.75	146	173.5	153.25	101.75	146.25	132.5	320.25	218	132.5	146	20
G	190.75	64.25	57.5	180.5	279.5	190.75	101.75	446.5	549	67.75	64.5	26.75
H	3.25	37.25	47	160	132.25	20	33.5	187.25	163.25	26.75	26.75	6.75

Std Error
	1	2	3	4	5	6	7	8	9	10	11	12
A	48.79976	43.59735	126.2289	39.55376	150.3747	83.86037	13.96648	100.7252	41.37934	96.74063	61.4044	95.35285
B	17.83956	78.20166	32.59186	36.6697	34.37174	42.65242	36.36705	53.74535	66.10267	67.26611	48.12657	39.78484
C	34.24057	82.47967	53.74012	31.66853	38.90025	32.82371	45.52472	67.69709	18.80769	36.73185	46.41659	18.14295
D	28.99138	78.66437	83.31367	57.76749	48.76987	24.53229	24.44509	38.77822	23.19977	37.30617	6.75	25.79729
E	20.27468	61.93142	94.77825	50.21454	6.75	38.77822	47.39989	47.54296	32.0868	34.06122	17.6871	14.13256
F	28.68907	43.37242	71.94964	33.63375	23.30013	28.7471	32.31228	116.8691	34.06122	14.02676	23.85721	4.041452
G	41.36902	11.73581	31.32225	70.19794	65.61568	64.80917	30.31054	93.56504	130.4639	11.22776	14.02676	9.428459
H	3.25	24.54375	11.74024	77.38217	51.25	11.74024	16.17354	49.67792	29.62649	5.513242	18.3411	6.75
