# Supplementary material for: Rationally derived inhibitors of hepatitis C virus (HCV) p7 channel activity reveal prospect for bimodal antiviral therapy
Source: eLife. 2020 Nov 10;9:e52555. doi: 10.7554/eLife.52555 (PMC7714397; doi:10.7554/eLife.52555)
Supplement: Figure 1—source data 1. [file elife-52555-fig1-data1.zip › SD-figure1/Exp019-JK332-geno/JS-Exp019-S52-J4-plate2-analysis-180515 PHASE.txt]

Barcode: 2015y5m18d11h9

Time Stamp:	18/05/2015 11:14:00	Elapsed:	0	hours

Phase Object Confluence (Percent)
	1	2	3	4	5	6	7	8	9	10	11	12
A	26.90653	51.47745	29.99092	30.64041	38.00042	36.99731	35.78565	48.70961	26.51191	51.7347	27.48025	48.45475
B	10.42366	25.7148	41.76251	35.25432	41.46221	38.98465	27.38746	49.11882	24.08714	31.44762	34.96949	34.02911
C	10.79658	39.48067	34.19049	45.64668	54.73637	42.1955	33.90799	60.42397	41.01998	45.30013	26.5558	52.09113
D	20.01751	33.85748	46.7126	59.19428	47.5102	47.60862	46.38721	59.57496	58.62125	55.87116	49.09256	34.70573
E	16.35244	51.63325	53.76015	32.7661	59.4508	57.64641	55.83001	62.87287	48.48554	30.7901	38.21181	43.16933
F	17.52384	35.50261	65.18944	48.98664	43.98679	50.15541	37.40248	46.93823	47.10284	37.12091	44.39271	38.31184
G	34.42574	51.52511	55.26909	54.0161	65.1719	44.32323	46.88047	51.40654	62.73146	42.04786	39.8967	39.73763
H	15.09538	16.61585	30.39746	35.63374	42.87547	28.14891	31.47697	28.60958	25.95019	27.51507	21.56139	18.23941

Std Error
	1	2	3	4	5	6	7	8	9	10	11	12
A	1.047822	1.9446	4.28233	5.343953	5.183315	5.424897	4.325184	5.376401	4.181758	5.421361	1.62773	5.506432
B	1.054459	7.079554	10.11235	9.112289	8.926352	8.416945	3.579417	11.51186	5.791014	2.013425	5.770637	5.961008
C	3.326231	7.765018	9.197587	4.847997	6.182651	6.289207	12.76407	5.276917	6.157434	6.164719	2.991461	6.368907
D	6.624893	5.03538	6.116368	7.935002	6.398588	5.038176	5.642395	4.908308	5.392685	10.75412	5.767481	5.698706
E	5.493541	8.369031	11.83724	9.262995	3.94342	3.716156	6.525947	3.408957	5.066918	3.06715	4.402136	2.822448
F	6.485601	4.664677	4.146185	8.925509	4.433158	5.037292	3.976722	5.660558	8.432381	2.912623	5.4366	2.463744
G	4.874232	8.745305	6.764154	7.305843	3.717099	5.727859	9.776073	5.778229	1.657434	5.857136	4.037889	4.575282
H	5.930568	6.360816	5.994654	5.492212	5.526451	7.349088	4.521332	4.553816	7.489627	5.411974	4.87601	5.348742
