# Supplementary material for: Rationally derived inhibitors of hepatitis C virus (HCV) p7 channel activity reveal prospect for bimodal antiviral therapy
Source: eLife. 2020 Nov 10;9:e52555. doi: 10.7554/eLife.52555 (PMC7714397; doi:10.7554/eLife.52555)
Supplement: Figure 1—source data 1. [file elife-52555-fig1-data1.zip › SD-figure1/Exp019-JK332-geno/JS-Exp019-S52-J4-plate2-analysis-180515.txt]

Barcode: 2015y5m18d11h9

Time Stamp:	18/05/2015 11:14:00	Elapsed:	0	hours

Red Object Count (1/Well)
	1	2	3	4	5	6	7	8	9	10	11	12
A	211.25	310	416	491.25	958.5	1221.5	1494.5	2054.25	1040.5	1859.5	1037	2887
B	149.75	286.25	723	712.75	1194.25	1334	1296.75	2484.25	1221.25	1276	1801.75	2238.5
C	173.5	402	576.25	760.75	1515	1689	1538.75	3081.75	1255.5	2160	1337.25	3166.5
D	313.5	491	661.5	1286.25	1808.25	2207.5	2456.75	3248.75	2064.5	3071.25	2191	2057.5
E	71	54	40.5	98.25	163.5	225	177.25	207.75	228	214.5	245.5	392.25
F	40.25	57.5	112.25	91.5	197.5	153	136	184	143	245.5	208	480.5
G	43.75	95	122.25	129	248.5	211.25	269.25	214.5	262.5	272.5	252.25	378.25
H	16.5	37	40.25	108.5	135.75	173.5	238.5	149.75	320.5	269.25	183.75	320.5

Std Error
	1	2	3	4	5	6	7	8	9	10	11	12
A	49.21445	52.72729	51.68655	95.14145	205.7638	253.7944	209.4781	215.5208	89.95323	94.40913	93.9734	351.9505
B	22.25	83.21796	196.3471	163.2051	261.7042	231.3471	146.5147	531.4609	317.3493	135.0784	272.6632	371.3669
C	69.05251	153.7232	126.5026	138.4054	225.5719	164.0386	580.3757	271.3581	153.9959	206.3799	179.6262	469.1129
D	139.9795	84.33267	98.31454	183.2559	343.4599	255.8569	445.0954	412.363	257.0235	587.9622	222.0957	177.1706
E	15.25888	14.73658	12.50667	39.53769	12.50667	49.3491	28.95219	34.09882	68.43123	37.84288	41.05585	73.20107
F	14.65933	26.34546	29.17298	24.46256	42.67415	39.21734	38.11168	54.09097	14.17157	31.46559	45.52472	58.96397
G	15.05199	28.34314	58.12684	32.87603	63.58	8.844726	56.23074	38.02302	48.66467	37.30617	28.56973	79.2952
H	3.5	11.71182	5.513242	32.19342	29.06996	38.84263	51.22906	42.42911	63.73709	45.66431	53.66466	106.5211
