# Supplementary material for: Rationally derived inhibitors of hepatitis C virus (HCV) p7 channel activity reveal prospect for bimodal antiviral therapy
Source: eLife. 2020 Nov 10;9:e52555. doi: 10.7554/eLife.52555 (PMC7714397; doi:10.7554/eLife.52555)
Supplement: Figure 1—source data 1. [file elife-52555-fig1-data1.zip › SD-figure1/Exp019-JK332-geno/JS-Exp019-S52-plate1-analysis-180515 PHASE.txt]

Barcode: 2015y5m18d10h32

Time Stamp:	18/05/2015 10:50:00	Elapsed:	0	hours

Phase Object Confluence (Percent)
	1	2	3	4	5	6	7	8	9	10	11	12
A	54.00323	56.22668	69.51767	49.18929	50.71093	64.93987	82.7549	78.35516	57.095	58.89422	64.71655	54.37399
B	81.94395	27.0399	69.88328	69.64396	60.39159	64.28277	65.94993	72.09142	68.1377	54.29605	51.79876	52.76784
C	35.3614	59.47017	57.88753	51.66529	67.96902	66.27291	65.66149	51.71769	48.92454	62.59726	45.04453	46.02521
D	56.79946	70.74033	39.52497	67.15135	64.33772	51.72741	63.55996	42.57145	45.17773	64.79004	53.58171	58.69868
E	55.92243	41.36552	65.62162	60.23805	61.3989	49.43911	44.95781	52.06732	84.91937	39.12365	53.16108	49.44977
F	59.43259	40.20016	75.99408	62.36776	74.59893	52.61783	55.08868	62.21949	55.53991	75.8243	52.06522	41.89614
G	70.70372	35.27996	77.00285	66.90904	70.05746	68.17607	66.0505	47.24641	51.6401	45.30728	62.21791	38.05513
H	48.9235	39.73272	40.98427	34.38055	43.29014	33.73927	45.54086	38.60254	50.15874	41.72127	37.33646	40.07929

Std Error
	1	2	3	4	5	6	7	8	9	10	11	12
A	10.92995	5.581123	3.162613	7.086633	2.348615	3.929387	2.150792	5.285343	7.01775	4.349805	3.417835	8.168428
B	2.355469	8.147313	8.767584	6.772142	12.33768	10.48477	6.683471	4.971995	8.508985	12.51384	9.911548	6.185215
C	3.67625	9.230741	7.728536	10.92187	4.837485	6.654361	8.858966	15.06693	8.921933	7.545381	9.004489	2.892152
D	12.49224	6.753706	6.287766	7.685079	11.2035	3.417542	9.662301	5.557901	10.39455	6.411486	8.83695	7.689249
E	15.27359	6.680983	5.168875	9.893881	5.846017	10.0163	8.922661	4.329074	3.128218	4.562838	5.11075	5.141686
F	9.206503	5.212995	3.238774	8.780431	5.417121	8.912911	8.367887	6.082895	12.26993	3.869272	7.729428	5.838979
G	12.40422	10.42666	3.691121	4.355681	8.955985	6.325125	7.029746	6.727186	9.250544	9.802451	5.59098	11.93309
H	17.24231	4.406038	11.62916	6.602407	8.613586	4.698141	6.383504	4.028766	5.094822	8.471891	5.787224	8.89809
