# Supplementary material for: Rationally derived inhibitors of hepatitis C virus (HCV) p7 channel activity reveal prospect for bimodal antiviral therapy
Source: eLife. 2020 Nov 10;9:e52555. doi: 10.7554/eLife.52555 (PMC7714397; doi:10.7554/eLife.52555)
Supplement: Figure 1—source data 1. [file elife-52555-fig1-data1.zip › SD-figure1/Exp019-JK332-geno/JS-Exp019-S52-plate1-analysis-180515.txt]

Barcode: 2015y5m18d10h32

Time Stamp:	18/05/2015 10:50:00	Elapsed:	0	hours

Red Object Count (1/Well)
	1	2	3	4	5	6	7	8	9	10	11	12
A	3050.75	3924.75	3879.75	3037	3023.25	3484	5095	3747.25	3204.25	3136.25	3682.25	2914.5
B	5552.75	1460.25	3327.25	3238.5	3388.75	2876.75	2996.25	3176.75	3569.25	2672	3269.25	2593.5
C	1692.25	3078.25	3058	2549.25	2539	2678.75	3531.75	2282.75	2764	2938	2419.5	2054.25
D	3358	3528.25	1552.25	3095.25	2310.25	2173.75	2897	1958.75	2016.75	2986	2542.25	590.25
E	2620.75	1910.75	2511.75	2651.75	2965.5	2002.75	2279.75	2549.25	5088.5	1627.25	2313.5	27
F	3422.75	1262.25	1969	2730	3109	1184	1747	3921	4020.25	1791.25	1296.25	37
G	1538.75	903.75	1279.5	3170	3276	1306.5	1521.75	2477.25	3013.25	736.75	1381.75	57.5
H	3.25	463.75	395.5	1361.25	1631	61	163.25	637.75	743.5	562.75	463.5	9.75

Std Error
	1	2	3	4	5	6	7	8	9	10	11	12
A	609.2838	392.7366	140.1133	526.5787	117.762	80.6825	115.6727	346.2625	286.6631	294.2865	500.171	504.1462
B	440.2619	484.5113	575.1496	325.3904	706.9773	451.3183	147.3518	301.0452	625.2161	539.7656	703.7024	321.995
C	208.6474	638.6451	387.989	552.001	144.1614	481.3457	607.7189	673.6915	501.1367	355.901	648.6227	226.5474
D	727.7446	358.5878	167.6685	521.4022	363.2475	264.5743	407.5277	247.0642	436.1417	385.2088	487.2685	122.8545
E	832.9657	379.7629	194.9386	373.8017	245.7439	453.0258	461.1299	278.1472	283.0526	195.9619	434.1961	19.09188
F	589.5516	234.4221	271.369	255.8655	408.6896	334.2798	306.764	218.7148	898.5789	81.59593	209.2432	6.44205
G	186.8522	304.2133	76.15828	293.2672	458.0133	175.0907	159.8053	345.1317	492.0292	172.555	143.8381	11.56503
H	3.25	31.19929	106.7439	298.9338	404.1555	18.14295	31.08959	79.34563	115.4423	100.5704	63.47769	3.25
