# Supplementary material for: Rationally derived inhibitors of hepatitis C virus (HCV) p7 channel activity reveal prospect for bimodal antiviral therapy
Source: eLife. 2020 Nov 10;9:e52555. doi: 10.7554/eLife.52555 (PMC7714397; doi:10.7554/eLife.52555)
Supplement: Figure 1—figure supplement 1—source data 1. [file elife-52555-fig1-figsupp1-data1.zip]

Archive with 82 entries (73 files):
- SD-figureS1/
- SD-figureS1/Exp001-assay/
- SD-figureS1/Exp001-assay/Exp 001.xlsx
- SD-figureS1/Exp001-assay/Old Analysis/
- SD-figureS1/Exp001-assay/Old Analysis/Exp 001 Chris Processing Definition Analysis.xlsx
- SD-figureS1/Exp001-assay/Old Analysis/Experiment_1_plate1_CBAnalysis.txt
- SD-figureS1/Exp001-assay/Old Analysis/Experiment_1_plate2_CBAnalysis.txt
- SD-figureS1/Exp001-assay/Old Analysis/Experiment_1_plate3_CBAnalysis.txt
- SD-figureS1/Exp002-assay/
- SD-figureS1/Exp002-assay/Daclatasvir 1in4 IC50 curve.pzfx
- SD-figureS1/Exp002-assay/Example Incucyte data.docx
- SD-figureS1/Exp002-assay/Exp 002.xlsx
- SD-figureS1/Exp002-assay/Experiment 2 data anlysis 231014.xlsx
- SD-figureS1/Exp002-assay/Figure/
- SD-figureS1/Exp002-assay/Figure/Daclatasvir.emf
- SD-figureS1/Exp002-assay/Figure/Daclatasvir.pzfx
- SD-figureS1/Exp002-assay/Figure/Figure.pptx
- SD-figureS1/Exp002-assay/Figure/Figure_old.emf
- SD-figureS1/Exp002-assay/Figure/Figure_old.pptx
- SD-figureS1/Exp002-assay/Figure/JFH1 titre 2.emf
- SD-figureS1/Exp002-assay/Figure/JFH1 titre 2.pzfx
- SD-figureS1/Exp002-assay/Figure/JFH1 titre.emf
- SD-figureS1/Exp002-assay/Figure/JFH1 titre.pzfx
- SD-figureS1/Exp002-assay/Figure/LDS21.emf
- SD-figureS1/Exp002-assay/Figure/Rimantidine.emf
- SD-figureS1/Exp002-assay/Figure/Rimantidine.pzfx
- SD-figureS1/Exp002-assay/Figure/Sofosbuvir.emf
- SD-figureS1/Exp002-assay/Figure/Sofosbuvir.pzfx
- SD-figureS1/Exp002-assay/JS Exp002 JFH 1in4 drug plate 231014.txt
- SD-figureS1/Exp002-assay/JS Exp002 JFH 1in8 drug plate 231014.txt
- SD-figureS1/Exp002-assay/JS Exp002 titration plate 231014.txt
- SD-figureS1/Exp002-assay/LDS21 1in4 IC50 curve.pzfx
- SD-figureS1/Exp002-assay/Rimantidine 1in4 IC50 curve.pzfx
- SD-figureS1/Exp002-assay/Sofosbuvir 1in4 IC50 curve.pzfx
- SD-figureS1/Exp003-assay/
- SD-figureS1/Exp003-assay/data analysis.xlsx
- SD-figureS1/Exp003-assay/Exp 003.xlsx
- SD-figureS1/Exp003-assay/Exp003_48h_Drugplate_(JS_J4-JFHvirus_PD).txt
- SD-figureS1/Exp003-assay/Exp003_48h_titration_(HS_PD).txt
- SD-figureS1/Exp003-assay/Exp003_48h_titration_(JS_J4-JFHvirus_PD).txt
- SD-figureS1/Exp003-assay/Exp003_72hpe_Drugplate_(JS_J4-JFHvirus_PD) Phase cell no.txt
- SD-figureS1/Exp003-assay/Exp003_72hpe_Drugplate_(JS_J4-JFHvirus_PD) Phase confluency.txt
- SD-figureS1/Exp003-assay/Exp003_72hpe_Drugplate_(JS_J4-JFHvirus_PD) Red cell no.txt
- SD-figureS1/Exp003-assay/FULL Sofosbuvir compare cytotox and EC50.pzfx
- SD-figureS1/Exp003-assay/LDS21 72 hpe EC50.pzfx
- SD-figureS1/Exp003-assay/LDS21 compare cytotox and EC50.pzfx
- SD-figureS1/Exp003-assay/LDS21 toxicity control.emf
- SD-figureS1/Exp003-assay/LDS21.8 72 hpe EC50.pzfx
- SD-figureS1/Exp003-assay/LDS21.8 compare cytotox and EC50.pzfx
- SD-figureS1/Exp003-assay/LDS21.8 toxicity control.emf
- SD-figureS1/Exp003-assay/LDS21.9 72 hpe EC50.pzfx
- SD-figureS1/Exp003-assay/LDS21.9 compare cytotox and EC50.pzfx
- SD-figureS1/Exp003-assay/LDS21.9 toxicity control.emf
- SD-figureS1/Exp003-assay/New folder/
- SD-figureS1/Exp003-assay/Radicicol 72 hpe confluency.pzfx
- SD-figureS1/Exp003-assay/Radicicol 72 hpe EC50.pzfx
- SD-figureS1/Exp003-assay/Radicicol compare cytotox and EC50.pzfx
- SD-figureS1/Exp003-assay/Radicicol toxicity control.emf
- SD-figureS1/Exp003-assay/RIM 72 hpe confluency.pzfx
- SD-figureS1/Exp003-assay/RIM 72 hpe EC50.pzfx
- SD-figureS1/Exp003-assay/RIM toxicity control.emf
- SD-figureS1/Exp003-assay/Rimantadine compare cytotox and EC50.pzfx
- SD-figureS1/Exp003-assay/SOF 72 hpe EC50.pzfx
- SD-figureS1/Exp003-assay/Sofosbuvir compare cytotox and EC50.pzfx
- SD-figureS1/Exp003-assay/Sofosbuvir toxicity control.emf
- SD-figureS1/Exp005-assay/
- SD-figureS1/Exp005-assay/Exp 005.xlsx
- SD-figureS1/Exp005-assay/Huh7 1in4 JFH image.pptx
- SD-figureS1/Exp005-assay/JFH1 DCV IC50 curve 1.pzfx
- SD-figureS1/Exp005-assay/JFH1 DCV IC50 curve 2.pzfx
- SD-figureS1/Exp005-assay/JFH1 SOF IC50 curve 1.pzfx
- SD-figureS1/Exp005-assay/JFH1 SOF IC50 curve 2.pzfx
- SD-figureS1/Exp005-assay/JS Exp005 J4 Drug plate 1 Exp5PD 201114.txt
- SD-figureS1/Exp005-assay/JS Exp005 J4 Drug plate 2 Exp5PD 201114.txt
- SD-figureS1/Exp005-assay/JS Exp005 JFH 1in4 Drug plate Exp5PD 201114.txt
- SD-figureS1/Exp005-assay/JS Exp005 JFH Drug plate Exp5PDv2 201114.txt
- SD-figureS1/Exp005-assay/JS Exp005 titration plate Exp5PD 201114.txt
- SD-figureS1/Exp005-assay/Old Processing definition RCU cut-off 2.5/
- SD-figureS1/Exp005-assay/Old Processing definition RCU cut-off 2.5/JS Exp005 HepaRG titration 201114.txt
- SD-figureS1/Exp005-assay/Old Processing definition RCU cut-off 2.5/JS Exp005 Huh7 titration 201114.txt
- SD-figureS1/Exp005-assay/Old Processing definition RCU cut-off 2.5/JS Exp005 JFH 1in4 Drug plate 201114.txt
- SD-figureS1/Exp005-assay/Optimised PD - JS Exp005 JFH1 drug plate JFH1PD 221214.txt
