# Supplementary material for: Rationally derived inhibitors of hepatitis C virus (HCV) p7 channel activity reveal prospect for bimodal antiviral therapy
Source: eLife. 2020 Nov 10;9:e52555. doi: 10.7554/eLife.52555 (PMC7714397; doi:10.7554/eLife.52555)
Supplement: Figure 1—figure supplement 1—source data 1. [file elife-52555-fig1-figsupp1-data1.zip › SD-figureS1/Exp001-assay/Old Analysis/Experiment_1_plate1_CBAnalysis.txt]

Label: JoeS-141014-plate1

Time Stamp:	14/10/2014 13:30:00	Elapsed:	0	hours

Red Object Count (1/Well)
	1	2	3	4	5	6	7	8	9	10	11	12
A	1262.25	480.75	211	166.75	951.5	159.75	398.75	242	132.75	115.75	160	262
B	2317	542.25	279.5	211.25	218	334	1753.75	590	204.25	214.5	200.75	136
C	211	1074.75	562.75	306.5	303.25	255.5	2095.25	934.5	586.5	378.5	259	180.25
D	904	1958.75	1880	1641.25	450	252.5	2668.75	1330.75	1962	474	416	279.5
E	2880.25	207.5	91.5	197.5	129.25	2173.75	733.5	153	95	71	207.75	1214.5
F	1979	78	225	149.75	91.75	194	1518.5	255.5	98.75	194	78	125.75
G	16.75	67.75	166.5	37	201	61	306.75	102	20	231.75	153	190.5
H	2852.75	173.5	1531.75	183.75	204.25	132.5	549	282.5	125.75	870	180.5	248.75

Std Error
	1	2	3	4	5	6	7	8	9	10	11	12
A	1167.662	84.69393	46.77428	54.15314	713.1511	23.19977	75.72469	26.41022	23.19977	26.48702	58.28093	89.72272
B	563.5889	71.83473	86.94586	59.29078	28.99138	122.3581	450.5851	58.22227	24.16394	31.10332	34.65635	17.6871
C	82.37212	75.39051	84.08664	75.91058	27.01041	50.08743	862.5374	89.9208	119.9753	60.76526	51.41011	13.00881
D	591.5975	246.4303	488.3897	576.3934	143.4486	20.5	503.9334	53.53717	558.9097	57.51377	39.55376	21.28184
E	706.1447	33.65883	60.83379	98.31454	48.09084	416.7206	248.2799	95.86362	33.86	32.65731	57.63734	760.4214
F	637.4017	11.71182	58.18219	11.22776	56.11205	69.35176	632.502	79.43288	57.07506	24.53229	22.49815	19.62726
G	10.02809	32.0868	91.43076	21.05152	33.9902	30.14133	280.4007	46.92014	8.650626	30.9795	37.63642	42.8651
H	724.7426	66.18975	656.3901	66.10267	72.55846	49.77533	140.1357	61.90382	29.59272	111.3246	32.81387	29.82274
