# Supplementary material for: Rationally derived inhibitors of hepatitis C virus (HCV) p7 channel activity reveal prospect for bimodal antiviral therapy
Source: eLife. 2020 Nov 10;9:e52555. doi: 10.7554/eLife.52555 (PMC7714397; doi:10.7554/eLife.52555)
Supplement: Figure 1—figure supplement 1—source data 1. [file elife-52555-fig1-figsupp1-data1.zip › SD-figureS1/Exp001-assay/Old Analysis/Experiment_1_plate2_CBAnalysis.txt]

Label: JS-141014-plate 2

Time Stamp:	14/10/2014 14:00:00	Elapsed:	0	hours

Red Object Count (1/Well)
	1	2	3	4	5	6	7	8	9	10	11	12
A	85.25	57.25	26.75	30.25	16.75	78	2924.25	57.5	54	37	27	163.25
B	2061	16.5	57.25	33.75	23.25	33.5	986	528.5	91.75	13	47.25	818.5
C	416	30.5	67.75	26.75	20.25	33.75	1706	1910.5	17	23.75	20.25	30.25
D	1573	26.5	23.25	20	16.75	47.25	1255.5	13.25	47.5	26.5	40.25	40.5
E	1825.5	44	40.5	64.25	47.25	2498	2566.25	33.5	30.25	23.5	20.25	252.25
F	2224.5	23.5	47	33.75	37	20	610.5	1415.75	74.75	30.25	54.25	37
G	47.5	6.5	30.25	88.25	23.25	6.5	1269	1689	44	43.75	71.25	67.75
H	1211	129	197.5	160	1050.5	238.25	2020	1136	33.75	1638	2289.5	115.5

Std Error
	1	2	3	4	5	6	7	8	9	10	11	12
A	85.25	23.19977	18.3411	19.36653	12.78916	25.78436	685.4814	27.30842	14.73658	15.0333	14.73658	69.27166
B	484.1938	3.5	10.30675	12.92527	6.485561	11.64403	307.3535	249.9668	30.23347	0	16.20892	644.5195
C	402.777	17.83956	35.57709	9.428459	16.20892	21.14779	91.29713	511.2406	17	16.06432	12.92527	11.49185
D	722.582	7.794229	6.485561	11.74024	10.02809	27.44502	532.215	9.428459	21.12069	7.794229	16.67021	27.72033
E	830.9533	20.2608	17.42842	18.83868	20.25	548.3076	386.4989	8.779712	13.96648	8.411302	16.20892	130.6104
F	418.0482	15.14651	25.79729	14.13256	6.44205	11.74024	370.4624	701.8641	29.7668	8.576859	21.6617	21.05152
G	23.27552	3.752777	13.96648	61.82957	6.485561	3.752777	477.0636	397.7053	18.64135	21.66939	25.68519	27.84294
H	453.9883	30.8626	54.2379	39.30437	570.6906	78.91913	361.3373	471.4441	16.98713	626.6171	1085.943	48.07893
