# Supplementary material for: Rationally derived inhibitors of hepatitis C virus (HCV) p7 channel activity reveal prospect for bimodal antiviral therapy
Source: eLife. 2020 Nov 10;9:e52555. doi: 10.7554/eLife.52555 (PMC7714397; doi:10.7554/eLife.52555)
Supplement: Figure 1—figure supplement 1—source data 1. [file elife-52555-fig1-figsupp1-data1.zip › SD-figureS1/Exp001-assay/Old Analysis/Experiment_1_plate3_CBAnalysis.txt]

Label: JS-141014-plate 3

Time Stamp:	14/10/2014 15:30:00	Elapsed:	0	hours

Red Object Count (1/Well)
	1	2	3	4	5	6	7	8	9	10	11	12
A	395.5	95	40.25	47.25	13.25	1699.5	1777.75	27	9.75	6.5	0	160.25
B	429.5	218	94.75	30	36.75	16.75	1590.25	654.75	50.5	20.25	13.5	27
C	818.75	873.25	115.75	98.75	37.25	6.5	1402.5	1013.25	71.25	81.5	33.5	64.25
D	1146.5	289.75	132.5	84.75	20	20	641.25	201	85	50.5	64.25	20.25
E	787.75	9.75	6.75	3.25	3.25	1255.5	2040.5	10	3.25	20.25	30.5	16.75
F	211	614	10	6.75	3.25	9.75	706.25	508	16.75	13.25	23.25	13.5
G	876.5	1098.5	10	3.25	16.75	10	740.5	737	20.25	3.25	16.5	16.75
H	637.5	194	136	788.25	10	64.5	1904	30.25	95	627.75	1781.25	34

Std Error
	1	2	3	4	5	6	7	8	9	10	11	12
A	337.3135	27.88369	14.65933	23.84804	5.513242	618.9785	572.9327	14.73658	3.25	3.752777	0	151.3838
B	170.1277	99.60171	28.95219	10.22252	3.25	10.02809	613.0851	515.1355	11.56503	6.75	13.5	16.60321
C	152.4622	304.1454	28.23525	19.62726	15.05199	3.752777	580.2621	603.7485	35.81986	12.50667	8.779712	42.7266
D	329.0829	48.70554	18.03007	28.50841	8.650626	8.650626	373.6793	24.67117	14.14803	20.51219	30.75	6.75
E	499.6263	3.25	6.75	3.25	3.25	194.4627	400.4184	6.44205	3.25	12.92527	30.5	12.78916
F	159.0398	456.7142	6.44205	6.75	3.25	3.25	305.6314	499.3427	6.485561	9.428459	6.485561	13.5
G	487.8609	630.5046	6.44205	3.25	6.485561	10	573.1354	488.8621	12.92527	3.25	8.411302	10.02809
H	344.9687	132.6769	105.0119	463.2149	6.44205	26.9583	553.9316	15.0907	57.11246	623.4242	980.4658	19.62991
