# Supplementary material for: Rationally derived inhibitors of hepatitis C virus (HCV) p7 channel activity reveal prospect for bimodal antiviral therapy
Source: eLife. 2020 Nov 10;9:e52555. doi: 10.7554/eLife.52555 (PMC7714397; doi:10.7554/eLife.52555)
Supplement: Figure 1—figure supplement 1—source data 1. [file elife-52555-fig1-figsupp1-data1.zip › SD-figureS1/Exp002-assay/JS Exp002 JFH 1in4 drug plate 231014.txt]

Barcode: JS-Exp002-JFH-1in4-2
Metric: JS-JFH1-96well-231014-Red Count (1/Well)
Cell Type: Huh7
Passage: 1
Notes: Exp#002 JFH1 1 in 4 drug plate 231014
Analysis Job: JS-Exp002-JFH-1in4-drugplate-231014

Time Stamp:	23/10/2014 16:24:00	Elapsed:	0	hours

JS-JFH1-96well-231014-Red Count (1/Well)
	1	2	3	4	5	6	7	8	9	10	11	12
A	4289.5	3242.25	3856.25	2941.5	3057.25	3426.25	2620.75	3552.75	3617.25	0	23.25	0
B	4160.25	3395.25	3207.75	3235.25	3190.5	2846	2846	2986	3064.5	3.25	16.75	3.25
C	4252	3644.5	3433	2620.75	2849.5	2689.25	2467	3279.5	2802	0	13.25	0
D	3842.5	3340.75	3125.75	2166.75	1764.25	1975.75	914.25	2870	3491	3.25	19.75	0
E	4122.25	3166.75	2771	16.75	47.25	1678.75	1351.25	2784.5	3033.75	0	3419.5	0
F	4132.75	2081.75	2180.5	3.25	23.75	958.5	815.25	2190.75	2334	0	30.5	0
G	4136	108.75	122.25	30.5	23.5	805	542	1340.75	1474	0	3371.75	0
H	2914	27	30.5	57.5	71.25	466.75	876.5	221.25	265.75	0	77.75	0

Std Error
	1	2	3	4	5	6	7	8	9	10	11	12
A	301.0821	168.8902	210.5094	195.8254	194.6772	218.4462	139.7106	98.16344	165.5921	0	6.485561	0
B	406.9057	194.2817	351.02	185.9011	193.5392	90.33364	138.0115	221.8787	103.7373	3.25	10.02809	3.25
C	276.8559	274.4356	300.8341	195.9542	254.4031	201.0793	92.17284	84.10361	149.0721	0	5.513242	0
D	199.0689	79.21635	194.6755	175.7912	54.92931	166.5495	180.3517	104.6956	106.2897	3.25	6.75	0
E	415.4284	233.8968	140.1719	6.485561	20.52793	61.63924	174.0663	71.04635	115.2052	0	144.7748	0
F	283.7676	182.6752	126.2177	3.25	23.75	105.7044	34.09882	125.3843	218.0845	0	30.5	0
G	337.6228	19.32776	31.08959	22.42209	19.41005	89.00655	93.38005	32.66592	216.9397	0	293.7372	0
H	475.8004	11.0227	26.34546	18.03007	37.9108	87.57604	95.18185	45.60222	48.09084	0	25.68519	0
