# Supplementary material for: Rationally derived inhibitors of hepatitis C virus (HCV) p7 channel activity reveal prospect for bimodal antiviral therapy
Source: eLife. 2020 Nov 10;9:e52555. doi: 10.7554/eLife.52555 (PMC7714397; doi:10.7554/eLife.52555)
Supplement: Figure 1—figure supplement 1—source data 1. [file elife-52555-fig1-figsupp1-data1.zip › SD-figureS1/Exp002-assay/JS Exp002 JFH 1in8 drug plate 231014.txt]

Barcode: JS-Exp002-JFH-1in8
Metric: JS-JFH1-96well-231014-Red Count (1/Well)
Cell Type: Huh7
Passage: 1
Notes: Exp#002 JFH1 1in8 drug plate 231014
Analysis Job: JS-Exp002-JFH-1in8-231014

Time Stamp:	23/10/2014 17:20:00	Elapsed:	0	hours

JS-JFH1-96well-231014-Red Count (1/Well)
	1	2	3	4	5	6	7	8	9	10	11	12
A	0	1815.25	5549	5293.25	6986	5440	5034	1972	893.75	54.25	3030.5	0
B	0	2006.25	1778	1607.25	1603.75	1658	1672	2115.5	1726.5	0	583.25	0
C	0	1829	1590	1460.25	1859.5	1460.5	1538.75	1870	1685.75	10	436.5	3.25
D	0	1811.75	1811.75	1003	958.75	1191	1443.25	1798.25	1825.25	0	276.25	0
E	0	1651.25	1586.75	893.75	398.75	917.75	1122.5	1791.25	5679	0	2644.75	0
F	0	1252	5027	873	2023.75	1893.5	3539	1720	4747.25	0	945	0
G	0	815.25	1245.5	4368.25	4371.5	1989	5910.75	1078	2907.75	0	2433.25	0
H	0	651.25	682.25	907.5	433	3528.5	3870.25	3958.75	644.5	0	921	0

Std Error
	1	2	3	4	5	6	7	8	9	10	11	12
A	0	181.7793	1653.248	1819.605	1093.623	648.977	1377.061	510.05	335.3767	33.27255	1808.303	0
B	0	111.7888	103.7119	105.5433	71.41939	41.11569	86.66602	132.7181	52.88431	0	169.0909	0
C	0	167.9072	223.2551	132.6495	147.5582	164.7991	123.6031	121.9556	137.4921	6.44205	99.45309	3.25
D	0	55.03995	87.61314	79.86343	94.32954	103.8035	20.27468	196.7284	182.1224	0	25.68519	0
E	0	85.81412	87.64548	524.668	29.70795	141.3167	171.1347	89.23599	2331.307	0	360.9862	0
F	0	111.6378	2190.239	339.7124	1367.912	502.8801	1531.17	177.7053	1951.455	0	241.5581	0
G	0	232.3913	531.184	1717.795	2304.918	419.4385	2500.833	47.34272	1361.844	0	276.8057	0
H	0	65.09784	52.55692	199.3224	91.20399	2464.019	1858.209	2553.304	133.4432	0	283.2434	0
