# Supplementary material for: Rationally derived inhibitors of hepatitis C virus (HCV) p7 channel activity reveal prospect for bimodal antiviral therapy
Source: eLife. 2020 Nov 10;9:e52555. doi: 10.7554/eLife.52555 (PMC7714397; doi:10.7554/eLife.52555)
Supplement: Figure 1—figure supplement 1—source data 1. [file elife-52555-fig1-figsupp1-data1.zip › SD-figureS1/Exp002-assay/JS Exp002 titration plate 231014.txt]

Barcode: JS-Exp002-titration
Metric: JS-JFH1-96well-231014-Red Count (1/Well)
Cell Type: 
Passage: 1
Notes: Exp#002 Titration plate #1-#5 2-fold dilutions
Analysis Job: JS-Exp002-titrationplate-231014

Time Stamp:	23/10/2014 16:50:00	Elapsed:	0	hours

JS-JFH1-96well-231014-Red Count (1/Well)
	1	2	3	4	5	6	7	8	9	10	11	12
A												
B												
C	2835.75	118.75	368	119	341	446.75	590.25	880	1125.75	1255.5	1504.5	1641.25
D	3112	845.75	532	378	364.75	245.25	392	801.75	1122.5	1300	1327.5	1344.25
E	1081.25	101.75	180.5	214.5	132.75	225	440	733.5	1003.25	1040.75	1020	1426.25
F	9419.5	7893.75	4494.5	2767.5	1416	893.75	531.75	685.75	634.25	699.5	1115.75	1330.5
G	9498	163.25	228.25	78	228.25	218.25	276.25	600.25	402.25	593.5	689	699.25

Std Error
	1	2	3	4	5	6	7	8	9	10	11	12
A												
B												
C	1161.605	48.18433	56.99269	20.2608	47.61477	105.3038	150.797	207.4677	72.39633	134.4349	114.1881	177.2707
D	989.2352	86.66831	58.2051	14.14803	22.53654	55.95739	109.0436	218.5572	196.4712	144.4524	265.5163	191.4068
E	605.1766	30.31054	17.10019	11.56503	49.49811	22.81447	91.27522	214.2812	183.7341	123.4263	319.276	227.1231
F	2989.272	572.0694	533.3764	181.3071	60.69322	60.09212	16.67021	98.68416	103.4274	177.6863	308.8312	390.3036
G	1341.961	26.06842	60.22095	15.0333	41.42739	37.39736	106.1441	132.1447	145.7408	186.6054	237.7022	189.4551
