# Supplementary material for: Rationally derived inhibitors of hepatitis C virus (HCV) p7 channel activity reveal prospect for bimodal antiviral therapy
Source: eLife. 2020 Nov 10;9:e52555. doi: 10.7554/eLife.52555 (PMC7714397; doi:10.7554/eLife.52555)
Supplement: Figure 1—figure supplement 1—source data 1. [file elife-52555-fig1-figsupp1-data1.zip › SD-figureS1/Exp003-assay/Exp003_48h_Drugplate_(JS_J4-JFHvirus_PD).txt]

Label: JS_48hinfection_Drugplate_061114

Time Stamp:	06/11/2014 18:04:00	Elapsed:	0	hours

JS J4-JFHvirus Red PD 061114 Count (1/Well)
	1	2	3	4	5	6	7	8	9	10	11	12
A	30	81.5	71.25	115.5	132.5	94.75	125.5	187.25	228.25	139.5	163	173.75
B	78	88.25	68	88.25	132.75	95	50.5	126	102	266	88	122.25
C	57.5	47.25	108.75	81.25	245	115.75	156.5	91.5	190.5	173.75	112	102
D	30	64.25	74.5	112.25	122.25	129.25	91.5	146.25	108.5	115.5	88.25	84.75
E	61	71	64.25	115.5	98.25	262.25	129	177	136	88	67.75	47
F	105.25	53.75	101.75	95	81.25	306.5	177	210.75	54	37	163.25	381.75
G	665	47.25	54.25	125.5	54.25	187.25	170.25	579.5	60.75	95.25	501.5	508
H	40.25	64.5	30.25	67.75	538.75	187	85	228.25	159.75	136	241.75	60.75

Std Error
	1	2	3	4	5	6	7	8	9	10	11	12
A	10.22252	30.97983	17.05078	59.61334	36.74348	43.16514	39.96978	29.59272	65.49348	29.75595	37.42771	13.00881
B	6.44205	12.92527	24.21088	44.79653	55.84111	26.11194	3.5	38.79863	14.17157	53.91506	22.81447	31.98014
C	11.56503	6.75	33.92731	24.30492	100.4291	47.89289	23.27552	17.10019	61.57719	49.92557	6.44205	17.21918
D	6.44205	24.54375	27.67219	23.19977	24.30492	70.70876	18.03007	56.96838	7.794229	41.00508	30.31054	17.95074
E	14.17157	33.9902	12.78916	23.27552	41.04545	86.8863	27.58925	47.75807	23.67136	43.30127	28.30305	17.21918
F	39.13731	9.664152	30.19761	17.6871	11.22776	216.8388	43.56796	55.862	24.21088	11.71182	48.31903	323.2881
G	352.6219	19.60176	22.97236	14.02676	19.32776	61.57972	35.98003	372.2366	35.36329	39.78772	298.1248	251.8392
H	11.22776	21.83842	8.576859	9.664152	387.1084	60.4235	25.78436	53.74535	66.87846	85.72145	160.135	16.41836
