# Supplementary material for: Rationally derived inhibitors of hepatitis C virus (HCV) p7 channel activity reveal prospect for bimodal antiviral therapy
Source: eLife. 2020 Nov 10;9:e52555. doi: 10.7554/eLife.52555 (PMC7714397; doi:10.7554/eLife.52555)
Supplement: Figure 1—figure supplement 1—source data 1. [file elife-52555-fig1-figsupp1-data1.zip › SD-figureS1/Exp003-assay/Exp003_48h_titration_(HS_PD).txt]

Label: JS-48h_titration_061114

Time Stamp:	06/11/2014 17:00:00	Elapsed:	0	hours

HS 15.10.14 JS Images Plate 1 Red Count (1/Well)
	1	2	3	4	5	6	7	8	9	10	11	12
A												
B	1802	474	310.25	142.75	37.25	16.75	0	10	3.25	0	13.25	0
C	3474.25	0	0	0	0	6.75	0	0	0	0	3.25	6.75
D	3658.25	1013.25	474	156.25	160	81.5	23.5	16.75	0	0	3.25	13.25
E	4381.75	1535.25	729.75	344	194.25	122.25	33.75	44	10	0	3.25	0
F	3.25	0	13.5	6.75	0	0	0	13.25	0	0	3.25	0

Std Error
	1	2	3	4	5	6	7	8	9	10	11	12
A												
B	228.6573	69.26398	62.85483	32.71945	21.66939	10.02809	0	6.44205	3.25	0	5.513242	0
C	1331.68	0	0	0	0	6.75	0	0	0	0	3.25	6.75
D	1304.829	56.18033	63.06742	26.48702	36.60373	28.8343	19.41005	12.78916	0	0	3.25	9.428459
E	732.3248	457.6468	86.651	50.55855	41.29442	43.54189	11.88399	20.2608	10	0	3.25	0
F	3.25	0	13.5	6.75	0	0	0	5.513242	0	0	3.25	0
