# Supplementary material for: Rationally derived inhibitors of hepatitis C virus (HCV) p7 channel activity reveal prospect for bimodal antiviral therapy
Source: eLife. 2020 Nov 10;9:e52555. doi: 10.7554/eLife.52555 (PMC7714397; doi:10.7554/eLife.52555)
Supplement: Figure 1—figure supplement 1—source data 1. [file elife-52555-fig1-figsupp1-data1.zip › SD-figureS1/Exp003-assay/Exp003_48h_titration_(JS_J4-JFHvirus_PD).txt]

Label: JS-48h_titration_061114

Time Stamp:	06/11/2014 17:00:00	Elapsed:	0	hours

JS J4-JFHvirus Red PD 061114 Count (1/Well)
	1	2	3	4	5	6	7	8	9	10	11	12
A												
B	2730	624.25	409	207.75	47.5	16.75	10	20	23.5	20	47	43.75
C	7231.75	16.75	0	3.25	0	17	6.5	6.75	0	10	27	23.25
D	5969	1661.75	835.75	279.25	231.75	115.5	78	16.75	3.25	0	30.5	36.75
E	8187.25	2508.25	1272.5	630.75	289.5	190.75	78	71.25	16.75	10	16.75	26.75

Std Error
	1	2	3	4	5	6	7	8	9	10	11	12
A												
B	328.6176	73.80534	100.0808	50.95321	29.55644	10.02809	6.44205	11.54701	11.56503	4.041452	14.17157	8.644604
C	1624.778	6.485561	0	3.25	0	17	3.752777	6.75	0	6.44205	14.73658	6.485561
D	2095.045	76.18221	86.11172	53.60096	46.57499	37.17862	43.88622	12.78916	3.25	0	26.34546	3.25
E	1251.659	542.0519	164.6311	63.96272	75.65327	31.08959	39.30437	26.88362	10.02809	6.44205	6.485561	9.428459
