# Supplementary material for: Rationally derived inhibitors of hepatitis C virus (HCV) p7 channel activity reveal prospect for bimodal antiviral therapy
Source: eLife. 2020 Nov 10;9:e52555. doi: 10.7554/eLife.52555 (PMC7714397; doi:10.7554/eLife.52555)
Supplement: Figure 1—figure supplement 1—source data 1. [file elife-52555-fig1-figsupp1-data1.zip › SD-figureS1/Exp003-assay/Exp003_72hpe_Drugplate_(JS_J4-JFHvirus_PD) Phase cell no.txt]

Label: JS_72hpe_Drugplate_061114

Time Stamp:	06/11/2014 18:04:00	Elapsed:	0	hours

JS_J4-JFHvirus PD 061114 Count (1/Well)
	1	2	3	4	5	6	7	8	9	10	11	12
A	419.25	88	177	122.5	245.25	204.25	289.5	235	180.5	347.75	494.25	1388.75
B	136	33.75	30.25	74.5	54	61	43.75	33.5	98.5	50.5	238.5	1214.5
C	78	47.25	81.5	47.25	26.75	40	81.25	88.25	95	132.5	170.25	569.5
D	160	43.75	19.75	43.75	30	30.25	81.25	71	30	81.5	556	2750.5
E	378.5	54	50.5	81.5	60.75	67.75	47.25	74.5	44	13	2617.25	7924.75
F	286.25	115.5	98.25	98.5	74.5	279.25	37	91.75	30.25	108.75	7023.75	8259.25
G	487.5	299.75	207.75	173.5	142.75	112	88	525	71.25	98.5	8778	6242
H	3364.75	4105.5	2006.25	4139.5	842.5	586.75	811.75	982.75	750.5	910.75	3706	88.25

Std Error
	1	2	3	4	5	6	7	8	9	10	11	12
A	131.1973	4.041452	59.88322	26.77219	43.11298	67.07754	52.20233	39.21734	22.7248	107.9216	94.49636	304.5793
B	41	11.88399	3.25	30.71509	22.87284	17.21918	17.95074	8.779712	31.21298	15.14651	62.58927	280.8388
C	26.41022	22.73901	37.05064	16.20892	5.513242	0	32.0868	36.07486	31.12609	22.7248	25.13422	137.7876
D	15.25888	17.95074	6.75	12.78916	10.22252	13.00881	32.59186	26.53928	10.22252	33.34042	51.06695	468.8633
E	139.1884	24.21088	17.10019	40.65608	21.30874	9.664152	29.7668	26.01762	17	0	343.9839	560.9459
F	25.34553	42.01091	41.96899	58.96397	35.50704	137.6356	24	23.19977	8.576859	36.73185	441.2287	341.4358
G	75.48234	118.4788	53.91409	53.41738	58.65347	48.69976	19.62991	308.3658	13.00881	38.84263	372.9828	402.6676
H	508.0225	398.4249	512.2666	581.4507	159.2297	186.7509	224.5835	435.0194	192.0584	156.0648	367.6928	18.04797
