# Supplementary material for: Rationally derived inhibitors of hepatitis C virus (HCV) p7 channel activity reveal prospect for bimodal antiviral therapy
Source: eLife. 2020 Nov 10;9:e52555. doi: 10.7554/eLife.52555 (PMC7714397; doi:10.7554/eLife.52555)
Supplement: Figure 1—figure supplement 1—source data 1. [file elife-52555-fig1-figsupp1-data1.zip › SD-figureS1/Exp003-assay/Exp003_72hpe_Drugplate_(JS_J4-JFHvirus_PD) Phase confluency.txt]

Label: JS_72hpe_Drugplate_061114

Time Stamp:	06/11/2014 18:04:00	Elapsed:	0	hours

JS_J4-JFHvirus PD 061114 Confluence (Percent)
	1	2	3	4	5	6	7	8	9	10	11	12
A	92.4838	98.27958	97.7374	98.48385	96.60731	97.80659	96.93481	96.23026	97.61879	94.01518	93.2498	84.96147
B	97.54512	99.17907	99.59726	99.29471	99.36719	99.30354	99.58914	99.09012	98.25019	98.74277	96.7753	89.94241
C	98.494	99.45483	99.07532	99.49642	99.59617	99.28635	98.81918	99.20954	99.06139	98.11253	97.01803	93.81331
D	96.33929	99.54192	99.62606	99.05938	99.28379	99.57605	98.79651	99.00854	99.31025	98.74856	93.7693	79.54735
E	93.28883	99.20698	99.21463	98.76006	98.93142	99.15493	99.10394	98.70947	99.0226	99.71817	72.38689	50.00409
F	93.16538	97.06288	97.68549	98.66498	98.28749	95.21239	99.22443	98.47181	99.67219	98.77015	29.89886	21.13083
G	84.2859	94.73093	96.23253	96.57819	98.23277	98.24217	98.07839	95.96475	99.14127	97.68979	12.42786	9.716504
H	33.6842	41.68097	67.9277	52.99196	87.63313	91.18642	86.22469	81.96931	91.63922	89.58414	0.2738346	0.01284814

Std Error
	1	2	3	4	5	6	7	8	9	10	11	12
A	1.594917	0.2448109	0.6158763	0.1664271	0.4204113	0.3985574	0.5209147	0.8699536	0.233788	1.461304	1.246185	3.001653
B	0.6355258	0.2475237	0.05173138	0.1675012	0.1608365	0.1315272	0.1883253	0.1016282	0.2831816	0.130695	0.7138799	1.746622
C	0.5176887	0.1105815	0.3405702	0.1154447	0.09996843	0.08527488	0.4351471	0.3209062	0.1992129	0.5319135	0.4960603	0.7290294
D	0.8328838	0.2962415	0.0698278	0.2509973	0.2805827	0.1379532	0.4678074	0.185869	0.1870908	0.4162663	0.3488535	3.237461
E	2.216704	0.4393558	0.316878	0.4550464	0.3533692	0.1975476	0.5144246	0.2866845	0.2091397	0.04431901	5.197167	3.065055
F	2.086378	1.803019	1.599147	0.5677281	0.9190594	2.200339	0.4792424	0.6239958	0.06275839	0.5322145	4.99681	4.473343
G	3.254362	2.388935	1.022645	1.486108	0.9236278	0.709227	0.4207227	2.184994	0.2001324	0.9413639	1.414934	1.708069
H	8.921081	8.093811	13.11452	9.490291	1.632873	3.522449	4.150241	7.675854	2.346156	1.916382	0.03960308	0.004969237
