# Supplementary material for: Rationally derived inhibitors of hepatitis C virus (HCV) p7 channel activity reveal prospect for bimodal antiviral therapy
Source: eLife. 2020 Nov 10;9:e52555. doi: 10.7554/eLife.52555 (PMC7714397; doi:10.7554/eLife.52555)
Supplement: Figure 1—figure supplement 1—source data 1. [file elife-52555-fig1-figsupp1-data1.zip › SD-figureS1/Exp003-assay/Exp003_72hpe_Drugplate_(JS_J4-JFHvirus_PD) Red cell no.txt]

Label: JS_72hpe_Drugplate_061114

Time Stamp:	06/11/2014 18:04:00	Elapsed:	0	hours

JS J4-JFHvirus Red PD 061114 Count (1/Well)
	1	2	3	4	5	6	7	8	9	10	11	12
A	2617.25	3218	3184.25	2774.25	3009.5	3460.5	2665	2733.5	2927.75	2119	2211.25	2023.5
B	3269.25	3436.5	3126	3272.75	3433	3166.75	3719.75	3354.5	3095.25	3497.5	2426.25	2282.75
C	2880.25	3184	3378.25	3583.25	3480.75	3736.75	3385.25	3422.75	3556	3323.75	2071.25	2197.5
D	2876.5	3494.25	3620.75	3497.75	3429.75	3730	3501	3535.5	3525	3511.5	2306.75	1484.25
E	3125.75	3446.5	3231.75	3566	3883.5	3696	4276.25	3583	3477.5	3412.5	1371.5	917.5
F	2474	3057.75	2825.25	2859.75	3665.25	3982.75	3542.25	3651.5	579.75	839.25	330.75	282.75
G	1743.5	2416.25	2078	2491.25	3402.25	4109	3576.5	3907.5	0	16.75	20.25	37.25
H	334	484	1064.25	671.75	2805.25	2719.5	2040.5	2078.25	0	3.25	0	0

Std Error
	1	2	3	4	5	6	7	8	9	10	11	12
A	103.8134	174.5141	280.6764	140.5717	89.35743	239.9338	210.0107	253.0687	156.6479	113.6229	154.0354	211.5587
B	195.0613	110.6455	291.5762	147.122	154.4846	195.1719	314.8609	274.0938	99.70989	353.9742	42.64656	139.8013
C	195.644	200.3202	151.4405	272.7133	253.175	229.4281	225.3125	302.1013	223.9103	129.7005	131.1306	138.6305
D	162.5472	285.2009	262.8122	192.7024	124.7847	269.1638	244.0471	273.6611	119.9646	276.1306	347.2906	173.2144
E	372.604	234.7983	194.2672	331.0597	376.1031	365.8267	460.149	173.4556	217.2896	158.112	216.6181	72.61141
F	211.5234	148.928	119.525	385.7755	177.226	339.2001	196.9612	190.8736	143.8555	48.8115	81.63065	42.93478
G	66.00568	130.3485	124.5479	84.49001	264.5189	298.472	326.2572	361.3849	0	12.78916	12.92527	15.05199
H	106.4714	105.18	251.4234	145.0077	148.9252	108.5883	200.0106	275.8385	0	3.25	0	0
