# Supplementary material for: Rationally derived inhibitors of hepatitis C virus (HCV) p7 channel activity reveal prospect for bimodal antiviral therapy
Source: eLife. 2020 Nov 10;9:e52555. doi: 10.7554/eLife.52555 (PMC7714397; doi:10.7554/eLife.52555)
Supplement: Figure 1—figure supplement 1—source data 1. [file elife-52555-fig1-figsupp1-data1.zip › SD-figureS1/Exp005-assay/JS Exp005 J4 Drug plate 1 Exp5PD 201114.txt]

Barcode: 2014y11m20d15h44
Metric: JS-Exp005-PD-Red Count (1/Well)
Cell Type: Huh7
Passage: 1
Notes: Exp#005
J4-JFH1
1:4 Drug plate 1
50ul in 150ul
Analysis Job: JS-Exp#005-J4-JFH Drug plate 1-Exp5PD-analysis-201114

Time Stamp:	20/11/2014 15:47:00	Elapsed:	0	hours

JS-Exp005-PD-Red Count (1/Well)
	1	2	3	4	5	6	7	8	9	10	11	12
A		10	108.75	74.5	47	81.5	36.75	54	40.5	33.75	60.75	74.5
B		44	13.25	13.25	50.5	10	37	44	91.5	34	60.75	30.25
C		13.5	3.25	43.75	20	37.25	47	6.75	19.75	57.5	61	50.5
D		20.25	23.5	6.5	3.25	64.25	30.25	3.25	30.25	64.5	57.5	30.25
E		30.25	13.25	37	13.25	16.5	23.5	81.5	16.75	40.5	37	13.25
F		0	33.75	26.75	23.5	23.5	6.5	54.25	44	40.5	44	71.5
G		6.75	10	54.25	50.5	33.75	54	30.5	47.5	40.5	33.75	71
H		16.75	16.75	40.5	61	20	50.75	78	44	64.5	98.25	60.75

Std Error
	1	2	3	4	5	6	7	8	9	10	11	12
A		6.44205	27.96538	16.17354	7	32.95072	16.06432	12.41639	14.66004	25.26979	13.18696	8.779712
B		20.2608	5.513242	5.513242	17.83956	6.44205	6.44205	14.14803	15.14651	19.62991	16.41836	15.0907
C		7.794229	3.25	19.51228	4.041452	23.07732	7	6.75	6.75	17.10019	25.79729	20.51219
D		16.20892	13.86542	3.752777	3.25	29.07569	19.36653	3.25	8.576859	31.10332	11.56503	15.0907
E		19.36653	5.513242	14.14803	9.428459	8.411302	11.56503	22.92197	12.78916	17.42842	16.86713	5.513242
F		0	21.14779	9.428459	11.56503	8.411302	3.752777	29.39494	28.94823	21.50388	17	43.55169
G		6.75	10	24.83068	15.14651	12.92527	24.21088	30.5	25.24711	24.30535	22.48842	20.2608
H		12.78916	6.485561	17.42842	4.041452	11.74024	28.60762	14.14803	25.56365	30.07352	39.53769	8.844726
