# Supplementary material for: Rationally derived inhibitors of hepatitis C virus (HCV) p7 channel activity reveal prospect for bimodal antiviral therapy
Source: eLife. 2020 Nov 10;9:e52555. doi: 10.7554/eLife.52555 (PMC7714397; doi:10.7554/eLife.52555)
Supplement: Figure 1—figure supplement 1—source data 1. [file elife-52555-fig1-figsupp1-data1.zip › SD-figureS1/Exp005-assay/JS Exp005 J4 Drug plate 2 Exp5PD 201114.txt]

Barcode: 2014y11m20d16h5
Metric: JS-Exp005-PD-Red Count (1/Well)
Cell Type: Huh7
Passage: 1
Notes: Exp#005
J4-JFH1 Drug plate 2
50ul in 150ul
48h infection
Analysis Job: JS-Exp005-J4JFH-Drugplate2-Exp5PD-analysis-201114

Time Stamp:	20/11/2014 16:16:00	Elapsed:	0	hours

JS-Exp005-PD-Red Count (1/Well)
	1	2	3	4	5	6	7	8
A		129.25	26.75	71	81.25	23.75	81.5	44
B		13.5	9.75	20	26.75	20	13.25	13.25
C		16.5	26.75	6.75	37	37	10	23.5
D		30.25	16.75	6.5	20	0	26.75	6.5
E		23.25	6.5	10	9.75	20.25	16.75	3.25
F		20.25	6.5	0	6.5	30.25	6.5	6.5
G		6.5	0	30	23.5	30.5	16.75	6.5
H		23.5	6.5	33.25	9.75	33.5	47	20.25

Std Error
	1	2	3	4	5	6	7	8
A		44.79653	5.513242	33.9902	29.39494	16.06432	47.51929	10.22252
B		13.5	3.25	8.650626	12.3246	8.650626	9.428459	9.428459
C		3.5	9.428459	6.75	12.76715	11.71182	6.44205	19.41005
D		13.96648	10.02809	3.752777	4.041452	0	9.664152	3.752777
E		10.02809	3.752777	10	3.25	12.92527	10.02809	3.25
F		20.25	3.752777	0	3.752777	15.0907	3.752777	3.752777
G		3.752777	0	6.44205	13.86542	26.34546	6.485561	3.752777
H		13.86542	3.752777	6.75	3.25	11.83568	17.21918	20.25
