# Supplementary material for: Rationally derived inhibitors of hepatitis C virus (HCV) p7 channel activity reveal prospect for bimodal antiviral therapy
Source: eLife. 2020 Nov 10;9:e52555. doi: 10.7554/eLife.52555 (PMC7714397; doi:10.7554/eLife.52555)
Supplement: Figure 1—figure supplement 1—source data 1. [file elife-52555-fig1-figsupp1-data1.zip › SD-figureS1/Exp005-assay/JS Exp005 JFH Drug plate Exp5PDv2 201114.txt]

Barcode: 2014y11m20d15h20
Metric: JS-Exp005-PDv2-Red Count (1/Well)
Cell Type: Huh7
Passage: 1
Notes: JFH1 50 in 150 drug plate
48h infection data
201114
Analysis Job: JS-Exp005-JFH1-Drugplate-Exp5PDv2-analysis-201114

Time Stamp:	20/11/2014 15:32:00	Elapsed:	0	hours

JS-Exp005-PDv2-Red Count (1/Well)
	1	2	3	4	5	6	7	8	9
A		4422.75	2992.75	2518.25	2026.75	3051	2887	2573	3143
B		3034	2439.75	2252.25	2170.25	1900.5	2040.5	2972.25	3126
C		2225	1962	1549	1228.25	1617.25	1614	1446.75	1975.75
D		2576.5	1600.25	664.75	542.25	1552.5	2006.25	644.5	1440
E		1347.75	726.5	3.25	23.5	723	719.5	26.75	23.5
F		125.5	30.5	146.5	6.5	23.5	60.75	23.25	16.75
G		10	0	16.75	23.75	27	17	3.25	26.75
H		6.5	23.25	50.5	37	20	30.25	64	54.25

Std Error
	1	2	3	4	5	6	7	8	9
A		233.3525	431.3414	377.5534	664.7123	552.6772	558.3686	436.6373	293.4056
B		247.4412	415.926	184.1613	471.209	186.4459	416.3869	287.1661	197.2845
C		245.6016	325.3501	328.3801	129.0461	239.9251	305.6043	187.3292	459.9419
D		121.1125	262.4485	48.0423	49.6091	336.8982	140.077	86.45374	97.09103
E		142.5695	122.1614	3.25	11.56503	76.49619	109.9883	9.664152	15.14651
F		56.41734	26.34546	133.2807	3.752777	8.411302	35.36329	6.485561	6.485561
G		6.44205	0	10.02809	23.75	16.60321	17	3.25	9.428459
H		3.752777	10.02809	29.20188	11.71182	8.650626	11.49185	24	22.97236
