# Supplementary material for: Rationally derived inhibitors of hepatitis C virus (HCV) p7 channel activity reveal prospect for bimodal antiviral therapy
Source: eLife. 2020 Nov 10;9:e52555. doi: 10.7554/eLife.52555 (PMC7714397; doi:10.7554/eLife.52555)
Supplement: Figure 1—figure supplement 1—source data 1. [file elife-52555-fig1-figsupp1-data1.zip › SD-figureS1/Exp005-assay/JS Exp005 titration plate Exp5PD 201114.txt]

Barcode: 2014y11m20d15h5
Metric: JS-Exp005-PD-Red Count (1/Well)
Cell Type: Huh7
Passage: 1
Notes: 2-fold titration
JFH1 (B)
J4-JFH1 (C)

48h infection data
Analysis Job: JS-Exp005-titration-Exp5PD-analysis-201114

Time Stamp:	20/11/2014 15:14:00	Elapsed:	0	hours

JS-Exp005-PD-Red Count (1/Well)
	1	2	3	4	5	6	7	8	9	10	11	12
A												
B	4726.5	3702.75	2637.75	1743.75	825.5	406	279.25	194	74.5	37	6.75	0
C	156.75	81.25	37.25	13.5	6.75	13.25	0	6.5	0	3.25	0	0

Std Error
	1	2	3	4	5	6	7	8	9	10	11	12
A												
B	486.4981	251.2321	166.9103	71.79528	31.72407	88.58141	51.85135	57.39483	27.67219	15.0333	6.75	0
C	29.7668	43.46335	15.05199	13.5	6.75	9.428459	0	3.752777	0	3.25	0	0
