# Supplementary material for: Rationally derived inhibitors of hepatitis C virus (HCV) p7 channel activity reveal prospect for bimodal antiviral therapy
Source: eLife. 2020 Nov 10;9:e52555. doi: 10.7554/eLife.52555 (PMC7714397; doi:10.7554/eLife.52555)
Supplement: Figure 1—figure supplement 1—source data 1. [file elife-52555-fig1-figsupp1-data1.zip › SD-figureS1/Exp005-assay/Old Processing definition RCU cut-off 2.5/JS Exp005 HepaRG titration 201114.txt]

Barcode: 2014y11m13d17h3
Metric: JS-JFH1-96well-231014-Red Count (1/Well)
Cell Type: HepaRG
Passage: 2
Notes: 
Analysis Job: JS-HepaRGtitration-analysis

Time Stamp:	20/11/2014 14:57:00	Elapsed:	0	hours

JS-JFH1-96well-231014-Red Count (1/Well)
	1	2	3	4	5
A	1579.75	132.5	50.75	9.75	13.25
B	1282.5	78	40.25	33.5	6.5
C	992.75	132.5	64	40.5	26.75
D	825.75	187.25	37.25	50.75	60.75
E	201.25	6.5	16.5	26.75	40.75
F	815.25	0	6.5	3.25	20
G	146.5	16.5	13.25	16.5	0
H	501.5	0	16.5	23.5	0

Std Error
	1	2	3	4	5
A	632.4791	50.26845	17.7922	3.25	5.513242
B	405.4472	19.61292	14.65933	8.779712	3.752777
C	590.9138	36.74348	17	19.98541	5.513242
D	825.75	65.15031	21.66939	13.96648	16.41836
E	155.3273	3.752777	8.411302	12.3246	23.62335
F	432.951	0	3.752777	3.25	11.74024
G	109.6703	8.411302	9.428459	3.5	0
H	235.6772	0	8.411302	19.41005	0
