# Supplementary material for: Rationally derived inhibitors of hepatitis C virus (HCV) p7 channel activity reveal prospect for bimodal antiviral therapy
Source: eLife. 2020 Nov 10;9:e52555. doi: 10.7554/eLife.52555 (PMC7714397; doi:10.7554/eLife.52555)
Supplement: Figure 1—figure supplement 1—source data 1. [file elife-52555-fig1-figsupp1-data1.zip › SD-figureS1/Exp005-assay/Old Processing definition RCU cut-off 2.5/JS Exp005 Huh7 titration 201114.txt]

Barcode: 2014y11m20d15h5
Metric: JS-JFH1-96well-231014-Red Count (1/Well)
Cell Type: Huh7
Passage: 1
Notes: 2-fold titration
JFH1 (B)
J4-JFH1 (C)

48h infection data
Analysis Job: JS-Exp005-titration-analysis-201114

Time Stamp:	20/11/2014 15:14:00	Elapsed:	0	hours

JS-JFH1-96well-231014-Red Count (1/Well)
	1	2	3	4	5	6	7	8	9	10	11	12
A												
B	7863.25	5750.5	4371.75	2842.5	1580	668.5	388.75	347.5	102	74.5	2678.75	170
C	443	98.25	320.5	1272.5	197.5	221.25	221.5	1238.5	0	3852.75	1716.25	2562.75

Std Error
	1	2	3	4	5	6	7	8	9	10	11	12
A												
B	1081.901	545.6911	396.9476	127.5163	32.15328	144.7656	71.41939	63.54067	32.87603	21.28184	1283.3	103.3779
C	90.64859	51.80633	106.9942	598.9413	46.39953	71.04034	134.2569	309.4356	0	893.5022	1088.655	1305.195
