# Supplementary material for: Rationally derived inhibitors of hepatitis C virus (HCV) p7 channel activity reveal prospect for bimodal antiviral therapy
Source: eLife. 2020 Nov 10;9:e52555. doi: 10.7554/eLife.52555 (PMC7714397; doi:10.7554/eLife.52555)
Supplement: Figure 1—figure supplement 1—source data 1. [file elife-52555-fig1-figsupp1-data1.zip › SD-figureS1/Exp005-assay/Old Processing definition RCU cut-off 2.5/JS Exp005 JFH 1in4 Drug plate 201114.txt]

Barcode: 2014y11m20d15h20
Metric: JS-JFH1-96well-231014-Red Count (1/Well)
Cell Type: Huh7
Passage: 1
Notes: JFH1 50 in 150 drug plate
48h infection data
201114
Analysis Job: JS-Exp005-JFH-1in4-Drugplate-48h-analysis-201114

Time Stamp:	20/11/2014 15:32:00	Elapsed:	0	hours

JS-JFH1-96well-231014-Red Count (1/Well)
	1	2	3	4	5	6	7	8	9
A		6658.25	4316.75	3525	2853	4071.5	4105.5	3218	3934.75
B		4327.25	3330.75	2999.25	2870	2552.75	2648	3941.75	3924.75
C		3037	2730	2030.5	1658.25	2262.25	2197.5	1849.5	2607
D		3327.25	2044	897.25	740	2088.25	2368	822	1822
E		1750.25	938	23.5	78	945	914.25	112.25	119
F		1279.25	105.25	842.5	71	323.75	173.75	723.25	190.75
G		1023.25	40.25	818.75	275.75	310	743.5	1692.25	310
H		173.5	429.5	317	296.5	433	910.75	436.5	610.25

Std Error
	1	2	3	4	5	6	7	8	9
A		466.0671	674.2328	526.8838	870.3406	668.957	873.3873	570.4276	361.4301
B		472.0384	558.9362	217.6792	615.7091	274.4742	567.849	325.8262	184.1821
C		339.7028	354.4971	389.6003	164.2292	325.4644	317.1541	213.225	579.2514
D		170.0247	347.368	40.4256	74.40094	453.6231	154.816	70.49705	151.3665
E		186.2742	123.4241	8.411302	33.60804	103.3417	133.6814	46.23018	20.2608
F		694.4276	53.32663	593.6258	24.53229	142.7693	35.81986	334.0213	47.51907
G		672.8676	5.513242	392.3917	152.9332	132.1439	524.4747	964.4266	96.16393
H		83.42812	125.815	134.6198	123.4656	229.9431	510.0443	246.358	205.0453
