# Supplementary material for: Rationally derived inhibitors of hepatitis C virus (HCV) p7 channel activity reveal prospect for bimodal antiviral therapy
Source: eLife. 2020 Nov 10;9:e52555. doi: 10.7554/eLife.52555 (PMC7714397; doi:10.7554/eLife.52555)
Supplement: Figure 1—figure supplement 1—source data 1. [file elife-52555-fig1-figsupp1-data1.zip › SD-figureS1/Exp005-assay/Optimised PD - JS Exp005 JFH1 drug plate JFH1PD 221214.txt]

Barcode: 2014y11m20d15h20
Metric: Red Object Count (1/Well)
Cell Type: Huh7
Passage: 1
Notes: JFH1 50 in 150 drug plate
48h infection data
201114
Analysis Job: JS-Exp005-JFH1-drugplate-JFH1PD-221214

Time Stamp:	20/11/2014 15:32:00	Elapsed:	0	hours

Red Object Count (1/Well)
	1	2	3	4	5	6	7	8	9
A		5859.75	3822	2958.75	2542.25	3521.75	3648.25	2979.25	3552.75
B		4013.5	3054	2733.25	2675.5	2293	2487.5	3699.5	3675.25
C		2811.75	2436.25	1842.75	1484.25	2016.75	2033.5	1682.25	2388.75
D		3095.25	1904	771	678.5	1924.5	2231.5	770.75	1651.25
E		1688.75	839.25	3.25	30.25	856.25	835.5	40.5	27
F		61	50.75	10	13.25	44	88	40.5	30.25
G		0	0	27	27	54.25	23.75	6.75	50.75
H		16.5	23.25	33.5	54	47.25	54	71.25	64.5

Std Error
	1	2	3	4	5	6	7	8	9
A		320.0217	526.5517	427.2131	823.5382	476.8806	756.192	521.321	294.4904
B		438.2605	514.1835	208.2484	558.1545	252.3533	522.6638	343.6458	178.185
C		321.4367	370.0019	394.3738	146.6841	330.4447	309.4109	208.7073	518.1392
D		156.0467	332.8093	57.63824	69.69278	453.7228	146.1737	90.00313	118.0744
E		192.7232	116.8399	3.25	13.96648	86.73559	116.3941	23.07054	16.60321
F		23.22714	42.19474	6.44205	5.513242	20.2608	30.8626	9.66523	3.25
G		0	0	16.60321	11.0227	21.6617	23.75	6.75	20.30343
H		8.411302	6.485561	8.779712	17.6871	17.92287	14.73658	40.0341	27.98065
