# Supplementary material for: Rationally derived inhibitors of hepatitis C virus (HCV) p7 channel activity reveal prospect for bimodal antiviral therapy
Source: eLife. 2020 Nov 10;9:e52555. doi: 10.7554/eLife.52555 (PMC7714397; doi:10.7554/eLife.52555)
Supplement: Figure 1—figure supplement 2—source data 1. [file elife-52555-fig1-figsupp2-data1.zip]

Archive with 5 entries (4 files):
- SD-figureS2/
- SD-figureS2/Anti-viral activity of JK3-32.pzfx
- SD-figureS2/JK3-32 SGR activity v2.pzfx
- SD-figureS2/JK3-32 SGR activity.pzfx
- SD-figureS2/R Gosain Express 58.xlsx
