# Supplementary material for: Rationally derived inhibitors of hepatitis C virus (HCV) p7 channel activity reveal prospect for bimodal antiviral therapy
Source: eLife. 2020 Nov 10;9:e52555. doi: 10.7554/eLife.52555 (PMC7714397; doi:10.7554/eLife.52555)
Supplement: Figure 2—source data 1. [file elife-52555-fig2-data1.zip]

Archive with 11 entries (10 files):
- SD-figure2/
- SD-figure2/conservation
- SD-figure2/HCVp7.jvp
- SD-figure2/HCVp7annotations
- SD-figure2/HCVp7logo.ai
- SD-figure2/HCVp7logo.eps
- SD-figure2/Jalview-numbers.xlsx
- SD-figure2/p7 EU database alignment.eps
- SD-figure2/p7alignment-JalV-SG250119.png
- SD-figure2/p7result.fasta
- SD-figure2/sequences aligned
