# Supplementary material for: Rationally derived inhibitors of hepatitis C virus (HCV) p7 channel activity reveal prospect for bimodal antiviral therapy
Source: eLife. 2020 Nov 10;9:e52555. doi: 10.7554/eLife.52555 (PMC7714397; doi:10.7554/eLife.52555)
Supplement: Figure 2—source data 1. [file elife-52555-fig2-data1.zip › SD-figure2/HCVp7annotations]

JALVIEW_ANNOTATION
# Created: Tue Jan 29 11:37:35 GMT 2019

BAR_GRAPH	Conservation	Conservation of total alignment less than 25% gaps	10.0,+,hydrophobic small tiny !aliphatic !aromatic !charged !negative !polar !positive !proline,[efd100]|10.0,+,aliphatic hydrophobic !aromatic !charged !negative !polar !positive !proline !small !tiny,[efd100]|10.0,+,charged negative polar !aliphatic !aromatic !hydrophobic !positive !proline !small !tiny,[efd100]|6.0,6,polar !aliphatic !aromatic !negative !proline !tiny,[ae7d00]|10.0,+,aliphatic hydrophobic !aromatic !charged !negative !polar !positive !proline !small !tiny,[efd100]|9.0,9,aliphatic hydrophobic !aromatic !charged !negative !polar !positive !proline !tiny,[dfbc00]|7.0,7,hydrophobic !aromatic !charged !negative !positive !proline !tiny,[be9200]|10.0,+,aliphatic hydrophobic !aromatic !charged !negative !polar !positive !proline !small !tiny,[efd100]|5.0,5,polar !aliphatic !negative !proline !tiny,[9e6800]|10.0,+,hydrophobic small tiny !aliphatic !aromatic !charged !negative !polar !positive !proline,[efd100]|8.0,8,hydrophobic small !aromatic !charged !negative !polar !positive !proline,[cea700]|8.0,8,small tiny !aliphatic !aromatic !charged !negative !positive !proline,[cea700]|7.0,7,hydrophobic !aromatic !charged !negative !polar !positive !proline,[be9200]|10.0,+,hydrophobic small tiny !aliphatic !aromatic !charged !negative !polar !positive !proline,[efd100]|8.0,8,small tiny !aliphatic !aromatic !charged !negative !positive !proline,[cea700]|8.0,8,hydrophobic small !aliphatic !aromatic !charged !negative !positive !proline,[cea700]|5.0,5,polar !aliphatic !negative !proline !tiny,[9e6800]|8.0,8,small tiny !aliphatic !aromatic !charged !negative !positive !proline,[cea700]|6.0,6,hydrophobic !charged !negative !positive !proline !tiny,[ae7d00]|6.0,6,hydrophobic !charged !negative !polar !positive !proline,[ae7d00]|4.0,4, !aliphatic !charged !negative !positive,[8d5300]|6.0,6,hydrophobic !charged !negative !polar !positive !proline,[ae7d00]|8.0,8,hydrophobic !charged !negative !polar !positive !proline !small !tiny,[cea700]|9.0,9,aliphatic hydrophobic !aromatic !charged !negative !polar !positive !proline !tiny,[dfbc00]|10.0,+,aromatic hydrophobic !aliphatic !charged !negative !polar !positive !proline !small !tiny,[efd100]|8.0,8,hydrophobic !charged !negative !polar !positive !proline !small !tiny,[cea700]|10.0,+,hydrophobic small !aliphatic !aromatic !charged !negative !polar !positive !proline !tiny,[efd100]|7.0,7,hydrophobic !aliphatic !charged !negative !polar !positive !proline,[be9200]|10.0,+,hydrophobic small tiny !aliphatic !aromatic !charged !negative !polar !positive !proline,[efd100]|10.0,+,aromatic hydrophobic polar !aliphatic !charged !negative !positive !proline !small !tiny,[efd100]|8.0,8,aromatic hydrophobic polar !aliphatic !negative !proline !small !tiny,[cea700]|9.0,9,aliphatic hydrophobic !aromatic !charged !negative !polar !positive !proline !tiny,[dfbc00]|9.0,9,charged polar positive !aliphatic !aromatic !negative !proline !small !tiny,[dfbc00]|10.0,+,hydrophobic small tiny !aliphatic !aromatic !charged !negative !polar !positive !proline,[efd100]|9.0,9,charged polar positive !aliphatic !aromatic !negative !proline !small !tiny,[dfbc00]|6.0,6,hydrophobic !charged !negative !positive !proline !tiny,[ae7d00]|8.0,8,hydrophobic small !aromatic !charged !negative !polar !positive !proline,[cea700]|10.0,+,proline small !aliphatic !aromatic !charged !hydrophobic !negative !polar !positive !tiny,[efd100]|7.0,7,hydrophobic !aromatic !charged !negative !polar !positive !proline,[be9200]|8.0,8,hydrophobic small !aromatic !charged !negative !polar !positive !proline,[cea700]|7.0,7,hydrophobic small !aromatic !charged !negative !positive !proline,[be9200]|10.0,+,aromatic hydrophobic polar !aliphatic !charged !negative !positive !proline !small !tiny,[efd100]|7.0,7,small !aliphatic !aromatic !charged !negative !positive !proline,[be9200]|6.0,6,hydrophobic !charged !negative !polar !positive !proline,[ae7d00]|6.0,6,hydrophobic !charged !negative !positive !proline !tiny,[ae7d00]|6.0,6, !aliphatic !aromatic !charged !negative !positive !proline,[ae7d00]|8.0,8,hydrophobic !aromatic !charged !negative !polar !positive !proline !tiny,[cea700]|10.0,+,aromatic hydrophobic polar !aliphatic !charged !negative !positive !proline !small !tiny,[efd100]|7.0,7,small !aliphatic !aromatic !charged !hydrophobic !negative !positive,[be9200]|8.0,8,hydrophobic !charged !negative !polar !positive !proline !small !tiny,[cea700]|8.0,8,hydrophobic !charged !negative !polar !positive !proline !small !tiny,[cea700]|10.0,+,aliphatic hydrophobic !aromatic !charged !negative !polar !positive !proline !small !tiny,[efd100]|10.0,+,aliphatic hydrophobic !aromatic !charged !negative !polar !positive !proline !small !tiny,[efd100]|9.0,9,aliphatic hydrophobic !aromatic !charged !negative !polar !positive !proline !tiny,[dfbc00]|10.0,+,aliphatic hydrophobic !aromatic !charged !negative !polar !positive !proline !small !tiny,[efd100]|7.0,7,hydrophobic !aromatic !charged !negative !polar !positive !proline,[be9200]|10.0,+,aliphatic hydrophobic !aromatic !charged !negative !polar !positive !proline !small !tiny,[efd100]|10.0,+,proline small !aliphatic !aromatic !charged !hydrophobic !negative !polar !positive !tiny,[efd100]|7.0,7, !aliphatic !aromatic !charged !hydrophobic !negative !positive !tiny,[be9200]|8.0,8,polar !aliphatic !aromatic !hydrophobic !negative !proline !small !tiny,[cea700]|11.0,*,hydrophobic small tiny !aliphatic !aromatic !charged !negative !polar !positive !proline,[ffe600]|10.0,+,aromatic hydrophobic polar !aliphatic !charged !negative !positive !proline !small !tiny,[efd100]|10.0,+,hydrophobic small tiny !aliphatic !aromatic !charged !negative !polar !positive !proline,[efd100]|
BAR_GRAPH	Quality	Alignment Quality based on Blosum62 scores	2606.546,2606.546,[fbe100]|2600.939,2600.939,[fbe000]|2459.373,2459.373,[f1d400]|2418.5923,2418.5923,[efd000]|2641.7197,2641.7197,[fee400]|2592.0945,2592.0945,[fadf00]|2183.0823,2183.0823,[dfbc00]|2615.2405,2615.2405,[fce100]|2463.7085,2463.7085,[f2d400]|2601.4165,2601.4165,[fbe000]|2489.947,2489.947,[f3d700]|2587.2407,2587.2407,[fadf00]|2001.8215,2001.8215,[d3ad00]|2590.058,2590.058,[fadf00]|2461.8083,2461.8083,[f2d400]|1842.812,1842.812,[c89f00]|2155.7588,2155.7588,[ddba00]|2582.0027,2582.0027,[fadf00]|1508.5475,1508.5475,[b28200]|1369.9314,1369.9314,[a87600]|724.46173,724.46173,[7d3e00]|1936.1132,1936.1132,[cea700]|2431.5144,2431.5144,[f0d200]|2472.918,2472.918,[f2d500]|2440.8215,2440.8215,[f0d200]|2361.8022,2361.8022,[ebcc00]|2418.7642,2418.7642,[efd000]|703.74896,703.74896,[7c3d00]|2568.6194,2568.6194,[f9dd00]|2586.1516,2586.1516,[fadf00]|2262.1313,2262.1313,[e4c300]|2444.9546,2444.9546,[f0d300]|2591.3403,2591.3403,[fadf00]|2656.3896,2656.3896,[ffe500]|2469.0122,2469.0122,[f2d500]|0.0,0.0,[4d0000]|2279.616,2279.616,[e5c400]|2567.7542,2567.7542,[f9dd00]|1788.7534,1788.7534,[c49a00]|2087.1545,2087.1545,[d8b400]|1874.2883,1874.2883,[caa200]|2654.2463,2654.2463,[fee500]|2207.105,2207.105,[e0be00]|1381.3142,1381.3142,[a97700]|1662.9174,1662.9174,[bc8f00]|2470.066,2470.066,[f2d500]|2169.9175,2169.9175,[debb00]|2633.221,2633.221,[fde300]|2486.4475,2486.4475,[f3d600]|2458.969,2458.969,[f1d400]|2309.874,2309.874,[e7c700]|2631.9036,2631.9036,[fde300]|2608.304,2608.304,[fbe100]|2551.2998,2551.2998,[f8dc00]|2638.86,2638.86,[fde300]|2352.5242,2352.5242,[eacb00]|2654.1445,2654.1445,[fee500]|2648.6748,2648.6748,[fee400]|1201.6604,1201.6604,[9d6800]|2575.3716,2575.3716,[f9de00]|2662.542,2662.542,[ffe600]|2589.0193,2589.0193,[fadf00]|2659.576,2659.576,[ffe500]|
BAR_GRAPH	Consensus	PID	98.62637,A,A 98.63%; T 0.69%; P 0.14%; V 0.14%; L 0.07%|97.39011,L,L 97.39%; V 1.44%; M 0.69%; C 0.07%; F 0.07%; W 0.07%|96.63461,E,E 96.63%; A 1.30%; S 0.89%; G 0.27%; K 0.21%; T 0.21%; V 0.14%; C 0.07%; R 0.07%|93.75,N,N 93.75%; K 4.19%; R 1.24%; D 0.27%; T 0.14%; G 0.07%; I 0.07%; S 0.07%|99.51923,L,L 99.52%; V 0.21%; C 0.07%; M 0.07%|88.94231,V,V 88.94%; I 10.37%; A 0.34%; F 0.14%; H 0.07%; M 0.07%|63.255493,V,V 63.26%; I 18.82%; L 10.71%; T 4.46%; N 1.58%; A 0.48%; M 0.48%; H 0.07%; P 0.07%; S 0.07%|96.35989,L,L 96.36%; I 3.23%; P 0.14%; E 0.07%; F 0.07%; T 0.07%; V 0.07%|95.46703,N,N 95.47%; H 4.19%; K 0.14%; D 0.07%; R 0.07%; Y 0.07%|97.11539,A,A 97.12%; S 2.06%; V 0.62%; P 0.07%; R 0.07%; T 0.07%|94.64286,A,A 94.64%; V 3.30%; T 0.96%; L 0.34%; M 0.34%; I 0.27%; S 0.14%|96.15385,S,S 96.15%; A 3.64%; C 0.07%; P 0.07%; T 0.07%|46.085163,L,L 46.09%; V 39.08%; A 14.01%; M 0.62%; C 0.07%; I 0.07%; T 0.07%|97.39011,A,A 97.39%; V 1.44%; T 0.82%; S 0.27%; R 0.07%|91.34615,G,G 91.35%; S 7.69%; R 0.48%; A 0.21%; D 0.14%; C 0.07%; N 0.07%|54.395603,T,T 54.40%; A 35.71%; N 1.85%; S 1.85%; V 1.79%; C 1.65%; M 0.96%; I 0.76%; E 0.34%; K 0.34%; F 0.14%; L 0.14%; Q 0.07%|89.62912,H,H 89.63%; N 3.91%; Q 3.02%; R 1.37%; A 1.03%; Y 0.41%; C 0.27%; V 0.14%; D 0.07%; T 0.07%; W 0.07%|96.56593,G,G 96.57%; S 3.16%; D 0.07%; N 0.07%; R 0.07%; Y 0.07%|41.483517,L,L 41.48%; I 36.68%; F 8.04%; W 3.85%; T 3.43%; V 3.09%; P 2.34%; M 0.62%; A 0.21%; C 0.07%; H 0.07%; R 0.07%; Y 0.07%|45.673077,L,L 45.67%; V 29.67%; A 12.23%; F 3.57%; G 3.16%; W 2.47%; I 1.44%; M 0.55%; Y 0.27%; C 0.21%; P 0.21%; S 0.21%; E 0.14%; H 0.07%; Q 0.07%; T 0.07%|77.1978,S,S 77.20%; W 8.79%; P 7.35%; Y 3.64%; C 1.58%; A 0.62%; F 0.48%; H 0.14%; R 0.07%; T 0.07%|86.19505,F,F 86.20%; A 3.71%; L 3.30%; Y 2.61%; G 2.20%; C 1.51%; S 0.34%; T 0.07%; V 0.07%|89.07967,L,L 89.08%; F 3.85%; I 3.78%; V 2.34%; A 0.27%; P 0.27%; M 0.21%; T 0.21%|86.05769,V,V 86.06%; I 5.91%; L 4.40%; A 1.85%; F 0.82%; M 0.82%; G 0.14%|95.81044,F,F 95.81%; A 2.34%; V 1.10%; L 0.48%; Y 0.14%; S 0.07%|92.30769,F,F 92.31%; I 4.60%; L 2.06%; V 0.82%; S 0.14%; M 0.07%|95.19231,C,C 95.19%; V 1.65%; I 1.51%; T 1.30%; L 0.14%; A 0.07%; R 0.07%; S 0.07%|52.747253,A,A 52.75%; F 38.32%; C 2.75%; L 2.61%; V 1.51%; I 1.44%; S 0.27%; T 0.14%; W 0.14%; R 0.07%|97.25275,A,A 97.25%; V 2.20%; T 0.21%; C 0.07%; G 0.07%; I 0.07%; P 0.07%; S 0.07%|99.24451,W,W 99.24%; R 0.55%; G 0.07%; M 0.07%; V 0.07%|92.10165,Y,Y 92.10%; H 7.14%; C 0.41%; V 0.14%; D 0.07%; F 0.07%; W 0.07%|50.618134,I,I 50.62%; L 42.31%; V 6.66%; F 0.27%; M 0.07%; R 0.07%|92.58242,K,K 92.58%; R 7.21%; A 0.07%; E 0.07%; Q 0.07%|99.79395,G,G 99.79%; S 0.14%; D 0.07%|70.9478,R,R 70.95%; K 28.91%; E 0.07%; G 0.07%|51.03022,L,L 51.03%; W 40.59%; V 3.57%; A 2.82%; F 0.89%; I 0.41%; C 0.21%; Y 0.21%; G 0.07%; P 0.07%; S 0.07%; T 0.07%|89.97253,V,V 89.97%; A 5.91%; P 2.61%; I 0.89%; T 0.34%; M 0.14%; F 0.07%; G 0.07%|97.32143,P,P 97.32%; A 2.61%; S 0.07%|85.09615,G,G 85.10%; A 6.25%; L 5.56%; V 1.72%; M 0.76%; I 0.41%; E 0.07%; R 0.07%; S 0.07%|82.48627,A,A 82.49%; V 12.36%; T 1.72%; C 1.17%; F 0.96%; L 0.55%; M 0.34%; S 0.21%; I 0.14%; G 0.07%|64.28571,A,A 64.29%; V 22.87%; T 12.50%; I 0.14%; L 0.14%; G 0.07%|99.93132,Y,Y 99.93%; D 0.07%|79.53297,A,A 79.53%; T 8.38%; S 6.39%; G 2.82%; V 1.44%; M 0.89%; I 0.34%; L 0.14%; C 0.07%|39.14835,L,L 39.15%; F 37.57%; V 8.65%; I 7.21%; A 5.56%; Y 0.89%; C 0.34%; T 0.27%; S 0.21%; W 0.14%|84.89011,Y,Y 84.89%; L 7.90%; T 3.78%; C 2.82%; H 0.21%; A 0.07%; F 0.07%; I 0.07%; M 0.07%; N 0.07%; V 0.07%|95.12363,G,G 95.12%; Q 3.23%; S 1.17%; D 0.14%; N 0.14%; R 0.14%; H 0.07%|44.436813,M,M 44.44%; V 42.99%; L 10.37%; A 0.76%; I 0.76%; T 0.55%; C 0.07%; Q 0.07%|99.72527,W,W 99.73%; R 0.14%; C 0.07%; G 0.07%|94.23077,P,P 94.23%; S 5.70%; A 0.07%|93.88736,L,L 93.89%; F 5.56%; M 0.27%; I 0.14%; C 0.07%; V 0.07%|91.34615,L,L 91.35%; F 3.64%; A 2.68%; C 1.03%; S 0.76%; V 0.34%; P 0.14%; G 0.07%|99.03846,L,L 99.04%; M 0.27%; F 0.21%; P 0.21%; V 0.21%; I 0.07%|98.55769,L,L 98.56%; T 0.89%; V 0.21%; A 0.14%; M 0.07%; P 0.07%; Q 0.07%|89.35439,L,L 89.35%; V 7.97%; I 2.40%; D 0.07%; M 0.07%; R 0.07%; S 0.07%|98.48901,L,L 98.49%; M 0.96%; V 0.21%; I 0.14%; F 0.07%; S 0.07%; W 0.07%|90.7967,A,A 90.80%; L 3.02%; T 1.92%; M 1.51%; S 1.44%; V 0.69%; C 0.62%|99.72527,L,L 99.73%; M 0.14%; F 0.07%; R 0.07%|99.79395,P,P 99.79%; L 0.14%; A 0.07%|49.725273,Q,Q 49.73%; P 43.20%; H 2.27%; E 2.06%; R 1.79%; S 0.55%; A 0.14%; D 0.07%; G 0.07%; L 0.07%; Y 0.07%|95.19231,R,R 95.19%; Q 4.60%; G 0.14%; L 0.07%|100.0,A,A 100.00%|97.25275,Y,Y 97.25%; F 2.27%; H 0.21%; C 0.14%; L 0.14%|99.93132,A,A 99.93%; G 0.07%|
BAR_GRAPH	Occupancy	Number of aligned positions 	1451.0,1451,[d8d8d8]|1452.0,1452,[d8d8d8]|1453.0,1453,[d8d8d8]|1453.0,1453,[d8d8d8]|1454.0,1454,[d8d8d8]|1455.0,1455,[d8d8d8]|1456.0,1456,[d8d8d8]|1456.0,1456,[d8d8d8]|1456.0,1456,[d8d8d8]|1456.0,1456,[d8d8d8]|1456.0,1456,[d8d8d8]|1456.0,1456,[d8d8d8]|1456.0,1456,[d8d8d8]|1456.0,1456,[d8d8d8]|1456.0,1456,[d8d8d8]|1456.0,1456,[d8d8d8]|1456.0,1456,[d8d8d8]|1456.0,1456,[d8d8d8]|1456.0,1456,[d8d8d8]|1456.0,1456,[d8d8d8]|1455.0,1455,[d8d8d8]|1456.0,1456,[d8d8d8]|1456.0,1456,[d8d8d8]|1456.0,1456,[d8d8d8]|1455.0,1455,[d8d8d8]|1456.0,1456,[d8d8d8]|1456.0,1456,[d8d8d8]|1456.0,1456,[d8d8d8]|1456.0,1456,[d8d8d8]|1456.0,1456,[d8d8d8]|1456.0,1456,[d8d8d8]|1456.0,1456,[d8d8d8]|1456.0,1456,[d8d8d8]|1456.0,1456,[d8d8d8]|1456.0,1456,[d8d8d8]|1456.0,1456,[d8d8d8]|1456.0,1456,[d8d8d8]|1456.0,1456,[d8d8d8]|1456.0,1456,[d8d8d8]|1456.0,1456,[d8d8d8]|1456.0,1456,[d8d8d8]|1456.0,1456,[d8d8d8]|1456.0,1456,[d8d8d8]|1456.0,1456,[d8d8d8]|1456.0,1456,[d8d8d8]|1456.0,1456,[d8d8d8]|1456.0,1456,[d8d8d8]|1456.0,1456,[d8d8d8]|1456.0,1456,[d8d8d8]|1456.0,1456,[d8d8d8]|1456.0,1456,[d8d8d8]|1456.0,1456,[d8d8d8]|1456.0,1456,[d8d8d8]|1456.0,1456,[d8d8d8]|1456.0,1456,[d8d8d8]|1456.0,1456,[d8d8d8]|1456.0,1456,[d8d8d8]|1456.0,1456,[d8d8d8]|1456.0,1456,[d8d8d8]|1456.0,1456,[d8d8d8]|1456.0,1456,[d8d8d8]|1456.0,1456,[d8d8d8]|1456.0,1456,[d8d8d8]|

COLOUR	Occupancy	d8d8d8
ROWPROPERTIES	Occupancy	scaletofit=true	showalllabs=false	centrelabs=false
