# Supplementary material for: Rationally derived inhibitors of hepatitis C virus (HCV) p7 channel activity reveal prospect for bimodal antiviral therapy
Source: eLife. 2020 Nov 10;9:e52555. doi: 10.7554/eLife.52555 (PMC7714397; doi:10.7554/eLife.52555)
Supplement: Figure 2—source data 1. [file elife-52555-fig2-data1.zip › SD-figure2/p7result.fasta]

>AJ851228_P7_D1
ALENLVVLNAASLAGTHGLLSFLVFFCAAWYIKGRLVPGMTYAIYGTWPLLLLLLALPQRAYA
>EF407458_P7_C1b
ALENLVVLNAASVAGAHGILSFLLFFCAAWYIKGRLVPGAAYAFYGVWPLLLLLLALPPRAYA
>EF407468_P7_C1b
ALENLVVINAASVAGAHGVLSFLVFFCAAWYIKGRLVPGAAYAFYGVWPLLLLLLALPPRAYA
>EF407502_P7_C1b
ALENLVVINAASVAGAHGILSFLVFFCAAWYIKGRLVPGAAYAFYGVWPLLLLLLALPPRAYA
>EU155234_P7_C1b
ALENLVVINAASVAGAHGILSFLVFFCAAWYIKGRLVPGAAYAFYGVWPLLLLLLALPPRAYA
>EF407477_P7_C1b
ALENLVVLNAASVAGAHGILSFLVFFCAAWYIKGRLVPGAAYAFYGVWPLLLLLLALPPRAYA
>EF407481_P7_C1b
ALENLVVLNAASVAGAHGILSFLVFFCAAWYIKGRLVPGAAYAFYGVWPLLLLLLALPPRAYA
>EF407491_P7_C1b
ALENLVVLNAASVAGAHGILSFLVFFCAAWYIKGRLVPGAAYAFYGVWPLLLLLLALPPRAYA
>EF407499_P7_C1b
ALENLVVLNAASVAGAHGILSFLVFFCAAWYIKGRLVPGAAYAFYGVWPLLLLLLALPPRAYA
>EF407501_P7_C1b
ALENLVVLNAASVAGAHGILSFLVFFCAAWYIKGRLVPGAAYAFYGVWPLLLLLLALPPRAYA
>EF407503_P7_C1b
ALENLVVLNAASVAGAHGILSFLVFFCAAWYIKGRLVPGAAYAFYGVWPLLLLLLALPPRAYA
>AM263269_P7
ALENLVVLNAASVAGAHGILSFLVFFCAAWYIKGRLVPGAAYAFYGVWPLLLLLLALPPRAYA
>X61596_P7_C1b
ALENLVVLNAASVAGAHGILSFLVFFCAAWYIKGRLVPGAAYAFYGVWPLLLLLLALPPRAYA
>L27931_P7
ALENLVVLNAASVAGAHGILSFLVFFCAAWYIKGRLVPGAAYAFYGVWPLLLLLLALPPRAYA
>EU256090_P7_C1b
ALENLVVLNAASVAGAHGILSFLVFFCAAWYIKGRLVPGAAYAFYGVWPLLLLLLALPPRAYA
>EU155231_P7_C1b
ALENLVVLNAASVAGAHGILSFLVFFCAAWYIKGRLVPGAAYAFYGVWPLLLLLLALPPRAYA
>FJ538058_P7_D1b
ALENLVVLNAASVAGAHGILSFLVFFCAAWYIKGRLVPGAAYAFYGVWPLLLLLLALPPRAYA
>EU256088_P7_C1b
ALENLVVLNAASVAGAHGILSFLVFFCAAWYIKGRLVPGAAYAFYGVWPLLLLLLALPPRAYA
>EU155361_P7_C1b
ALENLVVLNAASVAGAHGILSFLVFFCAAWYIKGRLVPGAAYAFYGVWPLLLLLLALPPRAYA
>EU256075_P7_C1b
ALENLVVLNAASVAGAHGILSFLVFFCAAWYIKGRLVPGAAYAFYGVWPLLLLLLALPPRAYA
>EU155381_P7_C1b
ALENLVVLNAASVAGAHGILSFLVFFCAAWYIKGRLVPGAAYAFYGVWPLLLLLLALPPRAYA
>AF165049_P7_C1b
ALENLVVLNAASVAGAHGILSFLVFFCAAWYIKGRLVPGAAYAFYGVWPLLLLLLALPPRAYA
>AF165050_P7_C1b
ALENLVVLNAASVAGAHGILSFLVFFCAAWYIKGRLVPGAAYAFYGVWPLLLLLLALPPRAYA
>EU155337_P7_C1b
ALENLVVLNAASVAGAHGILSFLVFFCAAWYIKGRLVPGAAYAFYGVWPLLLLLLALPPRAYA
>AF165057_P7_C1b
ALENLVVLNAASVAGAHGILSFLVFFCAAWYIKGRLVPGAAYAFYGVWPLLLLLLALPPRAYA
>AF165058_P7_C1b
ALENLVVLNAASVAGAHGILSFLVFFCAAWYIKGRLVPGAAYAFYGVWPLLLLLLALPPRAYA
>EU155329_P7_C1b
ALENLVVLNAASVAGAHGILSFLVFFCAAWYIKGRLVPGAAYAFYGVWPLLLLLLALPPRAYA
>AB154191_P7_C1b
ALENLVVLNAASVAGAHGILSFLVFFCAAWYIKGRLVPGAAYAFYGVWPLLLLLLALPPRAYA
>EU256101_P7_C1b
ALENLVVLNAASVAGAHGILSFLVFFCAAWYIKGRLVPGAAYAFYGVWPLLLLLLALPPRAYA
>EU256099_P7_C1b
ALENLVVLNAASVAGAHGILSFLVFFCAAWYIKGRLVPGAAYAFYGVWPLLLLLLALPPRAYA
>AJ812459_P7_D1b
ALENLVVLNAASVAGAHGILSFLVFFCAAWYIKGRLVPGAAYAFYGVWPLLLLLLALPPRAYA
>EU781827_P7_C1b
ALENLVVLNAASVAGAHGILSFLVFFCAAWYIKGRLVPGAAYAFYGVWPLLLLLLALPPRAYA
>EU660386_P7_C1b
ALENLVVLNAASVAGAHGILSFLVFFCAAWYIKGRLVPGAAYAFYGVWPLLLLLLALPPRAYA
>EU155304_P7_C1b
ALENLVVLNAASVAGAHGILSFLVFFCAAWYIKGRLVPGAAYAFYGVWPLLLLLLALPPRAYA
>DQ061333_P7_P1b
ALENLVVLNAASVAGAHGILSFLVFFCAAWYIKGRLVPGAAYAFYGVWPLLLLLLALPPRAYA
>FJ024277_P7_C1b
ALENLVVLNAASVAGAHGILSFLVFFCAAWYIKGRLVPGAAYAFYGVWPLLLLLLALPPRAYA
>EU234061_P7_C1b
ALENLVVLNAASVAGAHGVLSFLVFFCAAWYIKGRLVPGAAYAFYGVWPLLLLLLALPPRAYA
>EF407469_P7_C1b
ALENLVVLNAASVAGAHGLLSFLVFFCAAWYIKGRLVPGAAYAFYGVWPLLLLLLALPPRAYA
>EU155255_P7_C1b
ALENLVVLNAASVAGAHGLLSFLVFFCAAWYIKGRLVPGAAYAFYGVWPLLLLLLALPPRAYA
>AF356827_P7_C1b
ALENLVVLNAASVAGAHGILTFLVFFCAAWYIKGRLVPGAAYAFYGVWPLLLLLLALPPRAYA
>EU256082_P7_C1b
ALENLVVLNAASLAGAHGILSFLVFFCAAWYIKGRLVPGAAYAFYGVWPLLLLLLALPPRAYA
>FJ538060_P7_D1b
ALENLVVLNAASLAGAHGVLSFLVFFCAAWYIKGRLVPGAAYAFYGVWPLLLLLLALPPRAYA
>FJ538057_P7_D1b
ALENLVVLNAASVAGSHGILSFLVFFCAAWYIKGRLVPGAAYAFYGVWPLLLLLLALPPRAYA
>AF165047_P7_C1b
ALENLVVLNAASVAGAHGILSFLVFFCAAWYIKGKLVPGAAYAFYGVWPLLLLLLALPPRAYA
>EU155363_P7_C1b
ALENLVVLNAASVAGAHGILSFLVFFCAAWYIKGKLVPGAAYAFYGVWPLLLLLLALPPRAYA
>AB008441_P7_P1b
ALENLVVLNAASVAGAHGILSFLVFFCAAWYIKGKLVPGAAYAFYGVWPLLLLLLALPPRAYA
>AB008442_P7_P1b
ALENLVVLNAASVAGAHGILSFLVFFCAAWYIKGKLVPGAAYAFYGVWPLLLLLLALPPRAYA
>AB008446_P7_P1b
ALENLVVLNAASVAGAHGILSFLVFFCAAWYIKGKLVPGAAYAFYGVWPLLLLLLALPPRAYA
>AB008443_P7_P1b
ALENLVVLNAASVAGAHGILSFLVFFCAAWYIKGKLVPGAAYAFYGVWPLLLLLLALPPRAYA
>AF165048_P7_C1b
ALENLVVLNAASVAGAHGILSFLVFFCAAWYIKGKLVPGAAYAFYGVWPLLLLLLALPPRAYA
>AF165053_P7_C1b
ALENLVVLNAASVAGAHGILSFLVFFCAAWYIKGKLVPGAAYAFYGVWPLLLLLLALPPRAYA
>AF165054_P7_C1b
ALENLVVLNAASVAGAHGILSFLVFFCAAWYIKGKLVPGAAYAFYGVWPLLLLLLALPPRAYA
>AB442220_P7_C1b
ALENLVVLNAASVAGAHGILSFLVFFCAAWYIKGKLVPGAAYAFYGVWPLLLLLLALPPRAYA
>AB049091_P7_C1b
ALENLVVLNAASVAGAHGILSFLVFFCAAWYIKGKLVPGAAYAFYGVWPLLLLLLALPPRAYA
>AF207757_P7_C1b
ALENLVVLNAASVAGAHGILSFLVFFCAAWYIKGKLVPGAAYAFYGVWPLLLLLLALPPRAYA
>AY045702_P7_C1b
ALENLVVLNAASVAGAHGILSFLVFFCAAWYIKGKLVPGAAYAFYGVWPLLLLLLALPPRAYA
>AF207764_P7_C1b
ALENLVVLNAASVAGAHGVLSFLVFFCAAWYIKGKLVPGAAYAFYGVWPLLLLLLALPPRAYA
>EF407482_P7_C1b
ALENLVVLNAASVAGVHGVLSFLVFFCAAWYIKGRLVPGAAYAFYGVWPLLLLLLALPPRAYA
>D10934_P7_C1b
ALENLVVLNAASVAGVHGILSFLVFFCAAWYIKGRLVPGAAYAFYGVWPLLLLLLALPPRAYA
>DQ061369_P7_P1b
ALENLVVLNAASVAGMHGILSFLVFFCAAWYIKGRLVPGAAYAFYGVWPLLLLLLALPPRAYA
>DQ061370_P7_P1b
ALENLVVLNAASVAGMHGILSFLVFFCAAWYIKGRLVPGAAYAFYGVWPLLLLLLALPPRAYA
>D50482_P7_C1b
ALENLVILNAASVAGAHGILSFLVFFCAAWYIKGKLVPGAAYAFYGVWPLLLLLLSLPPRAYA
>D50484_P7_C1b
ALENLVILNAASVAGAHGILSFLVFFCAAWYIKGRLVPGAAYAFYGVWPLLLLLLSLPPRAYA
>AM263293_P7
ALENLVVLNAASVAGAHGILSFLVFFCAAWYIKGRLVPGVAYAFYGVWPLLLLLLALPPRAYA
>AF054247_P7_C1b
ALENLVVLNAASVAGAHGILSFLVFFCAAWYIKGRLAPGAAYAFYGVWPLLLLLLALPPRAYA
>AF054252_P7_C1b
ALENLVVLNAASVAGAHGILSFLVFFCAAWYIKGRLAPGAAYAFYGVWPLLLLLLALPPRAYA
>AF054253_P7_C1b
ALENLVVLNAASVAGAHGILSFLVFFCAAWYIKGRLAPGAAYAFYGVWPLLLLLLALPPRAYA
>AF054255_P7_C1b
ALENLVVLNAASVAGAHGILSFLVFFCAAWYIKGRLAPGAAYAFYGVWPLLLLLLALPPRAYA
>AF054257_P7_C1b
ALENLVVLNAASVAGAHGILSFLVFFCAAWYIKGRLAPGAAYAFYGVWPLLLLLLALPPRAYA
>AF054258_P7_C1b
ALENLVVLNAASVAGAHGILSFLVFFCAAWYIKGRLAPGAAYAFYGVWPLLLLLLALPPRAYA
>D13558_P7_C1b
ALENLVVLNAASVAGAHGILSFLVFFCAAWYIKGRLAPGAAYAFYGVWPLLLLLLALPPRAYA
>D10750_P7_C1b
ALENLVVLNAASVAGAHGILSFLVFFCAAWYIKGRLAPGAAYAFYGVWPLLLLLLALPPRAYA
>AF054259_P7_C1b
ALENLVVLNAASVAGAHGILSFLVFFCAAWYIKGRLAPGAAYAFYGVWPLLLLLLALPPRAYA
>AF054254_P7_C1b
ALENLVVLNAASVAGAHGILSFLVFFCAAWYIKGRLAPGAAYAFYGVWPLLLLLLALPPRAYA
>AF054248_P7_C1b
ALENLVVLNAASVAGAHGILSFLVFFCAAWYIKGRLAPGAAYAFYGVWPLLLLLLALPPRAYA
>AF054249_P7_C1b
ALENLVVLNAASVAGAHGILSFLVFFCAAWYIKGRLAPGAAYAFYGVWPLLLLLLALPPRAYA
>AF054250_P7_C1b
ALENLVVLNAASVAGAHGILSFLVFFCAAWYIKGRLAPGAAYAFYGVWPLLLLLLALPPRAYA
>DQ071885_P7_C1b
ALENLVVLNAASVAGAHGILSFLVFFCAAWYIKGRLAPGAAYAFYGVWPLLLLLLALPPRAYA
>EU155373_P7_C1b
ALENLVVLNAASVAGAHGILSFLVFFCAAWYIKGKLAPGAAYAFYGVWPLLLLLLALPPRAYA
>EU155328_P7_C1b
ALENLVVLNAASVAGAHGILSFLVFFCTAWYIKGRLVPGAAYAFYGVWPLLLLLLALPPRAYA
>EF407485_P7_C1b
ALENLVVLNAASVAGAHGFLSFLVFFCAAWYIKGKLVPGAAYAFYGVWPLLLLLLALPPRAYA
>D50485_P7_C1b
ALENLVVLNAASVAGAHGFLSFLVFFCAAWYIKGKLVPGAAYAFYGVWPLLLLLLALPPRAYA
>D50481_P7_C1b
ALENLVVLNAASVAGAHGFLSFLVFFCAAWYIKGKLVPGAAYAFYGVWPLLLLLLALPPRAYA
>EF407496_P7_C1b
ALENLVVLNAASVAGAHGILSFLVFFCAAWYIKGRWVPGAAYAFYGVWPLLLLLLALPPRAYA
>AM263238_P7
ALENLVVLNAASVAGAHGILSFLVFFCAAWYIKGRTVPGAAYAFYGVWPLLLLLLALPPRAYA
>EF407462_P7_C1b
ALENLVVLNAASVAGAHGILSFLVFFCAAWYIKGRLVPGAAYALYGVWPLLLLLLALPPRAYA
>AF348705_P7_D1b
ALENLVVLNAASVAGAHGILSFLVFFCAAWYIKGRLVPGAAYALYGVWPLLLLLLALPPRAYA
>EU155227_P7_C1b
ALENLVVLNAASVAGAHGILSFLVFFCAAWYIKGRLVPGAAYALYGVWPLLLLLLALPPRAYA
>EF407463_P7_C1b
ALENLVVLNAASVAGAHGILSFLVFFCAAWYIKGRLVPGAAYALYGVWPLLLLLLALPPRAYA
>EF407466_P7_C1b
ALENLVVLNAASVAGAHGILSFLVFFCAAWYIKGRLVPGAAYALYGVWPLLLLLLALPPRAYA
>EF407472_P7_C1b
ALENLVVLNAASVAGAHGILSFLVFFCAAWYIKGRLVPGAAYALYGVWPLLLLLLALPPRAYA
>EF407479_P7_C1b
ALENLVVLNAASVAGAHGILSFLVFFCAAWYIKGRLVPGAAYALYGVWPLLLLLLALPPRAYA
>EF407492_P7_C1b
ALENLVVLNAASVAGAHGILSFLVFFCAAWYIKGRLVPGAAYALYGVWPLLLLLLALPPRAYA
>D14484_P7_C1b
ALENLVVLNAASVAGAHGILSFLVFFCAAWYIKGRLVPGAAYALYGVWPLLLLLLALPPRAYA
>EU482879_P7_C1b
ALENLVVLNAASVAGAHGILSFLVFFCAAWYIKGRLVPGAAYALYGVWPLLLLLLALPPRAYA
>AM263271_P7
ALENLVVLNAASVAGAHGILSFLVFFCAAWYIKGRLVPGAAYALYGVWPLLLLLLALPPRAYA
>AJ238799_P7_C1b
ALENLVVLNAASVAGAHGILSFLVFFCAAWYIKGRLVPGAAYALYGVWPLLLLLLALPPRAYA
>DQ061297_P7_P1b
ALENLVVLNAASVAGAHGILSFLVFFCAAWYIKGRLVPGAAYALYGVWPLLLLLLALPPRAYA
>AY070174_P7_P1b
ALENLVVLNAASVAGAHGILSFLVFFCAAWYIKGRLVPGAAYALYGVWPLLLLLLALPPRAYA
>AM263249_P7
ALENLVVLNAASVAGAHGILSFLVFFCAAWYIKGRLVPGAAYALYGVWPLLLLLLALPPRAYA
>EU155371_P7_C1b
ALENLVVLNAASVAGAHGILSFLVFFCAAWYIKGRLVPGAAYALYGVWPLLLLLLALPPRAYA
>AM263241_P7
ALENLVVLNAASVAGAHGILSFLVFFCAAWYIKGRLVPGAAYALYGVWPLLLLLLALPPRAYA
>AM263240_P7
ALENLVVLNAASVAGAHGILSFLVFFCAAWYIKGRLVPGAAYALYGVWPLLLLLLALPPRAYA
>AM263239_P7
ALENLVVLNAASVAGAHGILSFLVFFCAAWYIKGRLVPGAAYALYGVWPLLLLLLALPPRAYA
>EU155264_P7_C1b
ALENLVVLNAASVAGAHGILSFLVFFCAAWYIKGRLVPGAAYALYGVWPLLLLLLALPPRAYA
>AM263231_P7
ALENLVVLNAASVAGAHGILSFLVFFCAAWYIKGRLVPGAAYALYGVWPLLLLLLALPPRAYA
>EU155370_P7_C1b
ALENLVVLNAASVAGAHGILSFLVFFCAAWYIKGRLVPGAAYALYGVWPLLLLLLALPPRAYA
>L27940_P7
ALENLVVLNAASVAGAHGILSFLVFFCAAWYIKGRLVPGAAYALYGVWPLLLLLLALPPRAYA
>EU155263_P7_C1b
ALENLVVLNAASVAGAHGILSFLVFFCAAWYIKGRLVPGAAYALYGVWPLLLLLLALPPRAYA
>DQ061298_P7_P1b
ALENLVVLNAASVAGAHGILSFLVFFCAAWYIKGRLVPGAAYALYGVWPLLLLLLALPPRAYA
>DQ061296_P7_P1b
ALENLVVLNAASVAGAHGILSFLVFFCAAWYIKGRLVPGAAYALYGVWPLLLLLLALPPRAYA
>AY587844_P7_C1b
ALENLVVLNAASVAGAHGILSFLVFFCAAWYIKGRLVPGAAYALYGVWPLLLLLLALPPRAYA
>L27936_P7
ALENLVVLNAASVAGAHGILSFLVFFCAAWYIKGRLVPGAAYALYGVWPLLLLLLALPPRAYA
>L27934_P7
ALENLVVLNAASVAGAHGILSFLVFFCAAWYIKGRLVPGAAYALYGVWPLLLLLLALPPRAYA
>L27927_P7
ALENLVVLNAASVAGAHGILSFLVFFCAAWYIKGRLVPGAAYALYGVWPLLLLLLALPPRAYA
>L27922_P7
ALENLVVLNAASVAGAHGILSFLVFFCAAWYIKGRLVPGAAYALYGVWPLLLLLLALPPRAYA
>EU155254_P7_C1b
ALENLVVLNAASVAGAHGILSFLVFFCAAWYIKGRLVPGAAYALYGVWPLLLLLLALPPRAYA
>EU155360_P7_C1b
ALENLVVLNAASVAGAHGILSFLVFFCAAWYIKGRLVPGAAYALYGVWPLLLLLLALPPRAYA
>L27919_P7
ALENLVVLNAASVAGAHGILSFLVFFCAAWYIKGRLVPGAAYALYGVWPLLLLLLALPPRAYA
>L27915_P7
ALENLVVLNAASVAGAHGILSFLVFFCAAWYIKGRLVPGAAYALYGVWPLLLLLLALPPRAYA
>L27912_P7
ALENLVVLNAASVAGAHGILSFLVFFCAAWYIKGRLVPGAAYALYGVWPLLLLLLALPPRAYA
>L27910_P7
ALENLVVLNAASVAGAHGILSFLVFFCAAWYIKGRLVPGAAYALYGVWPLLLLLLALPPRAYA
>L27909_P7
ALENLVVLNAASVAGAHGILSFLVFFCAAWYIKGRLVPGAAYALYGVWPLLLLLLALPPRAYA
>L27907_P7
ALENLVVLNAASVAGAHGILSFLVFFCAAWYIKGRLVPGAAYALYGVWPLLLLLLALPPRAYA
>EU256079_P7_C1b
ALENLVVLNAASVAGAHGILSFLVFFCAAWYIKGRLVPGAAYALYGVWPLLLLLLALPPRAYA
>EU256098_P7_C1b
ALENLVVLNAASVAGAHGILSFLVFFCAAWYIKGRLVPGAAYALYGVWPLLLLLLALPPRAYA
>EU155382_P7_C1b
ALENLVVLNAASVAGAHGILSFLVFFCAAWYIKGRLVPGAAYALYGVWPLLLLLLALPPRAYA
>AF176573_P7_C1b
ALENLVVLNAASVAGAHGILSFLVFFCAAWYIKGRLVPGAAYALYGVWPLLLLLLALPPRAYA
>AB049099_P7_C1b
ALENLVVLNAASVAGAHGILSFLVFFCAAWYIKGRLVPGAAYALYGVWPLLLLLLALPPRAYA
>AF165060_P7_C1b
ALENLVVLNAASVAGAHGILSFLVFFCAAWYIKGRLVPGAAYALYGVWPLLLLLLALPPRAYA
>AF165061_P7_C1b
ALENLVVLNAASVAGAHGILSFLVFFCAAWYIKGRLVPGAAYALYGVWPLLLLLLALPPRAYA
>EU256061_P7_C1b
ALENLVVLNAASVAGAHGILSFLVFFCAAWYIKGRLVPGAAYALYGVWPLLLLLLALPPRAYA
>AF207767_P7_C1b
ALENLVVLNAASVAGAHGILSFLVFFCAAWYIKGRLVPGAAYALYGVWPLLLLLLALPPRAYA
>AF207770_P7_C1b
ALENLVVLNAASVAGAHGILSFLVFFCAAWYIKGRLVPGAAYALYGVWPLLLLLLALPPRAYA
>FJ478453_P7_C1b
ALENLVVLNAASVAGAHGILSFLVFFCAAWYIKGRLVPGAAYALYGVWPLLLLLLALPPRAYA
>EU155217_P7_C1b
ALENLVILNAASVAGAHGILSFLVFFCAAWYIKGRLVPGAAYALYGVWPLLLLLLALPPRAYA
>EF407500_P7_C1b
ALENLVVLNAASVAGAHGILSFLIFFCAAWYIKGRLVPGAAYALYGVWPLLLLLLALPPRAYA
>AF207773_P7_C1b
ALENLVVLNAASVAGAHGVLSFLVFFCAAWYIKGRLVPGAAYALYGVWPLLLLLLALPPRAYA
>AM263277_P7
ALENLVVLNAASVAGAHGVLSFLVFFCAAWYIKGRLVPGAAYALYGVWPLLLLLLALPPRAYA
>D63857_P7_C1b
ALENLVVLNAASVAGAHGVLSFLVFFCAAWYIKGRLVPGAAYALYGVWPLLLLLLALPPRAYA
>EF560552_P7_P1b
ALENLVVLNAASVAGAHGVLSFLVFFCAAWYIKGRLVPGAAYALYGVWPLLLLLLALPPRAYA
>M96362_P7_C1b
ALENLVVLNAASVAGAHGILSFIVFFCAAWYIKGRLVPGAAYALYGVWPLLLLLLALPPRAYA
>U16362_P7_C1b
ALENLVVLNAASVAGAHGILSFIVFFCAAWYIKGRLVPGAAYALYGVWPLLLLLLALPPRAYA
>EF407498_P7_C1b
ALENLVVLNAASVAGAHGILSFLVFFCAAWYIKGRLVPGAAYALYGVWPLLLLLMALPPRAYA
>EU155253_P7_C1b
ALENLVVLNAASVAGAHGLLSFLVFFCAAWYIKGRLVPGAAYALYGVWPLLLLLLALPPRAYA
>EU482883_P7_C1b
ALENLVVLNAASVAGAHGLLSFLVFFCAAWYIKGRLVPGAAYALYGVWPLLLLLLALPPRAYA
>FJ538046_P7_D1b
ALENLVVLNAASVAGAHGLLSFLVFFCAAWYIKGRLVPGAAYALYGVWPLLLLLLALPPRAYA
>AM423045_P7_D1b
ALENLVVLNAASVAGAHGILSFLVFFCAAWYIKGRLVPGAAYAIYGVWPLLLLLLALPPRAYA
>EU482886_P7_C1b
ALENLVVLNAASVAGAHGILSFLVFFCAAWYIKGRLVPGAAYAIYGVWPLLLLLLALPPRAYA
>AJ000009_P7_C1b
ALENLVVLNAASVAGAHGILSFLVFFCAAWYIKGRLVPGAAYAIYGVWPLLLLLLALPPRAYA
>AM263234_P7
ALENLVVLNAASVAGAHGILSFLVFFCAAWYIKGRLVPGAAYAIYGVWPLLLLLLALPPRAYA
>AM263212_P7
ALENLVVLNAASVAGAHGILSFLVFFCAAWYIKGRLVPGAAYAIYGVWPLLLLLLALPPRAYA
>EU155356_P7_C1b
ALENLVVLNAASVAGAHGILSFLVFFCAAWYIKGRLVPGAAYAIYGVWPLLLLLLALPPRAYA
>EU155332_P7_C1b
ALENLVVLNAASVAGAHGILSFLVFFCAAWYIKGRLVPGAAYAIYGVWPLLLLLLALPPRAYA
>L27925_P7
ALENLVVLNAASVAGAHGILSFLVFFCAAWYIKGRLVPGAAYAVYGVWPLLLLLLALPPRAYA
>AF207772_P7_C1b
ALENLVVLNAASLAGAHGILSFLVFFCAAWYIKGRLVPGAAYALYGVWPLLLLLLALPPRAYA
>AF207759_P7_C1b
ALENLVVLNAASLAGAHGILSFLVFFCAAWYIKGRLVPGAAYALYGVWPLLLLLLALPPRAYA
>EU482874_P7_C1b
ALENLVVLNAASLAGAHGILSFLVFFCAAWYIKGRLVPGAAYALYGVWPLLLLLLALPPRAYA
>EU155218_P7_C1b
ALENLVVLNAASLAGAHGILSFLVFFCAAWYIKGRLVPGAAYALYGVWPLLLLLLALPPRAYA
>EU781828_P7_C1b
ALENLVVLNAASLAGAHGILSFLVFFCAAWYIKGRLVPGAAYALYGVWPLLLLLLALPPRAYA
>D11355_P7_C1b
ALENLVVLNAASLAGAHGILSFLVFFCAAWYIKGRLVPGAAYALYGVWPLLLLLLALPPRAYA
>AM263295_P7
ALENLVVLNAASLAGAHGILSFLVFFCAAWYIKGRLVPGAAYALYGVWPLLLLLLALPPRAYA
>AM263247_P7
ALENLVVLNAASLAGAHGILSFLVFFCAAWYIKGRLVPGAAYALYGVWPLLLLLLALPPRAYA
>AM263223_P7
ALENLVVLNAASLAGAHGILSFLVFFCAAWYIKGRLVPGAAYALYGVWPLLLLLLALPPRAYA
>EU482833_P7_C1b
ALENLVVLNAASLAGAHGILSFLVFFCAAWYIKGRLVPGAAYALYGVWPLLLLLLALPPRAYA
>EU482885_P7_C1b
ALENLVVLNAASLAGAHGVLSFLVFFCAAWYIKGRLVPGAAYALYGVWPLLLLLLALPPRAYA
>AJ812548_P7_D1b
ALENLVVLNAASLAGAHGILSFLVFFCAAWYIKGRLVPGAAYALYGVWPLLMLLLALPPRAYA
>FJ538054_P7_D1b
ALENLVVLNAASLAGAHGLLSFLVFFCAAWYIKGRLVPGAAYALYGVWPLLLLLLALPPRAYA
>L27916_P7
ALENLVVLNAASMAGAHGILSFLVFFCAAWYIKGRLVPGAAYALYGVWPLLLLLLALPPRAYA
>AF207774_P7_C1b
ALENLVVLNAASVAGSHGILSFLVFFCAAWYIKGRLVPGAAYALYGVWPLLLLLLALPPRAYA
>EU155364_P7_C1b
ALENLVVLNAASVAGSHGILSFLVFFCAAWYIKGRLVPGAAYALYGVWPLLLLLLALPPRAYA
>AF165059_P7_C1b
ALENLVVLNAASVAGAHGILSFLVFFCAAWYIQGRLVPGAAYALYGVWPLLLLLLALPPRAYA
>EU155335_P7_C1b
ALENLVVINAASVAGAHGILSFLVFFCAAWYIKGRLVPGAAYAIYGVWPLLLLLLALPPRAYA
>L27929_P7
ALENLVVLNAVSVAGAHGILSFLVFFCAAWYIKGRLVPGAAYALYGVWPLLLLLLALPPRAYA
>AF165063_P7_C1b
ALENLVILNAASVAGAHGILSFLVFFCAAWYIKGKLIPGAAYALYGVWPLLLLLLALPPRAYA
>AF165064_P7_C1b
ALENLVILNAASVAGAHGILSFLVFFCAAWYIKGKLIPGAAYALYGVWPLLLLLLALPPRAYA
>AB442219_P7_C1b
ALENLVILNAASVAGAHGILSFLVFFCAAWYIKGKLVPGAAYALYGVWPLLLLLLALPPRAYA
>AB429050_P7_C1b
ALENLVILNAASVAGAHGILSFLVFFCAAWYIKGKLVPGAAYALYGVWPLLLLLLALPPRAYA
>AF207768_P7_C1b
ALENLVVLNAASVAGAHGILSFLVFFCAAWYIKGKLVPGAAYALYGVWPLLLLLLALPPRAYA
>AM263225_P7
ALENLVVLNAASVAGAHGILSFLVFFCAAWYIKGKLVPGAAYALYGVWPLLLLLLALPPRAYA
>AF207771_P7_C1b
ALENLVVLNAASVAGAHGILSFLVFFCAAWYIKGKLVPGAAYALYGVWPLLLLLLALPPRAYA
>EU256078_P7_C1b
ALENLVVLNAASVAGAHGILSFLVFFCAAWYLKGKLVPGAAYALYGVWPLLLLLLALPPRAYA
>EF407475_P7_C1b
ALENLVVLNAASVAGVHGILSFLVFFCAAWYIKGRLVPGAAYALYGVWPLLLLLLALPPRAYA
>AB249644_P7_C1b
ALENLVVLNAASVAGVHGILSFLVFFCAAWYIKGRLVPGAAYALYGVWPLLLLLLALPPRAYA
>AB049096_P7_C1b
ALENLVVLNAASVAGVHGILSFLVFFCAAWYIKGRLVPGAAYALYGVWPLLLLLLALPPRAYA
>AB426117_P7_C1b
ALENLVVLNAASVAGVHGILSFLVFFCAAWYIKGRLVPGAAYALYGVWPLLLLLLALPPRAYA
>AB435162_P7_C1b
ALENLVVLNAASVAGVHGILSFLVFFCAAWYIKGRLVPGAAYALYGVWPLLLLLLALPPRAYA
>AF165055_P7_C1b
ALENLVVLNAASVAGVHGILSFLVFFCAAWYIKGKLVPGAAYALYGVWPLLLLLLALPPRAYA
>AF165056_P7_C1b
ALENLVVLNAASVAGVHGILSFLVFFCAAWYIKGKLVPGAAYALYGVWPLLLLLLALPPRAYA
>AM263276_P7
ALENLVVLNAASVAGAHGILSFLVFFCAAWYIKGRLVPGAAYALYGVWPLLLLLLALPPRAHA
>EU155301_P7_C1b
ALENLVVLNAASVAGAHGILSFLVFFCAAWHIKGRLVPGAAYALYGVWPLLLLLLALPPRAYA
>L27917_P7
ALENLVVLDAASVAGAHGILSFLVFFCAAWYIKGRLVPGAAYALYGVWPLLLLLLALPPRAYA
>AM263235_P7
ALENLVVLNAASLAGAHGILSFLVFFCAAWYIKGKLVPGAAYALYGVWPLLLLLLALPPRAYA
>L27923_P7
ALENLVVLNAASVAGAHGILFFLVFFCAAWYIKGRLVPGAAYALYGVWPLLLLLLALPPRAYA
>AJ812547_P7_D1b
ALENLVVLNAASLAGAHGILSFLVFFCAAWYIKGRLVPGAAYALYGAWPLLLLLLALPPRAYA
>AM263214_P7
ALENLVVLNAASLAGAHGILSFLVFFCAAWYIKGRLVPGAAYALYGAWPLLLLLLALPPRAYA
>EU155334_P7_C1b
ALENLVVLNAASVAGAHGILSFFVFFCAAWYIKGRLVPGAAYAFYGVWPLLLLLLALPPRAYA
>L27932_P7
ALENLVVLNAASVAGAHGILSFFVFFCAAWYIKGRLVPGAAYALYGVWPLLLLLLALPPRAYA
>AF165045_P7_C1b
ALENLVVLNAASVAGAHGILSFLVFFCAAWYIKGKLVPGAAYAIYGVWPLLLLLLSLPPRAYA
>AF207755_P7_C1b
ALENLVVLNAASVAGAHGILSFLVFFCAAWYIKGKLVPGAAYAIYGVWPLLLLLLSLPPRAYA
>AF165046_P7_C1b
ALENLVVLNAASVAGAHGILSFLVFFCAAWYIKGKLVPGAAYAIYGVWPLLLLLLSLPPRAYA
>AJ812427_P7_D1b
ALENLVVLNAASVAGAHGILSFLVFFCAAWYIKGRLVPGAAYAIYGVWPLLLLLLSLPPRAYA
>AJ812431_P7_D1b
ALENLVVLNAASVAGAHGILSFLVFFCAAWYIKGRLVPGAAYAIYGVWPLLLLLLSLPPRAYA
>AJ812433_P7_D1b
ALENLVVLNAASVAGAHGILSFLVFFCAAWYIKGRLVPGAAYAIYGVWPLLLLLLSLPPRAYA
>AJ812434_P7_D1b
ALENLVVLNAASVAGAHGILSFLVFFCAAWYIKGRLVPGAAYAIYGVWPLLLLLLSLPPRAYA
>AJ812436_P7_D1b
ALENLVVLNAASVAGAHGILSFLVFFCAAWYIKGRLVPGAAYAIYGVWPLLLLLLSLPPRAYA
>AJ812438_P7_D1b
ALENLVVLNAASVAGAHGILSFLVFFCAAWYIKGRLVPGAAYAIYGVWPLLLLLLSLPPRAYA
>L27906_P7
ALENLVVLNAASVAGAHGILSFLVFFCAAWYIKGRLVPGAAYALYGVWPLLLLLLSLPPRAYA
>AJ812432_P7_D1b
ALENLVVLNAASVAGAHGIVSFLVFFCAAWYIKGRLVPGAAYAIYGVWPLLLLLLSLPPRAYA
>AJ812435_P7_D1b
ALENLVVLNAASVAGAHGILSFLVFFCAAWYIKGRLVPGAAYTIYGVWPLLLLLLSLPPRAYA
>U01214_P7_C1b
ALENLVVLNAASVAGAHGILSFLVFFCAAWYIKGRLVPGAAYASYGVWPLLLLLLALPPRAYA
>EF407470_P7_C1b
ALENLVVLNAASVAGAHGFLSFLVFFCAAWYIKGRLVPGAAYAFYGVWPLFLLLLALPPRAYA
>AF207760_P7_C1b
ALENLVVLNAASVAGAHGFLSFLVFFCAAWYIKGRLVPGAAYAFYGVWPLFLLLLALPPRAYA
>EU155257_P7_C1b
ALENLVVLNAASVAGAHGFLSFLVFFCAAWYIKGRLVPGAAYAFYGVWPLFLLLLALPPRAYA
>AM263290_P7
ALENLVVLNAASVAGAHGFFSFLVFFCAAWYIKGRLVPGAAYAFYGVWPLFLLLLALPPRAYA
>EF407489_P7_C1b
ALENLVVLNAASVAGAHGILSFLVFFCAAWYIKGRLVPGAAYAFYGVWPLFLLLLALPPRAYA
>AJ812420_P7_D1b
ALENLVVLNAASVAGAHGILSFLVFFCAAWYIKGRLVPGAAYAFYGVWPLFLLLLALPPRAYA
>AJ812421_P7_D1b
ALENLVVLNAASVAGAHGILSFLVFFCAAWYIKGRLVPGAAYAFYGVWPLFLLLLALPPRAYA
>AJ812422_P7_D1b
ALENLVVLNAASVAGAHGILSFLVFFCAAWYIKGRLVPGAAYAFYGVWPLFLLLLALPPRAYA
>AJ812423_P7_D1b
ALENLVVLNAASVAGAHGILSFLVFFCAAWYIKGRLVPGAAYAFYGVWPLFLLLLALPPRAYA
>AJ812424_P7_D1b
ALENLVVLNAASVAGAHGILSFLVFFCAAWYIKGRLVPGAAYAFYGVWPLFLLLLALPPRAYA
>AJ812426_P7_D1b
ALENLVVLNAASVAGAHGILSFLVFFCAAWYIKGRLVPGAAYAFYGVWPLFLLLLALPPRAYA
>DQ061339_P7_P1b
ALENLVVLNAASVAGAHGILSFLVFFCAAWYIKGRLVPGAAYAFYGVWPLFLLLLALPPRAYA
>DQ061340_P7_P1b
ALENLVVLNAASVAGAHGILSFLVFFCAAWYIKGRLVPGAAYAFYGVWPLFLLLLALPPRAYA
>EU155377_P7_C1b
ALENLVVLNAASVAGAHGILSFLVFFCAAWYIKGRLVPGAAYAFYGVWPLFLLLLALPPRAYA
>AJ812428_P7_D1b
ALENLVVLNAASVAGAHGILSFLMFFCAAWYIKGRLVPGAAYAFYGVWPLFLLLLALPPRAYA
>AJ812430_P7_D1b
ALENLVVLNAASVAGAHGILSFLVFFCAAWYIKGRLAPGAAYAFYGVWPLFLLLLALPPRAYA
>EU155375_P7_C1b
ALENLVVLNAASVAGAHGILSFLVFFCAAWYIKGRLVPGAAYAIYGVWPLFLLLLALPPRAYA
>EU482877_P7_C1b
ALENLVVLNAASVAGAHGILSFLVFFCAAWYIKGRLVPGAAYALYGVWPLFLLLLALPPRAYA
>L27920_P7
ALENLVVLNAASVAGAHGILSFLVFFCAAWYIKGRLVPGAAYALYGVWPLFLLLLALPPRAYA
>EU155316_P7_C1b
ALENLVVLNAASVAGTHGIFSFLVFFCAAWYIKGRLVPGAAYAFYGVWPLFLLLLALPPRAYA
>EU155300_P7_C1b
ALENLVVLNAASVAGTHGILSFLVFFCAAWYIKGKLVPGAAYAFYGVWPLFLLLLALPPRAYA
>FN435993_P7_C1b
ALENLVVLNAASVAGTHGILSFLVFFCAAWYIKGRLVPGAAYAFYGVWPLFLLLLALPPRAYA
>AM263287_P7
ALENLVVLNAASLAGTHGILSFLVFFCAAWYIKGRLVPGAAYAFYGVWPLFLLLLALPPRAYA
>EF407495_P7_C1b
ALENLVVLNAASLAGAHGTLSFLVFFCAAWYIKGRLVPGAAYAFYGVWPLFLLLLALPPRAYA
>EF407484_P7_C1b
ALENLVVLNAASVAGTHGVLSFLVFFCAAWYIKGRLVPGAAYAFYGVWPLLLLLLALPPRAYA
>AB154177_P7_C1b
ALENLVVLNAASVAGTHGILSFLVFFCAAWYIKGRLVPGAAYAFYGVWPLLLLLLALPPRAYA
>AF313916_P7_C1b
ALENLVVLNAASVAGTHGILSFLVFFCAAWYIKGRLVPGAAYAFYGVWPLLLLLLALPPRAYA
>AM263273_P7
ALENLVVLNAASVAGTHGILSFLVFFCAAWYIKGRLVPGAAYAFYGVWPLLLLLLALPPRAYA
>AB154178_P7_C1b
ALENLVVLNAASVAGTHGILSFLVFFCAAWYIKGRLVPGAAYAFYGVWPLLLLLLALPPRAYA
>AB154192_P7_C1b
ALENLVVLNAASVAGTHGILSFLVFFCAAWYIKGRLVPGAAYAFYGVWPLLLLLLALPPRAYA
>AB154197_P7_C1b
ALENLVVLNAASVAGTHGILSFLVFFCAAWYIKGRLVPGAAYAFYGVWPLLLLLLALPPRAYA
>AB154199_P7_C1b
ALENLVVLNAASVAGTHGILSFLVFFCAAWYIKGRLVPGAAYAFYGVWPLLLLLLALPPRAYA
>AB154203_P7_C1b
ALENLVVLNAASVAGTHGILSFLVFFCAAWYIKGRLVPGAAYAFYGVWPLLLLLLALPPRAYA
>AB154204_P7_C1b
ALENLVVLNAASVAGTHGILSFLVFFCAAWYIKGRLVPGAAYAFYGVWPLLLLLLALPPRAYA
>DQ061331_P7_P1b
ALENLVVLNAASVAGTHGILSFLVFFCAAWYIKGRLVPGAAYAFYGVWPLLLLLLALPPRAYA
>DQ061341_P7_P1b
ALENLVVLNAASVAGTHGILSFLVFFCAAWYIKGRLVPGAAYAFYGVWPLLLLLLALPPRAYA
>DQ061342_P7_P1b
ALENLVVLNAASVAGTHGILSFLVFFCAAWYIKGRLVPGAAYAFYGVWPLLLLLLALPPRAYA
>DQ061344_P7_P1b
ALENLVVLNAASVAGTHGILSFLVFFCAAWYIKGRLVPGAAYAFYGVWPLLLLLLALPPRAYA
>DQ061348_P7_P1b
ALENLVVLNAASVAGTHGILSFLVFFCAAWYIKGRLVPGAAYAFYGVWPLLLLLLALPPRAYA
>DQ061367_P7_P1b
ALENLVVLNAASVAGTHGILSFLVFFCAAWYIKGRLVPGAAYAFYGVWPLLLLLLALPPRAYA
>DQ061375_P7_P1b
ALENLVVLNAASVAGTHGILSFLVFFCAAWYIKGRLVPGAAYAFYGVWPLLLLLLALPPRAYA
>DQ061376_P7_P1b
ALENLVVLNAASVAGTHGILSFLVFFCAAWYIKGRLVPGAAYAFYGVWPLLLLLLALPPRAYA
>DQ061377_P7_P1b
ALENLVVLNAASVAGTHGILSFLVFFCAAWYIKGRLVPGAAYAFYGVWPLLLLLLALPPRAYA
>DQ061378_P7_P1b
ALENLVVLNAASVAGTHGILSFLVFFCAAWYIKGRLVPGAAYAFYGVWPLLLLLLALPPRAYA
>EU155327_P7_C1b
ALENLVVLNAASVAGTHGILSFLVFFCAAWYIKGRLVPGAAYAFYGVWPLLLLLLALPPRAYA
>EU155222_P7_C1b
ALENLVVLNAASVAGTHGILSFLVFFCAAWYIKGRLVPGAAYAFYGVWPLLLLLLALPPRAYA
>EF407490_P7_C1b
ALENLVVLNAASVAGTHGILSFLVFFCAAWYIKGKLVPGAAYAFYGVWPLLLLLLALPPRAYA
>DQ061373_P7_P1b
ALENLVVLNAASVAGTHGILSFLVFFCAAWYIKGRLVPGAAYAYYGVWPLLLLLLALPPRAYA
>DQ061374_P7_P1b
ALENLVVLNAASVAGTHGILSFLVFFCAAWYIKGRLVPGAAYAYYGVWPLLLLLLALPPRAYA
>EU256100_P7_C1b
ALENLVVLNAASVAGTHGILSFLLFFCAAWYIKGRLVPGAAYAFYGVWPLLLLLLALPPRAYA
>AJ812517_P7_D1b
ALENLVVLNAASLAGTHGVLSFLVFFCAAWYIKGRLVPGAAYAFYGVWPLLLLLLALPPRAYA
>AJ812518_P7_D1b
ALENLVVLNAASLAGTHGVLSFLVFFCAAWYIKGRLVPGAAYAFYGVWPLLLLLLALPPRAYA
>AJ812519_P7_D1b
ALENLVVLNAASLAGTHGVLSFLVFFCAAWYIKGRLVPGAAYAFYGVWPLLLLLLALPPRAYA
>AJ812521_P7_D1b
ALENLVVLNAASLAGTHGVLSFLVFFCAAWYIKGRLVPGAAYAFYGVWPLLLLLLALPPRAYA
>AJ812522_P7_D1b
ALENLVVLNAASLAGTHGVLSFLVFFCAAWYIKGRLVPGAAYAFYGVWPLLLLLLALPPRAYA
>AJ812523_P7_D1b
ALENLVVLNAASLAGTHGVLSFLVFFCAAWYIKGRLVPGAAYAFYGVWPLLLLLLALPPRAYA
>AJ812524_P7_D1b
ALENLVVLNAASLAGTHGVLSFLVFFCAAWYIKGRLVPGAAYAFYGVWPLLLLLLALPPRAYA
>AJ812525_P7_D1b
ALENLVVLNAASLAGTHGVLSFLVFFCAAWYIKGRLVPGAAYAFYGVWPLLLLLLALPPRAYA
>EU155317_P7_C1b
ALENLVVLNAASVAGTHGILSFLVFFCAAWYIKGRLVPGVAYAFYGVWPLLLLLLALPPRAYA
>DQ061365_P7_P1b
ALENLVVLNAASVAGTHGILSFLVFFCAAWYIKGRLVPGAVYAFYGVWPLLLLLLALPPRAYA
>DQ061366_P7_P1b
ALENLVVLNAASVAGTHGILSFLVFFCAAWYIKGRLVPGAVYAFYGVWPLLLLLLALPPRAYA
>AB154205_P7_C1b
ALENLVVLNAASVAGTHGILSFLVFFCAAWYIKGRLVPGAAYVFYGVWPLLLLLLALPPRAYA
>AJ812526_P7_D1b
ALENLVVLNAASLAGTHGVLSFLAFFCAAWYIKGRLVPGAAYAFYGVWPLLLLLLALPPRAYA
>DQ061347_P7_P1b
ALENLVVLNAASVAGTHGILSFLAFFCAAWYIKGRLVPGAAYAFYGVWPLLLLLLALPPRAYA
>AB154198_P7_C1b
ALENLVVLNAASVAGTHGTLSFLVFFCAAWYIKGRLVPGAAYAFYGVWPLLLLLLALPPRAYA
>DQ061332_P7_P1b
ALENLVVLNAASVAGTHGTLSFLVFFCAAWYIKGRLVPGAAYAFYGVWPLLLLLLALPPRAYA
>AM263262_P7
ALENLVVLNAASVAGTHGTLSFLVFFCAAWYIKGRLVPGVAYAFYGVWPLLLLLLALPPRAYA
>DQ061334_P7_P1b
ALENLVVLNAASVAGTHGTLSFLVFFCAAWYIKGRLVPGAVYAFYGVWPLLLLLLALPPRAYA
>AF207765_P7_C1b
ALENLVVLNAASVAGTHGILSFLVFFCAAWYIKGRLVPGAAYAIYGVWPLLLLLLALPPRAYA
>DQ061346_P7_P1b
ALENLVVLNAASVAGTHGILSFLVFFCAAWYIKGRLVPGAAYAIYGVWPLLLLLLALPPRAYA
>AB154181_P7_C1b
ALENLVVLNAASVAGTHGILSFLVFFCAAWYIKGRLVPGAAYAVYGVWPLLLLLLALPPRAYA
>AB154182_P7_C1b
ALENLVVLNAASVAGTHGILSFLVFFCAAWYIKGRLVPGAAYAVYGVWPLLLLLLALPPRAYA
>AB154185_P7_C1b
ALENLVVLNAASVAGTHGILSFLVFFCAAWYIKGRLVPGAAYAVYGVWPLLLLLLALPPRAYA
>AB154186_P7_C1b
ALENLVVLNAASVAGTHGILSFLVFFCAAWYIKGRLVPGAAYAVYGVWPLLLLLLALPPRAYA
>AF207756_P7_C1b
ALENLVVLNAASVAGTHGILSFLVFFCAAWYIKGRLVPGAAYALYGVWPLLLLLLALPPRAYA
>AM423043_P7_D1b
ALENLVVLNAASVAGTHGILSFLVFFCAAWYIKGRLVPGAAYALYGVWPLLLLLLALPPRAYA
>EU155362_P7_C1b
ALENLVVLNAASVAGTHGILSFLVFFCAAWYIKGRLVPGAAYALYGVWPLLLLLLALPPRAYA
>EU155228_P7_C1b
ALENLVVLNAASVAGTHGILSFLVFFCAAWYIKGRLVPGAAYALYGVWPLLLLLLALPPRAYA
>AJ812458_P7_D1b
ALENLVVLNAASVAGTHGILSFLVFFCAAWYIKGRLVPGAAYALYGVWPLLLLLLALPPRAYA
>AJ812460_P7_D1b
ALENLVVLNAASVAGTHGILSFLVFFCAAWYIKGRLVPGAAYALYGVWPLLLLLLALPPRAYA
>AJ812455_P7_D1b
ALENLVVLNAASVAGTHGILSFLVFFCAAWYIKGRLVPGAAYALYGVWPMLLLLLALPPRAYA
>AJ812457_P7_D1b
ALENLVVLNAASVAGTHGILSFLVFFCAAWYIKGRLVPGAAYALYGVWPMLLLLLALPPRAYA
>U45476_P7_C1b
ALENLVVLNAASLAGTHGILSFLVFFCAAWYIKGRLVPGAAYALYGVWPLLLLLLALPPRAYA
>AM263229_P7
ALENLVVLNAASLAGTHGILSFLVFFCAAWYIKGRLVPGAAYALYGVWPLLLLLLALPPRAYA
>AB154206_P7_C1b
ALENLVVLNAASVAGTHDILSFLVFFCAAWYIKGRLVPGAAYAFYGVWPLLLLLLALPPRAYA
>EU256076_P7_C1b
ALENLVVLNAASVAGTHSILSFLVFFCAAWYIKGRLVPGAAYAFYGVWPLLLLLLALPPRAYA
>AB154189_P7_C1b
ALENLVVLNAASVAGTHGILSFLVFFCAAWYIKGRLVPGAAYAFYSVWPLLLLLLALPPRAYA
>DQ061335_P7_P1b
ALENLVVLNAASVAGTHGILSFLVFFCAAWYIKGRLVPGAAYAFYSVWPLLLLLLALPPRAYA
>AB154190_P7_C1b
ALENLVVLNAASVAGTHGILSFLVFFCAAWYIKGRLVPGAAYAYYSVWPLLLLLLALPPRAYA
>AB154200_P7_C1b
ALENLVVLNAASVAGTHGILSFLVFFCAAWYIKGRLVPGATYAFYSVWPLLLLLLALPPRAYA
>AB154188_P7_C1b
VLENLVVLNAASVAGTHGVLSFLVFFCAAWYIKGRLVPGAAYAIYGVWPLLLLLLALPPRAYA
>AF207762_P7_C1b
ALENLVVLNAASVAGTHGILSFLVFFCAAWYIKGRLVPGAVYAIYGVWPLLLLLLALPPRAYA
>AM263264_P7
ALENLVVLNAASVAGTHGILSFLVFFCAAWYIKGRLVPGVAYALYGVWPLLLLLLALPPRAYA
>AJ812520_P7_D1b
ALENLVALNAASLAGTHGVLSFLVFFCAAWYIKGRLVPGAAYAFYGVWPLLLLLLALPPRAYA
>AB049101_P7_C1b
ALENLVVLNAASVAGAHGISSFLVFFCAAWYIKGRLVPGAAYAFYGVWPLLLLLLALPPRAYA
>EF407493_P7_C1b
ALENLVVLNAASVAGAHGTLSFLVFFCAAWYIKGRLVPGAAYAFYGVWPLLLLLLALPPRAYA
>FJ538051_P7_D1b
ALENLVVLNAASVAGAHGTLSFLVFFCAAWYIKGRLVPGAAYAFYGVWPLLLLLLALPPRAYA
>AF207761_P7_C1b
ALENLVVLNAASVAGAHGTLSFLVFFCAAWYIKGRLVPGAAYAFYGVWPLLLLLLALPPRAYA
>AF207763_P7_C1b
ALENLVVLNAASVAGAHGTLSFLVFFCAAWYIKGRLVPGAAYAFYGVWPLLLLLLALPPRAYA
>EU155331_P7_C1b
ALENLVVLNAASVAGAHGTLSFLVFFCAAWYIKGRLVPGAAYAFYGVWPLLLLLLALPPRAYA
>AM263218_P7
ALENLIVLNAASVAGAHGTLSFLVFFCAAWYIKGRLVPGAAYAFYGVWPLLLLLLALPPRAYA
>AB049090_P7_C1b
ALENLVVLNAASVAGAHGTLSFLVFFCAAWYIKGKLVPGAAYAFYGVWPLLLLLLALPPRAYA
>AB008445_P7_P1b
ALENLVVLNAASVAGAHGTLSFLVFFCAAWYIKGKLVPGAAYAFYGVWPLLLLLLALPPRAYA
>AB191333_P7_C1b
ALENLVVLNAASVAGAHGTLSFLVFFCAAWYIKGKLVPGAAYAFYGVWPLLLLLLALPPRAYA
>AB008447_P7_P1b
ALENLVVLNAASVAGAHGTLSFLVFFCAAWYIKGKLVPGAAYAFYGVWPLLLLLLALPPRAYA
>AB008448_P7
ALENLVVLNAASVAGAHGTLSFLVFFCAAWYIKGKLVPGAAYAFYGVWPLLLLLLALPPRAYA
>EU482839_P7_C1b
ALENLVVLNAASVAGAHGTLSFLVFFCAAWYIKGKLVPGAAYAFYGVWPLLLLLLALPPRAYA
>AM263294_P7
ALENLVVLNAASLAGAHGTLSFLVFFCAAWYIKGKLVPGAAYAFYGVWPLLLLLLALPPRAYA
>AB008444_P7
ALENLVVLNAASVAGAHGTLSFLVFFCAAWYIKGKLVPGAAYAFYGAWPLLLLLLALPPRAYA
>AM263246_P7
ALENLVVLNAASVVGAHGTLSFLVFFCAAWYIKGRLVPGAAYAFYGVWPLLLLLLALPPRAYA
>AM263267_P7
ALENLVVLNAASVAGAHGALSFLVFFCAAWYIKGRLVPGAAYAFYGVWPLLLLLLALPPRAYA
>AJ812378_P7_D1b
ALENLVVLNAASVAGAHGTLSLLVFFCAAWYIKGRLVPGAAYAFYGVWPLLLLLLALPPRAYA
>EU256083_P7_C1b
ALENLVVLNAASVAGAHGTLSLLVFFCAAWYIKGKLVPGAAYAFYGVWPLLLLLLALPPRAYA
>AJ812379_P7_D1b
ALENLVVLNAASVAGAHGTLSLLVFFCAAWYIKGRLVPGAAYALYGVWPLLLLLLALPPRAYA
>EU256089_P7_C1b
ALENLVVLNAASLAGAHGTLSFLVFFCAAWYIKGRLVPGAAYALYGVWPLLLLLLALPPRAYA
>AM263233_P7
ALENLVVLNAASLAGAHGTLSFLVFFCAAWYIKGRLVPGAAYALYGVWPLLLLLLALPPRAYA
>FJ390396_P7_C1b
ALENLVVLNAASLAGAHGTLSFLVFFCAAWYIKGRLVPGAAYALYGVWPLLLLLLALPPRAYA
>FJ024279_P7_C1b
ALENLVVLNAASLAGAHGTLSFIVFFCAAWYIKGRLVPGAAYALYGVWPLLLLLLALPPRAYA
>L27921_P7
ALENLVVLNAASVAGAHGTLSFLVFFCAAWYIKGRLVPGAAYALYGVWPLLLLLLALPPRAYA
>L27926_P7
ALENLVVLNAASVAGAHGTLSFLVFFCAAWYIKGRLVPGAAYALYGVWPLLLLLLALPPRAYA
>L27928_P7
ALENLVVLNAASVAGAHGTLSFLVFFCAAWYIKGRLVPGAAYALYGVWPLLLLLLALPPRAYA
>L27937_P7
ALENLVVLNAASVAGAHGTLSFLVFFCAAWYIKGRLVPGAAYALYGVWPLLLLLLALPPRAYA
>L27938_P7
ALENLVVLNAASVAGAHGTLSFLVFFCAAWYIKGRLVPGAAYALYGVWPLLLLLLALPPRAYA
>L27939_P7
ALENLVVLNAASVAGAHGTLSFLVFFCAAWYIKGRLVPGAAYALYGVWPLLLLLLALPPRAYA
>L27941_P7
ALENLVVLNAASVAGAHGTLSFLVFFCAAWYIKGRLVPGAAYALYGVWPLLLLLLALPPRAYA
>AM263215_P7
ALENLVVLNAASLAGAHGTLSFLVFFCTAWYIKGRLVPGAAYALYGVWPLLLLLLALPPRAYA
>EU255960_P7_C1b
ALENLVVLNAASVAGAHGALSFLVFFCAAWYIKGKLVPGAAYALYGVWPLLLLLLALPPRAYA
>AF208024_P7_C1b
PLENLVVLNAASVAGAHGILSFLVFFCAAWYIKGKLVPGAAYALYGVWPLLLLLLALPPRAYA
>AJ238800_P7_C1b
TLENLVVLNAASVAGAHGILSFLVFFCAAWYIKGRLVPGAAYALYGVWPLLLLLLALPPQAYA
>AF333324_P7_C1b
TLENLVVLNAASVAGAHGLLSFLVFFCAAWYIKGRLVPGAAYALYGVWPLLLLLLALPPRAYA
>D89872_P7_C1b
TLENLVVLNAASVAGAHGLLSFLVFFCAAWYIKGRLVPGAAYALYGVWPLLLLLLALPPRAYA
>D90208_P7_C1b
TLENLVVLNAASVAGAHGLLSFLVFFCAAWYIKGRLVPGAAYALYGVWPLLLLLLALPPRAYA
>D16435_P7_P1b
TLENLVVLNAASVAGAHGLLSFLVFFCAAWYIKGRLVPGAAYALYGVWPLLLLLLALPPRAYA
>D11397_P7
TLENLVVLNAASVAGAHGLLSFLVFFCAAWYIKGRLVPGAAYALYGVWPLLLLLLALPPRAYA
>EU857431_P7_C1b
ALENLVVLNAASMAGAHGILSFLVFFCAAWYIKGRLVPGAAYAFYGVWPLLLLLMALPPRAYA
>AY587016_P7_C1b
ALENLVVLNAASMAGAHGILSFLVFFCAAWYIKGRLVPGAAYAFYGVWPLLLLLMALPPRAYA
>D45172_P7_C1b
ALENLVVLNAASMAGAHGILSFLVFFCAAWYIKGRLVPGAAYAFYGVWPLLLLLMALPARAYA
>D30613_P7_C1b
ALENLVVLNAASMAGAHGILSFLVFFCAAWYIKGRLVPGAAYAFYGVWPLLLLLMALPARAYA
>EF407471_P7_C1b
ALENLVVLNAASVAGAHGFLSFLVFFCAAWYIKGRLVPGAAYALYGVWPLLLLLLALPPRAYA
>EU155226_P7_C1b
ALENLVVLNAASVAGAHGFLSFLVFFCAAWYIKGRLVPGAAYALYGVWPLLLLLLALPPRAYA
>EU155230_P7_C1b
ALENLVVLNAASVAGAHGFLSFLVFFCAAWYIKGRLVPGAAYALYGVWPLLLLLLALPPRAYA
>AF207753_P7_C1b
ALENLVVLNAASVAGAHGFLSFLVFFCAAWYIKGRLVPGAAYALYGVWPLLLLLLALPPRAYA
>EU256102_P7_C1b
ALENLVVLNAASVAGAHGFLSFLVFFCAAWYIKGRLVPGAAYALYGVWPLLLLLLALPPRAYA
>EU255962_P7_C1b
ALENLVVLNAASVAGAHGFLSFLVFFCAAWYIKGRLVPGAAYALYGVWPLLLLLLALPPRAYA
>EU155261_P7_C1b
ALENLVVLNAASVAGAHGFLSFLVFFCAAWYIKGRLVPGAAYAIYGVWPLLLLLLALPPRAYA
>EU256001_P7_C1b
ALENLVVLNAASVAGAHGFLSFLVFFCAAWYIKGRLVPGAAYAIYGVWPLLLLLLALPPRAYA
>EU155229_P7_C1b
ALENLVVLNAASVAGAHGFLSFLVFFCAAWYIKGRLVPGAAYAIYGVWPLLLLLLALPPRAYA
>AJ812425_P7_D1b
ALENLVVLNAASVAGAHGFVSFLVFFCAAWYIKGRLVPGAAYALYGVWPLLLLLLALPPRAYA
>EU155221_P7_C1b
ALENLVVLNAASVAGAHGFVSFLVFFCAAWYIKGRLVPGAAYALYGVWPLLLLLLALPPRAYA
>AB049088_P7_C1b
ALENLVVLNAASVAGAHGFLSFLVFFCAAWYIKGRLVPGVAYALYGVWPLLLLLLALPPRAYA
>EU482849_P7_C1b
ALENLVVLNAASVAGAHGFFSFLVFFCAAWYIKGRLVPGAAYAVYGVWPLLLLLLALPPRAYA
>EU234062_P7_C1b
ALENLVVLNAASVAGAHGFFSFLVFFCAAWYIKGRLVPGAAYAVYGVWPLLLLLLALPPRAYA
>FJ390397_P7_C1b
ALENLVVLNAASVAGAHGFVSFLVFFCAAWYIKGRLVPGAAYALYGVWPLLLLLLTLPPRAYA
>EU155224_P7_C1b
ALENLVVLNAASVAGAHGFLSFLVFFCAAWYIKGKLVPGAAYVIYGVWPLLLLLLALPPRAYA
>EU256085_P7_C1b
ALENLVVLNAASVAGTHGFVSLLVFFCAAWYIKGRLVPGVAYALYGVWPLLLLLLALPPRAYA
>EU155367_P7_C1b
ALENLVVLNAASVAGTHGFVSLLVFFCAAWYIKGRLVPGAAYALYGVWPLLLLLLALPPRAYA
>EU256045_P7_C1b
ALENLVVLNAASVAGTHGFVSFLVFFCAAWYIKGRLVPGAAYALYGVWPLLLLLLALPPRAYA
>EU256066_P7_C1b
ALENLVVLNAASVAGTHGFVSFLVFFCAAWYIKGRLVPGAAYALYGVWPLLLLLLALPPRAYA
>AM263237_P7
ALENLVVLNAASVAGTHGFVSFLVFFCAAWYIKGRLVPGAAYALYGVWPLLLLLLALPPRAYA
>EF560532_P7_P1b
ALENLVVLNAASVAGTHGFVSFLVFFCAAWYIKGRLVPGAAYALYGVWPLLLLLLALPPRAYA
>EU155358_P7_C1b
ALENLVVLNAASVAGTHGFLSFLVFFCAAWYIKGRLVPGTAYALYGMWPLLLLLLALPPRAYA
>AF207769_P7_C1b
AMENLVILNAASVAGAHGILSFLVFFCAAWYIKGRLVPGAAYVLYGVWPLLLLLLALPPRAYA
>EU256059_P7_C1b
ALENLVVLNAASVAGAHGLLSFLVFFCAAWYIKGRLVPGAAYVLYGVWPLLLLLLALPPRAYA
>AJ132997_P7_C1b
ALENLVVLNAASLVGAHGILSFLVFFCAAWYVKGRLVPGAAYALYGVWPLLLLLLALPPRAYA
>AJ812373_P7_D1b
ALENLVVLNAASLAGAHGILSFLVFFCAAWYIKGRLVPGAAYALYGVWPLLLLLLSLPPRAYA
>AJ812393_P7_D1b
ALENLVVLNAASLAGAHGILSFLVFFCAAWYIKGRLVPGAAYALYGVWPLLLLLLSLPPRAYA
>AJ812392_P7_D1b
ALENLVVLNAASLAGAHGLLSFLVFFCAAWYIKGRLVPGAAYALYGVWPLLLLLLSLPPRAYA
>EU155305_P7_C1b
ALENLVVLNAASLAGAHGLVSFLVFFCAAWYIKGRLVPGAAYAIYGVWPLLLLLLALPPRAYA
>EU155330_P7_C1b
ALENLVVLNAASVAGAHGILSFLVFFCAAWYIKGRLVPGAAYALYGTWPLLLLLLALPPRAYA
>AM263253_P7
ALENLVVLNAASVAGAHGIVSFLVFFCAAWYIKGRLVPGAAYALYGTWPLLLLLLALPPRAYA
>EU155374_P7_C1b
ALENLVVLNAASLAGAHGILSFLVFFCAAWYIKGRLVPGAAYALYGTWPLLLLLLALPPRAYA
>EU239714_P7_C1b
ALENLVVLNAASLAGAHGIISFLVFFCAAWYIKGRLVPGAAYALYGTWPLLLLLLALPPRAYA
>AJ812451_P7_D1b
ALENLVVLNAASVAGTHGILSFLVFFCAAWYIKGKLVPGAAYALYGVWPLLLLLLALPPRAYA
>AM263248_P7
ALENLVVLNAASVAGTHGILSFLVFFCAAWYIKGKLVPGAAYALYGVWPLLLLLLALPPRAYA
>AJ812452_P7_D1b
ALENLVVLNAASVAGTHGILSFLVFFCAAWYIKGKLVPGAAYALYGVWPLLLLLLALPPRAYA
>AJ812454_P7_D1b
ALENLVVLNAASIAGTHGVLSFLVFFCAAWYIKGKLVPGAAYALYGVWPLLLLLLALPPRAYA
>AJ812453_P7_D1b
ALENLVVLNAASVAGTHGILSFLAFFCAAWYIKGKLVPGAAYALYGVWPLLLLLLALPPRAYA
>AM263261_P7
ALENLVALNAASVAGTHGILSFLVFFCAAWYIKGKLVPGAAYALYGVWPLLLLLLALPPRAYA
>AJ812456_P7_D1b
ALENLVVLNAASVAGTHGILSFLVFFCAAWYIKGKLVPGAAYALYGVWPLLLPLLALPPRAYA
>EU781825_P7_C1b
ALENLVVLNAASVAGTHGTLSFLVFFCAAWYIKGKLVPGAAYAIYGVWPLLLLLLALPPRAYA
>EF407476_P7_C1b
ALENLVVLNAASVAGAHGIFSFLVFFCAAWYIKGKLVPGAAYAFYGVWPLLLLLLALPPRAYA
>EU155260_P7_C1b
ALENLVVLNAASVAGAHGIFSFLVFFCAAWYIKGRLVPGAAYAFYGVWPLLLLLLALPPRAYA
>EU482888_P7_C1b
ALENLVVLNAASVAGAHGIFSFLVFFCAAWYIKGRLVPGAAYAFYGVWPLLLLLLALPPRAYA
>AM263255_P7
ALENLVILNAASLAGAHGIFSFLVFFCAAWYIKGRLVPGAAYAFYGVWPLLLLLLALPPRAYA
>EU256103_P7_C1b
ALENLVVLNAASVAGAHGIFSFLVFFCAAWYIKGKLVPGAAYAFYGVWPLFLLLLALPPRAYA
>EF407488_P7_C1b
ALENLVVLNAASVAGAHGIFSLLVFFCAAWYIKGRLVPGAAYAFYGVWPLLLLLLALPPRAYA
>AB154179_P7_C1b
ALENLVVLNAASVAGTHGIFSFLVFFCAAWYIKGRLVPGAAYAFYGVWPLLLLLLALPPRAYA
>AB154180_P7_C1b
ALENLVVLNAASVAGTHGIFSFLVFFCAAWYIKGRLVPGAAYAFYGVWPLLLLLLALPPRAYA
>DQ061358_P7_P1b
ALENLVVLNAASVAGTHGIFSFLVFFCAAWYIKGRLVPGAAYAFYGVWPLLLLLLALPPRAYA
>EU155315_P7_C1b
ALENLVVLNAASVAGTHGIFSFLVFFCAAWYIKGRLVPGAAYAFYGVWPLLLLLLALPPRAYA
>DQ061357_P7_P1b
ALENLVVLNAASVAGTHGIFSFLVFFCAAWYIKGRVVPGAAYAFYGVWPLLLLLLALPPRAYA
>EF032891_P7_C1b
ALENLVVLNAASVAGTHGIFSFLVFFCAAWYIKGRLVPGVAYAFYGVWPLLLLLLALPPRAYA
>EF032892_P7_C1b
ALENLVVLNAASVAGTHGIFSFLVFFCAAWYIKGRLVPGVAYAFYGVWPLLLLLLALPPRAYA
>EF032893_P7_C1b
ALENLVVLNAASVAGTHGIFSFLVFFCAAWYIKGRLVPGVAYAFYGVWPLLLLLLALPPRAYA
>EF032894_P7_C1b
ALENLVVLNAASVAGTHGIFSFLVFFCAAWYIKGRLVPGVAYAFYGVWPLLLLLLALPPRAYA
>EF032895_P7_C1b
ALENLVVLNAASVAGTHGIFSFLVFFCAAWYIKGRLVPGVAYAFYGVWPLLLLLLALPPRAYA
>AB154201_P7_C1b
ALENLVVLNAASVAGTHGIFPFLVFFCAAWYIKGRLVPGATYAFYGVWPLLLLLLALPPRAYA
>AB154202_P7_C1b
ALENLVVLNAASVAGTHGIFSFLVFFCAAWYIKGRLVPGATYAFYGVWPLLLLLLALPPRAYA
>DQ061361_P7_P1b
ALENLVVLNAASVAGTHGIFSFLVFFCAAWYIKGRLVPGATYAFYGVWPLLLLLLALPPRAYA
>DQ061362_P7_P1b
ALENLVVLNAASVAGTHGIFSFLVFFCAAWYIKGRLVPGATYAFYGVWPLLLLLLALPPRAYA
>EU155318_P7_C1b
ALENLVVLNAASVAGTHGLLSFLVFFCAAWYIKGRLVPGVAYAFYGVWPLLLLLLTLPPRAYA
>EU155368_P7_C1b
ALENLVVLNAASVAGAHGIFSFLVFFCAAWYIKGRLVPGVAYAFYGVWPLLLLLLTLPPRAYA
>AF483269_P7_C1b
ALEILVVLNAASVAGAHGILSFLVFFCAAWYIKGRLVPGAAYALYGVWPLLLLLLALPPRAYA
>L27930_P7
ALETLVVLNAASVAGAHGILSFLVFFCAAWYIKGRLVPGAAYALYGVWPLLLLLLALPPRAYA
>EU155326_P7_C1b
ALENLVVLNAASVAGAHGFLSFLVFFCAAWYIKGRLVPGAAYAFYSVWPLLLLLLALPPRAYA
>EU155262_P7_C1b
ALENLVVLNAASVAGAHGILSFLVFFCAAWYIKGRLVPGAAYAFYSVWPLLLLLLALPPRAYA
>AM263219_P7
ALENLVVLNAASVAGAHGILSFLVFFCAAWYIKGKLVPGAAYAFYSVWPLLLLLLALPPRAFA
>EF407494_P7_C1b
ALENLVVLNAASVAGAHSILSFLVFFCAAWYIKGRLVPGAAYALYGVWPLLLLLLALPPRAYA
>AJ812437_P7_D1b
ALENLVVLNAASVAGAHSILSFLVFFCAAWYIKGRLVPGAAYAIYGVWPLLLLLLALPPRAYA
>AJ812441_P7_D1b
ALENLVVLNAASVAGAHSILSFLVFFCAAWYIKGRLVPGAAYAIYGVWPLLLLLLALPPRAYA
>AJ812439_P7_D1b
ALENLVVLNAASVAGAHSILSFLVFFCAAWYIKGRLVPGAAYAIYGVWPLLLLLLALPPRAYA
>AJ812442_P7_D1b
ALENLVVLNAASVAGVHSILSFLVFFCAAWYIKGRLVPGAAYAIYGVWPLLLLLLALPPRAYA
>AM263236_P7
ALENLVVLNAASVAGAHSILSFLVFFCAAWYIKGRLVPGAAYALYGVWPLFLLLLALPPRAYA
>AJ812546_P7_D1b
ALENLVVLNAASVAGAHGIFSLLVFFCAAWYIKGKLVPGAAYALYGVWPLLLLLLALPPRAYA
>EU482860_P7_C1b
ALENLVVLNAASVAGAHGIFSLLLFFCAAWYIKGRLVPGAAYALYGVWPLLLLLLALPPRAYA
>EU155333_P7_C1b
ALENLVVLNAASLAGAHGVFSFLVFFCAAWYIKGRLVPGAAYALYGVWPLLLLLLALPPRAYA
>FJ390398_P7_C1b
ALENLVVLNAASVAGAHGIFSFLVFFCAAWYIKGRLVPGAAYALYGVWPLLLLLLALPPRAYA
>AM263224_P7
ALENLVVLNAASVAGAHGIFSFLVFFCAAWYIKGRLVPGAAYALYGVWPLLLLLMALPPRAYA
>AM263216_P7
ALENLVVLNAASVAGAHGIFSFLVFFCAAWYIKGKLVPGAAYALYGVWPLLLLLLALPPRAYA
>AM263266_P7
ALENLVVLNAASVAGAHGIFSFLVFFCAAWYIKGKLVPGAAYALYGVWPLLLLLLALPPRAYA
>AM263222_P7
ALENLVVLNAASVAGAHGIFSFLVFFCAAWYIKGRLVPGAAYALYGVWPLLLLLLTLPPRAYA
>AM423046_P7_D1b
ALENLVVLNAASLAGAHGVLSFLVFFCAAWYIKGRLVPGAAYALYGMWPLLLLLLALPPRAYA
>AM263227_P7
ALENLVVLNAASLAGVHGILSFLVFFCAAWYIKGRLVPGAAYALYGMWPLLLLLLALPPRAYA
>EU155357_P7_C1b
ALENLVVLNAASLAGVHGILSFLVFFCAAWYIKGRLVPGAAYALYGVWPLLLLLLALPPRAYA
>D50480_P7_C1b
ALENLVVLNAASLAGVHGILSFLVFFCAAWYIKGKLVPGAAYALYGVWPLLLLLLALPPRAYA
>D50483_P7_C1b
ALENLVVLNAASLAGVHGILSFLVFFCAAWYIKGKLVPGAAYALYGVWPLLLLLLALPPRAYA
>AF139594_P7_C1b
ALENLVALNAASVAGAHGILSFLVFFCAAWYIKGRLVPGAAYAFYGAWPLLLLLLTLPPRAYA
>S62220_P7_C1b
ALENLVALNAASVAGAHGILSFLVFFCAAWYIKGRLVPGAAYAFYGAWPLLLLLLTLPPRAYA
>D13406_P7_P1b
ALENLVALNAASVAGAHGILSFLVFFCAAWYIKGRLVPGAAYAFYGAWPLLLLLLTLPPRAYA
>AF207752_P7_C1b
ALENLVVLNAASVAGAHGILSFLVFFCAAWYIKGRLVPGAAYAFYGVWPLLLLLLTLPPRAYA
>AJ812470_P7_D1b
ALENLVVLNAASLAGAHGILSFLVFFCAAWYIKGRLVPGAAYAFYGVWPLLLLLLTLPPRAYA
>AJ812471_P7_D1b
ALENLVVLNAASLAGAHGILSFLVFFCAAWYIKGRLVPGAAYAFYGVWPLLLLLLTLPPRAYA
>AJ812472_P7_D1b
ALENLVVLNAASLAGAHGILSFLVFFCAAWYIKGRLVPGAAYAFYGVWPLLLLLLTLPPRAYA
>AJ812477_P7_D1b
ALENLVVLNAASLAGAHGILSFLVFFCAAWYIKGRLVPGAAYAFYGVWPLLLLLLTLPPRAYA
>AJ812478_P7_D1b
ALENLVVLNAASLAGAHGILSFLVFFCAAWYIKGRLVPGAAYAFYGVWPLLLLLLTLPPRAYA
>EU155369_P7_C1b
ALENLVVLNAASLAGAHGVLSFLVFFCAAWYIKGRLVPGAAYAFYGVWPLLLLLLTLPPRAYA
>AJ812474_P7_D1b
ALENLVVLNAASLAGAHGILSFFVFFCAAWYIKGRLVPGAAYAFYGVWPLLLLLLTLPPRAYA
>AJ812476_P7_D1b
ALENLVVLNAASLAGAHGILSFLVFFCAAWYIKGRLVPGAAYAFHGVWPLLLLLMTLPPRAYA
>AJ812473_P7_D1b
ALENLVVLNAASLAGAHGILSFLVFFCAAWYIKGRLVPRAAYAFYGVWPLLLLLLTLPPRAYA
>EU155372_P7_C1b
AVENLVVLNAASLAGAHGILSFLVFFCAAWYIKGRLVPGAAYAFYGVWPLLLLLLALPPRAYA
>L02836_P7_C1b
ALENLVVLNAASVADAHGILSFLVFFCAAWYIKGRLVPGAAYAFYGVWPLLLLLLTLPPRAYA
>AF187047_P7
ALENLVVLNASSVAGAHGILSFLVFFCAAWYIKGRLVPGAAYALYGVWPLLLLLLTLPPRAYA
>EF407464_P7_C1b
ALENLVVLNAASVAGTHGIPSLLVFFCAAWYIKGRLVPGAAYAFYGVWPLLLLLLALPPRAYA
>EF407483_P7_C1b
ALENLVVLNAASVAGTHGILSLLVFFCAAWYIKGRLVPGAAYAFYGVWPLLLLLLALPPRAYA
>AM263258_P7
ALENLVVLNAASVAGTHGILSLLVFFCAAWYIKGKLVPGAAYAFYGVWPLLLLLLALPPRAYA
>EU155307_P7_C1b
ALENLVVLNAASVAGTHGLVSLLVFFCAAWYIKGRLVPGAAYAFYGVWPLLLLLLALPPRAYA
>DQ061359_P7_P1b
ALENLVVLNAASVAGTHGTLSLLVFFCAAWYIKGRLVPGAAYAFYGVWPLLLLLLALPPRAYA
>DQ061360_P7_P1b
ALENLVVLNAASVAGTHGTLSLLVFFCAAWYIKGRLVPGAAYAFYGVWPLLLLLLALPPRAYA
>DQ061336_P7_P1b
ALENLVVLNAASVAGTHGILSLLVFFCAAWYIKGRLVPGAAYAFYSVWPLLLLLLALPPRAYA
>EF407478_P7_C1b
TLENLVVLNAASVAGAHGILSLLVFFCAAWYIKGRLVPGAAYAFYGVWPLLLLLLALPPRAYA
>EF407487_P7_C1b
ALENLVVLNAASVAGAHGILSLLVFFCAAWYIKGRLVPGAAYAFYGVWPLLLLLLALPPRAYA
>EU155223_P7_C1b
ALENLVVLNAASVAGAHGLLSLLVFFCAAWYIKGRLVPGAAYAFYGVWPLLLLLLALPPRAYA
>AM263245_P7
ALENLVVLNAASVAGAHGVLSLLVFFCAAWYIKGKLVPGAAYAFYGVWPLLLLLLALPPRAYA
>GU451218_P7_C1b
ALENLVVLNAASVAGAHGILSLLVFFCAAWYIKGRLAPGAAYAFYGVWPLLLLLLALPPRAYA
>AB049100_P7_C1b
ALENLVVLNAASVAGAHGILSFLVFFCAAWYIKGELVPGAAYALYGVWPLLLLLLALPPRAFA
>AB442221_P7_C1b
ALENLVVLNAASVAGAHGILSFLVFFCAAWYIRGRLIPGAAYAVYGVWPLLLLLLALPPRAYA
>AJ812386_P7_D1b
ALENLVVLNAASVAGAHGILSFLVFFCAAWYIKGRLVPGVAYAVYGVWPLLLLILALPPRAYA
>AJ812394_P7_D1b
ALENLVVLNAASVAGAHGILSFLVFFCAAWYIKGRLVPGVAYAVYGVWPLLLLILALPPRAYA
>AJ812395_P7_D1b
ALENLVVLNAASVAGAHGILSFLAFFCAAWYIKGRLVPGVAYAVYGVWPLLLLILALPPRAYA
>EU781826_P7_C1b
ALENLVVLNAASVAGAHGILSFLVFFCAAWYIKGRLVPGVAYTVYGIWPLLLLLLALPPRAYA
>EF560551_P7_P1b
ALENLVVLNAASVAGAHGVLSFLVFFCAAWYIKGRPVPGAAYALYGVWPLLLLLLALPPRAYA
>EF407497_P7_C1b
ALENLVVLNAASVAGAHGILSFLVFFCAAWYIKGRLVPGAAYAFYGVWPLLLLLLALPQRAYA
>AB492233_P7_P1b
ALENLVVLNAASVAGAHGILSFLVFFCAAWYIKGRLVPGAAYAFYGVWPLLLLLLALPQRAYA
>AB492232_P7_P1b
ALENLVVLNAASVAGAHGILSFLVFFCAAWYIKGRLVPGAAYAFYGVWPLLLLLLALPQRAYA
>AB492230_P7_P1b
ALENLVVLNAASVAGAHGILSFLVFFCAAWYIKGRLVPGAAYAFYGVWPLLLLLLALPQRAYA
>AB492227_P7_P1b
ALENLVVLNAASVAGAHGILSFLVFFCAAWYIKGRLVPGAAYAFYGVWPLLLLLLALPQRAYA
>AB492226_P7_P1b
ALENLVVLNAASVAGAHGILSFLVFFCAAWYIKGRLVPGAAYAFYGVWPLLLLLLALPQRAYA
>AB492225_P7_P1b
ALENLVVLNAASVAGAHGILSFLVFFCAAWYIKGRLVPGAAYAFYGVWPLLLLLLALPQRAYA
>AB492224_P7_P1b
ALENLVVLNAASVAGAHGILSFLVFFCAAWYIKGRLVPGAAYAFYGVWPLLLLLLALPQRAYA
>AB492222_P7_P1b
ALENLVVLNAASVAGAHGILSFLVFFCAAWYIKGRLVPGAAYAFYGVWPLLLLLLALPQRAYA
>AB492221_P7_P1b
ALENLVVLNAASVAGAHGILSFLVFFCAAWYIKGRLVPGAAYAFYGVWPLLLLLLALPQRAYA
>AB492220_P7_P1b
ALENLVVLNAASVAGAHGILSFLVFFCAAWYIKGRLVPGAAYAFYGVWPLLLLLLALPQRAYA
>AB492219_P7_P1b
ALENLVVLNAASVAGAHGILSFLVFFCAAWYIKGRLVPGAAYAFYGVWPLLLLLLALPQRAYA
>AB492228_P7_P1b
ALENLVVLNAASVTGAHGILSFLVFFCAAWYIKGRLVPGAAYAFYGVWPLLLLLLALPQRAYA
>AB492229_P7_P1b
ALENLVVLNAASVTGAHGILSFLVFFCAAWYIKGRLVPGAAYAFYGVWPLLLLLLALPQRAYA
>AB492234_P7_P1b
ALENLVVLNAASVTGAHGILSFLVFFCAAWYIKGRLVPGAAYAFYGVWPLLLLLLALPQRAYA
>AB492235_P7_P1b
ALENLVVLNAASVTGAHGILSFLVFFCAAWYIKGRLVPGAAYAFYGVWPLLLLLLALPQRAYA
>AB492231_P7_P1b
ALENLVVLNAASVAGAHGILSFLVFFCAAWYIKGRLVPGAAYAFYGVWPLLLLLLAFPQRAYA
>EU256077_P7_C1b
ALENLVVLNAASVAGAHGIFSFLVFFCAAWYIKGRLVPGAAYAFYGVWPLLLLLLALPQRAYA
>AB049089_P7_C1b
ALENLVVLNAASVAGAHGVLSFLVFFCAAWYIKGKLVPGAAYAFYGVWPLLLLLLALPQRAYA
>AB492223_P7_P1b
ALENLVVLNAASVAGAHGILSFLLFFCAAWYIKGRLVPGAAYALYGVWPLLLLLLALPQRAYA
>L27913_P7
ALENLVVLNAASVAGAHGILSFLVFFCAAWYIKGRLVPGAAYALYGVWPLFLLLLALPQRAYA
>AF165062_P7_C1b
ALENLVVLNAASVAGAHGILSFLVFFCAAWYIKGRLVPGAAYALYGVWPLLLLLLALPSRAYA
>EF407504_P7_C1b
VLENLVVINAASVAGAHGILSFLVFFCAAWYIKGRLVPGAAYAIYGVWPLLLLLLALPPRAYA
>AB154187_P7_C1b
LLENLVVLNAASVAGMHGILSFLVFFCAAWYIKGRLVPGAAYAIYGVWPLLLLLLALPPRAYA
>L27914_P7
ALENLVVLNAASVAGAHGILSFLVFFCAAWYIKGRLVPGAAYALYGVWPLLLLLLALLPRAYA
>L27942_P7
ALENLVVLNAASVAGAHGILSFLVFFCAAWYIKGRLVPGAAYAFYGVWPLLLLLLALLPRAYA
>EF407459_P7_C1b
ALENLVVLNAASVAGAHGVLPFLVFFCAAWYIKGRLVPGVAYAVYGVWPLFLLLLALPPRAYA
>EU781831_P7_C1b
ALENLVVLNAASVAGAHGILPFLVFFCAAWYIKGKLVPGAAYALYGVWPLFLLLLALPPRAYA
>EU155235_P7_C1b
ALENLVVLNAASVAGVHGILPFLVFFCAAWYIKGRLVPGAAYAFYGVWPLFLLLLALPPRAYA
>EU155302_P7_C1b
ALENLVVLNAASVAGVHGIFPFLVFFCAAWYIKGRLVPGAAYAIYGVWPLFLLLLALPPRAYA
>EF407460_P7_C1b
ALENLVVLNAASVAGTHGILPFLVFFCAAWYIKGRLVPGAAYALYGVWPLLLLLLALPPRAYA
>AM263211_P7
ALENLVVLNAASVAGTHGILPFLVFFCAAWYIKGRLVPGAAYALYGVWPLLLLLLALPPRAYA
>DQ061349_P7_P1b
ALENLVVLNAASVAGTHGILPFLVFFCAAWYIKGRLVPGAAYALYGVWPLLLLLLALPPRAYA
>EU155359_P7_C1b
ALENLVVLNAASVAGTHGILPFLVFFCAAWYIKGRLVPGAAYALYGVWPLLLLLLALPPRAYA
>EU482875_P7_C1b
ALENLVVLNAASVAGTHGILPFLVFFCAAWYIKGRLVPGAAYALYGVWPLLLLLLALPPRAYA
>AJ812479_P7_D1b
ALENLVVLNAASVAGTHGILPFLVFFCAAWYIKGRLVPGAAYAIYGVWPLLLLLLALPPRAYA
>AJ812482_P7_D1b
ALENLVVLNAASVAGTHGILPFLVFFCAAWYIKGRLVPGAAYAIYGVWPLLLLLLALPPRAYA
>AJ812484_P7_D1b
ALENLVVLNAASVAGTHGILPFLVFFCAAWYIKGRLVPGAAYAIYGVWPLLLLLLALPPRAYA
>AJ812487_P7_D1b
ALENLVVLNAASVAGTHGILPFLVFFCAAWYIKGRLVPGAAYAIYGVWPLLLLLLALPPRAYA
>AJ812488_P7_D1b
ALENLVVLNAASVAGTHGILPFLVFFCAAWYIKGRLVPGAAYAIYGVWPLLLLLLALPPRAYA
>AJ812489_P7_D1b
ALENLVVLNAASVAGTHGILPFLVFFCAAWYIKGRLVPGAAYAIYGVWPLLLLLLALPPRAYA
>AJ812490_P7_D1b
ALENLVVLNAASVAGTHGILPFLVFFCAAWYIKGRLVPGAAYAIYGVWPLLLLLLALPPRAYA
>AJ812492_P7_D1b
ALENLVVLNAASVAGTHGILPFLVFFCAAWYIKGRLVPGAAYAIYGVWPLLLLLLALPPRAYA
>DQ061351_P7_P1b
ALENLVVLNAASVAGTHGIFPFLVFFCAAWYIKGRLVPGAAYALYGVWPLLLLLLALPPRAYA
>AM263251_P7
ALENLVVLNAASVAGTHGIFPFLVFFCAAWYIKGRLVPGAAYALYGVWPLLLLLLALPPRAYA
>DQ061352_P7_P1b
ALENLVVLNAASVAGTHGIFPFLVFFCAAWYIKGRLVPGAAYALYGVWPLLLLLLALPPRAYA
>DQ061353_P7_P1b
ALENLVVLNAASVAGTHGILPFLVFFCAAWYIKGRLVPGAAYAVYSVWPLLLLLLALPPRAYA
>AM263232_P7
ALENLVVLNAASVAGTHGILPFLVFFCAAWYIKGRLVPGAAYAIYSVWPLLLLLLALPPRAYA
>EF407465_P7_C1b
ALENLVVLNAASVAGAHGILPFLVFFCAAWYIKGRLVPGAAYALYGVWPLLLLLLALPPRAYA
>EU781832_P7_C1b
ALENLVVLNAASVAGAHGILPFLVFFCAAWYIKGRLVPGAAYALYGVWPLLLLLLALPPRAYA
>EU155256_P7_C1b
ALENLVVLNAASVAGAHGILPFLVFFCAAWYIKGRLVPGAAYALYGVWPLLLLLLALPPRAYA
>EU155225_P7_C1b
ALENLVVLNAASVAGAHGILPFLVFFCAAWYIKGRLVPGAAYALYGVWPLLLLLLALPPRAYA
>AJ812544_P7_D1b
ALENLVVLNAASVAGAHGVLPFLVFFCAAWYIKGRLVPGAAYALYGVWPLLLLLLALPPRAYA
>L27935_P7
ALENLVVLNAASMAGAHGILPFLVFFCAAWYIKGRLVPGAAYALYGVWPLLLLLLALPPRAYA
>AM263244_P7
ALENLVVLNAASVAGAHGILPFLVFFCAAWYIKGRLAPGAAYALYGVWPLLLLLLALPPRAYA
>EU155258_P7_C1b
ALENLVVLNAASVTGAHGILPFLVFFCAAWYIKGRLVPGAAYALYGVWPLLLLLLALPPRAYA
>EU155280_P7_C1b
ALENLVVLNAASVAGAHGILPFLVFFCAAWYIKGRSVPGAAYALYGVWPLLLLLLALPPRAYA
>EU660388_P7_C1b
ALENLVVLNAASVAGTHGILPFLVFFCAAWYIKGRLVPGAAYALYGVWPLLLLLLALPQRAYA
>AM263286_P7
ALENLVVLNAASVAGTHGILPFLVFFCAAWYIKGRLVPGAAYALYGVWPLLLLLLALPQRAYA
>AJ812483_P7_D1b
ALENLVVLNAASVAGTRGILPFLVFFCAAWYIKGRLVPGAAYAIYGVWPLLLLLLALPPRAYA
>AB154183_P7_C1b
ALENLVVLNAASVAGTHGILPFLVFFCAAWYIKGKLVPGAAYAFYGVWPLLLLLLTLPPRAYA
>AB154184_P7_C1b
ALENLVVLNAASVAGTHGILPFLVFFCAAWYIKGKLVPGAAYAFYGVWPLLLLLLTLPPRAYA
>AB154193_P7_C1b
ALENLVVLNAASVAGTHGILPFLVFFCAAWYIKGRLVPGAAYAFYGMWPLLLLLLALPPRAYA
>AB154194_P7_C1b
ALENLVVLNAASVAGTHGILPFLVFFCAAWYIKGRLVPGAAYAFYGIWPLLLLLLALPPRAYA
>DQ061338_P7_P1b
ALENLVVLNAASVAGTHGILPFLVFFCAAWYIKGRLVPGAAYAFYGVWPLLLLLLALPPRAYA
>AM263289_P7
ALENLVVLNAASVAGTHGILPFLVFFCAAWYIKGRLVPGAAYAFYGVWPLLLLLLALPPRAYA
>DQ061368_P7_P1b
ALENLVVLNAASVAGTHGILPFLVFFCAAWYIKGRLVPGAAYAFYGVWPLLLLLLALPPRAYA
>DQ061355_P7_P1b
ALENLVVLNAASVAGTHGILPFLAFFCAAWYIKGRLVPGAAYAFYGAWPLLLLLLALPPRAYA
>DQ061356_P7_P1b
ALENLVVLNAASVAGTHGILPFLAFFCAAWYIKGRLVPGAAYAFYGVWPLLLLLLALPPRAYA
>EU256062_P7_C1b
ALENLVVLNAASVAATHGILPFLVFFCAAWYIKGRLVPGAAYAFYGVWPLLLLLLALPPRAYA
>DQ061372_P7_P1b
ALENLVVLNAASVAGTHGILPLLVFFCAAWYIKGRLVPGAAYAFYGVWPLLLLLLALPPRAYA
>EU256091_P7_C1b
ALENLVVLNAASVAGTHGILPFLLFFCAAWYIKGKLVPGAAYAFYGVWPLLLLLLALPPRAYA
>EU256000_P7_C1b
ALENLVVLNAASVAGTHGMLPFLLFFCAAWYIKGRLVPGAAYAFYGVWPLLLLLLALPPRAYA
>EU256064_P7_C1b
ALENLVVLNAASVAGTHGILPLLVFFCAAWYIKGKLVPGAAYALYGVWPLLLLLLALPPRAYA
>AJ812491_P7_D1b
ALENLVVLNAASVAGTHGILPFLVFFCAAWYIKGRLVPGAAYAINGVWPLLLLLLALPPRAYA
>EF407474_P7_C1b
ALENLVVLNAASVAGAHGIFPFLVFFCAAWYIKGRLVPGAAYAFYGVWPLFLLLLALPPRAYA
>AM263270_P7
ALENLVVLNAASVAGAHGIFPFLVFFCAAWYIKGRLVPGAAYAFYGVWPLLLLLLALPPRAYA
>EF407486_P7_C1b
ALENLVVLNAASVAGAHGILPFLVFFCAAWYIKGKLVPGAAYAFYGVWPLLLLLLALPPRAYA
>EU155303_P7_C1b
ALENLVVLNAASVAGAHGILPFLVFFCAAWYIKGRLVPGAAYAFYGVWPLLLLLLALPPRAYA
>EU155232_P7_C1b
ALENLVVLNAASVAGAHGILPFLVFFCAAWYIKGRLVPGAAYAFYSVWPLLLLLLALPPRAYA
>AB049093_P7_C1b
ALENLVVLNAASVAGAHGILPFLVFFCAAWYIKGRLVPAAAYAFYGVWPLLLLLLALPPRAYA
>AB049095_P7_C1b
ALENLVVLNAASVAGAHGILPFLVFFCAAWYIKGRLVPAAAYAFYGVWPLLLLLLALPPRAYA
>AB154195_P7_C1b
ALGNLVVLNAASVAGAHGILPFLVFFCAAWYIKGRLVPGAAYAFYGVWPLLLLLLALPPRAYA
>AB154196_P7_C1b
ALGNLVVLNAASVAGAHGILPFLVFFCAAWYIKGRLVPGAAYAFYGVWPLLLLLLALPPRAYA
>EF407480_P7_C1b
ALENLVVLNAASVAGAHGLLPFFVFFCAAWYIKGRLVPGAAYAVYGIWPLLLLLLALPPRAYA
>EU482881_P7_C1b
ALENLVVLNAASVAGAHGILPFLVFFCAAWYIKGKLIPGAAYAVYGVWPLLLLLMALPPRAYA
>EU781829_P7_C1b
ALENLVVLNAASVAGAHGTFPFLVFFCAAWYIKGRLVPGAAYALYGIWPLLLLLLALPPRAYA
>AJ812429_P7_D1b
ALENLVVLNAASVAGTHGILSFLVFFCAAWHIKGRLVPGAAYAIYGVWPLLLLLLALPPRAYA
>AJ812464_P7_D1b
ALENLVVLNAASVAGTHGILSFLVFFCAAWHIKGRLVPGAAYAIYGVWPLLLLLLALPPRAYA
>AJ812543_P7_D1b
ALENLVVLNAASVAGTHGILSFLVFFCAAWHIKGRLVPGAAYAIYGVWPLLLLLLALPPRAYA
>EU256054_P7_C1b
ALENLVVLNAASVAGVHGILSFLVFFCAAWHIKGKLVPGAAYALYGVWPLLLLLLALPPRAYA
>AJ812440_P7_D1b
ALENLVVLNAASVVGTHGILSFLVFFCAAWYIKGRLVPGAAYAIYGVWPLLLLLLSLPPRAYA
>EU256065_P7_C1b
ALENLVVLNAASMVGTHGILSFLVFFCAAWYIKGKLVPGAAYAFYGVWPLLLLLLALPPRAYA
>AJ812461_P7_D1b
AVENLVVLNAASVAGAHGILSFLVFFCAAWYIKGKLVPGATYALYGVWPLLLLLLALPPRAYA
>AJ812462_P7_D1b
AVENLVVLNAASVAGAHGILSFLVFFCAAWYIKGKLVPGATYALYGVWPLLLLLLALPPRAYA
>AJ812468_P7_D1b
AVENLVVLNAASVAGAHGILSFLVFFCAAWYIKGKLVPGATYALYGVWPLLLLLLALPPRAYA
>AJ812469_P7_D1b
AVENLVVLNAASVAGAHGILSFLLFFCAAWYIKGKLVPGATYALYGVWPLLLLLLALPPRAYA
>AJ812463_P7_D1b
AVENLVVLNATSVAGAHGILSFLVFFCAAWYIKGKLVPGATYAFYGVWPLLLLLLALPPRAYA
>M58335_P7_C1b
ALENLVVLNSASVAGAHGILSFLVFFCAAWYIKGRLVPGATYALYGVWPLLLLLLALPPRAYA
>AJ132996_P7_C1b
ALENLVVLNAASLAGAHGILSFLVFFCAAWYIKGRLVPGAAYALYSVWPLLLLLLALPPRAYA
>FJ538053_P7_D1b
ALENLVVLNAASVAGAHGILSFLVFFCAAWYIKGRLVPGAAYALYSVWPLLLLLLALPPRAYA
>AM263250_P7
ALENLVVLNAASLAGAHGILSFLVFFCAAWYIKGRLVPGAAYALYSVWPLLFLLLALPPRAYA
>AB080299_P7_C1b
ALENLVVLNAASVAGAHGILSFLVFFCAAWCIKGKLVPGAAYAFYGVWPLLLLLLALPPRAYA
>D85516_P7_C1b
ALENLVVLNAASVAGAHGILSFLVFFCAAWCIKGRLVPGAAYAFYGVWPLLLLLLALPPRAFA
>EU155308_P7_C1b
ALENLVVLNAASVAGAHGILSFLVFFCAAWCIKGRLVPGAAYALYGVWPLLLLLLALPPRAYA
>DQ061299_P7_P1b
ALENLVVLNAASVAGAHGILSFLVLFCAAWYIEGRLVPGAAYALYGVWPLLLLLLALPPRAYA
>EU781830_P7_C1b
ALENLVVLNAASVAGIHGILSFLVFFCAAWYIKGRLVPGAAYAIYGAWPLLLLLLALPPRAYA
>AM263243_P7
ALENLVVLNAASVAGVHGICSFLVFFCAAWYIKGRLVPGAAYALYGAWPLLLLLLALPPRAYA
>EF407461_P7_C1b
ALEGLVVLNAASVAGAHGILSFLMFFCAAWYIKGRLVPGAAYAIYGVWPLLLLLLALPPRAYA
>EF407473_P7_C1b
ALENLVVLNAASVAGAHGILSLLVFFCAAWYIKGRLVPGAAYALYGVWPLLLLLLALPPRAYA
>AB049098_P7_C1b
ALENLVVLNAASVAGAHGILSLLVFFCAAWYIKGRLVPGAAYALYGVWPLLLLLLALPPRAYA
>EU155259_P7_C1b
ALENLVVLNAASVAGTHGILSLLVFFCAAWYIKGRLIPGAAYALYGVWPLLLLLLALPPRAYA
>AM263263_P7
ALENLVVLNAASVAGTHGVLSLLVFFCAAWYIKGRLVPGAAYALYGVWPLLLLLLALPPRAYA
>EU529682_P7_C1b
ALENLVVLNAASVAGAHGLVSLLVFFCAAWYIKGRLVPGAAYALYGVWPLLLLLLALPPRAYA
>AM263260_P7
ALENLVVLNAASVAGAHGLISLLVFFCAAWYIKGRLVPGAAYALYGVWPLVLLLLALPPRAYA
>EU155365_P7_C1b
ALENLVVLNAASVAGAHGFVSLLVFFCAAWYIKGRLAPGAAYALYGVWPLLLLLLALPPRAYA
>FJ538047_P7_D1b
ALENLVVLNAASVAGAHGFLSLLVFFCAAWYIKGKLVPGAAYALYGVWPLFLLLLALPPRAYA
>D11168_P7_C1b
ALENLVVLNAASLAGADGILSFLVFFCAAWYIKGRLVPGAAYALYGVWPLLLLLLALPPRAYA
>AB049092_P7_C1b
ALENLVVLNAASLAGAHGILSFLVFFCAAWYIKGKLAPGAAYAFYSVWPLLLLLLALPPRAYA
>GU451219_P7_C1b
ALENLVVLNAASMAGAHSILSFLVFFCAAWYIKGRLAPGAAYAFYGVWPLLLLLLALPPRAYA
>GU451220_P7_C1b
ALENLVVLNAASMAGAHSILSFLVFFCAAWYIKGRLAPGAAYAFYGVWPLLLLLLALPPRAYA
>AM263278_P7
ALENLVVLNAASLAGAHGMLSFLVFFCAAWYIKGRLAPGAAYAFYGVWPLLLLLLALPPRAYA
>AF207758_P7_C1b
ALENLVVLNAASVAGAHGFLSFLVFFCAAWYIKGRLAPGVAYAFYGVWPLLLLLLALPPRAYA
>AM263274_P7
ALENLVVLNAASVAGAHGIFSFLVFFCAAWYIKGRLVPGAAYAFYSVWPLFLLLLALPPRAYA
>AF207754_P7_C1b
ALENLVVLNAASVAGTRGILSFLVFFCAAWYIKGRLVPGAAYALYGVWPLLMLLLALPPRAYA
>AM263242_P7
ALENLVVLNAASVAGTNGILSFFVFFCAAWYIKGKLVPGAAYALYGVWPLLLLLLALPPRAYA
>EU256084_P7_C1b
ALENLVVLNAASVAGVHGIFSFLVFFCAAWYIKGRLVPAAAYALYGVWPLLLLLLALPPRAYA
>L27918_P7
ALENLVVLNAVSVAGAHGILSFLVFFCAAWYIKGRLVPGAAYALYGVWPLLLLLLSLPPRAHA
>M84754_P7_C1b
ALENLVVFNAASVAGMHGTLSFLVFFCAAWYIKGRLVPGAAYALYGVWPLLLLLLALPPRAYA
>L27924_P7
ALENLVVLNAASVAGAHGILSFLVFFCAAGYIKGRLVPGAAYALYGVWPLLLLLLALPPRAYA
>AB442222_P7_C1b
ALENLVVLNAASVAGAHGILPFLMFFCAAWYIKGRLVPGVAYAFYGVWPMLLLLLSLPPRAYA
>AB016785_P7_C1b
ALENLVVLNAASVAGAHGTLSFLVFFCAAWYIKGRLVPGAAYAFYGVCPLLLLLLALPPRAYA
>AY460204_P7_C1b
ALENLAVLNAASVAGEHGVLSFLMFFCAAWYIKGRLVPGAAYALYGVWPLLLLLLALPPRAYA
>GU451221_P7_C1b
ALENLVVLNAASVAREHGMLSFLVFFCAAWYIKGRLVPGAAYALYGVWPLLLLLLALPPRAYA
>GU451222_P7_C1b
ALENLVVLNAASVAREHGMLSFLVFFCAAWYIKGRLVPGAAYALYGVWPLLLLLLALPPRAYA
>GU451223_P7_C1b
ALENLVVLNAASVAREHGMLSFLVFFCAAWYIKGRLVPGAAYALYGVWPLLLLLLALPPRAYA
>GU451224_P7_C1b
ALENLVVLNAASVAREHGMLSFLVFFCAAWYIKGRLVPGAAYALYGVWPLLLLLLALPPRAYA
>AJ812475_P7_D1b
ALENLVVLNAASLAGAHGTLSFLVLFCAAWYIKGRLVPGAAYAFYGVWPLLLLLLTLPPRAYA
>AB049097_P7_C1b
ALENLVVLNAAAVAGTHGILSFLVFFCAAWYIKGRLVPGVAYAFYGAWPLFLLLLALPPRAYA
>AF207766_P7_C1b
ALEKLVVLNAASVAGAHGILSFLVFFCAAWYIKGKLVPGAAYALYGVWPLLLLLLALPPLAYA
>AM423044_P7_D1b
ALENLVVLNAASLAGVHGLSSFLVFFCAAWYIKGRLAPGAAYAFYGVWPLLLLLLALPPRAYA
>AB049094_P7_C1b
ALKNLVVLNAASVAGTHSTLSFLVFFCAAWYIKGKLVPGAAYAFYGVWPLLLLLLALPPRAYA
>AJ812480_P7_D1b
ALENLVVLNAASVAGTHGFLPLLVFFCAAWYIKGRLIPGAAYAIYGVWPLLLLLLALPPRAYA
>AJ812481_P7_D1b
ALENLVVLNAASVAGTHGFLPLLVFFCAAWYIKGRLIPGAAYAIYGVWPLLLLLLALPPRAYA
>AJ812486_P7_D1b
ALENLVVLNAASVAGTHGFLPLLVFFCAAWYIKGRLIPGAAYAIYGVWPLLLLLLALPPRAYA
>AJ812485_P7_D1b
ALENLVVLNAASVTGAHGFLPLLVFFCAAWYIKGRLIPGAAYAVYGVWPLLLLLLALPPRAYA
>AM263288_P7
ALENLVVLNAASVAGTHGVLPFFVFFCAAWYIKGKLVPGATYAFYGVWPLLLLLLALPPRAYA
>D89815_P7_C1b
ALENLVVLNAASVVGAHGMLPFFMFFCAAWYMKGRLVPGAAYAFYGVWPLLLLLLALPPRAYA
>AJ812466_P7_D1b
ALENLVVLNAASLAGAHGILSFFVFFCAAWYIKGRLVPGAAYALYGMWPLLMLLLALPPRAYA
>AJ812467_P7_D1b
ALENLVVLNAASLAGAHGILSLFVFFCAAWYIKGRLVPGAAYASYGMWPLLMLLLALPPRAYA
>EU155376_P7_C1b
TLENLVVLNAASLAGTHGILSLLVFFCAAWYIKGRLVPGAAYALYGMWPLLLLLLALPPRAYA
>AB049087_P7_C1b
ALENLVVLNAASVAGAHGTLSFLVFFCAAWYIKGKLVPGAAYALYGVWPLLLLLLALPHRAYA
>AJ812372_P7_D1b
ALENLVVLNAASVAGAHGTLSLLVFFCAAWYIKGRLVPGAAYAFYGVWPLLLLLLALPQRAYA
>AJ812374_P7_D1b
ALENLVVLNAASVAGAHGTLSLLVFFCAAWYIKGRLVPGAAYAFYGVWPLLLLLLALPQRAYA
>AJ812376_P7_D1b
ALENLVVLNAASVAGAHGTLSLLVFFCAAWYIKGRLVPGAAYAFYGVWPLLLLLLALPQRAYA
>AJ812377_P7_D1b
ALENLVVLNAASVAGAHGTLSLLVFFCAAWYIKGRLVPGAAYALYGVWPLLLLLLALPQRAYA
>AJ812375_P7_D1b
ALENLVVLNAASVAGAHGTLSLLVFFCAAWYIKSRLVPGAAYAFYGVWPLLLLLLALPQRAYA
>AJ812380_P7_D1b
ALENLVVLNAASVAGAHGFLSFFVFFCAAWYIKGRLVPGVAYAVYGVWPLLLLILALPPRAYA
>AJ812381_P7_D1b
ALENLVVLNAASVAGAHGFLSFFVFFCAAWYIKGRLVPGVAYAVYGVWPLLLLILALPPRAYA
>AJ812383_P7_D1b
ALENLVVLNAASVAGAHGFLSFFVFFCAAWYIKGRLVPGVAYAVYGVWPLLLLILALPPRAYA
>AJ812388_P7_D1b
ALENLVVLNAASVAGAHGFLSFFVFFCAAWYIKGRLVPGVAYAVYGVWPLLLLILALPPRAYA
>AJ812389_P7_D1b
ALENLVVLNAASVAGAHGFLSFFVFFCAAWYIKGRLVPGVAYAVYGVWPLLLLILALPPRAYA
>AJ812382_P7_D1b
ALENLVVLNAASVAGAHGFLSFFVFFCAAWYVKGRLVPGVAYAVYGVWPLLLLILALPPRAYA
>AJ812385_P7_D1b
ALENLVALNAASVAGAHGFLSFFVFFCAAWYIKGRLVPGVAYAVYGVWPLLLLILALPPRAYA
>AJ812384_P7_D1b
ALENLVVLNAASVAGAHGFLSFFVLFCAAWYIKGRLVPGVAYAVYGVWPLLLLILALPPRAYA
>AJ812387_P7_D1b
ALENLVVLNAASVAGAHGLLSFFVFFCAAWYIKGRLVPGVAYAVYGVWPLLLLILALPPRAYA
>AJ812391_P7_D1b
ALENLVVLNAASVAGAHGLLSFFVFFCAAWYIKGRLVPGVAYAVYGVWPLLLLILALPPRAYA
>AJ812390_P7_D1b
ALENLVVLNAASVTGAHGFLSFFVFFCAAWYIKGRLVPGVAYAVYGVWPLPLLILALPPRAYA
>AJ812540_P7_D1b
ALENLVVLNAASLAGAHGILSFLVFFCAAWYIKGKLVPGAAYALYGVWPLLLLLLMLPSRAYA
>EU155306_P7_C1b
ALENLVVLNAASLAGAHGLFSFLVFFCAAWYIKGRLVPGAAYALYGVWPLLLLLLALPSRAYA
>EF407467_P7_C1b
ALENLVVLNAASLAGAHNLLSLLVFFCAAWYIKGRLVPGAAYALYGVWPLFLLLLALPPRAYA
>FJ024086_P7_C1b
ALENLVVLNAASLAGAHSILSLLVFFCAAWYIKGRLVPGAAYAFYGVWPLFLLLLALPPRAYA
>AF165051_P7_C1b
ALENLVVLNAASVARAHGILSFLVFFCAAWYIKGKLVPGAAYAIYGVWPLLLLLLALPSRAYA
>AF165052_P7_C1b
ALENLVVLNAASVARAHGILSFLVFFCAAWYIKGKLVPGAAYAIYGVWPLLLLLLALPSRAYA
>AM263221_P7
ALENLVVLNTASVAGTYGILPFLMFFCAAWYIKGKLVPGAAYAIYGIWPLLLLLLALPPRAYA
>AJ812465_P7_D1b
AVENLVVLNAASVAGAHGILSFLVFFCAAWYIKGKLVPGATYALYGVGPLLLLLLALPPRAYA
>FJ538052_P7_D1b
PLENLVVVNPASVAGAHGILPFLVFFCAAWYIKGKYVPGAAYAFYSVWPLLLLLLALPPRAYA
>AM910652_P7_C1g
ALENLIVLNAASLAGVHGTMAFLIFFCAAWYIKGRLVPGVAYALYGMWPLLLVLMALPHRAYA
>EU362877_P7_C1a
ALENLVVLNAASLAGTHGLVSFLVFFCFAWYLKGKWVPGAVYALYGMWPLLLLLLALPQRAYA
>EU362892_P7_C1a
ALENLVVLNAASLAGTHGLVSFLVFFCFAWYLKGKWVPGAVYALYGMWPLLLLLLALPQRAYA
>EF407438_P7_C1a
ALENLVVLNAASLAGTHGLVSFLVFFCFAWYLKGKWVPGAVYALYGMWPLLLLLLALPQRAYA
>DQ838741_P7_C1a
ALENLVVLNAASLAGTHGLVSFLVFFCFAWYLKGKWVPGAVYALYGMWPLLLLLLALPQRAYA
>DQ838740_P7_C1a
ALENLVVLNAASLAGTHGLVSFLVFFCFAWYLKGKWVPGAVYALYGMWPLLLLLLALPQRAYA
>EF621489_P7_C1a
ALENLVVLNAASLAGTHGLVSFLVFFCFAWYLKGKWVPGAVYALYGMWPLLLLLLALPQRAYA
>EF407428_P7_C1a
ALENLVILNAASLAGTHGLVSFLVFFCFAWYLKGKWVPGAVYALYGMWPLLLLLLALPQRAYA
>HM000514_P7_P1a
ALENLVILNAASLAGTHGLVSFLVFFCFAWYLKGKWVPGAVYALYGMWPLLLLLLALPQRAYA
>HM000515_P7_P1a
ALENLVILNAASLAGTHGLVSFLVFFCFAWYLKGKWVPGAVYALYGMWPLLLLLLALPQRAYA
>HM000518_P7_P1a
ALENLVILNAASLAGTHGLVSFLVFFCFAWYLKGKWVPGAVYALYGMWPLLLLLLALPQRAYA
>HM000517_P7_P1a
ALENLVILNAASLAGTHGLVSFLVFFCFAWYLKGKWVPGAVYALYGMWPLLLLLLALPQRAYA
>EU155288_P7_C1a
ALENLVILNAASLAGTHGLVSFLVFFCFAWYLKGKWVPGAVYALYGMWPLLLLLLALPQRAYA
>HM000516_P7_P1a
ALENLVILNAASLAGTHGLVSFLVFFCFAWYLKGKWVPGAVYALYGMWPLLLLLLALPQRAYA
>EF407424_P7_C1a
ALENLVILNAASLAGTHGIVSFLVFFCFAWYLKGKWVPGAVYALYGMWPLLLLLLALPQRAYA
>DQ838745_P7_C1a
ALENLIVLNAASLAGTHGLVSFLVFFCFAWYLKGKWVPGAVYALYGMWPLLLLLLALPQRAYA
>EU362878_P7_C1a
ALENLVVLNAASLAGTHGLVSFLVFFCFAWYLKGRWVPGAVYALYGMWPLLLLLLALPQRAYA
>EU362883_P7_C1a
ALENLVVLNAASLAGTHGLVSFLVFFCFAWYLKGRWVPGAVYALYGMWPLLLLLLALPQRAYA
>EU362897_P7_C1a
ALENLVVLNAASLAGTHGLVSFLVFFCFAWYLKGRWVPGAVYALYGMWPLLLLLLALPQRAYA
>EU362903_P7_C1a
ALENLVVLNAASLAGTHGLVSFLVFFCFAWYLKGRWVPGAVYALYGMWPLLLLLLALPQRAYA
>EF407455_P7_C1a
ALENLVVLNAASLAGTHGLVSFLVFFCFAWYLKGRWVPGAVYALYGMWPLLLLLLALPQRAYA
>EF407456_P7_C1a
ALENLVVLNAASLAGTHGLVSFLVFFCFAWYLKGRWVPGAVYALYGMWPLLLLLLALPQRAYA
>AY695437_P7
ALENLVVLNAASLAGTHGLVSFLVFFCFAWYLKGRWVPGAVYALYGMWPLLLLLLALPQRAYA
>AY695436_P7
ALENLVVLNAASLAGTHGLVSFLVFFCFAWYLKGRWVPGAVYALYGMWPLLLLLLALPQRAYA
>AJ812493_P7_D1a
ALENLVVLNAASLAGTHGLVSFLVFFCFAWYLKGRWVPGAVYALYGMWPLLLLLLALPQRAYA
>AJ812494_P7_D1a
ALENLVVLNAASLAGTHGLVSFLVFFCFAWYLKGRWVPGAVYALYGMWPLLLLLLALPQRAYA
>AJ812495_P7_D1a
ALENLVVLNAASLAGTHGLVSFLVFFCFAWYLKGRWVPGAVYALYGMWPLLLLLLALPQRAYA
>AJ812498_P7_D1a
ALENLVVLNAASLAGTHGLVSFLVFFCFAWYLKGRWVPGAVYALYGMWPLLLLLLALPQRAYA
>AJ812500_P7_D1a
ALENLVVLNAASLAGTHGLVSFLVFFCFAWYLKGRWVPGAVYALYGMWPLLLLLLALPQRAYA
>AJ812501_P7_D1a
ALENLVVLNAASLAGTHGLVSFLVFFCFAWYLKGRWVPGAVYALYGMWPLLLLLLALPQRAYA
>AJ812502_P7_D1a
ALENLVVLNAASLAGTHGLVSFLVFFCFAWYLKGRWVPGAVYALYGMWPLLLLLLALPQRAYA
>AJ812503_P7_D1a
ALENLVVLNAASLAGTHGLVSFLVFFCFAWYLKGRWVPGAVYALYGMWPLLLLLLALPQRAYA
>AJ812504_P7_D1a
ALENLVVLNAASLAGTHGLVSFLVFFCFAWYLKGRWVPGAVYALYGMWPLLLLLLALPQRAYA
>AJ812508_P7_D1a
ALENLVVLNAASLAGTHGLVSFLVFFCFAWYLKGRWVPGAVYALYGMWPLLLLLLALPQRAYA
>AJ812513_P7_D1a
ALENLVVLNAASLAGTHGLVSFLVFFCFAWYLKGRWVPGAVYALYGMWPLLLLLLALPQRAYA
>AJ812514_P7_D1a
ALENLVVLNAASLAGTHGLVSFLVFFCFAWYLKGRWVPGAVYALYGMWPLLLLLLALPQRAYA
>AJ812515_P7_D1a
ALENLVVLNAASLAGTHGLVSFLVFFCFAWYLKGRWVPGAVYALYGMWPLLLLLLALPQRAYA
>AJ812516_P7_D1a
ALENLVVLNAASLAGTHGLVSFLVFFCFAWYLKGRWVPGAVYALYGMWPLLLLLLALPQRAYA
>EU781813_P7_C1a
ALENLVVLNAASLAGTHGLVSFLVFFCFAWYLKGRWVPGAVYALYGMWPLLLLLLALPQRAYA
>DQ889291_P7_P1a
ALENLVVLNAASLAGTHGLVSFLVFFCFAWYLKGRWVPGAVYALYGMWPLLLLLLALPQRAYA
>EF560546_P7_P1a
ALENLVVLNAASLAGTHGLVSFLVFFCFAWYLKGRWVPGAVYALYGMWPLLLLLLALPQRAYA
>EF560545_P7_P1a
ALENLVVLNAASLAGTHGLVSFLVFFCFAWYLKGRWVPGAVYALYGMWPLLLLLLALPQRAYA
>DQ061323_P7_P1a
ALENLVILNAASLAGTHGLVSFLVFFCFAWYLKGRWVPGAVYALYGMWPLLLLLLALPQRAYA
>EU370590_P7_P1a
ALENLVILNAASLAGTHGLVSFLVFFCFAWYLKGRWVPGAVYALYGMWPLLLLLLALPQRAYA
>EU370591_P7_P1a
ALENLVILNAASLAGTHGLVSFLVFFCFAWYLKGRWVPGAVYALYGMWPLLLLLLALPQRAYA
>EU370592_P7_P1a
ALENLVILNAASLAGTHGLVSFLVFFCFAWYLKGRWVPGAVYALYGMWPLLLLLLALPQRAYA
>EU370593_P7_P1a
ALENLVILNAASLAGTHGLVSFLVFFCFAWYLKGRWVPGAVYALYGMWPLLLLLLALPQRAYA
>EU370595_P7_P1a
ALENLVILNAASLAGTHGLVSFLVFFCFAWYLKGRWVPGAVYALYGMWPLLLLLLALPQRAYA
>M55972_P7
ALENLVILNAASLAGTHGLVSFLVFFCFAWYLKGRWVPGAVYALYGMWPLLLLLLALPQRAYA
>EU370589_P7_P1a
ALENLVILNAASLAGTHGLVSFLVFFCFAWYLKGRWVPGAVYALYGMWPLLLLLLALPQRAYA
>EU370588_P7_P1a
ALENLVILNAASLAGTHGLVSFLVFFCFAWYLKGRWVPGAVYALYGMWPLLLLLLALPQRAYA
>EU370587_P7_P1a
ALENLVILNAASLAGTHGLVSFLVFFCFAWYLKGRWVPGAVYALYGMWPLLLLLLALPQRAYA
>EU370586_P7_P1a
ALENLVILNAASLAGTHGLVSFLVFFCFAWYLKGRWVPGAVYALYGMWPLLLLLLALPQRAYA
>DQ889271_P7_P1a
ALENLVILNAASLAGTHGLVSFLVFFCFAWYLKGRWVPGAVYALYGMWPLLLLLLALPQRAYA
>EU370645_P7_P1a
ALENLVILNAASLAGTHGLVSFLVFFCFAWYLKGRWVPGAVYALYGMWPLLLLLLALPQRAYA
>EU370644_P7_P1a
ALENLVILNAASLAGTHGLVSFLVFFCFAWYLKGRWVPGAVYALYGMWPLLLLLLALPQRAYA
>EU370641_P7_P1a
ALENLVILNAASLAGTHGLVSFLVFFCFAWYLKGRWVPGAVYALYGMWPLLLLLLALPQRAYA
>EU370640_P7_P1a
ALENLVILNAASLAGTHGLVSFLVFFCFAWYLKGRWVPGAVYALYGMWPLLLLLLALPQRAYA
>EU370638_P7_P1a
ALENLVILNAASLAGTHGLVSFLVFFCFAWYLKGRWVPGAVYALYGMWPLLLLLLALPQRAYA
>EU370637_P7_P1a
ALENLVILNAASLAGTHGLVSFLVFFCFAWYLKGRWVPGAVYALYGMWPLLLLLLALPQRAYA
>EU370636_P7_P1a
ALENLVILNAASLAGTHGLVSFLVFFCFAWYLKGRWVPGAVYALYGMWPLLLLLLALPQRAYA
>M67463_P7_C1a
ALENLVILNAASLAGTHGLVSFLVFFCFAWYLKGRWVPGAVYALYGMWPLLLLLLALPQRAYA
>AF011751_P7_C1a
ALENLVILNAASLAGTHGLVSFLVFFCFAWYLKGRWVPGAVYALYGMWPLLLLLLALPQRAYA
>EU362884_P7_C1a
ALENLVVLNAASLAGTHGLVSFLVFFCFAWYLKGRWVPGAVYAVYGMWPLLLLLLALPQRAYA
>EF407453_P7_C1a
ALENLVVLNAASLAGTHGLVSFLVFFCFAWYLKGRWVPGAVYAVYGMWPLLLLLLALPQRAYA
>EU362894_P7_C1a
ALENLVVLNAASLAGTHGLVSFLMFFCFAWYLKGRWVPGAVYALYGMWPLLLLLLALPQRAYA
>EF407451_P7_C1a
ALENLVVLNAASLAGTHGLVSFLMFFCFAWYLKGRWVPGAVYALYGMWPLLLLLLALPQRAYA
>EU362910_P7_C1a
ALENLVVLNAASLAGTHGLVSFLMFFCFAWYLKGRWVPGAVYALYGMWPLLLLLLALPQRAYA
>AJ812496_P7_D1a
ALENLVVLNAASLAGTHGLVSFLVFFCFAWYLRGRWVPGAVYALYGMWPLLLLLLALPQRAYA
>EU362887_P7_C1a
ALENLVVLNAASLAGTHGLVSFLVFFCFAWYLKGRWVPGAAYALYGMWPLLLLLLALPQRAYA
>EU781789_P7_C1a
ALENLVVLNAASLAGTHGLVSFLVFFCFAWYLKGRWVPGAAYALYGMWPLLLLLLALPQRAYA
>EU862824_P7_C1a
ALENLVVLNAASLAGTHGLVSFLVFFCFAWYLKGRWVPGAAYALYGMWPLLLLLLALPQRAYA
>EU862831_P7_C1a
ALENLVVLNAASLAGTHGLVSFLVFFCFAWYLKGRWVPGAAYALYGMWPLLLLLLALPQRAYA
>EU362907_P7_C1a
ALENLVILNAASLAGTHGLVSFLVFFCFAWYLKGRWVPGAAYALYGMWPLLLLLLALPQRAYA
>EF407440_P7_C1a
ALENLVILNAASLAGTHGLVSFLVFFCFAWYLKGRWVPGAAYALYGMWPLLLLLLALPQRAYA
>EF032898_P7_C1a
ALENLVILNAASLAGTHGLVSFLVFFCFAWYLKGRWVPGAAYALYGMWPLLLLLLALPQRAYA
>EF032899_P7_C1a
ALENLVILNAASLAGTHGLVSFLVFFCFAWYLKGRWVPGAAYALYGMWPLLLLLLALPQRAYA
>EF032900_P7_C1a
ALENLVILNAASLAGTHGLVSFLVFFCFAWYLKGRWVPGAAYALYGMWPLLLLLLALPQRAYA
>EU677257_P7_C1a
ALENLVILNAASLAGTHGLVSFLVFFCFAWYLKGRWVPGAAYALYGMWPLLLLLLALPQRAYA
>EU677256_P7_C1a
ALENLVILNAASLAGTHGLVSFLVFFCFAWYLKGRWVPGAAYALYGMWPLLLLLLALPQRAYA
>EU677253_P7_C1a
ALENLVILNAASLAGTHGLVSFLVFFCFAWYLKGRWVPGAAYALYGMWPLLLLLLALPQRAYA
>EU781804_P7_C1a
ALENLVILNAASLAGTHGLVSFLVFFCFAWYLKGRWVPGAAYALYGMWPLLLLLLALPQRAYA
>EU781768_P7_C1a
ALENLVILNAASLAGTHGLVSFLVFFCFAWYLKGRWVPGAAYALYGMWPLLLLLLALPQRAYA
>EF407450_P7_C1a
ALENLIVLNAASLAGTHGLVSFLVFFCFAWYLKGRWVPGAAYALYGMWPLLLLLLALPQRAYA
>EU155236_P7_C1a
ALENLVVLNAASLAGTHGLVSFLVFFCFAWYLKGRWVPGAAYAIYGMWPLLLLLLALPQRAYA
>EU781748_P7_C1a
ALENLVVLNAASLAGTHGLVSFLVFFCFAWYLKGRWVPGAAYAIYGMWPLLLLLLALPQRAYA
>EU781766_P7_C1a
ALENLVILNAASLAGTHGLVSFLVFFCFAWYLKGRWVPGAAYALYGMWPLLLLLVALPQRAYA
>EU362889_P7_C1a
ALENLVILNAASLAGTHGLVSFLVFFCFAWYLKGKWVPGAAYALYGMWPLLLLLLALPQRAYA
>AM263296_P7
ALENLVILNAASLAGTHGLVSFLVFFCFAWYLKGKWVPGAAYALYGMWPLLLLLLALPQRAYA
>EU781803_P7_C1a
ALENLVILNAASLAGTHGLVSFLVFFCFAWYLKGKWVPGAAYALYGMWPLLLLLLALPQRAYA
>EF560527_P7_P1a
ALENLIVLNAASLAGTHGLVSFLVFFCFAWYLKGKWVPGAAYALYGMWPLLLLLLALPQRAYA
>EF560528_P7_P1a
ALENLIVLNAASLAGTHGLVSFLVFFCFAWYLKGKWVPGAAYALYGMWPLLLLLLALPQRAYA
>EU781750_P7_C1a
ALENLVILNAASLAGTHGLVSFLVFFCFAWYLKGKWVPGAAYAIYGMWPLLLLLLALPQRAYA
>EU362898_P7_C1a
ALENLVILNAASLAGTHGLASFLVFFCFAWYLKGRWVPGAVYALYGMWPLLLLLLALPQRAYA
>HM000527_P7_P1a
ALENLVILNAASLAGTHGLASFLVFFCFAWYLKGRWVPGAVYALYGMWPLLLLLLALPQRAYA
>HM000519_P7_P1a
ALENLVILNAASLAGTHGLASFLVFFCFAWYLKGRWVPGAVYALYGMWPLLLLLLALPQRAYA
>DQ061326_P7_P1a
ALENLVILNAASLAGTHGLASFLVFFCFAWYLKGRWVPGAVYALYGMWPLLLLLLALPQRAYA
>DQ061327_P7_P1a
ALENLVILNAASLAGTHGLASFLVFFCFAWYLKGRWVPGAVYALYGMWPLLLLLLALPQRAYA
>DQ061328_P7_P1a
ALENLVILNAASLAGTHGLASFLVFFCFAWYLKGRWVPGAVYALYGMWPLLLLLLALPQRAYA
>DQ061329_P7_P1a
ALENLVILNAASLAGTHGLASFLVFFCFAWYLKGRWVPGAVYALYGMWPLLLLLLALPQRAYA
>DQ061330_P7_P1a
ALENLVILNAASLAGTHGLASFLVFFCFAWYLKGRWVPGAVYALYGMWPLLLLLLALPQRAYA
>HM000526_P7_P1a
ALENLVILNAASLAGTHGLASFLVFFCFAWYLKGRWVPGAVYALYGMWPLLLLLLALPQRAYA
>EU781815_P7_C1a
ALENLVILNAASLAGTHGLASFLVFFCFAWYLKGRWVPGAVYALYGMWPLLLLLLALPQRAYA
>EU781776_P7_C1a
ALENLVILNAASLAGTHGLASFLVFFCFAWYLKGRWVPGAVYALYGMWPLLLLLLALPQRAYA
>HM000524_P7_P1a
ALENLVILNAASLAGTHGLASFLVFFCFAWYLKGRWVPGAVYALYGMWPLLLLLLALPQRAYA
>HM000520_P7_P1a
ALENLVILNAASLAGTHGLASFLVFFCFAWYLKGRWVPGAVYALYGMWPLLLLLLALPQRAYA
>HM000523_P7_P1a
ALENLVILNAASLAGTHGLASFLVFFCFAWYLKGRWVPGAVYALYGMWPLLLLLLALPQRAYA
>HM000521_P7_P1a
ALENLVILNAASLAGTHGLASFLVFFCFAWYLKGRWVPGAVYALYGMWPLLLLLLALPQRAYA
>EF407448_P7_C1a
ALENLVVLNAASLAGTHGLASFLVFFCFAWYLKGRWVPGAVYALYGMWPLLLLLLALPQRAYA
>EU781770_P7_C1a
ALENLVVLNAASLAGTHGLASFLVFFCFAWYLKGRWVPGAVYALYGMWPLLLLLLALPQRAYA
>EF407446_P7_C1a
ALENLVVLNAASLAGTHGLASFLVFFCFAWYLKGKWVPGAVYALYGMWPLLLLLLALPQRAYA
>EU256003_P7_C1a
ALENLVILNAASLAGTHGLASFLVFFCFAWYLKGKWVPGAVYALYGMWPLLLLLLALPQRAYA
>EF407441_P7_C1a
ALENLVILNAASLAGTHGLTSFLVFFCFAWYLKGRWVPGAVYALYGMWPLLLLLLALPQRAYA
>EU781811_P7_C1a
ALENLVILNAASLAGTHGLASFLVFFCFAWYLKGRWVPGAVYALYGMWPFLLLLLALPQRAYA
>EF407439_P7_C1a
ALENLVLLNAASLAGTHGLASFLVFFCFAWYLKGRWVPGAAYALYGMWPLLLLLLALPQRAYA
>EU155269_P7_C1a
ALENLVLLNAASLAGTHGLASFLVFFCFAWYLKGRWVPGAAYALYGMWPLLLLLLALPQRAYA
>EF407442_P7_C1a
ALENLVILNAASLAGTHGLASFLVFFCFAWYLKGRWVPGAAYALYGMWPLLLLLLALPQRAYA
>EF407411_P7_C1a
ALENLVVLNAASLAGTHGLVSFLVFFCFAWYLKGRWVPGAVYGLYGMWPLLLLLLALPQRAYA
>AJ812499_P7_D1a
ALENLVVLNAASLAGTHGLVSFLVFFCFAWYLKGRWVPGAVYALYGIWPLLLLLLALPQRAYA
>AJ812505_P7_D1a
ALENLVVLNAASLAGTHGLVSFLVFFCFAWYLKGRWVPGVVYALYGMWPLLLLLLALPQRAYA
>AM263284_P7
ALENLVILNAASLAGTHGLVSFLVFFCFAWYLKGRWVPGTVYALYGMWPLLLLLLALPQRAYA
>AJ812510_P7_D1a
ALENLVVLNAASLAGTHGLVSFLVFFCFAWYLKGRWVPGAVYALYGMWPLLLLLLTLPQRAYA
>EU370639_P7_P1a
ALENLAILNAASLAGTHGLVSFLVFFCFAWYLKGRWVPGAVYALYGMWPLLLLLLALPQRAYA
>AJ812511_P7_D1a
ALENLVVLNAASLAGTHGLVSFLVFFCFAWYLKGGWVPGAVYALYGMWPLLLLLLALPQRAYA
>AJ812542_P7_D1a
ALENLIMLNAASLAGTHGLVSFLVFFCFAWYLKGRWVPGAAYALYGMWPLLLLLLALPQRAYA
>EU781764_P7_C1a
ALENLITLNAASLAGTHGLVSFLVFFCFAWYLKGRWVPGAAYALYGMWPLLLLLLALPQRAYA
>AM263279_P7
ALENLVTLNAASLAGTHGLVSFLVFFCFAWYLKGRWVPGAAYALYGMWPLLLLLLALPQRAYA
>EU781771_P7_C1a
ALENLVLLNAASLAGTHGLVSFLVFFCFAWYLKGRWVPGAAYAVYGMWPLLLLLLALPQRAYA
>AM263280_P7
ALENLIILNAASLAGTHGLVSFLVFFCFAWYLKGRWVPGAAYAVYGMWPLLLLLLALPQRAYA
>EU781747_P7_C1a
ALENLVTLNAASLAGTHGLVSFLVFFCFAWYLKGRWAPGAVYALYGMWPLLLLLLALPQRAYA
>FJ538090_P7_D1a
ALENLVVLNAASLAGTHGLVSFLVFFCFAWYLKGRWAPGAVYALYGMWPLLLLLLALPQRAYA
>EU362895_P7_C1a
ALENLVVLNAASLAGTHGLVSFLVFFCFAWYLKGRWVPGAAYTLYGMWPLLLLLLALPQRAYA
>EU362911_P7_C1a
ALENLVVLNAASLAGTHGLVSFLVFFCFAWYLKGRWVPGAAYTLYGMWPLLLLLLALPQRAYA
>EF407429_P7_C1a
ALENLVVLNAASLAGTHGLVSFLVFFCFAWYLKGRWVPGAAYTLYGMWPLLLLLLALPQRAYA
>EU362906_P7_C1a
ALENLVILNAASLAGTHGLVSFLVFFCFAWYLKGKWVPGAAYVLYGMWPLLLLLLALPQRAYA
>EF407444_P7_C1a
ALENLVILNAASLAGTHGLVSFLVFFCFAWYLKGKWVPGAAYVLYGMWPLLLLLLALPQRAYA
>EU781769_P7_C1a
ALENLVILNAASLAGTHGLVSFLVFFCFAWYLKGRWVPGATYVLYGMWPLLLLLLALPQRAYA
>EU155278_P7_C1a
ALENLVVLNAASLAGTHGLVSFLVFFCFAWYLKGRWVPGTAYVLYGMWPLLLLLLALPQRAYA
>EF407414_P7_C1a
ALENLVVLNAASLAGTHGLVSFLVFFCFVWYLKGRWVPGAVYALYGMWPLLLLLLALPQRAYA
>EU781786_P7_C1a
ALENLVVLNAASLAGTHGLVSFLMFFCFVWYLKGRWVPGAVYAVYGMWPLLLLLLALPQRAYA
>AF290978_P7_C1a
ALENLVILNAASLAGTHGFVSFLVFFCFAWYLKGRWVPGAAYALYGIWPLLLLLLALPQRAYA
>EF032896_P7_C1a
ALENLVILNAASLAGTHGFVSFLVFFCFAWYLKGRWVPGAAYALYGMWPLLLLLLALPQRAYA
>AM263291_P7
ALENLVILNAASLAGTHGFVSFLVFFCFAWYLKGKWVPGAVYALYGMWPLLLLLLALPQRAYA
>EU370642_P7_P1a
ALGNLVILNAASLAGTHGLVSFLVFFCFAWYLKGRWVPGAVYALYGMWPLLLLLLALPQRAYA
>EU362896_P7_C1a
ALENLVVLNAASLAGAHGLVSFLVFFCFAWYLKGKWVPGAVYALYGMWPLLLLLLALPQRAYA
>EF407433_P7_C1a
ALENLVVLNAASLAGAHGLVSFLVFFCFAWYLKGKWVPGAVYALYGMWPLLLLLLALPQRAYA
>AJ812368_P7_D1a
ALENLVILNAASLAGAHGLVSFLVFFCFAWYLKGRWVPGAVYALYGMWPLLLLLLALPQRAYA
>EF032887_P7_C1a
ALENLVVLNAASLAGAHGLVSFLVFFCFAWYLKGKWVPGAAYALYGMWPLLLLLLALPQRAYA
>EF032888_P7_C1a
ALENLVVLNAASLAGAHGLVSFLVFFCFAWYLKGKWVPGAAYALYGMWPLLLLLLALPQRAYA
>EF032889_P7_C1a
ALENLVVLNAASLAGAHGLVSFLVFFCFAWYLKGKWVPGAAYALYGMWPLLLLLLALPQRAYA
>EF032890_P7_C1a
ALENLVVLNAASLAGAHGLVSFLVFFCFAWYLKGKWVPGAAYALYGMWPLLLLLLALPQRAYA
>AM263220_P7
ALENLVLLNAASLAGAHGLVSFLVFFCFAWYLKGRWVPGAAYALYGMWPLLLLLLALPQRAYA
>FJ538092_P7_D1a
ALENLVVLNAASLAGAHGLVSFLAFFCFAWYLKGKWVPGAVYALYGMWPLLLLLLALPQRAYA
>AJ812509_P7_D1a
ALENLVVLYAASLAGTHGLVSFLVFFCFAWYLKGRWVPGAVYALYGMWPLLLLLLALPQRAYA
>EU781775_P7_C1a
ALENLVILNAASLAGTYGLVSFLVFFCFAWYLKGRWVPGAAYALYGMWPLLLLLLALPQRAYA
>EU362880_P7_C1a
ALENLVVLNAASLAGTHGLVSFLVFFCFAWHLKGRWVPGAAYALYGMWPLLLLLLALPQRAYA
>EU362901_P7_C1a
ALENLVVLNAASLAGTHGLVSFLVFFCFAWHLKGRWVPGAAYALYGMWPLLLLLLALPQRAYA
>EF407434_P7_C1a
ALENLVVLNAASLAGTHGLVSFLVFFCFAWHLKGRWVPGAAYALYGMWPLLLLLLALPQRAYA
>EU781812_P7_C1a
ALENLVVLNAASLAGTHGLVSFLVFFCFAWHLKGRWVPGAVYAIYGMWPLLLLLLALPQRAYA
>EF560526_P7_P1a
ALENLVLLNAASLAGTHGLVSFLVFFCFAWHLKGRWVPGAAYAFYGMWPLLLLLLALPQRAYA
>EF407425_P7_C1a
ALENLVILNAASLAGTHGLASFLVFFCFAWHLKGRWVPGAVYALYGMWPLLLLLLALPQRAYA
>AJ812539_P7_D1a
ALENLVLLNAASLAGTHGLVSFLVFFCFAWHLKGRWVPGAAYAVYGMWPLLVLLLALPQRAYA
>EU362886_P7_C1a
ALENLILLNAASLAGTHGLASFLVFFCFAWYLKGRWVPGAAYAFYGLWPLLLLLLALPQRAYA
>EF407435_P7_C1a
ALENLILLNAASLAGTHGLASFLVFFCFAWYLKGRWVPGAAYAFYGMWPLLLLLLALPQRAYA
>EF560519_P7_P1a
ALENLVLLNAASLAGTHGLASFLVFFCFAWYLKGRWVPGAAYAFYGMWPLLLLLLALPQRAYA
>EU362888_P7_C1a
ALENLVLLNAASLAGTHGLASFLVFFCFAWYLKGKWVPGAAYAFYGMWPLLLLLLALPQRAYA
>EU362905_P7_C1a
ALENLVLLNAASLAGTHGLASFLVFFCFAWYLKGKWVPGAAYAFYGMWPLLLLLLALPQRAYA
>EF407427_P7_C1a
ALENLVLLNAASLAGTHGLASFLVFFCFAWYLKGKWVPGAAYAFYGMWPLLLLLLALPQRAYA
>EU781795_P7_C1a
ALENLVLLNAASLAGTHGLASFLVFFCFAWYLKGKWVPGAAYAFYGMWPLLLLLLALPQRAYA
>DQ889296_P7_P1a
ALENLVILNAASLAGTHGLASFLVFFCFAWYLKGKWVPGAAYAFYGMWPLLLLLLALPQRAYA
>EF560557_P7_P1a
ALENLVLLNAASLAGTHGLASFLVFFCFAWYLKGKWAPGAAYAFYGMWPLLLLLLALPQRAYA
>DQ061319_P7_P1a
ALENLVLLNAASLAGTHGFASFLVFFCFAWYLKGRWVPGAAYAFYGMWPLLLLLLALPQRAYA
>DQ061320_P7_P1a
ALENLVLLNAASLAGTHGFASFLVFFCFAWYLKGRWVPGAAYAFYGMWPLLLLLLALPQRAYA
>EU781791_P7_C1a
ALENLVILNAASLAGTHGLASFLVFFCFAWYLKGKWVPGAVYAFYGMWPLLLLLLALPQRAYA
>EU781823_P7_C1a
ALENLVILNAASLAGTHGLASFLVFFCFAWYLKGKWVPGAVYAFYGMWPLLLLLLALPQRAYA
>EF560537_P7_P1a
ALENLVILNAASLAGTHGLASFLVFFCFAWYLKGKWVPGAVYAFYGMWPLLLLLLALPQRAYA
>EF560536_P7_P1a
ALENLVILNAASLAGTHGLASFLVFFCFAWYLKGKWVPGAVYAFYGMWPLLLLLLALPQRAYA
>EU781820_P7_C1a
ALENLVILNAASLAGTHGLASFLVFFCFAWYLKGRWVPGAGYAFYGMWPLLLLLLALPQRAYA
>EF560520_P7_P1a
ALENLVLLNAASLAGTHGLASFPVFFCFAWYLKGRWVPGAAYAFYGMWPLLLLLLALPQRAYA
>EU362893_P7_C1a
ALENLVLLNAASLAGVHGLVSFLVFFCFAWYLKGRWVPGAAYAFYGMWPLLLLLLALPQRAYA
>EF407436_P7_C1a
ALENLVLLNAASLAGVHGLVSFLVFFCFAWYLKGRWVPGAAYAFYGMWPLLLLLLALPQRAYA
>EU362909_P7_C1a
ALENLVLLNAASLAGVHGLVSFLVFFCFAWYLKGRWVPGAAYAFYGMWPLLLLLLALPQRAYA
>EU781816_P7_C1a
ALENLVVLNAASLAGMHGLVSFLVFFCFAWYLKGRWVPGAAYAFYGMWPLLLLLLALPQRAYA
>EU781773_P7_C1a
ALENLVVLNAASLAGAHGLVSFLVFFCFAWYLKGKWVPGAAYAFYGMWPLLLLLLALPQRAYA
>EU862832_P7_C1a
ALENLVILNAASLAGAHGLVSFLVFFCFAWYLKGRWVPGAAYAFYGMWPLLLLLLALPQRAYA
>AM263213_P7
ALENLVVLNAASLAGAHGLVSFLVFFCFAWYLKGRWVPGAAYAFYGMWPLLLLLLALPQRAYA
>EU362899_P7_C1a
ALENLVVLNAASLAGTHGLVSFLVFFCFAWYLKGRWVPGAVYAFYGMWPLLLLLLALPQRAYA
>EF407432_P7_C1a
ALENLVVLNAASLAGTHGLVSFLVFFCFAWYLKGRWVPGAVYAFYGMWPLLLLLLALPQRAYA
>AJ812506_P7_D1a
ALENLVVLNAASLAGTHGLVSFLVFFCFAWYLKGRWVPGAVYAFYGMWPLLLLLLALPQRAYA
>EU781751_P7_C1a
ALENLVVLNAASLAGTHGLVSFLVFFCFAWYLKGRWVPGAVYAFYGMWPLLLLLLALPQRAYA
>EU781774_P7_C1a
ALENLVVLNAASLAGTHGLVSFLVFFCFAWYLKGRWVPGAVYAFYGMWPLLLLLLALPQRAYA
>AF009606_P7_C1a
ALENLVILNAASLAGTHGLVSFLVFFCFAWYLKGRWVPGAVYAFYGMWPLLLLLLALPQRAYA
>EF032883_P7_C1a
ALENLVVLNAASLAGTHGLMSFLVFFCFAWYLKGRWVPGAVYAFYGMWPLLLLLLALPQRAYA
>EF032884_P7_C1a
ALENLVVLNAASLAGTHGLMSFLVFFCFAWYLKGRWVPGAVYAFYGMWPLLLLLLALPQRAYA
>EU781783_P7_C1a
ALENLVVLNAASLAGTHGLASFLVFFCFAWYLKGRWVPGAVYAFYGMWPLLLLLLALPQRAYA
>EF032885_P7_C1a
ALENLVVLNAASLAGTHGLMSFLVFFCFAWYLKGRWVPGAAYAFYGMWPLLLLLLALPQRAYA
>EU781780_P7_C1a
ALENLVVLNAASLAGTHGLVSFLVFFCFAWYLKGRWVPGAAYAFYGMWPLLLLLLALPQRAYA
>EU781760_P7_C1a
ALENLVVLNAASLAGTHGLVSFLVFFCFAWYLKGRWVPGAAYAFYGMWPLLLLLLALPQRAYA
>FJ538087_P7_D1a
ALENLVILNAASLAGTHGLVSFLVFFCFAWYLKGRWVPGAAYAFYGMWPLLLLLLALPQRAYA
>AF011753_P7_C1a
ALENLVILNAASLAGTHGLVSFLVFFCFAWYLKGRWVPGAAYAFYGMWPLLLLLLALPQRAYA
>EU781753_P7_C1a
ALENLVLLNAASLAGTHGLVSFLVFFCFAWYLKGRWVPGAAYAFYGMWPLLLLLLALPQRAYA
>AM263254_P7
ALENLVLLNAASLAGTHGLVSFLVFFCFAWYLKGRWVPGAAYAFYGMWPLLLLLLALPQRAYA
>EF560524_P7_P1a
ALENLVLLNAASLAGTHGLVSFLVFFCFAWYLKGRWVPGAAYAFYGMWPLLLLLLALPQRAYA
>EU781749_P7_C1a
ALENLVVLNAASLAGTHGLVSFLVFFCFAWYLKGRWVPGAAYAFYGMWPLLLLLVALPQRAYA
>EU781763_P7_C1a
ALENLVILNAASLAGTHGLVSFLAFFCFAWYLKGRWVPGAVYAFYGMWPLLLLLLALPQRAYA
>EF407423_P7_C1a
ALENLVVLNAASLAGTHGLGSFLVFFCFAWYLKGRWVPGAVYAFYGMWPLLLLLLALPQRAYA
>EU781788_P7_C1a
ALENLVLLNAASLTGTHGLVSFLVFFCFAWYLKGRWVPGAAYAFYGMWPLLLLLLALPQRAYA
>EU781759_P7_C1a
ALENLVLLNAASLAGTHGLVSFLVFFCFAWYLKGRWVPGTAYAFYGMWPLLLLLLALPQRAYA
>AM263282_P7
ALENLVVLNAASLAGTHGLVSFLVFFCFAWYLKGKWVPGTAYAFYGMWPLLLLLLALPQRAYA
>EU362900_P7_C1a
ALENLVVLNAASLAGTHGLVSFLVFFCFAWYLKGKWVPGAVYAFYGMWPLLLLLLALPQRAYA
>EF407437_P7_C1a
ALENLVVLNAASLAGTHGLVSFLVFFCFAWYLKGKWVPGAVYAFYGMWPLLLLLLALPQRAYA
>EU781781_P7_C1a
ALENLVILNAASLAGTHGLVSFLVFFCFAWYLKGKWVPGAVYAFYGMWPLLLLLLALPQRAYA
>EU781797_P7_C1a
ALENLVILNAASLAGTHGLVSFLVFFCFAWYLKGKWVPGAVYAFYGMWPLLLLLLALPQRAYA
>EU781756_P7_C1a
ALENLVILNAASLAGTHGLVSFLVFFCFAWYLKGKWVPGAVYAFYGMWPLLLLLLALPQRAYA
>GQ870508_P7_P1a
ALENLVILNAASLAGTHGLVSFLVFFCFAWYLKGKWVPGAVYAFYGMWPLLLLLLALPQRAYA
>EU781777_P7_C1a
ALENLVVLNAASLAGTHGLVSFLIFFCFAWYLKGKWVPGAVYAFYGMWPLLLLLLALPQRAYA
>EF407422_P7_C1a
ALENLVVLNAASLAGTHGLVSFLVFFCFAWYLKGKWVPGAAYAFYGMWPLLLLLLALPQRAYA
>DQ430811_P7_C1a
ALENLVILNAASLAGTHGLVSFLVFFCFAWYLKGKWVPGAAYAFYGMWPLLLLLLALPQRAYA
>AF271632_P7_C1a
ALENLVILNAASLAGTHGLVSFLVFFCFAWYLKGKWVPGAVYTFYGMWPLLLLLLALPQRAYA
>GQ870477_P7_P1a
ALENLVILNAASLAGTHGLVSFLVFFCFAWYLKGKWVPGAVYTFYGMWPLLLLLLALPQRAYA
>GQ870479_P7_P1a
ALENLVILNAASLAGTHGLVSFLVFFCFAWYLKGKWVPGAVYTFYGMWPLLLLLLALPQRAYA
>GQ870480_P7_P1a
ALENLVILNAASLAGTHGLVSFLVFFCFAWYLKGKWVPGAVYTFYGMWPLLLLLLALPQRAYA
>GQ870483_P7_P1a
ALENLVILNAASLAGTHGLVSFLVFFCFAWYLKGKWVPGAVYTFYGMWPLLLLLLALPQRAYA
>GQ870484_P7_P1a
ALENLVILNAASLAGTHGLVSFLVFFCFAWYLKGKWVPGAVYTFYGMWPLLLLLLALPQRAYA
>GQ870485_P7_P1a
ALENLVILNAASLAGTHGLVSFLVFFCFAWYLKGKWVPGAVYTFYGMWPLLLLLLALPQRAYA
>GQ870488_P7_P1a
ALENLVILNAASLAGTHGLVSFLVFFCFAWYLKGKWVPGAVYTFYGMWPLLLLLLALPQRAYA
>GQ870491_P7_P1a
ALENLVILNAASLAGTHGLVSFLVFFCFAWYLKGKWVPGAVYTFYGMWPLLLLLLALPQRAYA
>GQ870493_P7_P1a
ALENLVILNAASLAGTHGLVSFLVFFCFAWYLKGKWVPGAVYTFYGMWPLLLLLLALPQRAYA
>GQ870494_P7_P1a
ALENLVILNAASLAGTHGLVSFLVFFCFAWYLKGKWVPGAVYTFYGMWPLLLLLLALPQRAYA
>GQ870497_P7_P1a
ALENLVILNAASLAGTHGLVSFLVFFCFAWYLKGKWVPGAVYTFYGMWPLLLLLLALPQRAYA
>GQ870498_P7_P1a
ALENLVILNAASLAGTHGLVSFLVFFCFAWYLKGKWVPGAVYTFYGMWPLLLLLLALPQRAYA
>GQ870500_P7_P1a
ALENLVILNAASLAGTHGLVSFLVFFCFAWYLKGKWVPGAVYTFYGMWPLLLLLLALPQRAYA
>GQ870501_P7_P1a
ALENLVILNAASLAGTHGLVSFLVFFCFAWYLKGKWVPGAVYTFYGMWPLLLLLLALPQRAYA
>GQ870506_P7_P1a
ALENLVILNAASLAGTHGLVSFLVFFCFAWYLKGKWVPGAVYTFYGMWPLLLLLLALPQRAYA
>GQ870507_P7_P1a
ALENLVILNAASLAGTHGLVSFLVFFCFAWYLKGKWVPGAVYTFYGMWPLLLLLLALPQRAYA
>GQ848754_P7_D1a
ALENLVILNAASLAGTHGLVSFLVFFCFAWYLKGKWVPGAVYTFYGMWPLLLLLLALPQRAYA
>GQ848755_P7_D1a
ALENLVILNAASLAGTHGLVSFLVFFCFAWYLKGKWVPGAVYTFYGMWPLLLLLLALPQRAYA
>GQ870510_P7_D1a
ALENLVILNAASLAGTHGLVSFLVFFCFAWYLKGKWVPGAVYTFYGMWPLLLLLLALPQRAYA
>GQ870511_P7_D1a
ALENLVILNAASLAGTHGLVSFLVFFCFAWYLKGKWVPGAVYTFYGMWPLLLLLLALPQRAYA
>GQ870512_P7_D1a
ALENLVILNAASLAGTHGLVSFLVFFCFAWYLKGKWVPGAVYTFYGMWPLLLLLLALPQRAYA
>GQ870514_P7_D1a
ALENLVILNAASLAGTHGLVSFLVFFCFAWYLKGKWVPGAVYTFYGMWPLLLLLLALPQRAYA
>GQ870515_P7_D1a
ALENLVILNAASLAGTHGLVSFLVFFCFAWYLKGKWVPGAVYTFYGMWPLLLLLLALPQRAYA
>GQ870517_P7_D1a
ALENLVILNAASLAGTHGLVSFLVFFCFAWYLKGKWVPGAVYTFYGMWPLLLLLLALPQRAYA
>GQ870519_P7_D1a
ALENLVILNAASLAGTHGLVSFLVFFCFAWYLKGKWVPGAVYTFYGMWPLLLLLLALPQRAYA
>GQ870522_P7_D1a
ALENLVILNAASLAGTHGLVSFLVFFCFAWYLKGKWVPGAVYTFYGMWPLLLLLLALPQRAYA
>GQ870526_P7_D1a
ALENLVILNAASLAGTHGLVSFLVFFCFAWYLKGKWVPGAVYTFYGMWPLLLLLLALPQRAYA
>GQ870527_P7_D1a
ALENLVILNAASLAGTHGLVSFLVFFCFAWYLKGKWVPGAVYTFYGMWPLLLLLLALPQRAYA
>GQ848658_P7_D1a
ALENLVILNAASLAGTHGLVSFLVFFCFAWYLKGKWVPGAVYTFYGMWPLLLLLLALPQRAYA
>GQ848659_P7_D1a
ALENLVILNAASLAGTHGLVSFLVFFCFAWYLKGKWVPGAVYTFYGMWPLLLLLLALPQRAYA
>GQ848661_P7_D1a
ALENLVILNAASLAGTHGLVSFLVFFCFAWYLKGKWVPGAVYTFYGMWPLLLLLLALPQRAYA
>M62321_P7_C1a
ALENLVILNAASLAGTHGLVSFLVFFCFAWYLKGKWVPGAVYTFYGMWPLLLLLLALPQRAYA
>GQ870457_P7_P1a
ALENLVILNAASLAGTHGLVSFLVFFCFAWYLKGKWVPGAVYTFYGMWPLLLLLLALPQRAYA
>GQ870459_P7_P1a
ALENLVILNAASLAGTHGLVSFLVFFCFAWYLKGKWVPGAVYTFYGMWPLLLLLLALPQRAYA
>GQ870460_P7_P1a
ALENLVILNAASLAGTHGLVSFLVFFCFAWYLKGKWVPGAVYTFYGMWPLLLLLLALPQRAYA
>GQ870461_P7_P1a
ALENLVILNAASLAGTHGLVSFLVFFCFAWYLKGKWVPGAVYTFYGMWPLLLLLLALPQRAYA
>GQ870466_P7_P1a
ALENLVILNAASLAGTHGLVSFLVFFCFAWYLKGKWVPGAVYTFYGMWPLLLLLLALPQRAYA
>GQ870468_P7_P1a
ALENLVILNAASLAGTHGLVSFLVFFCFAWYLKGKWVPGAVYTFYGMWPLLLLLLALPQRAYA
>GQ870469_P7_P1a
ALENLVILNAASLAGTHGLVSFLVFFCFAWYLKGKWVPGAVYTFYGMWPLLLLLLALPQRAYA
>GQ870473_P7_P1a
ALENLVILNAASLAGTHGLVSFLVFFCFAWYLKGKWVPGAVYTFYGMWPLLLLLLALPQRAYA
>M32084_P7
ALENLVILNAASLAGTHGLVSFLVFFCFAWYLKGKWVPGAVYTFYGMWPLLLLLLALPQRAYA
>GQ848753_P7_D1a
ALENLVILNAASLAGTHGLVSFLVFFCFAWYLKGKWVPGAVYTFYGMWPVLLLLLALPQRAYA
>GQ870524_P7_D1a
ALENLVMLNAASLAGTHGLVSFLVFFCFAWYLKGKWVPGAVYTFYGMWPLLLLLLALPQRAYA
>GQ870472_P7_P1a
ALENLVILNAASLAGTHGLVSFLVFFCFAWYLKGRWVPGAVYTFYGMWPLLLLLLALPQRAYA
>GQ870482_P7_P1a
ALENLAILNAASLAGTHGLVSFLVFFCFAWYLKGKWVPGAVYTFYGMWPLLLLLLALPQRAYA
>GQ870496_P7_P1a
ALENLVILNAASLAGTHGLASFLVFFCFAWYLKGKWVPGAVYTFYGMWPLLLLLLALPQRAYA
>GQ848758_P7_D1a
ALENLVILNAASLAGTHGLASFLVFFCFAWYLKGKWVPGAVYTFYGMWPLLLLLLALPQRAYA
>GQ848660_P7_D1a
ALENLVILNAASLAGTHGLASFLVFFCFAWYLKGKWVPGAVYTFYGMWPLLLLLLALPQRAYA
>GQ848662_P7_D1a
ALENLVILNAASLAGTHGLASFLVFFCFAWYLKGKWVPGAVYTFYGMWPLLLLLLALPQRAYA
>GQ870523_P7_D1a
ALENLVILNAASLAGTHGLVSFLAFFCFAWYLKGKWVPGAVYTFYGMWPLLLLLLALPQRAYA
>GQ870525_P7_D1a
ALENLVILNAASLVGTHGLVSFLVFFCFAWYLKGKWVPGAVYTFYGMWPLLLLLLALPQRAYA
>GQ870529_P7_D1a
ALENLVILNAASLAGTHGLVSFLVFFCFTWYLKGKWVPGAVYTFYGMWPLLLLLLALPQRAYA
>GQ870467_P7_P1a
ALENLVILNAASLAGTHGLVSFLVFFCFAWYLKGKWAPGAVYTFYGMWPLLLLLLALPQRAYA
>GQ870502_P7_P1a
ALENLVILNAASLAGTHGLVSFLVFFCFAWHLKGKWVPGAVYTFYGMWPLLLLLLALPQRAYA
>GQ870458_P7_P1a
ALENLVILNAASLAGTHGLVSFLVFFCFAWYLKGKWVPGAVYTFYGMWPLLLLLLALPQRAHA
>GQ870489_P7_P1a
ALENLVILNAASLAGTHGLVSFLVFFCFAWYLKDKWVPGAVYTFYGMWPLLLLLLALPQRAYA
>GQ870509_P7_P1a
ALENLVILNAASLAGTHGLVSFLVFFCFAWYLKSKWVPGAVYTFYGMWPLLLLLLALPQRAYA
>GQ848757_P7_D1a
ALENLVILNAASLAGTHGLVPFLVFFCFAWYLKGKWVPGAVYTFYGMWPLLLLLLALPQRAYA
>GQ848657_P7_D1a
ALENLVILNAASLAGTHGLVPFLVFFCFAWYLKGKWVPGAVYTFYGMWPLLLLLLALPQRAYA
>GQ870475_P7_P1a
ALENLVILNAASLAGTHGLVPFLVFFCFAWYLKGKWVPGAVYTFYGMWPLLLLLLVLPQRAYA
>GQ870520_P7_D1a
ALENLVILNAASLAGTHSLVSFLVFFCFAWYLKGKWVPGAVYTFYGMWPLLLLLLALPQRAYA
>GQ870471_P7_P1a
ALENLVILNAASLAGTHGLVSFLVFFCFAWYLKGKWVPGAVYTFYGTWPLLLLLLALPQRAYA
>EU781806_P7_C1a
ALENLVVLNAASLAGTHGLVSFLVFFCFAWYLKGKWVPGAVYTLYGMWPLLLLLLALPQRAYA
>GQ870521_P7_D1a
ALENLVILNAASLAGTHGLVSFLVFFCFAWYLKGKWVPGAVYTFYGMWPLLPLLLALPQRAYA
>EU781801_P7_C1a
ALENLVILNAASLAGTHGLVSFLVFFCFAWYLKGKWVPGGVYAFYGMWPLLLLLLALPQRAYA
>GQ870499_P7_P1a
ALENLVILNAASLAGTRGLVSFLVFFCFAWYLKGKWVPGAVYTFYGMWPLLLLLLALPQRAYA
>GQ870528_P7_D1a
ALENLVILNAASLAGTRGLVSFLVFFCFAWYLKGKWVPGAVYTFYGMWPLLLLLLALPQRAYA
>GQ870495_P7_P1a
ALEDLVILNAASLAGTHGLVSFLVFFCFAWYLKGKWVPGAAYTFYGMWPLLLLLLALPQRAYA
>GQ870503_P7_P1a
ALENLVILNAASLAGTHGLVSFLVFFCLAWYLKGRWVPGAVYTFYGMWPLLLLLLALPQRAYA
>GQ870481_P7_P1a
ALENLVILNAASLAGTHGLVSFPVFFCLAWYLKGKWVPGAVYTFYGMWPLLLLLLALPQRAYA
>GQ870505_P7_P1a
ALENLVILNAASLAGTHGLVSFPVFFCFAWYLKGKWVPGAVYTFYGMWPLLLLLLALPQRAYA
>EF407416_P7_C1a
ALENLVVLNAASLAGTHGLVSFLVFFCFAWYLKGKWMPGAVYAFYGMWPFLLLLLALPQRAYA
>AY885238_P7_P1a
ALENLVVLNAASLAGTHGLVSFLVFFCFAWFLRGKWVPGAVYALYGMWPLLLLLLALPQRAYA
>AY956463_P7_C1a
ALENLVVLNAASLAGTHGLVSFLVFFCFAWYLRGKWVPGAAYALYGMWPLLLLLLALPQRAYA
>EU781761_P7_C1a
ALENLVVLNAASLAGTHGLVSFLVFFCFAWYLRGKWVPGAAYAVYGMWPLLLLLLALPQRAYA
>AY956465_P7_C1a
ALENLVVLNAASLAGTHGLASFLVFFCFAWYLRGKWVPGAAYALYGMWPLLLLLLALPQRAYA
>EU781779_P7_C1a
ALENLVVLNAASLAGTHGLASFLVFFCFAWYLRGKWVPGAAYALYGMWPLLLLLLALPQRAYA
>EF560530_P7_P1a
ALENLIVLNAASLAGTHGLASFLVFFCFAWYLKGKWVPGAAYALYGMWPLLLLLLALPQRAYA
>EU155216_P7_C1a
ALENLVVLNAASLAGTHGLVSFLVFFCFAWWLKGKWVPGAAYALYGMWPLLLLLLALPQRAYA
>EU781754_P7_C1a
ALENLIILNAASLAGTHGLVSFLVFFCFAWYLKGRWTPGAVYVFYGMWPLLLLLLALPQRAYA
>HM000529_P7_P1a
ALENLVVLNAASLAGTHGLVSFLAFFCFAWYLKGKWVPGAVYAIYGMWPLLLLLLALPQRAYA
>HM000530_P7_P1a
ALENLVVLNAASLAGTHGLASFLAFFCFAWYLKGKWVPGAVYAIYGMWPLLLLLLALPQRAYA
>HM000531_P7_P1a
ALENLVVLNAASLAGTHGLASFLAFFCFAWYLKGKWVPGAVYAIYGMWPLLLLLLALPQRAYA
>HM000532_P7_P1a
ALENLVVLNAASLAGTHGLASFLAFFCFAWYLKGKWVPGAVYAIYGMWPLLLLLLALPQRAYA
>EU677258_P7_C1a
ALENLVILNAASLAGTHGLVSFLVFFCFAWYLKGRWVPGAAYALYGMWPLLLLLLALPLRAYA
>EU362881_P7_C1a
ALENLVILNAASLAGTHGLVPFLVFFCFAWYLKGRWVPGAAYALYGMWPLLLLLLALPQRAYA
>EU362902_P7_C1a
ALENLVILNAASLAGTHGLVPFLVFFCFAWYLKGRWVPGAAYALYGMWPLLLLLLALPQRAYA
>EF407449_P7_C1a
ALENLVILNAASLAGTHGLVPFLVFFCFAWYLKGRWVPGAAYALYGMWPLLLLLLALPQRAYA
>EU781798_P7_C1a
ALENLVVLNAASLAGTHGLVPFLVFFCFAWYLKGRWVPGAAYALYGMWPLLLLLLALPQRAYA
>EU155215_P7_C1a
ALENLVILNAASLAGTHGLVPFLVFFCFAWYLKGKWVPGAAYALYGMWPLLLLLLALPQRAYA
>EF407412_P7_C1a
ALENLVILNAASLAGTHGLVPFLVFFCFAWYLKGKWVPGAVYALYGMWPLLLLLLALPQRAYA
>EU781762_P7_C1a
ALENLVILNAASLAGTHGLVPFLVFFCFAWYLKGKWVPGAVYALYGMWPLLLLLLALPQRAYA
>DQ838743_P7_C1a
ALENLVVLNAASLTGTHGLVPFLVFFCFAWYLKGKWVPGAVYALYGMWPLLLLLLALPQRAYA
>EU781793_P7_C1a
ALENLVTLNAASLAGTHGLVPFLVFFCFAWYLKGKWVPGAVYALYGMWPLLLLLLALPQRAYA
>EF407421_P7_C1a
ALENLVVLNAASLAGTHGLVPFLVFFCFAWYLKGRWVPGAVYALYGMWPLLLLLLAMPQRAYA
>AM263259_P7
ALENLVVLNAASLAGTHGFVPFLVFFCFAWYLKGRWVPGAVYALYGMWPLLLLLLALPQRAYA
>EU256105_P7_C1a
ALENLVVLNASSLAGTHGLVPFLVFFCFAWYLKGRWAPGAVYAFYGMWPLLLLLLALPQRAYA
>EU781809_P7_C1a
ALENLVVLNAASLAGTHGLVPFLVFFCFAWYLKGRWAPGAVYAFYGMWPLLLLLLALPQRAYA
>EU781814_P7_C1a
ALENLVVLNAASLAGTHGLVPFLVFFCFAWYLKGRWVPGAVYAFYGMWPLLLLLLALPQRAYA
>DQ838739_P7_C1a
ALENLVVLNAASLAGTHGLVPFLVFFCFAWYLKGRWVPGAVYAFYGMWPLLLLLLALPQRAYA
>DQ838744_P7_C1a
ALENLVVLNAASLAGTHGLVPFLVFFCFAWYLKGRWVPGAVYAFYGMWPLLLLLLALPQRAYA
>EF560522_P7_P1a
ALENLVVLNAASLAGTHGLAPFLVFFCFAWYLKGKWVPGAVYAFYGMWPLLLLLLALPQRAYA
>AM263275_P7
ALENLVVLNAASLAGTHGLAPFLVFFCFAWYLKGRWAPGAVYALYGMWPLLLLLLALPQRAYA
>HM000533_P7_P1a
ALENLVVLNAASLAGTHGLVPFLAFFCFAWYLKGKWVPGAAYAIYGMWPFLLLLLALPQRAYA
>HM000534_P7_P1a
ALENLVVLNAASLAGTHGLVPFLVFFCFAWYLKGKWVPGAAYAIYGMWPFLLLLLALPQRAYA
>HM000535_P7_P1a
ALENLVVLNAASLAGTHGLVPFLVFFCFAWYLKGKWVPGAAYAIYGMWPFLLLLLALPQRAYA
>HM000536_P7_P1a
ALENLVVLNAASLAGTHGLVPFLVFFCFAWYLKGKWVPGAAYAIYGMWPFLLLLLALPQRAYA
>HM000537_P7_P1a
ALENLVVLNAASLAGTHGLVPFLVFFCFAWYLKGKWVPGAAYAIYGMWPFLLLLLALPQRAYA
>EU781821_P7_C1a
ALENLIVLNAASLTGTHGLVPFLVFFCFAWYLKGRWAPGAAYALYGMWPLLLLLLALPQRAYA
>DQ889314_P7_P1a
ALENLITLNAASLAGTHGFVPFLVFFCFAWYLKGKWVPGAVYAFYGMWPLLLLLLALPQRAYA
>EU781746_P7_C1a
ALENLVVLNAASLAGTHGLVPFLVFFCFAWYLKGKWAPGAVYAFYGMWPFLLLLLALPHRAYA
>EU781758_P7_C1a
ALENLVVLNAASLAGTHGLVPFLVFFCFAWYLKGKWAPGAVYAFYGMWPLLLLLLALPPRAYA
>DQ061308_P7_P1a
ALENLVLLNAASLAGTHGLVSSLVFFCFAWYLKGRWVPGAAYAFYGMWPLLLLLLALPHRAYA
>DQ061309_P7_P1a
ALENLVLLNAASLAGTHGLVSFLVFFCFAWYLKGRWVPGAAYALYGMWPLLLLLLALPHRAYA
>DQ061310_P7_P1a
ALENLVLLNAASLAGTHGLVSFLVFFCFAWYLKGRWVPGAAYAFYGMWPLLLLLLALPHRAYA
>DQ061312_P7_P1a
ALENLVLLNAASLAGTHGLVSFLVFFCFAWYLKGRWVPGAAYAFYGMWPLLLLLLALPHRAYA
>DQ061313_P7_P1a
ALENLVLLNAASLAGTHGLVSFLVFFCFAWYLKGRWVPGAAYAFYGMWPLLLLLLALPHRAYA
>DQ061314_P7_P1a
ALENLVLLNAASLAGTHGLVSFLVFFCFAWYLKGRWVPGAAYAFYGMWPLLLLLLALPHRAYA
>DQ061315_P7_P1a
ALENLVLLNAASLAGTHGLVSFLVFFCFAWYLKGRWVPGAAYAFYGMWPLLLLLLALPHRAYA
>DQ061317_P7_P1a
ALENLVLLNAASLAGTHGLVSFLVFFCFAWYLKGRWVPGAAYAFYGMWPLLLLLLALPHRAYA
>DQ061318_P7_P1a
ALENLVLLNAASLAGTHGLVSFLVFFCFAWYLKGRWVPGAAYAFYGMWPLLLLLLALPHRAYA
>EU781807_P7_C1a
ALENLVLLNAASLAGTHGLVSFLVFFCFAWYLKGRWVPGAAYAFYGMWPLLLLLLALPHRAYA
>EU781755_P7_C1a
ALENLVVLNAASLAGTHGLVSFLVFFCFAWYLKGKWVPGAVYALYGMWPLLLLLIALPHRAYA
>DQ061324_P7_P1a
ALENLVILNAASLAGTHGLASFLVFFCFAWYLKGRWVPGAVYALHGMWPLLLLLLALPQRAYA
>EF560529_P7_P1a
ALENLIVLNAASLAGTHGLASFLVFFCFAWYLKGKWVPGAAYALHGMWPLLLLLLALPQRAYA
>HM000525_P7_P1a
ALENLVILNAASLAGTHGLASFLVFFCFAWYLKGRWVPGAVYALYGMWPLLLLSLALPQRAYA
>EF407457_P7_C1a
ALENLIILNAASLAGTHGLVSFLVFFCFAWYLKGKWVPGTAYALYGMWPLFLLLLALPQRAYA
>EU781800_P7_C1a
ALENLVILNAASLAGTHGLVSFLVFFCFAWYLKGKWVPGAVYALYGMWPLFLLLLALPQRAYA
>GQ848706_P7_D1a
ALENLVLLNAASLAGTHGLVSFLVFFCFAWYLKGKWVPGAVYTIYGMWPLFLLLLALPQRAYA
>GQ848708_P7_D1a
ALENLVLLNAASLAGTHGLVSFLVFFCFAWYLKGKWVPGAVYTIYGMWPLFLLLLALPQRAYA
>GQ848709_P7_D1a
ALENLVLLNAASLAGTHGLVSFLVFFCFAWYLKGKWVPGAVYTIYGMWPLFLLLLALPQRAYA
>GQ848712_P7_D1a
ALENLVLLNAASLAGTHGLVSFLVFFCFAWYLKGKWVPGAVYTIYGMWPLFLLLLALPQRAYA
>GQ848713_P7_D1a
ALENLVLLNAASLAGTHGLVSFLVFFCFAWYLKGKWVPGAVYTIYGMWPLFLLLLALPQRAYA
>GQ848714_P7_D1a
ALENLVLLNAASLAGTHGLVSFLVFFCFAWYLKGKWVPGAVYTIYGMWPLFLLLLALPQRAYA
>GQ848710_P7_D1a
ALENLVLLNAASLAGTHGLVSFLVFFCLAWYLKGKWVPGAVYTIYGMWPLFLLLLALPQRAYA
>GQ848711_P7_D1a
ALENLVLLNAASLAGTHGLVSFLVFFCLAWYLKGKWVPGAVYTIYGMWPLFLLLLALPQRAYA
>EU781782_P7_C1a
ALENLVVLNAASLAGTHGFVSLLVFFCFAWYLKGKWVPGAAYAFYGMWPLLLLLLALPQRAYA
>DQ889312_P7_P1a
ALENLVVLNAASLAGTHGLVSLLVFFCFAWYLKGKWVPGAAYALYGMWPLLLLLLALPQRAYA
>EF407443_P7_C1a
ALENLVILNAASLTGMHGLVSFLVFFCFAWYLKGKWVPGAAYALYGMWPLLLLLLALPQRAYA
>EU781792_P7_C1a
ALENLVILNVASLAGTHGLVSFLVLFCFAWYLKGRWVPGAAYALYGMWPLLLLLVALPQRAYA
>AM263256_P7
ALENLIILNAASLAGTHGLVSFLVLFCFAWYLKGRWVPGAAYALYGMWPLLLLLLALPQRAYA
>AJ812364_P7_D1a
ALENLVILNAASLAGAHGFVSFLVFFCFAWYLKGRWVPGAVYALYGMWPLLLLLLALPQRAYA
>AJ812366_P7_D1a
ALENLVILNAASLAGAHGFVSFLVFFCFAWYLKGRWVPGAVYALYGMWPLLLLLLALPQRAYA
>AJ812367_P7_D1a
ALENLVILNAASLAGAHGFVSFLVFFCFAWYLKGRWVPGAVYALYGMWPLLLLLLALPQRAYA
>AJ812370_P7_D1a
ALENLVILNAASLAGAHGFVSFLVFFCFAWYLKGRWVPGAVYALYGMWPLLLLLLALPQRAYA
>AJ812371_P7_D1a
ALENLVILNAASLAGAHGFVSFLVFFCFAWYLKGRWVPGAVYALYGMWPLLLLLLALPQRAYA
>AJ812365_P7_D1a
ALENLVILNAASLAGAHGFVSFLVFFCFAWYLKGRWVPGAVYALYGTWPLLLLLLALPQRAYA
>AJ812369_P7_D1a
ALENLVIPNAASLAGAHGFVSFLVFFCFAWYLKGRWVPGAVYALYGMWPLLLLLLALPQRAYA
>EU255956_P7_C1a
ALENLIVLNAASLAGAHGLVSFLVFFCFAWYLKGRWVPGAVYAVYGMWPLLLLLLALPQRAYA
>AM263257_P7
ALENLVILNAASLAGAHGLVSFLVFFCFAWYLKGRWVPGAVYTIYGMWPLLLLLLALPQRAYA
>EU781787_P7_C1a
ALENLVILNAASLVGAHGFVSFLVFFCFAWYLKGKWVPGAAYAVYGMWPLLLLLLALPQRAYA
>EU362879_P7_C1a
ALENLVTLNAASLAGTHGLASFLVFFCFAWYLKGRWVPGVTYAIYGMWPLLLLLLALPQRAYA
>EF407452_P7_C1a
ALENLVTLNAASLAGTHGLASFLVFFCFAWYLKGRWVPGVTYAIYGMWPLLLLLLALPQRAYA
>EU362882_P7_C1a
ALENLVLLNAASLAGAHGLASFLVFFCFAWYLKGKWVPGVAYAVYGMWPLLLLLLALPQRAYA
>AJ812537_P7_D1a
ALENLVLLNAASLAGAHGLASFLVFFCFAWYLKGKWVPGVAYAAYGMWPLLLLLLALPQRAYA
>AJ812527_P7_D1a
ALENLVLLNAASLAGTHGLASFLVFFCFAWYLKGKWVPGVAYAAYGMWPLLLLLLALPQRAYA
>AJ812528_P7_D1a
ALENLVLLNAASLAGTHGLASFLVFFCFAWYLKGKWVPGVAYAAYGMWPLLLLLLALPQRAYA
>AJ812529_P7_D1a
ALENLVLLNAASLAGTHGLASFLVFFCFAWYLKGKWVPGVAYAAYGMWPLLLLLLALPQRAYA
>AJ812531_P7_D1a
ALENLVLLNAASLAGTHGLASFLVFFCFAWYLKGKWVPGVAYAAYGMWPLLLLLLALPQRAYA
>AJ812533_P7_D1a
ALENLVLLNAASLAGTHGLASFLVFFCFAWYLKGKWVPGVAYAAYGMWPLLLLLLALPQRAYA
>AJ812534_P7_D1a
ALENLVLLNAASLAGTHGLASFLVFFCFAWYLKGKWVPGVAYAAYGMWPLLLLLLALPQRAYA
>AJ812535_P7_D1a
ALENLVLLNAASLAGTHGLASFLVFFCFAWYLKGKWVPGVAYAAYGMWPLLLLLLALPQRAYA
>FJ538085_P7_D1a
ALENLVILNAASLAGTHGLASFLVFFCFAWYLKGKWVPGVAYAAYGMWPLLLLLLALPQRAYA
>AJ812532_P7_D1a
ALENLVLLNAASLAGTHGLASFLVFFCFAWYLKGKWVPGMAYAAYGMWPLLLLLLALPQRAYA
>AJ812536_P7_D1a
ALENLVLLNAASLTGTHGLASFLVFFCFAWYLKGKWVPGVAYAAYGMWPLLLLLLALPQRAYA
>AM263265_P7
ALENLVLLNAASLAGTHGLASFLVFFCFAWYLKGKWVPGVAYAAYGAWPLLLLLLALPQRAYA
>EF407413_P7_C1a
ALENLVLLNAASLAGTHGLASFLVFFCFAWYLKGKWVPGVAYAVYGMWPFLLLLLALPQRAYA
>AJ812412_P7_D1a
ALENLVLLNAASLAGTHGLASFLVFFCFAWYLKGRWVPGVAYAVYGMWPLLLLLLALPQRAYA
>AJ812413_P7_D1a
ALENLVLLNAASLAGTHGLASFLVFFCFAWYLKGRWVPGVAYAVYGMWPLLLLLLALPQRAYA
>AJ812414_P7_D1a
ALENLVLLNAASLAGTHGLASFLVFFCFAWYLKGRWVPGVAYAVYGMWPLLLLLLALPQRAYA
>AJ812415_P7_D1a
ALENLVLLNAASLAGTHGLASFLVFFCFAWYLKGRWVPGVAYAVYGMWPLLLLLLALPQRAYA
>AJ812417_P7_D1a
ALENLVLLNAASLAGTHGLASFLVFFCFAWYLKGRWVPGVAYAVYGMWPLLLLLLALPQRAYA
>AJ812402_P7_D1a
ALENLVLLNAASLAGTHGLASFLVFFCFAWYLKGRWVPGVAYAVYGMWPLLLLLLALPQRAYA
>AJ812403_P7_D1a
ALENLVLLNAASLAGTHGLASFLVFFCFAWYLKGRWVPGVAYAVYGMWPLLLLLLALPQRAYA
>AJ812405_P7_D1a
ALENLVLLNAASLAGTHGLASFLVFFCFAWYLKGRWVPGVAYAVYGMWPLLLLLLALPQRAYA
>AJ812406_P7_D1a
ALENLVLLNAASLAGTHGLASFLVFFCFAWYLKGRWVPGVAYAVYGMWPLLLLLLALPQRAYA
>AJ812407_P7_D1a
ALENLVLLNAASLAGTHGLASFLVFFCFAWYLKGRWVPGVAYAVYGMWPLLLLLLALPQRAYA
>AJ812409_P7_D1a
ALENLVLLNAASLAGTHGLASFLVFFCFAWYLKGRWVPGVAYAVYGMWPLLLLLLALPQRAYA
>AJ812410_P7_D1a
ALENLVLLNAASLAGTHGLASFLVFFCFAWYLKGRWVPGVAYAVYGMWPLLLLLLALPQRAYA
>AJ812411_P7_D1a
ALENLVLLNAASLAGTHGLASFLVFFCFAWYLKGRWVPGVAYAVYGMWPLLLLLLALPQRAYA
>EU781790_P7_C1a
ALENLVLLNAASLAGTHGLASFLVFFCFAWYLKGRWVPGVAYALYGMWPLLLLLLALPQRAYA
>AJ812404_P7_D1a
ALENLVLLNAASLAGTHGLASFLVFFCFAWYLKGRWVPGVVYAVYGMWPLLLLLLALPQRAYA
>FJ538096_P7_D1a
ALENLVLLNAASLAGTHGFASFLVFFCFAWYLKGKWVPGVAYAVYGMWPLLLLLLALPQRAYA
>AJ812419_P7_D1a
ALENLVLLNAASLAGTHGLASFLVFSCFAWYLKGRWVPGVAYAVYGMWPLLLLLLALPQRAYA
>AJ812443_P7_D1a
ALENLVLLNAASLAGTHGLVSFLVFFCFAWYLKGRWVPGVAYAAYGMWPLLLLLLALPQRAYA
>AJ812445_P7_D1a
ALENLVLLNAASLAGTHGLVSFLVFFCFAWYLKGRWVPGVAYAAYGMWPLLLLLLALPQRAYA
>AJ812446_P7_D1a
ALENLVLLNAASLAGTHGLVSFLVFFCFAWYLKGRWVPGVAYAAYGMWPLLLLLLALPQRAYA
>AJ812447_P7_D1a
ALENLVLLNAASLAGTHGLVSFLVFFCFAWYLKGRWVPGVAYAAYGMWPLLLLLLALPQRAYA
>AJ812448_P7_D1a
ALENLVLLNAASLAGTHGLVSFLVFFCFAWYLKGRWVPGVAYAAYGMWPLLLLLLALPQRAYA
>AJ812449_P7_D1a
ALENLVLLNAASLAGTHGLVSFLVFFCFAWYLKGRWVPGVAYAAYGMWPLLLLLLALPQRAYA
>AM263285_P7
ALENLVLLNAASLAGTHGLVSFLVFFCFAWYLKGRWVPGVAYAAYGMWPLLLLLLALPQRAYA
>AM263272_P7
ALENLVLLNAASLAGTHGIVSFLVFFCFAWYLKGRWVPGVAYAAYGMWPLLLLLLALPQRAYA
>AM263226_P7
ALENLVLLNAASLAGTHGLVSFLVFFCFAWYLKGKWVPGVAYAAYGMWPLLLLLLALPQRAYA
>AJ812444_P7_D1a
ALENLVLLNAASLAGTHGLVSFLVFFCFAWYLKGRWVPGVAYAAYGMWPLLLLLLALPQRAYG
>AJ812450_P7_D1a
ALENLVLLNAASLAGTHGLVSFLVFFCFAWYLKGRWVPGVAYAAYGMWPLLPLLLALPQRAYA
>EF407418_P7_C1a
ALENLVMLNAASLAGTHGLVSFLVFFCFAWYLKGKWVPGVAYALYGMWPLLLLLLALPQRAYA
>L27876_P7
ALENLVLLNAASLAGTHGLVSFLVFFCFAWYLKGKWVPGVAYAVYGMWPLLLLLLALPQRAYA
>L27877_P7
ALENLVLLNAASLAGTHGLVSFLVFFCFAWYLKGKWVPGVAYAVYGMWPLLLLLLALPQRAYA
>L27879_P7
ALENLVLLNAASLAGTHGLVSFLVFFCFAWYLKGKWVPGVAYAVYGMWPLLLLLLALPQRAYA
>L27884_P7
ALENLVLLNAASLAGTHGLVSFLVFFCFAWYLKGKWVPGVAYAVYGMWPLLLLLLALPQRAYA
>L27886_P7
ALENLVLLNAASLAGTHGLVSFLVFFCFAWYLKGKWVPGVAYAVYGMWPLLLLLLALPQRAYA
>L27892_P7
ALENLVLLNAASLAGTHGLVSFLVFFCFAWYLKGKWVPGVAYAVYGMWPLLLLLLALPQRAYA
>L27882_P7
ALENLVLLNAVSLAGTHGLVSFLVFFCFAWYLKGKWVPGVAYAVYGMWPLLLLLLALPQRAYA
>L27888_P7
ALENLVLLNAASLAGTHGLVSLLVFFCFAWYLKGKWVPGVAYAVYGMWPLLLLLLALPQRAYA
>L27881_P7
ALENLVLLNAASLAGTHSLVSFLVFFCFAWYLKGKWVPGVAYAVYGMWPLLLLLLALPQRAYA
>AY956468_P7_C1a
ALENLVLLNVASLAGTHGLVSFLVFFCFAWYLKGRWVPGVAYAVYGMWPLLLLLLALPQRAYA
>EU781778_P7_C1a
ALENLILLNAASLAGTHGLASFLVFFCFAWYLKGKWVPGVAYAVYGMWPLLLLLLTLPQRAYA
>EF407454_P7_C1a
ALENLVVLNAASLAGTHGLVSFLMFFCFAWYLKGRWVPGVAYAVYGMWPLLLLLLALPQRAYA
>AB520610_P7_C1a
ALENLVLLNAASLAGTHGLASFLVFFCFAWYLKGRWVPGVAYAFYGMWPLLLLLLALPQRAYA
>EF560540_P7_P1a
ALENLVLLNAASLAGTHGLVSFLVFFCFAWYLKGRWVPGVAYAFYGMWPLLLLLLALPQRAYA
>EU781765_P7_C1a
ALENLVLLNVASLAGTHGLVSFLVFFCFAWYLKGRWVPGVAYAFYGMWPLLLLLLALPQRAYA
>EU781817_P7_C1a
ALENLVLLNVASLAGTHGLVSFLVFFCFAWYLKGRWVPGVAYAFYGMWPLLLLLLALPQRAYA
>AY956464_P7_C1a
ALENLVLLNAASLAGTHGLVSFLVFFCFAWYLKGRWAPGVAYAFYGMWPLLLLLLALPQRAYA
>EF560539_P7_P1a
ALENLVLLNAASLAGTHGLVSFLVFFCFAWYLKGRWAPGVAYAFYGMWPLLLLLLALPQRAYA
>EU781757_P7_C1a
ALENLVLLNVASLAGTHGLVSFLVFFCFAWYLKGRWAPGVAYAFYGMWPLLLLLLALPQRAYA
>EU781796_P7_C1a
ALENLILLNVASLAGTHGLVSFLVFFCFAWYLKGKWVPGVAYAFYGMWPFLLLLLALPQRAYA
>EU781808_P7_C1a
ALENLVLLNAASLAGTHGLVSFLVFFCFAWYLKGKWVPGVAYAFYGMWPFLLLLLALPQRAYA
>EF560541_P7_P1a
ALENLVLLNAASLAGTHGLVSFLVFFCFAWYLKGRWVSGVAYAFYGMWPLLLLLLALPQRAYA
>EU781784_P7_C1a
ALENLVVLNAASLAGTHGLVSFLVFFCFAWYLKGRWVPGVAYAFYGMWPLLLLLLALPPRAYA
>EF407415_P7_C1a
ALENLVLLNAASLAGTHGLVSFLVFFCFAWHLKGRWVPGMAYAVYGMWPLLLLLLALPQRAYA
>AM263283_P7
ALENLVLLNAASLAGTHGLVSFLVFFCFAWHLKGKWVPGMAYAVYGMWPLLLLLLALPQRAYA
>AJ812541_P7_D1a
ALENLVLLNAASLAGTHGLVSFLVFFCFAWHLKGKWVPGVAYAVYGMWPLLLLLLALPQRAYA
>AM263228_P7
ALENLVLLNAASLAGTHGLVSFLVFFCFAWHLKGKWVPGVAYAVYGMWPLLLLLLALPQRAYA
>AM263230_P7
ALENLILLNAASLAGTHGLVSFLVFFCFAWHLKGKWVPGVAYAVYGMWPLLLLLLALPQRAYA
>FJ538098_P7_D1a
ALENLVLLNAASLAGTHGLVSFLVFFCFAWHLKGRWVPGVAYAVYGMWPLLLLLLALPQRAYA
>EU862836_P7_C1a
ALENLVLLNAASLAGMHGLVSFLVFFCFAWHLKGKWVPGVAYAVYGMWPLLLLLLALPQRAYA
>AM263292_P7
ALENLVLLNAASLAGTHGLVSFLVFFCFAWHLKGRWAPGVVYAVYGMWPLLLLLLALPQRAYA
>L27891_P7
ALENLVLLNAASLAGTHGLVSFLVAFCFAWYLKGKWVPGVAYAVYGMWPLLLLLLALPQRAYA
>AJ812530_P7_D1a
ALENLVLLNAASLAGTYGLVSFLVFFCFAWYLKGKWVPGVAYATYGMWPLLLLLLALPQRAYA
>AJ557444_P7_P1a
ALENLVILNAASLAGTHGLVSFLVFFCFAWYLKGRWVPGAAYAIYGMWPFLLLLLALPQRAYA
>AM263252_P7
ALENLIVLNAASLAGTHGLVSFLVFFCFAWYLKGRWVPGAAYALYGMWPFLLLLLALPQRAYA
>AM263268_P7
ALENLVLLNAASLAGTHGLVSFLVFFCFAWYLKGRWVPGVAYAVYGMWPFLLLLLALPQRAYA
>AM263281_P7
ALENLVLLNAASLAGTHGLVSFLVFFCFAWYLKGRWVPGVAYAVYGMWPFLLLLLALPHRAYA
>DQ889295_P7_P1a
ALENLVLLNVASLAGMHGLVSFLVFFCFAWYLKGRWVPGVAYAVYGMWPFLLLLLALPQRAYA
>EU781752_P7_C1a
ALENLVLLNVASLAGTHGLASFLVFFCFAWYLKGKWVPGAAYAVYGMWPLLLLLLALPQRAYA
>EU781824_P7_C1a
ALENLVLLNAASLAGTHGLASFLVFFCFAWYLKGRWVPGTAYAVYGMWPLFLLLLALPQRAYA
>EF407420_P7_C1a
ALENLVILNAASLAGAHGCVSFLVFFCFAWYLKGRWVPGVAYALYGMWPLLLLLLALPQRAYA
>EU781767_P7_C1a
ALENLVLLNAASLAGAHGLVSFLVFFCFAWYLKGKWVPGVAYALYGMWPLLLLLLALPQRAYA
>AJ812416_P7_D1a
ALENLALLNAAPLAGTHGLASFLVFFCFAWYLKGRWVPGVAYAVYGMWPLLLLLLALPQRAYA
>AJ812408_P7_D1a
ALENLVLLNAATLAGTHGLASFLVFFCLAWYLKGRWVPGVAYAVYGMWPLLLLLLALPQRAYA
>EU362890_P7_C1a
ALENLVILNAASLAGTHGLVSSLVFFCFAWYLKGRWVPGAAYALYGMWPLLLLLLALPQRAYA
>L27893_P7
ALENLVLLNAASLAGTHGLVSSLVFFCFAWYLKGKWVPGVAYAVYGMWPLLLLLLALPQRAYA
>EU362885_P7_C1a
ALENLVILNAASLAGTRGLVSFLVFFCFAWYLKGRWVPGAAYALYGMWPLLLLLLALPQRAYA
>D10749_P7_C1a
ALENLVILNAASLAGTRGLVSFLVFFCFAWYLKGRWVPGAAYALYGMWPLLLLLLALPQRAYA
>EU362891_P7_C1a
ALENLVILNAASLAGTRGLVSFLVFFCFAWYLKGKWVPGAAYALYGMWPLLLLLMALPQRAYA
>EU362904_P7_C1a
ALENLVILNAASLAGTRGLASFLVFFCFAWYLKGRWVPGAAYAIYGMWPLLLLLLALPQRAYA
>EF407445_P7_C1a
ALENLVILNAASLAGTRGLASFLVFFCFAWYLKGRWVPGAAYAIYGMWPLLLLLLALPQRAYA
>DQ061304_P7_P1a
ALENLVLLNAASLAGTRGLASFLVFFCFAWYLKGRWVPGAAYAIYGMWPLLLLLLALPQRAYA
>DQ061305_P7_P1a
ALENLVLLNAASLAGTRGLASFLVFFCFAWYLKGRWVPGAAYAIYGMWPLLLLLLALPQRAYA
>DQ061306_P7_P1a
ALENLVLLNAASLAGTRGLASFLVFFCFAWYLKGRWVPGAAYAIYGMWPLLLLLLALPQRAYA
>DQ061307_P7_P1a
ALENLVLLNAASLAGTRGLASFLVFFCFAWYLKGRWVPGAAYAIYGMWPLLLLLLALPQRAYA
>EU781818_P7_C1a
ALENLVLLNAASLAGTRGLASFLVFFCFAWYLKGKWVPGAAYAVYGMWPLLLLLLALPQRAYA
>AJ278830_P7_C1a
ALENLVLLNAASLAGTRGLASFLVFFCFAWYLKGKWVPGAAYALYGMWPLLLLLLALPQRAYA
>EU255984_P7_C1a
ALENLVILNAASLAGTQGLVSFLAFFCFAWYLKGRWVPGAVYALYGMWPLLLLLLALPQRAYA
>EU781772_P7_C1a
ALENLVILNAASLAGTQGLVSFLVFFCFAWYLKGRWVPGAVYALYGMWPLLLLLLALPQRAYA
>AF511950_P7_C1a
ALENLVILNAASLAGTQGLVSFLVFFCFAWYLKGRWVPGAVYALYGMWPLLLLLLALPQRAYA
>EU781805_P7_C1a
ALENLVVLNAASLAGTQGLASFLVFFCFAWYLKGRWVPGAVYTLYGMWPLLLLLLALPQRAYA
>EU862828_P7_C1a
ALENLVVLNAASLAGTQGLASFLVFFCFAWYLKGRWVPGAVYALYGMWPLLLLLLALPQRAYA
>EU781794_P7_C1a
ALENLVTLNAASLAGTRGLLSFLVFFCFAWYLKGRWVPGAVYALYGMWPLLLLLLALPQRAYA
>EF407447_P7_C1a
ALENLVILNAASLAGTHGLASFLVFFCFAWYLKGKWVPSVAYAFYGMWPLLLLLLALPQRAYA
>AY615798_P7_C1a
ALENLIVLNAASLAGTHGLASFLVFFCFAWYLKGKWVPGMAYAFFGMWPLLLLLLALPQRAYA
>EF407419_P7_C1a
ALENLVLLNAASLAGTHGLVSFLVFFCFAWYLRGKWTPGAAYAFYGMWPLLLLLLALPQRAYA
>GQ870470_P7_P1a
ALENLVILNAASLAGAHGLVSFLVFFCFAWYLRGKWVPGAAYTFYGMWPLLLLLLALPQRAYA
>AY956469_P7_C1a
ALENLVVLNAASLAGAHGLASFLVFFCFAWYLKGKWVPGVAYAFYGMWPLLLLLLALPQRAYA
>EF560548_P7_P1a
ALENLVVLNAASLAGAHGLVSFLVFFCFAWYLKGKWVPGAVYAFYGMWPLLLLLLALPQRAYA
>EF560550_P7_P1a
ALENLVVLNAASLAGAHGLASFLVFFCFAWYLKGKWVPGAVYAFYGMWPLLLLLLALPQRAYA
>EU370656_P7_P1a
ALENLVVLNAASLAGTHGLASFLVFFCFAWYLRGKWAPGAVYAFYGMWPLLLLLLALPQRAYA
>EU370657_P7_P1a
ALENLVVLNAASLAGTHGLASFLVFFCFAWYLRGKWAPGAVYAFYGMWPLLLLLLALPQRAYA
>EU370658_P7_P1a
ALENLVVLNAASLAGTHGLASFLVFFCFAWYLRGKWAPGAVYAFYGMWPLLLLLLALPQRAYA
>EU370659_P7_P1a
ALENLVVLNAASLAGTHGLASFLVFFCFAWYLRGKWAPGAVYAFYGMWPLLLLLLALPQRAYA
>EU370660_P7_P1a
ALENLVVLNAASLAGTHGLASFLVFFCFAWYLRGKWAPGAVYAFYGMWPLLLLLLALPQRAYA
>EU370661_P7_P1a
ALENLVVLNAASLAGTHGLASFLVFFCFAWYLRGKWAPGAVYAFYGMWPLLLLLLALPQRAYA
>EU370662_P7_P1a
ALENLVVLNAASLAGTHGLASFLVFFCFAWYLRGKWAPGAVYAFYGMWPLLLLLLALPQRAYA
>EU370663_P7_P1a
ALENLVVLNAASLAGTHGLASFLVFFCFAWYLRGKWAPGAVYAFYGMWPLLLLLLALPQRAYA
>EU370664_P7_P1a
ALENLVVLNAASLAGTHGLASFLVFFCFAWYLRGKWAPGAVYAFYGMWPLLLLLLALPQRAYA
>EU370665_P7_P1a
ALENLVVLNAASLAGTHGLASFLVFFCFAWYLRGKWAPGAVYAFYGMWPLLLLLLALPQRAYA
>EU370618_P7_P1a
ALENLVVLNAASLAGTHGLASFLVFFCFAWYLRGKWAPGAVYAFYGMWPLLLLLLALPQRAYA
>EU370619_P7_P1a
ALENLVVLNAASLAGTHGLASFLVFFCFAWYLRGKWAPGAVYAFYGMWPLLLLLLALPQRAYA
>EU370620_P7_P1a
ALENLVVLNAASLAGTHGLASFLVFFCFAWYLRGKWAPGAVYAFYGMWPLLLLLLALPQRAYA
>EU370621_P7_P1a
ALENLVVLNAASLAGTHGLASFLVFFCFAWYLRGKWAPGAVYAFYGMWPLLLLLLALPQRAYA
>EU370622_P7_P1a
ALENLVVLNAASLAGTHGLASFLVFFCFAWYLRGKWAPGAVYAFYGMWPLLLLLLALPQRAYA
>EU370623_P7_P1a
ALENLVVLNAASLAGTHGLASFLVFFCFAWYLRGKWAPGAVYAFYGMWPLLLLLLALPQRAYA
>EU370624_P7_P1a
ALENLVVLNAASLAGTHGLASFLVFFCFAWYLRGKWAPGAVYAFYGMWPLLPLLLALPQRAYA
>EU370625_P7_P1a
ALGNLVVLNAASLAGTHGLASFLVFFCFAWYLRGKWAPGAVYAFYGMWPLLLLLLALPQRAYA
>EU370617_P7_P1a
ALENLVVLNAASLAGTHGLASFLVFFCFAWYLRGKCAPGAVYAFYGMWPLLLLLLALPQRAYA
>HM000538_P7_P1a
ALENLILLNAASLAGTHGLASFLVFFCFAWYLKGKWAPGAAYIFYGMWPLLLLLLALPQRAYA
>HM000541_P7_P1a
ALENLILLNAASLAGTHGLASFLVFFCFAWYLKGKWAPGAAYIFYGMWPLLLLLLALPQRAYA
>HM000540_P7_P1a
ALENLILLNAASLAGTHGLASFLVFFCFAWYLKGKWAPGAAYIFYGMWPLLLLLLALPQRAYA
>HM000539_P7_P1a
AFENLILLNAASLAGTHGLASFLVFFCFAWYLKGKWAPGAAYIFYGMWPLLLLLLALPQRAYA
>HM000542_P7_P1a
ALENLILLNAASLAGTHGLASFLVFFCFAWYLKGKWAPGAAYVFYGMWPLLLLLLALPQQAYA
>AF011752_P7_C1a
ALENLVILNAASLAGTHGLVSFLVFFRFAWYLKGRWVPGAVYAFYGMWPLLLLLLALPQRAYA
>EU362908_P7_C1a
ALENLVILNAASLAGTHGPVAFLVFFCFAWYLKGRWVPGAVYALYGVWPLLLLLMALPQRAYA
>EF407430_P7_C1a
ALENLVILNAASLAGTHGPVAFLVFFCFAWYLKGRWVPGAVYALYGVWPLLLLLMALPQRAYA
>EU781802_P7_C1a
ALENLVILNAASLAGTHGPVSFLVFFCFAWYLKGRWVPGAAYAFYGMWPLLLLLLALPQRAYA
>AJ812507_P7_D1a
ALEDLVVLNAASLAGTHGLVSFLVFFCFAWYLKGRWVPEAVYALYGMWPLLLLLLALPQRAYA
>AY956466_P7_C1a
ALENLVLLNAASLAGAHGLAPFLVFFCFAWYLKGRWVPGVAYAVYGMWPLLLLLLALPQRAYA
>AJ812538_P7_D1b
ALENLVVLNAASLAGAHGLVPFLVFFCFAWYLKGRWVPGAAYAVYGMWPLLLLLLALPQRAYA
>GQ870490_P7_P1a
ALENLVILNAASLAGTHGLVSFLVFFCFAWYLKGKWVPGAAYTFYGMWPLLLLLLALPQRACA
>GQ870476_P7_P1a
ALESLVILNAASLAGTHGLVSFLVFFCFAWYLKGKWVPGAVYTFYGMWPLLLLLLALPQRACA
>GQ870464_P7_P1a
ALENLVIPNAASLAGTHGLVSFLVFFCFPWYLKGKWVPGAVYTFYGMWPLLLLLLALPQRAYA
>EU781785_P7_C1a
ALENLIVLNAASLAGTHGLVSFLVFFCFAWCLKGRWVPGAAYALYGMWPLLLLLLALPQRAYA
>EU781822_P7_C1a
ALENLVILNAASLAGTQGLVSFLVFFCFAWCLKGKWAPGAVYALYGMWPLLLLLLALPQRAYA
>AM263217_P7
ALENLIVLNAASLAGTHGFVSFLAFFCLAWYLKGKWVPGAVYALYGMWPLLLLLLALPQRAYA
>EU677250_P7_C1a
ALENLVLLNAASLAGTHGVVSFLVFFCFAWYLRGRWAPGVAYAFYGMWPLLLLLLALPQRAYA
>EU677251_P7_C1a
ALENLVLLNAASLAGTHGVVSFFVFFCFAWYLRGRWAPGVAYAFYGMWPLLLLLLALPQRAYA
>EF407417_P7_C1a
ALENLVLLNAASLAGAHGFASFLMFFCFAWYLKGKWAPGVAYAFYGMWPLLLLLLALPQRAYA
>DQ061300_P7_P1a
ALENLVPLNAASLAGMHGLASFLVFFCFAWYLKGRWVPGVAYAFYGMWPLLLLLLALPQRAYA
>DQ061301_P7_P1a
ALENLVLLNAASLAGMHGLASFLVFFCFAWYLKGRWVPGVAYAFYGMWPLLLLLLALPQRAYA
>EF560521_P7_P1a
ALENLVLLNAASLAGMHGLASFLVFFCFAWYLKGRWVPGAAYAFYGMWPLLLLLLALPQRAYA
>DQ061302_P7_P1a
ALENLVLLNAASLAGMHGLASFLVFFCFAWYLKGRWVPGVAYAFYGMWPLLLLLWALPQRAYA
>EU781810_P7_C1a
ALENLILLNAASLAGAHGLASFLVFFCFAWYLKGRWVPGAAYAFYGTWPLLLLLLALPQRAYA
>EU781799_P7_C1a
ALENLVVLNAASLAGTHGLVSFLVFFCFAWYLKGRVVPGAVYALYGMWPLLLLLLALPQRAYA
>GQ848800_P7_D1a
ALENLVVLNAASLAGTHSLASFLVFFCLAWYLKGKWVPGAVYTFYGMWPLLLLLLALPQRAYA
>GQ848802_P7_D1a
ALENLVVLNAASLAGTHSLASFLVFFCLAWYLKGKWVPGAVYTFYGMWPLLLLLLALPQRAYA
>GQ848806_P7_D1a
ALENLVVLNAASLAGTHSLASFLVFFCLAWYLKGKWVPGAVYTFYGMWPLLLLLLALPQRAYA
>GQ848811_P7_D1a
ALENLVVLNAASLAGTHSLASFLVFFCLAWYLKGKWVPGAVYTFYGMWPLLLLLLALPQRAYA
>GQ848814_P7_D1a
ALENLVVLNAASLAGTHSLASFLVFFCLAWYLKGKWVPGAVYTFYGMWPLLLLLLALPQRAYA
>GQ848815_P7_D1a
ALENLVVLNAASLAGTHSLASFLVFFCLAWYLKGKWVPGAVYTFYGMWPLLLLLLALPQRAYA
>GQ848817_P7_D1a
ALENLVVLNAASLAGTHSLASFLVFFCLAWYLKGKWVPGAVYTFYGMWPLLLLLLALPQRAYA
>GQ848784_P7_P1a
ALENLVVLNAASLAGTHSLASFLVFFCLAWYLKGKWVPGAVYTFYGMWPLLLLLLALPQRAYA
>GQ848785_P7_P1a
ALENLVVLNAASLAGTHSLASFLVFFCLAWYLKGKWVPGAVYTFYGMWPLLLLLLALPQRAYA
>GQ848787_P7_P1a
ALENLVVLNAASLAGTHSLASFLVFFCLAWYLKGKWVPGAVYTFYGMWPLLLLLLALPQRAYA
>GQ848788_P7_P1a
ALENLVVLNAASLAGTHSLASFLVFFCLAWYLKGKWVPGAVYTFYGMWPLLLLLLALPQRAYA
>GQ848789_P7_P1a
ALENLVVLNAASLAGTHSLASFLVFFCLAWYLKGKWVPGAVYTFYGMWPLLLLLLALPQRAYA
>GQ848790_P7_P1a
ALENLVVLNAASLAGTHSLASFLVFFCLAWYLKGKWVPGAVYTFYGMWPLLLLLLALPQRAYA
>GQ848791_P7_P1a
ALENLVVLNAASLAGTHSLASFLVFFCLAWYLKGKWVPGAVYTFYGMWPLLLLLLALPQRAYA
>GQ848792_P7_P1a
ALENLVVLNAASLAGTHSLASFLVFFCLAWYLKGKWVPGAVYTFYGMWPLLLLLLALPQRAYA
>GQ848795_P7_P1a
ALENLVVLNAASLAGTHSLASFLVFFCLAWYLKGKWVPGAVYTFYGMWPLLLLLLALPQRAYA
>GQ848797_P7_P1a
ALENLVVLNAASLAGTHSLASFLVFFCLAWYLKGKWVPGAVYTFYGMWPLLLLLLALPQRAYA
>GQ848798_P7_P1a
ALENLVVLNAASLAGTHSLASFLVFFCLAWYLKGKWVPGAVYTFYGMWPLLLLLLALPQRAYA
>GQ848799_P7_D1a
ALENLVVLNAASLAGTHSLASFLVFFCLAWYLKGKWVPGAVYTFYGMWPLLLLLLALPQRAYA
>GQ848816_P7_D1a
ALENLVVLNAASLAGTHSLASFLVFFCLAWYLKGKWMPGAVYTFYGMWPLLLLLLALPQRAYA
>GQ848805_P7_D1a
TLENLVVLNAASLAGTHSLASFLVFFCLAWYLKGKWVPGAVYTFYGMWPLLLLLLALPQRAYA
>GQ848794_P7_P1a
ALENLVVLNAASLAGTHSLASFLVFFCFAWYLKGKWVPGAVYTFYGMWPLLLLLLALPQRAYA
>GQ848796_P7_P1a
ALENLVVLNAASLAGTHSLASFLVFFCFAWYLKGKWVPGAVYTFYGMWPLLLLLLALPQRAYA
>GQ848801_P7_D1a
ALENLVVLNAASLAGTHSLASFLVFFCLAWYLKGKWVPGAVYAFYGMWPLLLLLLALPQRAYA
>GQ848813_P7_D1a
ALENLVVLNAASLAGTHSLASFLVFFCLAWYLKGKWVPGAVYAFYGMWPLLLLLLALPQRAYA
>GQ848782_P7_P1a
ALENLVVLNAASLAGTHSLASFLVFFCLAWYLKGKWVPGAVYAFYGMWPLLLLLLALPQRAYA
>GQ848783_P7_P1a
ALEDLVVLNAASLAGTHSLASFLVFFCLAWYLKGKWVPGAVYTFYGMWPLLLLLLALPQRAYA
>GQ848781_P7_P1a
ALENLVVLNAASLAGTHSLASFLVFFCLAWYLKGKWVPGAVYTIYGMWPLLLLLLALPQRAYA
>GQ848807_P7_D1a
ALENLVVLNAASLAGTHSLASSLVFFCLAWYLKGKWVPGAVYTFYGMWPLLLLLLALPQRAYA
>AJ812512_P7_D1a
ALENLAVLNAASLAGTHGFASFLVFFCFAWYLKGRWVPGAVYAFYGMWPLLLLLLALPQRAYA
>DQ061322_P7_P1a
ALENLVLLNAASLAGTHGFASFLVFFCFAWYLKGRWVPGAAYAFCGMWPLLLLLLALPQRAYA
>DQ061321_P7_P1a
ALENLVLLNAASLAGTHGFASFLVFFCFAWYLKGRWVPGAAYAFYGMRPLLLLLLALPQRAYA
>GQ870513_P7_D1a
ALENLVILNAASLAGTHGLVSFLVFFCFARYLKGKWVPGAVYTFYGMWPLLLLLLALPQRAYA
>GQ870463_P7_P1a
ALENLVILNAASLAGTHGLVSFLVFFCFAWYLKGKWVPGAVYTFYGMWPLLLLLSALAQRAYA
>EU862840_P7_C1a
ALENLVVLNAASLAGTRGLASFLVFFCLAWYLKGKWAPGAAYALYGMWPLLLLLLALPQRAYA
>EF560558_P7_P1a
ALENLVLLNAASLAGTRGLVSFLVFFCIAWYLKGKWAPGAAYAFYGMWPLLLLLLALPQRAYA
>FJ538083_P7_D1a
ALKNLVMLNAASLARTHGLVSFLVFFCFAWYLKGRWVPGATYVLYGMWPLLLLLLALPQRAYA
>EU781819_P7_C1a
ALENLVVLNAASLAGTHGVIPFLVFFCFAWYLKGRWVPGATYAVCGMWPLLLLLLALPQRAYA
>EU239716_P7_C1a
ALENLMILNAASLAGTHGFVSFLVFFCFAWYLKGKWAPGAVYAFYGMWPFLLLLLTLPQRAFA
>L27878_P7
ALENLVLLNAASLAGTHGLVSFLVFFCFARYLKGKWVPGVAYAVYGMWPLLLLLLALPQRAYA
>L27883_P7
ALENLVLLNAASLAGTHGLVSFLVFFCFARYLKGKWVPGVAYAVYGMWPLLLLLLALPQRAYA
>L27885_P7
ALENLVLLNAASLAGTHGLVSFLVFFCFARYLKGKWVPGVAYAVYGMWPLLLLLLALPQRAYA
>L27887_P7
ALENLVLLNAASLAGTHGLVSFLVFFCFARYLKGKWVPGVAYAVYGMWPLLLLLLALPQRAYA
>L27889_P7
ALENLVLLNAASLAGTHGLVSFLVFFCFARYLKGKWVPGVAYAVYGMWPLLLLLLALPQRAYA
>L27890_P7
ALENLVLLNAASLAGTHGLVSFLVFFCFARYLKGKWVPGVAYAVYGMWPLLLLLLALPQRAYA
>L27880_P7
ALENLVLLNAASLAGTHGLVSFLVFSCFARYLKGKWVPGVAYAVYGMWPLLLLLLALPQRAYA
>AJ812545_P7_D1a
ALENLVVLNAASLAGTHGPVFLLVFFCFAWYLKGKWVPGAAYALYGMWPFLLLLLALPHRAYA
>GQ870492_P7_P1a
ALENLVILNAASLAGTHSLVSFLVFFCFAWYLKGKWVPGAVYTFYGMRPLPLLLLALPQRAYA
>FJ538089_P7_D1a
-LENLITLNAASLAGTHGLASFLVFFCFAWYLKGRWVPGAVYALYGMWPLLLLLLALPQRAYA
>AY051292_P7_C1c
ALENLIVLNAASLAGTHGIVPFFIFFCAAWYLKGKWAPGLVYSVYGMWPLLLLLLALPQRAYA
>D14853_P7_C1c
ALENLIVLNAASLVGTHGIVPFFIFFCAAWYLKGKWAPGLAYSVYGMWPLLLLLLALPQRAYA
>AY651061_P7_C1c
ALENLIVLNAASLVGTHGIVPFFIFFCAAWYLKGKWAPGLAYSVYGMWPLLLLLLALPQRAYA
>AJ812396_P7_D1a
ALENLVVLNAASLAGTHGVLAFLIFFCAAWYIKGRWVPMAAYAFYGMWPLLLLVLALPQQAYA
>AJ812397_P7_D1a
ALENLVVLNAASLAGTHGVLAFLIFFCAAWYIKGRWVPMAAYAFYGMWPLLLLVLALPQQAYA
>AJ812399_P7_D1a
ALENLVVLNAASLAGTHGVLAFLIFFCAAWYIKGRWVPMAAYAFYGMWPLLLLVLALPQQAYA
>AJ812400_P7_D1a
ALENLVVLNAASLAGTHGVLAFLIFFCAAWYIKGRWAPMAAYAFYGMWPLLLLVLALPQQAYA
>AJ812401_P7_D1a
ALENLVVLNAASLAGTHGVLAFLILFCAAWYIKGRWVPMAAYAFYGMWPLLLLVLALPQQAYA
>AJ812398_P7_D1a
ALENLVVLNAASLAGTHGVLAFLIFFCAAWYIKGRWVPMAADAFYGMWPLLLLVLALPQQAYA
>FJ538093_P7_D1a
--ENLVVLNAASLAGAHGLVSFLAFFCFAWYLKGKWVPGAVYALYGMWPLLLLLLALPQRAYA
>FJ538084_P7_D1a
-----VLLNAASLAGAHGLVSFLVFFCFAWYLKGRWVPGVAYAFYGMWPLLLLLLALPQRAYA
>FJ538094_P7_D1a
----LIILNAASLAGTHGLASFLVFFCFAWYLKGRWVPGAAYALYGMWPLLLLLLALPQRAYA
>EF407431_P7_C1a
ALENLVLLNAASLAGAHGLVSFLG-FSACMVLKGRWVPGVAYAVYGMWPLLLLLLALPQRAYA
>FJ538049_P7_D1b
------VLKAASVAGTHGILSFLVFFCAAWYIKGRLVPGAAYALYGVWPLLLLLLALPPRAYA
>D63821_P7_C3k
ALENLIVLNAISAAGTHGIWWSLVAFCVAWHVRGRIFPIAVYSIVGLWPLLLLVLMLPYRAYA
>EF420128_P7_P3a
ALENLVTLNAVAAAGTHGVGWYLVAFCAAWYVRGKLVPLVTYSLTGLWSLAILVLLLPQRAYA
>GQ356216_P7_C3a
ALENLVTLNAVAAAGTHGIGWYLVAFCAAWYVRGKLVPLVTYSLTGLWSLALLVLLLPQRAYA
>AM423050_P7_D3a
ALENLVTLNAVAAAGTHGIGWYLVAFCAAWYVRGKLVPLVTYSLTGLWSLALLVLLLPQRAYA
>D28917_P7_C3a
ALENLVTLNAVAAAGTHGIGWYLVAFCAAWYVRGKLVPLVTYSLTGLWSLALLVLLLPQRAYA
>D17763_P7_C3a
ALENLVTLNAVAAAGTHGIGWYLVAFCAAWYVRGKLVPLVTYSLTGLWSLALLVLLLPQRAYA
>AM423052_P7_D3a
ALENLVTLNAVAAAGTHGIGWYLIAFCAAWYVRGKLVPLVTYSLTGLWSLALLVLLLPQRAYA
>GQ356213_P7_C3a
ALENLVTLNAVAAAGTHGIGWYLVAFCAAWYVRGKLVPLVTYSLAGLWSLALLVLLLPQRAYA
>GQ356205_P7_C3a
ALENLVTLNAVAAAGTHGIGWYLVAFCAAWYVRGRLVPLLTYSLTGLWSLALLVLLLPQRAYA
>DQ430819_P7_C3a
ALENLVTLNAVAVAGTHGFGWYLVAFCAAWYVRGKLVPLVTYSLTGLWSLALLVLLLPQRAYA
>DQ430820_P7_C3a
ALENLVTLNAVAAAGTHGFGWYLVAFCAAWYVRGKLVPLVTYSLTGLWSLALLVLLLPQRAYA
>AM423054_P7_D3a
ALENLITLNAVAAAGTHGIGWYLVAFCAAWYVRGKLVPLVTYGLTGLWSIALLVLLLPQRAYA
>AM423047_P7_D3a
ALENLVTLNAVAAAGTHGIGWYLIVFCAAWYVRGRLVPLVTYSLTGLWSLALLVLLLPQRAYA
>GQ356200_P7_C3a
ALENLVTLNAVAAAGTHGIGWYLVVFCAAWHVRGKLVPLITYSLTGLWSLALLVLLLPQRAYA
>GQ356211_P7_C3a
ALENLVTLNAVAAAGTHGIGWYLVVFCAAWHVRGKLVPLVTYSLTGLWSLALLVLLLPQRAYA
>GQ356214_P7_C3a
ALENLVTLNAVAAAGTHGIGWYLVVFCAAWHVRGRLVPLVTYSLTGLWSLALLVLLLPQRAYA
>AM423048_P7_D3a
ALENLVTLNAVAAAGTHGIGWYLVVFCAAWHVRGRLVPLVTYSLTGLWSLALLVLLLPQRAYA
>GQ356201_P7_C3a
ALENLVTLNAVAAAGTHGIGWYLVAFCAAWHVRGKLVPLVTYSLTGLWSLALLVLLLPQRAYA
>GQ356217_P7_C3a
ALENLVTLNAVAAAGTHGIGWYLVAFCAAWHVRGKLVPLVTYSLTGLWSLALLVLLLPQRAYA
>GQ356209_P7_C3a
ALENLVTLNAVAAAGTHGVGWYLVAFCAAWHVRGKLVPLVTYSLTGLWSLALLVLLLPQRAYA
>GQ356203_P7_C3a
ALENLVTLNAIAAAGTHGIGWYLIAFCAAWHVRGKLVPLVTYSLTGLWSLALLVLLLPQRAYA
>GQ356204_P7_C3a
ALENLVTLNAVAAAGTHGIGWYLIAFCAAWHVRGKLVPLVTYSLTGLWSLALLVLLLPQRAYA
>GQ356206_P7_C3a
ALENLVTLNAVAAAGTHGIGWYLVAFCAAWHLRGKLVPLVTYSLTGLWSLALLVLLLPQRAYA
>DQ437509_P7_C3a
ALENLVTLNAVAVAGTHGIGWYLVAFCAAWHVRGKLVPLVTYSLTGLWSLALLVLLLPQRAYA
>GQ356202_P7_C3a
ALENLITLNAVAAAGTHGIGWYLVAFCAAWHVRGKLVPLVTYGLTGLWSLALLVLLLPQRAYA
>GQ356212_P7_C3a
ALENLVTLNAVAAAGTHGIGWYLVAFCAAWHVRGKLVPLVTYGLTGLWSLALLVLLLPQRAYA
>GQ356210_P7_C3a
ALENLVTLNAVAAAGTHGIGWYLVAFCAAWHIRGRLVPLVTYGLTGLWSLALLVLLLPQRAYA
>GQ356208_P7_C3a
ALENLVTLNAIAAAGTHGIGWYLVAFCAAWHVRGRLVPLVTYSLTGLWSLAVLVLLLPQRAYA
>GQ356215_P7_C3a
ALENLITLNAVAAAGTHGIGWYLVAFCAAWHVRGRLVPLVTYSLTGLWSLAVLVLLLPQRAYA
>X76918_P7_C3a
ALENLVTLKAVAAAGTHGIGWYLVAFCAAWHVRGKLVPLVTYSLTGLWSLALLVLLLPQRAYA
>AM423053_P7_D3a
ALENLVTLNAVAAAGIHGIGWYLVAFCAAWHVRGRLVPLVTYSLTGLWSLALLVLLLPQRAYA
>AY956467_P7_C3a
ALENLVTLNAVAAAGTHGIGWYLVAFIAAWYVRGKLVPLVTYSLTGLWSLALLVLLLPQRAYA
>AF046866_P7_C3a
ALENLVTLNAVAAAGTHGIGWYLVAFCAAWYVRGKLVPVVTYSLTGLWPLALLVLMLPQRAYA
>AM423051_P7_D3a
ALENLVTLNAVAAAGVHGFGWYLVAFCAAWHVRGKLVPLVTYGLTGLWSLALLVLLLPQRAYA
>GQ356207_P7_C3a
ALENLVTLNAVAAAGTHGIVWYLVAFCAAWHVRGRLVPLVTYSLTGLWSLALLVLLLPQRAYA
>AM423049_P7_D3a
ALENLVTLNAVAAAGTHGIVWYLVAFCAAWHVRGKLVPLVIYSLTGLWSLALLILLLPQRAYA
>GU814263_P7_C3a
ALENLVTLNAVAAAGTHGIGWYLVAFCAAWYVRGKLVPLTIYGLTGLWSLALLVLLLPQRAYA
>D49374_P7_C3b
AMENLVMLNALSAAGQQGYVWYLVAFCAAWHIRGKLVPLITYGLTGLWPLALLDLLLPQRAYA
>FJ407092_P7_D3i
AMENLIMLNAVSAAGVQGHFWYLVVFCAAWHVRGKLVPLVTYSLTGLWSLALLVLLLPQRAYA
>EF108306_P7_P7a
ALENLIHLNAASLAGTHGIWWLLLVFCASWHLRGRVVPLVTYGICGMWPFFLMLLSLPPRAYA
>D63822_P7_C6g
ALENLIVLNAASAAATRGWECFLLFMCWAWYVRGRVVPAVTYGLLNLWPLLLLVLLLPHRAYA
>DQ314806_P7_C6g
ALENLIVLNAASAAATRGWECFLLFICWAWYVRGRVVPAATYGFLNLWPLLLLVLLLPHRAYA
>EU246940_P7_D6
ALENLIVLNAASAAGSHGLGWCLVFLCCAWYVKGRLVPAATYGLLQLWPLLLLMLALPQRAFA
>EF420130_P7_P6e
ALENLIVLNAASAASIHGWGWCLVFLCCAWYIKGRLVPATTYGLLGLWPLLLLVLALPQRAFA
>EU246932_P7_C6e
ALENLIVLNAASAASIHGWGWCLVFLCCAWYIKGRLVPATTYGLLGLWPLLLLVLALPQRAFA
>DQ314805_P7_C6e
ALENLIVLNAASAASIHGWGWCFVFLCCAWYIKGRVVPATTYGLLGLWPLLLLVLALPQRAFA
>EU246931_P7_C6e
ALENLIVLNAASAASIHGWGWCFVFLCCAWYIKGRLVPAATYGLLQLWPLLLLILALPQRAFA
>EU408327_P7_C6o
ALENLIVLNAASAASMQGWIWCVVYICCAWYIKGRLVPAATYGLLQLWPLLLLVLALPQRAFA
>EU246934_P7_C6o
ALENLIVLNAASAASLHGWIWCAVFICCAWYIKGRLVPAATYGLLQLWPLLLLVLALPQRAFA
>EF424627_P7_C6o
ALENLIVLNAASAASLQGWGWCIIFICCAWYIKGRLVPAATYGLLQLWPLLLLVLALPQRAFA
>EU246939_P7_C6t
ALENLIVLNAASAASKCGWGWCLVFLCCAWYIKGRLVPAATYGLLQLWPLLLLILALPHRAFA
>EF632071_P7_C6t
ALENLFVLNAASAASKCGWGWCLVFLCCAWYIKGRLVPATTYGLLQLWPLLLLILALPHRAFA
>EF632069_P7_C6t
ALENLIVLNAASAASKCGWGWCLVFLCCAWYIKGRLVPGVTYGLLQLWPLLLLVLALPQRAFA
>EF632070_P7_C6t
ALENLFVLNAASAASKCGWGWCLVFLCCAWYIKGRLVPAVTYGLLQLWPLLLLILALPQRAFA
>DQ835760_P7_C6f
ALENLIVLNAASAASSHGWIWCIVFVCSAWYIKGRFIPAATYGLLQLWPLLLLVLALPHRAYA
>DQ835764_P7_C6f
ALENLIVLNAASAASSHGWIWCIVFVCSAWYIKGRFIPAATYGLLQLWPLLLLVLALPHRAYA
>EU246936_P7_C6f
ALENLIVLNAASAASSHGWIWCIVFVCSAWYIKGRFIPAATYGLLQLWPLLLLVLALPQRAYA
>EU408328_P7_C6r
ALENLVVLNAASAASNQGWLWCLVFVCSAWYIKGRFVPAVTYGLLQLWPLLLLVLALPQRAYA
>EF424626_P7_C6p
ALENLITLNAAAAASMQGWWWCLAFVCCAWYIRGRFVPAVTYGLLQIWPLLLLVLALPQRAFA
>EU408330_P7_D6u
ALENLVILNAASAASNQGWVWCLLFLCCAWYIKGRAVPAFTYGLLQLWPLLLLLLALPPRAFA
>EU408331_P7_D6u
ALENLIILNAASAASNQGWVWCLLFLCCAWYIKGRAVPAFTYGLLQLWPLLLLLLALPPRAFA
>EU408332_P7_D6u
ALENLIILNAASAASNQGWVWCLLFLCCAWYIKGRAVPAFTYGLLQLWPLLLLLLALPPRAFA
>D84263_P7_C6d
ALENLIVLNAASAASSQGWIYCLVFICCAWYIKGRVVPGATYAILHLWPLLLLVLALPQRAYA
>EF424629_P7_C6c
AMENLVMLNAASAASKQGWIWCAVFVLFAWYIKGRVVPAFTYGLLQLWPLLLLVLALPQRAYA
>EU158186_P7_D6v
ALENLVVINAVSASSNHGWLWGLLVIVAAWYIKGRAVPAFTYGILQLWPLLLLLLVLPQRAYA
>EU798761_P7_D6v
ALENLVVINAVSASSNHGWLWGLLVIVAAWYIKGRAVPAFTYGILQLWPLLLLLLVLPQRAYA
>FJ435090_P7_D6v
ALENLVVINAVSASSNHGWLWGLLVIVAAWYIKGRAVPAFTYGILQLWPLLLLLLVLPQRAYA
>EU798760_P7_D6v
ALENLVVINAVSASSNHGWLWGLLVIVAAWHIKGRAVPAFTYGILQLWPLLLLLLVLPQRAYA
>DQ278892_P7_D6
ALENLISLNAAAAAGTHRWVWGLAFICLAWHVRGRLGPVVAYGALQLWPLLLLVLALPPRAYA
>EU643834_P7_D6
ALENLINLNAAAAAGIHGWVWGLVFICLAWHVRGRLAPAAAYGALQLWPLLLLVLALPRRAYA
>EU643836_P7_D6
ALENLINLNVAAAASIHGWAWGLAFICLAWHVRGRLAPAAAYGALQLWPLLLLVLALPPRAYA
>EF420132_P7_P6l
ALENLIVLNATSAASSQGWMWGLIFICFAWHVRGRLVPLTTYALLQMWPLLLLVLALPRRAFA
>EU246933_P7_C6l
ALENLIVLNATSAASSQGWMWGLIFICFAWHVRGRLVPLTTYALLQMWPLLLLVLALPRRAFA
>EF424628_P7_C6l
ALENLIVLNATSAASSQGWVWGLIFICFAWHVRGRLVPLTTYALLQMWPLLLLVLVLPQRAFA
>D84264_P7_C6k
ALENLIVLNATSAAGSQGWVWGVVFICAAWYIRGRAAPITTYAILQLWPLLLLVLALPRRAYA
>DQ835762_P7_C6i
ALENLIVLNAASAAGNHGLVWGLIFICCVWHVRGRLVPLSTYAFLQLWPLLLLVLALPRRAYA
>DQ835770_P7_C6i
ALENLIVINAASAASCQGLLWGLIFICCAWHVRGRFVPLSTYAVLQLWPLLLLVLALPRRAYA
>EU246935_P7_C6i
ALENLIVINAASAASCQGLLWGLVFICCAWHVRGRFVPLSTYAFLQLWPLLLLVLALPRRAYA
>D84265_P7_C6h
ALENVIVLNAASAASCQGLLWGLIFICCAWHVRGRAVPVTTYALLQLWPLLLLILALPRRAYA
>DQ835761_P7_C6j
ALENLVVLNAASAASCQGILWGLAFICCAWHVRGRVVPLATYAILQIWPLLLLVLTLPRRAYA
>DQ835769_P7_C6j
ALENLIVLNAASAASCQGILWGLAFICCAWHIRGRVVPLATYAILQIWPLLLLVLTLPRRAYA
>DQ835763_P7_D6m
ALENLIILNAASAASNQGLLCGLLFVCFAWYVRGRAIPGLTYALLQLWPLLLLLLCLPQRAFA
>DQ835765_P7_D6m
ALENLIILNAASAASNQGLLCGLLFVCFAWYVRGRAVPGLTYALLQLWPLLLLLLCLPQRAFA
>DQ835766_P7_D6m
ALENLIILNAASAASNQGLLCGLLFVCFAWYVRGRAVPGLTYALLQLWPLLLLLLCLPQRAFA
>DQ835767_P7_D6m
ALENLIILNAASAASNQGLLCGLLFVCFAWYVRGRAVPGLTYALLQLWPLLLLLLCLPHRAFA
>DQ278894_P7_D6n
ALENLIVLNATSAVSNQGLLFGLVFICIAWHIRGRAAPLFAYAWLQLWPLLLLVLCLPRRAFA
>AY878652_P7_D6n
ALENLIVLNATSAVSNQGLLFGLVFICIAWHIRGRAAPLFAYAWLQLWPLLLLVLCLPRRAFA
>EU246937_P7_D6n
ALENLIVLNATSAVSNQGLLFGLVFICIAWHIRGRAAPLFAYACLQLWPLLLLVLCLPRRAFA
>EU246938_P7_D6n
ALENLIVLNATSAVSNQGLLFGLVFICIAWHIRGRAAPLFAYACLQLWPLLLLVLCLPRRAFA
>DQ835768_P7_D6n
ALENLIVLNATSAVSNQGLLFGLIFICFAWHIRGRAVPLFAYACLQLWPLLLLLLCLPRRAFA
>DQ278891_P7_D6k
ALENLIILNAASAASNQGWVCGIAFICAAWYIRGKCAPITLYAILRMWPLLLLVLALPRRAYA
>AY878650_P7_D6k
ALENLIILNAASAASNQGWVCGIAFICAAWYIRGKCAPITLYAILRMWPLLLLVLALPRRAYA
>DQ278893_P7_D6k
ALENLIILNAASAASTQGWICGIAFICAAWYIRGKYAPITVYATLQMWPLLLLVLALPHRAYA
>AY878651_P7_D6k
ALENLIILNAASAASTQGWICGIAFICAAWYIRGKYAPITVYATLQMWPLLLLVLALPHRAYA
>AY859526_P7_C6a
AVERLVVLNAASAAGTAGWWWAVLFLCCVWYVKGRLVPACTYMALGMWPLLLTILALPHRAYA
>DQ480521_P7_C6a
AVERLVVLNAASAAGTAGWWWAVLFLCCVWYVKGRLVPACTYMALGMWPLLLTILALPHRAYA
>DQ480520_P7_C6a
AVERLVVLNAASAAGTAGWWWAVLFLCCAWYVKGRLVPACTYMALGMWPLLLTILALPHRAYA
>DQ480513_P7_C6a
AVERLVVLNAASAAGTVGWWWAVLFLCCVWYVKGRLVPACTYMALGMWPLLLTLLALPPRAYA
>DQ480516_P7_C6a
AVERLVVLNAASAAGTAGWWWAVLFLCCVWYVKGRLVPACTYMALGMWPLLLTILALPPRAYA
>DQ480518_P7_C6a
AVERLVVLNAASAAGTAGWWWAVLFLCCVWYVKGRLVPACTYMALGMWPLLLTILALPPRAYA
>DQ480519_P7_C6a
AVERLVVLNAASAAGTAGWWWAVLFLCCVWYVKGRLVPACTYMALGMWPLLLTILALPPRAYA
>Y12083_P7_C6a
AVERLVVLNAASAAGTAGWWWAVLFLCCVWYVKGRLVPACTYMALGMWPLLLTILALPPRAYA
>DQ480515_P7_C6a
AMERLVVLNAASAAGTAGWWWAVLFLCCVWYVKGRLVPACTYMAMGMWPLLLTILVLPPRAYA
>DQ480523_P7_C6a
AVERLVVLNAASAAGTAGWWWAVLFLCCVWYVKGRLVPACTYTALGMWPLLLTILALPRRAYA
>DQ480522_P7_C6a
AVERLVVLNAASAASAAGWWWAVLFLCCVWYVKGRLVPACTYMALGMWPLLLTILALPPRAYA
>DQ480514_P7_C6a
AMERLVVLNAASAAGTASWWWAVLFLCCVWYVKGRLVPACTYAALGMWPLLLTILALPPRAYA
>DQ480512_P7_C6a
AVERLVVLNAASAAGTAGWWWAVLFLCCAWYVKGRFVPACTYMALGMWPLLLTLLALPRRAYA
>DQ480517_P7_C6a
AVERLVVLNAASAAGTAGWWWAVLFLCCAWYVKGRIVPACTYMALGMWPLLLAILTLPHRAYA
>EU246930_P7_C6a
AVERLVVLNAASAAGTAGWWWAILFLCCAWYVKGRLVPVCTYIALGMWPLLLAILALPHRAYA
>D84262_P7_C6b
ALERLVVLNAASAAGTAGWCWTLIFLCCVWHVKGRLVPACTYTALGMWPILLVILALPQRAYA
>DQ480524_P7_C6a
AVERLVVINAASAACTVGWWRAVLFLCCVWDVKGRLVPACAYMTLGMWPFLLQILALPRRAYA
>AF169002_P7_C2a
ALEKLVVLHAASAASCNGFLYFVIFFVAAWYIKGRAVPLAAYSLTGLWSFCLLLLVLPQQAYA
>AF238483_P7_C2a
ALEKLVVLHAASAASCNGFLYFVIFFVAAWYIKGRAVPLAAYSLTGLWSFCLLLLALPQQAYA
>AB047641_P7_C2a
ALEKLVVLHAASAASCNGFLYFVIFFVAAWYIKGRAVPLATYSLTGLWSFCLLLLALPQQAYA
>AB047643_P7_C2a
ALEKLVILHAASAASCNGFLYFVIFFVAAWHIKGRAVPLAAYSLTGLWSFCLLLLALPQQAYA
>AF169005_P7_C2a
ALEKLVVLHAASAASCNGFLYFVIFFVAAWYIKGRAVPLAAYSLTGLWPFCLLLLALPQQAYA
>AF238484_P7_C2a
ALEKLVILHAASAASCNGFLYFVIFFVAAWYIKGRAVPLAAYSLTGLWPFCLLLLALPQQAYA
>AF238481_P7_C2a
ALEKLVVLHAASAASCNGFLYFVIFFVAAWYIKGRAVPLAAYSLTGLWPFCLLVLALPQQAYA
>AB047644_P7_C2a
ALEKLVVLHAASAASCNSFLYFVIFFVAAWYIKGRAVPLAAYSLTGLWPFCLLLLALPQQAYA
>AB047642_P7_C2a
ALEKLVVLHAASAASCNGFLYFVIFFIAAWHIKGRAVPLAAYSLTGLWPFCLLLLALPQQAYA
>AB047645_P7_C2a
ALEKLVVLHAASTASCNGFLYFVIFFVAAWYIKGRAVPLATYSLTGLWPFCLLLLALPQQAYA
>AF238485_P7_C2a
ALEKLVVLHAASAASCNGFLYFVIFFVAAWYIKGRVVPLATYSLTGLWPFCLLLLALPQQAYA
>AF238482_P7_C2a
ALEKLVVLHAASAASCNGLLYFVIFFVAAWYIKGRAVPLAAYSLTGLWPFCLLLLVLPQQAYA
>AB047640_P7_C2a
ALEKLVVLHAASAASCNGFLYFVIFLVAAWHIKGRVVPLAAYSLTGLWPFCLLLLALPQQAYA
>AF177036_P7_C2a
ALEKLVILHAASAASCNGFLYFVIFFVAAWYIKGRVVPLATYSLTGLWSFSLLLLALPQQAYA
>D00944_P7_C2a
ALEKLVVLHAASAASCNGFLYFVIFFVAAWYIKGRVVPLATYSLTGLWSFGLLLLALPQQAYA
>AY746460_P7_C2a
ALEKLVVLHAASAASCNGPLYFVIFFVAAWYFKGRVVPLAAYSLTGLWAFCLLLLALPQQAYA
>AB047639_P7_C2a
ALEKLVVLHAASAANCHGLLYFAIFFVAAWHIRGRVVPLTTYCLTGLWPFCLLLMALPRQAYA
>DQ155561_P7_D2i
ALEKLVVLHAASAASSHGLLYFILFFVAAWYIKGRAVPLATYSLLGQWPFFLLLLALPQQAYA
>DQ155560_P7_PRF_6p2i
ALERLVVLHAASAASSNGLLCFILFFVAAWYIKGRAVPLATYSLIGLWPFVLLLLVLPQQAYA
>AB031663_P7_C2k
ALEKLVILHAASAASSHGMLCFIIFFIAAWYIKGRVTPLVTYSYLGMWSFSLLLLALPQQAYA
>AY070170_P7
ALEKLVILHAASAASSNGMICFIIFFIAAWHIKGRAVPLAAYSYLGLWSFSLLLLALPQQAYA
>AY070215_P7_P2k
ALEKLVILHAASAASSNGIICFIIFFIAAWHIKGRAAPLAAYSYLGLWSFSLLLLALPQQAYA
>AY070172_P7
ALEKLVTLHAASAASSNGIICFIIFFIAAWHIKGRAVPLAAYSYLGLWSFSLLLLALPQQAYA
>AY070214_P7_P2k
ALEKLVTLHAASAASSNGIICFIIFFIAAWHIKGRVVPLAAYSYLGLWSFSLLLLALPQQAYA
>AY070171_P7
ALEKLVILHAASAASFNGIICFTIFFIAAWHIKGRVVPLATYSYLGLWSFSLLLLALPQQAYA
>AY587845_P7_PRF_1b2k
ALEKLVILHAASAASFNGIICFTIFFIAAWHIKGRVVPLATYSYLGLWSFSLLLLALPQQAYA
>FJ821465_P7_PRF_1b2k
ALEKLVILHAASAASSNGIICFIIFFIAVWHIKGRVVPLATYSYLGLWSFSLLLLALPQQAYA
>AY764175_P7
ALEKLVILHAASAASSNGIVCFAIFFIAAWHIRGRAVPLATYSYLGLWSFSLLLLALPQQAYA
>AY764171_P7
ALEKLVILHAASAASSTGIICFTIFFIAVWHIKGRAVPLATYSYLGLWSFSLLLLALPQQAYA
>AM408911_P7_D5
ALEKLVILHAASAASSNGPLYFILFFIAAWYIKGRITPMTAYGLLDLWPFVLLLLALPQQAYA
>EF026073_P7
ALEKLVILHAASAASSNGPLYFILFFIAAWYIKGRITPMTAYGLLDLWPFVLLLLALPQQAYA
>D50409_P7_C2c
ALEKLVILHAASAASSNGLLYFILFFVAAWCIKGRAVPMVTYTLLGCWSFVLLLMALPHQAYA
>AB030907_P7_C2b
ALEKLIILHSASAASANGPLWFFIFFTAAWYLKGRVVPAATYSVLGLWSFLLLVLALPQQAYA
>AY232735_P7_C2b
ALEKLIILHSASAASANGPLWFFIFFTAAWYLKGRVVPAATYSVLGLWSFLLLVLALPQQAYA
>AY232734_P7_C2b
ALEKLIILHSASAASANGPLWFFIFFTAAWYLKGRVVPAATYSVLGLWSFLLLVLALPQQAYA
>AY232740_P7_C2b
ALEKLIILHSASAASANGPLWFFIFFTAAWYLKGRVVPAATYSVLGLWSFLLLVLALPQQAYA
>AY232741_P7_C2b
ALEKLIILHSASAASANGPLWFFIFFTAAWYLKGRVVPAATYSVLGLWSFLLLVLALPQQAYA
>AF238486_P7_C2b
ALEKLIILHSASAASANGPLWFFIFFTAAWYLKGRVVPVATYSVLGLWSFLLLVLALPQQAYA
>AY232731_P7_C2b
ALEKLIILHSASAASANGPLWFFIFFTAAWYLKGRVVPVATYSVLGLWSFLLLVLALPQQAYA
>D10988_P7_C2b
ALEKLIILHSASAASANGPLWFFIFFTAAWYLKGRVVPVATYSVLGLWSFLLLVLALPQQAYA
>AY232742_P7_C2b
ALEKLIILHSASAASANGPLWFFIFFTAAWYLKGRVVPVATYSVLGLWSFLLLVLALPQQAYA
>AY232745_P7_C2b
ALEKLIILHSASAASANGPLWFFIFFTAAWYLKGRVVPVATYSVLGLWSFLLLVLALPQQAYA
>AY232743_P7_C2b
ALEKLIILHSASAASANGPLWFFIFFTAAWYLKGRVVPVATYSVLGLWSFLLLVLALPQQAYA
>AY232744_P7_C2b
ALEKLIILHSASAASANGPLWFFIFFTAAWYLKGRVVPVATYSVLGLWSFLLLVLALPQQAYA
>AY232730_P7_C2b
ALEKLIILHSASAASANGPLWFFIFFAAAWYLKGRVVPVATYSVLGLWSFLLLVLALPQQAYA
>EU643835_P7_D6
ALEKLIILHSASAASANGPLWFFIFFIAAWYFKGRVVPAATYSVLGLWSFLLLVLALPQQAYA
>AF348703_P7_D2b
ALEKLIILHSASAASANGPLWFFIFFVAAWYLKGRVVPMATYSVLGLWSFLLLVLALPQQAYA
>AY232738_P7_C2b
ALEKLIILHSASAASANGPMWFFIFFIAAWYLKGRVVPMATYSVLGLWSFLLLVLALPQQAYA
>AY232739_P7_C2b
ALEKLIILHSASAASANGPMWFFIFFIAAWYLKGRVVPVATYSVLGLWSFLLLVLALPQQAYA
>DQ430815_P7_C2b
ALEKLIILHSASAASANGPLWFFIFFIAAWYLKGRVVPVATYSALGLWSFLLLVLALPQQAYA
>DQ430817_P7_C2b
ALEKLIILHSASAASANGPLWFFIFFIAAWYLKGRVVPVATYSALGLWSFLLLVLALPQQAYA
>AY232732_P7_C2b
ALEKLIVLHSASAASANGPLWFFIFFIAAWHLKGRVVPVATYSVLGLWSFLLLVLALPQQAYA
>AY232733_P7_C2b
ALEKLIVLHSASAASANGPLWFFIFFIAAWHLKGRVVPVATYSVLGLWSFLLLVLALPQQAYA
>DQ364460_P7_PRF_1b2b
ALEKLIILHSASAASANGPLWFFIFFTAAWYFKGRVVPVATYSALGLWSFLLLVLALPRQAYA
>AY232748_P7_C2b
ALEKLIILHSASAASANGPLWFFIFFTAAWYLKGRVVPAATYSVLGLWSFLLLVLALPRGAYA
>AY232749_P7_C2b
ALEKLIILHSASAASANGPLWFFIFFTAAWYLKGRVVPAATYSVLGLWSFLLLVLALPRGAYA
>AY232736_P7_C2b
ALEKLIILHSASAASANGLLWFFIFFTAAWYLKGRVVPVATYSVLGLWSFLLLVLALPQQAYA
>AY232737_P7_C2b
ALEKLIILHSASAASANGLLWFFIFFTAAWYLKGRVVPVATYSVLGLWSFLLLVLALPQQAYA
>AY232746_P7_C2b
ALEKLIILHSASAASANGLLWFFIFFTAAWYLKGRVVPVATYSVLGLWSFLLLVLALPRQAYA
>AY232747_P7_C2b
ALEKLIILHSASAASANGLLWFFIFFTAAWYLKGRVVPVATYSVLGLWSFLLLVLALPRQAYA
>AB559564_P7_C2b
ALEKLIILHSASAASTYGPLWFFIFFIAAWYLKGRVVPVATYSVLGLWSFLLLVLALPQQAYA
>DQ418782_P7_C4a
ALCNLININAASAAGTHGFWCAIFYICIAWHIKGRLPAAATYVACGMWPLLLLLLMLPERAYA
>DQ418783_P7_C4a
ALSNLININAASAAGNHGFWYAIFFICIAWHVKGRLPAAATYVACGMWPLLLLLLMLPQRAYA
>DQ418788_P7_C4a
ALSNLININAASAAGNHGFWYAIFFICIAWHVKGRLPAAATYVACGMWPLLLLLLMLPERAYA
>DQ516084_P7_C4a
ALSNLININAASAAGNHGFWYAIFFICIAWHVKGRLPAAATYVACGMWPLLLLLLMLPERAYA
>DQ418789_P7_C4a
ALSNLININAASAAGNHGFWYAIFFICVAWHVKGRLPAAATYVACGMWPLLLLLLMLPERAYA
>DQ418787_P7_C4a
ALSNLININAASAAGNYGFWYAIFFICIAWHVKGRLPAAATYVACGMWPLLLLLLMLPERAYA
>DQ418784_P7_C4a
ALSNLININAASAAGTHGFWYAIFFICIAWHVKGRLPAAATYVACGMWPLLLLLLMLPQRAYA
>DQ418785_P7_C4a
ALSNLININAASAAGNHGFWYAIFFICVAWHIKGRLPAAATYVACGMWPLLLLLLMLPGRAYA
>DQ988073_P7_C4a
ALSNLININAASAAGTHGFWYAIFFICIVWYVKGRLPAVATYAACGLWPLLLLLLMLPERAYA
>DQ988078_P7_C4a
ALSNLININAASAAGTHGFWYAIFFICIVWYVKGRLPAVATYAACGMWPLLLLLLMLPERAYA
>DQ988075_P7_C4a
ALSNLININAAAAAGTQGFWYAIFFICIVWYVKGRLPAAATYAACGMWPLLLLLLMLPERAYA
>GU814265_P7_C4a
ALSNLININAASAAGAQGFWYAILFICIVWHVKGRFPAAAAYAACGLWPLFLLLLMLPERAYA
>Y11604_P7_C4a
ALSNLININAASAAGAQGFWYAILFICIVWHVKGRFPAAAAYAACGLWPCFLLLLMLPERAYA
>DQ418786_P7_C4d
ALANLVTINAVSAAGTHGFWYAILVICIAWHVKGRIPAAATYAACGMWPLLLLVLMLPERAYA
>DQ516083_P7_C4d
ALANLITINAVSVAGIHGFWHAILLICIAWHVKGRFPAAATYAACGLWPLLLLVLMLPERAYA
>FJ462437_P7_C4d
ALANLITINAVSVAGIHGFWYAIFVICIAWHVKGRFPAAVTYAACGLWPLLLLVLMLPERAYA
>EU392172_P7_C4d
ALANLITINAVSVAGIHGFWYAILVICIAWHVKGKLPAAATYAACGLWPLLLLVLMLPERAYA
>EF589160_P7_C4f
ALTNLININAAAAVGTHGFYYAILFICVVWYIKGRAPAAAAYAACGMWPLLLLLLALPERAYA
>FJ462431_P7_C4p
ALVNLININAAAAAGTHGFYYAILFICVAWHIKGRLPAAATYAACGMWPLLLLLLALPERAYA
>FJ839869_P7_C4t
AMTNLININAAAAAGTHGFYYAILFICVTWYVKGRLPAAATYAACGMWPLLLLLLALPERAYA
>EU392169_P7_C4f
ALANLITINAAAAAGTHGFFYAILFICVVWYIKGRVPAAATYAACGMWPLLLLLLALPERAYA
>FJ462433_P7_C4m
ALVNLININAASAAGTHGFFYAILFICVIWHVRGRLPAAATYAACGMWPLLLLVLMLPERAYA
>EU392174_P7_C4f
ALANLITINATAAVGTHGLFYAILFICVVWYIKGRAPAAAAYAACGMWPLLLLLLALPERAYA
>EU392170_P7_C4f
AMANLITINATAAVGTHGLFYAILFICVVWHIKGRAPAAAAYAACGMWPLLLLLLALPERAYA
>EF589161_P7_C4f
ALANLITINATAAVGTHGFCYAILFICVVWYIKGRGPAAAAYAACGMWPLLLLLLALPERAYA
>EU392175_P7_C4f
ALANLITINATAAVGTQGLLYAILFICVVWYIKGRVPAAAAYVACGMWPMLLLLLALPERAYA
>FJ462439_P7_C4r
ALANLVTINAISAVGTHGFHYAILFICVAWYVKGRLPAAAAYAACGMWPLLLLLLAMPERAFA
>FJ462434_P7_C4q
ALANLININAVSAAGCHGWLYAILFICVVWHIKGRLPAAAAYAACGMWPLLLLLLALPDRAYA
>FJ462441_P7_C4n
ALTNLITINAMSAAGTHGIIYAVLFVCVAWHIKGRLPAAFTYASCGMWPLLLLLLLLPERAYA
>FJ462436_P7_C4c
ALSNLITINAASVASTHGFYHAILFICVAWHVRGRFPAAATYAACQMWPLLLLVLLLPERAYA
>FJ462432_P7_C4g
ALADLVTLNAMSAAGAHGFQYAIIFICVAWYVKGRIPAAAVYAACGMWPLLLLLIMLPHRAYA
>EU392171_P7_C4k
ALANLITINALSAASTHGLPWAMIFICVAWYVKGRLPAAAVYAACGMWPLFLLLLALPSRAYA
>EU392173_P7_C4k
ALANLVTINALSAASTHGFSWAMIFICVAWYVKGRLPAAAVYAACGMWPLLFLLLALPSRAYA
>FJ462438_P7_C4k
ALANLVTINALSAASTHGFAWAMIFICVVWHVKGRLPAAAVYAACGMWPLLFLLLALPSRAYA
>FJ025854_P7_D4b
ALANLINLNAMSAAGSHGAGYAFAFFCITWYIKGRLPAATAYAFCGLWPLLLLLLALPERAYA
>FJ025856_P7_D4b
AMANLININAMSAAGTYGLPYALLFFCVAWYIRGRLPAAAAYAACGMWPLLLLLLALPERAYA
>FJ462435_P7_D4b
ALANMITINAMSAAGSHGPLCAIIFFCFAWYIKGRAPAAAVYAACGLWPLLLLLLALPERAYA
>FJ839870_P7_C4l
AMANLINTNAVAAVGCQSPFYAILFICVVWHIRGRLPAAAAYVACGMWPLLLLLLALPERAYA
>AF064490_P7_C5a
ALENVIVLNAAAAAGTHGFFWGLLVICFAWHFKGRLVPGATYLCLGIWPLLLLLFLLPQRALA
>Y13184_P7_C5a
TCKNVIVLNAAAAAGNHGFFWGLLVVCLAWHVKGRLVPGATYLCLGVWPLLLVRLLRPHRALA
>GU294484_P7_C3a
AWRTCHAERRLCCRDTWYRL-VPGSILRGVVRAGKLVPLVTYSLTGLWSLALLVLLLPQRAYA
