# Supplementary material for: Rationally derived inhibitors of hepatitis C virus (HCV) p7 channel activity reveal prospect for bimodal antiviral therapy
Source: eLife. 2020 Nov 10;9:e52555. doi: 10.7554/eLife.52555 (PMC7714397; doi:10.7554/eLife.52555)
Supplement: Figure 3—source data 1. [file elife-52555-fig3-data1.zip]

Archive with 26 entries (22 files):
- SD-figure3/
- SD-figure3/new run 2 files/
- SD-figure3/new run 2 files/Doc-01.docx
- SD-figure3/new run 2 files/H-Bonding.pptx
- SD-figure3/new run 2 files/p7_0ns_contact-WT.png
- SD-figure3/new run 2 files/p7_100ns_contact-WT.png
- SD-figure3/new run 2 files/p7_937_wt2.png
- SD-figure3/new run files/
- SD-figure3/new run files/0ns_side.png
- SD-figure3/new run files/0ns_top.png
- SD-figure3/new run files/100ns_side.png
- SD-figure3/new run files/100ns_top.png
- SD-figure3/new run files/H-bonds.png
- SD-figure3/new run files/Mutant/
- SD-figure3/new run files/Mutant/0ns_sideview.png
- SD-figure3/new run files/Mutant/0ns_topview.png
- SD-figure3/new run files/Mutant/100ns_sideview.png
- SD-figure3/new run files/Mutant/100ns_topview.png
- SD-figure3/new run files/Mutant/H-bond.tif
- SD-figure3/new run files/Mutant/P7_m_0ns.pdb
- SD-figure3/new run files/Mutant/p7_m_100ns.pdb
- SD-figure3/new run files/Mutant/RMSD_Mutant.tif
- SD-figure3/new run files/P7_0ns.pdb
- SD-figure3/new run files/P7_100ns.pdb
- SD-figure3/new run files/P7_RMSD.png
- SD-figure3/new run files/RMSD_Both.tif
