# Supplementary material for: Rationally derived inhibitors of hepatitis C virus (HCV) p7 channel activity reveal prospect for bimodal antiviral therapy
Source: eLife. 2020 Nov 10;9:e52555. doi: 10.7554/eLife.52555 (PMC7714397; doi:10.7554/eLife.52555)
Supplement: Figure 3—source data 1. [file elife-52555-fig3-data1.zip › SD-figure3/new run files/Mutant/P7_m_0ns.pdb]

HEADER    0ns.pdb.X                               
REMARK  99                                                                      
REMARK  99 MOE v2011.10 (Chemical Computing Group Inc.) Wed Aug 16 17:41:11 2017
HELIX    1   1 VAL X   24  LEU X   26  5               Generated by MOE    3
HELIX    2   2 ASN X   27  PHE X   44  1               Generated by MOE   18
HELIX    3   3 TRP X   48  LEU X   73  1               Generated by MOE   26
HELIX    4   4 PRO X   77  ALA X   79  5               Generated by MOE    3
HELIX    5   5 ASN     22  PHE     44  1               Generated by MOE   23
HELIX    6   6 TRP     48  ILE     50  5               Generated by MOE    3
HELIX    7   7 ALA     55  PHE     62  1               Generated by MOE    8
HELIX    8   8 TYR     63  VAL     65  3               Generated by MOE    3
HELIX    9   9 TRP     66  ALA     74  1               Generated by MOE    9
HELIX   10  10 PRO     77  ALA     79  5               Generated by MOE    3
HELIX   11  11 LEU     20  ASN     22  5               Generated by MOE    3
HELIX   12  12 LEU     23  PHE     44  1               Generated by MOE   22
HELIX   13  13 TRP     48  LEU     69  1               Generated by MOE   22
HELIX   14  14 LEU     71  LEU     73  5               Generated by MOE    3
HELIX   15  15 LEU     20  GLU     21  5               Generated by MOE    2
HELIX   16  16 ASN     22  PHE     44  1               Generated by MOE   23
HELIX   17  17 LEU     54  PHE     62  1               Generated by MOE    9
HELIX   18  18 TRP     66  LEU     73  1               Generated by MOE    8
HELIX   19  19 LEU     20  LEU     38  1               Generated by MOE   19
HELIX   20  20 ALA     55  PRO     56  5               Generated by MOE    2
HELIX   21  21 GLY     57  TYR     60  1               Generated by MOE    4
HELIX   22  22 TRP     66  LEU     73  1               Generated by MOE    8
HELIX   23  23 PRO     77  TYR     80  1               Generated by MOE    4
HELIX   24  24 ASN     22  GLY     36  1               Generated by MOE   15
HELIX   25  25 ILE     37  LEU     38  5               Generated by MOE    2
HELIX   26  26 LEU     41  PHE     44  1               Generated by MOE    4
HELIX   27  27 ALA     55  LEU     69  1               Generated by MOE   15
HELIX   28  28 LEU     70  LEU     72  5               Generated by MOE    3
HELIX   29  29 PRO     77  ALA     79  5               Generated by MOE    3
HELIX   30  30 GLU     21  ASN     22  5               Generated by MOE    2
HELIX   31  31 LEU     23  LEU     41  1               Generated by MOE   19
HELIX   32  32 VAL     42  PHE     44  3               Generated by MOE    3
HELIX   33  33 LEU     54  ALA     61  1               Generated by MOE    8
HELIX   34  34 PHE     62  TYR     63  3               Generated by MOE    2
HELIX   35  35 TRP     66  ALA     74  1               Generated by MOE    9
HELIX   36  36 PRO     77  ALA     79  5               Generated by MOE    3
ATOM      1  N   ALA X  19      79.790  54.660   5.880  1.00  0.00           N1+
ATOM      2  CA  ALA X  19      80.910  55.540   6.260  1.00  0.00           C  
ATOM      3  CB  ALA X  19      81.350  56.320   5.020  1.00  0.00           C  
ATOM      4  C   ALA X  19      80.590  56.370   7.490  1.00  0.00           C  
ATOM      5  O   ALA X  19      80.540  55.820   8.580  1.00  0.00           O  
ATOM      6  H1  ALA X  19      79.170  55.080   5.200  1.00  0.00           H  
ATOM      7  H2  ALA X  19      80.290  53.850   5.560  1.00  0.00           H  
ATOM      8  H3  ALA X  19      79.270  54.540   6.740  1.00  0.00           H  
ATOM      9  HA  ALA X  19      81.750  54.900   6.530  1.00  0.00           H  
ATOM     10  HB1 ALA X  19      82.200  56.920   5.340  1.00  0.00           H  
ATOM     11  HB2 ALA X  19      81.870  55.730   4.260  1.00  0.00           H  
ATOM     12  HB3 ALA X  19      80.600  56.920   4.500  1.00  0.00           H  
ATOM     13  N   LEU X  20      80.360  57.690   7.410  1.00  0.00           N  
ATOM     14  CA  LEU X  20      80.180  58.500   8.600  1.00  0.00           C  
ATOM     15  CB  LEU X  20      80.470  59.980   8.400  1.00  0.00           C  
ATOM     16  CG  LEU X  20      81.940  60.210   8.040  1.00  0.00           C  
ATOM     17  CD1 LEU X  20      82.280  61.680   7.820  1.00  0.00           C  
ATOM     18  CD2 LEU X  20      82.920  59.710   9.090  1.00  0.00           C  
ATOM     19  C   LEU X  20      78.840  58.350   9.310  1.00  0.00           C  
ATOM     20  O   LEU X  20      78.690  58.870  10.420  1.00  0.00           O  
ATOM     21  H   LEU X  20      80.390  58.170   6.530  1.00  0.00           H  
ATOM     22  HA  LEU X  20      80.810  58.170   9.430  1.00  0.00           H  
ATOM     23  HB2 LEU X  20      80.150  60.520   9.290  1.00  0.00           H  
ATOM     24  HB3 LEU X  20      79.790  60.340   7.620  1.00  0.00           H  
ATOM     25  HG  LEU X  20      82.100  59.740   7.070  1.00  0.00           H  
ATOM     26 HD11 LEU X  20      83.160  61.740   7.180  1.00  0.00           H  
ATOM     27 HD12 LEU X  20      81.470  62.120   7.240  1.00  0.00           H  
ATOM     28 HD13 LEU X  20      82.350  62.270   8.740  1.00  0.00           H  
ATOM     29 HD21 LEU X  20      82.870  60.300  10.010  1.00  0.00           H  
ATOM     30 HD22 LEU X  20      82.920  58.640   9.290  1.00  0.00           H  
ATOM     31 HD23 LEU X  20      83.920  59.850   8.680  1.00  0.00           H  
ATOM     32  N   GLU X  21      77.790  57.760   8.740  1.00  0.00           N  
ATOM     33  CA  GLU X  21      76.540  57.400   9.390  1.00  0.00           C  
ATOM     34  CB  GLU X  21      75.410  57.240   8.370  1.00  0.00           C  
ATOM     35  CG  GLU X  21      75.520  55.940   7.580  1.00  0.00           C  
ATOM     36  CD  GLU X  21      74.780  56.020   6.250  1.00  0.00           C  
ATOM     37  OE1 GLU X  21      75.440  56.310   5.220  1.00  0.00           O  
ATOM     38  OE2 GLU X  21      73.550  55.860   6.140  1.00  0.00           O1-
ATOM     39  C   GLU X  21      76.770  56.200  10.290  1.00  0.00           C  
ATOM     40  O   GLU X  21      75.930  55.840  11.120  1.00  0.00           O  
ATOM     41  H   GLU X  21      77.900  57.600   7.750  1.00  0.00           H  
ATOM     42  HA  GLU X  21      76.210  58.220  10.020  1.00  0.00           H  
ATOM     43  HB2 GLU X  21      75.610  58.090   7.720  1.00  0.00           H  
ATOM     44  HB3 GLU X  21      74.440  57.370   8.840  1.00  0.00           H  
ATOM     45  HG2 GLU X  21      75.020  55.180   8.170  1.00  0.00           H  
ATOM     46  HG3 GLU X  21      76.520  55.510   7.470  1.00  0.00           H  
ATOM     47  N   ASN X  22      77.890  55.500  10.120  1.00  0.00           N  
ATOM     48  CA  ASN X  22      78.210  54.400  11.010  1.00  0.00           C  
ATOM     49  CB  ASN X  22      79.230  53.460  10.370  1.00  0.00           C  
ATOM     50  CG  ASN X  22      78.920  53.160   8.910  1.00  0.00           C  
ATOM     51  OD1 ASN X  22      79.890  52.940   8.190  1.00  0.00           O  
ATOM     52  ND2 ASN X  22      77.670  53.070   8.440  1.00  0.00           N  
ATOM     53  C   ASN X  22      78.720  54.850  12.370  1.00  0.00           C  
ATOM     54  O   ASN X  22      78.850  54.070  13.310  1.00  0.00           O  
ATOM     55  H   ASN X  22      78.590  55.760   9.440  1.00  0.00           H  
ATOM     56  HA  ASN X  22      77.250  53.880  11.090  1.00  0.00           H  
ATOM     57  HB2 ASN X  22      79.190  52.460  10.820  1.00  0.00           H  
ATOM     58  HB3 ASN X  22      80.250  53.830  10.440  1.00  0.00           H  
ATOM     59 HD21 ASN X  22      76.910  53.090   9.100  1.00  0.00           H  
ATOM     60 HD22 ASN X  22      77.540  52.640   7.540  1.00  0.00           H  
ATOM     61  N   LEU X  23      79.050  56.140  12.510  1.00  0.00           N  
ATOM     62  CA  LEU X  23      79.520  56.790  13.710  1.00  0.00           C  
ATOM     63  CB  LEU X  23      80.550  57.810  13.230  1.00  0.00           C  
ATOM     64  CG  LEU X  23      81.820  56.970  13.170  1.00  0.00           C  
ATOM     65  CD1 LEU X  23      82.750  57.840  12.340  1.00  0.00           C  
ATOM     66  CD2 LEU X  23      82.450  56.720  14.540  1.00  0.00           C  
ATOM     67  C   LEU X  23      78.410  57.560  14.420  1.00  0.00           C  
ATOM     68  O   LEU X  23      78.670  57.880  15.580  1.00  0.00           O  
ATOM     69  H   LEU X  23      79.040  56.680  11.650  1.00  0.00           H  
ATOM     70  HA  LEU X  23      79.860  56.050  14.430  1.00  0.00           H  
ATOM     71  HB2 LEU X  23      80.600  58.570  14.010  1.00  0.00           H  
ATOM     72  HB3 LEU X  23      80.310  58.270  12.270  1.00  0.00           H  
ATOM     73  HG  LEU X  23      81.600  56.020  12.680  1.00  0.00           H  
ATOM     74 HD11 LEU X  23      82.240  58.100  11.410  1.00  0.00           H  
ATOM     75 HD12 LEU X  23      83.010  58.780  12.830  1.00  0.00           H  
ATOM     76 HD13 LEU X  23      83.630  57.220  12.170  1.00  0.00           H  
ATOM     77 HD21 LEU X  23      82.710  57.720  14.910  1.00  0.00           H  
ATOM     78 HD22 LEU X  23      81.760  56.120  15.130  1.00  0.00           H  
ATOM     79 HD23 LEU X  23      83.370  56.150  14.410  1.00  0.00           H  
ATOM     80  N   VAL X  24      77.170  57.670  13.940  1.00  0.00           N  
ATOM     81  CA  VAL X  24      76.070  58.270  14.680  1.00  0.00           C  
ATOM     82  CB  VAL X  24      74.850  58.460  13.780  1.00  0.00           C  
ATOM     83  CG1 VAL X  24      73.740  59.260  14.440  1.00  0.00           C  
ATOM     84  CG2 VAL X  24      75.070  58.980  12.360  1.00  0.00           C  
ATOM     85  C   VAL X  24      75.730  57.410  15.880  1.00  0.00           C  
ATOM     86  O   VAL X  24      75.200  57.950  16.860  1.00  0.00           O  
ATOM     87  H   VAL X  24      77.080  57.290  13.010  1.00  0.00           H  
ATOM     88  HA  VAL X  24      76.380  59.280  14.960  1.00  0.00           H  
ATOM     89  HB  VAL X  24      74.340  57.520  13.560  1.00  0.00           H  
ATOM     90 HG11 VAL X  24      73.440  59.010  15.460  1.00  0.00           H  
ATOM     91 HG12 VAL X  24      74.000  60.320  14.520  1.00  0.00           H  
ATOM     92 HG13 VAL X  24      72.830  59.210  13.840  1.00  0.00           H  
ATOM     93 HG21 VAL X  24      75.450  59.990  12.510  1.00  0.00           H  
ATOM     94 HG22 VAL X  24      75.820  58.350  11.890  1.00  0.00           H  
ATOM     95 HG23 VAL X  24      74.170  59.010  11.740  1.00  0.00           H  
ATOM     96  N   VAL X  25      76.120  56.140  15.870  1.00  0.00           N  
ATOM     97  CA  VAL X  25      76.010  55.290  17.040  1.00  0.00           C  
ATOM     98  CB  VAL X  25      76.300  53.820  16.780  1.00  0.00           C  
ATOM     99  CG1 VAL X  25      75.770  53.280  15.460  1.00  0.00           C  
ATOM    100  CG2 VAL X  25      77.800  53.510  16.760  1.00  0.00           C  
ATOM    101  C   VAL X  25      76.700  55.760  18.320  1.00  0.00           C  
ATOM    102  O   VAL X  25      76.490  55.210  19.400  1.00  0.00           O  
ATOM    103  H   VAL X  25      76.440  55.750  14.990  1.00  0.00           H  
ATOM    104  HA  VAL X  25      74.970  55.150  17.350  1.00  0.00           H  
ATOM    105  HB  VAL X  25      75.780  53.240  17.540  1.00  0.00           H  
ATOM    106 HG11 VAL X  25      74.750  53.670  15.450  1.00  0.00           H  
ATOM    107 HG12 VAL X  25      76.270  53.550  14.530  1.00  0.00           H  
ATOM    108 HG13 VAL X  25      75.810  52.190  15.370  1.00  0.00           H  
ATOM    109 HG21 VAL X  25      78.350  54.170  16.090  1.00  0.00           H  
ATOM    110 HG22 VAL X  25      78.210  53.560  17.770  1.00  0.00           H  
ATOM    111 HG23 VAL X  25      77.790  52.470  16.450  1.00  0.00           H  
ATOM    112  N   LEU X  26      77.650  56.690  18.250  1.00  0.00           N  
ATOM    113  CA  LEU X  26      78.340  57.410  19.300  1.00  0.00           C  
ATOM    114  CB  LEU X  26      79.840  57.410  19.010  1.00  0.00           C  
ATOM    115  CG  LEU X  26      80.560  56.070  18.930  1.00  0.00           C  
ATOM    116  CD1 LEU X  26      82.030  56.330  19.250  1.00  0.00           C  
ATOM    117  CD2 LEU X  26      80.210  54.980  19.940  1.00  0.00           C  
ATOM    118  C   LEU X  26      77.780  58.800  19.560  1.00  0.00           C  
ATOM    119  O   LEU X  26      78.010  59.290  20.660  1.00  0.00           O  
ATOM    120  H   LEU X  26      77.820  57.040  17.320  1.00  0.00           H  
ATOM    121  HA  LEU X  26      78.160  56.880  20.240  1.00  0.00           H  
ATOM    122  HB2 LEU X  26      80.250  57.990  19.830  1.00  0.00           H  
ATOM    123  HB3 LEU X  26      80.000  57.900  18.050  1.00  0.00           H  
ATOM    124  HG  LEU X  26      80.370  55.670  17.930  1.00  0.00           H  
ATOM    125 HD11 LEU X  26      82.350  57.340  19.020  1.00  0.00           H  
ATOM    126 HD12 LEU X  26      82.160  56.210  20.330  1.00  0.00           H  
ATOM    127 HD13 LEU X  26      82.680  55.530  18.890  1.00  0.00           H  
ATOM    128 HD21 LEU X  26      80.220  55.550  20.870  1.00  0.00           H  
ATOM    129 HD22 LEU X  26      79.200  54.620  19.750  1.00  0.00           H  
ATOM    130 HD23 LEU X  26      80.980  54.200  19.940  1.00  0.00           H  
ATOM    131  N   ASN X  27      76.910  59.390  18.730  1.00  0.00           N  
ATOM    132  CA  ASN X  27      76.620  60.810  18.800  1.00  0.00           C  
ATOM    133  CB  ASN X  27      75.840  61.240  17.560  1.00  0.00           C  
ATOM    134  CG  ASN X  27      75.550  62.740  17.620  1.00  0.00           C  
ATOM    135  OD1 ASN X  27      74.710  63.130  18.430  1.00  0.00           O  
ATOM    136  ND2 ASN X  27      76.120  63.490  16.670  1.00  0.00           N  
ATOM    137  C   ASN X  27      75.860  61.060  20.090  1.00  0.00           C  
ATOM    138  O   ASN X  27      76.400  61.820  20.880  1.00  0.00           O  
ATOM    139  H   ASN X  27      76.440  58.860  18.010  1.00  0.00           H  
ATOM    140  HA  ASN X  27      77.590  61.320  18.820  1.00  0.00           H  
ATOM    141  HB2 ASN X  27      74.990  60.580  17.420  1.00  0.00           H  
ATOM    142  HB3 ASN X  27      76.410  60.990  16.670  1.00  0.00           H  
ATOM    143 HD21 ASN X  27      76.750  63.050  16.020  1.00  0.00           H  
ATOM    144 HD22 ASN X  27      75.820  64.450  16.630  1.00  0.00           H  
ATOM    145  N   ALA X  28      74.740  60.370  20.360  1.00  0.00           N  
ATOM    146  CA  ALA X  28      73.990  60.600  21.580  1.00  0.00           C  
ATOM    147  CB  ALA X  28      72.790  59.670  21.710  1.00  0.00           C  
ATOM    148  C   ALA X  28      74.820  60.470  22.850  1.00  0.00           C  
ATOM    149  O   ALA X  28      74.790  61.370  23.690  1.00  0.00           O  
ATOM    150  H   ALA X  28      74.460  59.650  19.710  1.00  0.00           H  
ATOM    151  HA  ALA X  28      73.610  61.610  21.410  1.00  0.00           H  
ATOM    152  HB1 ALA X  28      73.090  58.740  22.190  1.00  0.00           H  
ATOM    153  HB2 ALA X  28      71.960  60.190  22.190  1.00  0.00           H  
ATOM    154  HB3 ALA X  28      72.300  59.440  20.770  1.00  0.00           H  
ATOM    155  N   ALA X  29      75.600  59.400  23.000  1.00  0.00           N  
ATOM    156  CA  ALA X  29      76.390  59.150  24.190  1.00  0.00           C  
ATOM    157  CB  ALA X  29      76.590  57.640  24.260  1.00  0.00           C  
ATOM    158  C   ALA X  29      77.630  60.010  24.320  1.00  0.00           C  
ATOM    159  O   ALA X  29      78.020  60.280  25.450  1.00  0.00           O  
ATOM    160  H   ALA X  29      75.590  58.740  22.240  1.00  0.00           H  
ATOM    161  HA  ALA X  29      75.720  59.380  25.020  1.00  0.00           H  
ATOM    162  HB1 ALA X  29      77.030  57.350  25.210  1.00  0.00           H  
ATOM    163  HB2 ALA X  29      75.600  57.170  24.260  1.00  0.00           H  
ATOM    164  HB3 ALA X  29      77.120  57.280  23.380  1.00  0.00           H  
ATOM    165  N   SER X  30      78.100  60.540  23.180  1.00  0.00           N  
ATOM    166  CA  SER X  30      78.980  61.690  23.250  1.00  0.00           C  
ATOM    167  CB  SER X  30      79.540  61.850  21.840  1.00  0.00           C  
ATOM    168  OG  SER X  30      80.600  62.780  21.910  1.00  0.00           O  
ATOM    169  C   SER X  30      78.280  62.930  23.790  1.00  0.00           C  
ATOM    170  O   SER X  30      78.880  63.570  24.650  1.00  0.00           O  
ATOM    171  H   SER X  30      77.690  60.200  22.320  1.00  0.00           H  
ATOM    172  HA  SER X  30      79.780  61.390  23.930  1.00  0.00           H  
ATOM    173  HB2 SER X  30      78.790  62.130  21.100  1.00  0.00           H  
ATOM    174  HB3 SER X  30      79.960  60.920  21.480  1.00  0.00           H  
ATOM    175  HG  SER X  30      81.470  62.380  21.820  1.00  0.00           H  
ATOM    176  N   VAL X  31      77.060  63.260  23.370  1.00  0.00           N  
ATOM    177  CA  VAL X  31      76.340  64.410  23.910  1.00  0.00           C  
ATOM    178  CB  VAL X  31      75.230  64.920  22.990  1.00  0.00           C  
ATOM    179  CG1 VAL X  31      74.670  66.220  23.540  1.00  0.00           C  
ATOM    180  CG2 VAL X  31      75.730  65.310  21.600  1.00  0.00           C  
ATOM    181  C   VAL X  31      75.950  64.220  25.370  1.00  0.00           C  
ATOM    182  O   VAL X  31      75.840  65.170  26.130  1.00  0.00           O  
ATOM    183  H   VAL X  31      76.590  62.700  22.680  1.00  0.00           H  
ATOM    184  HA  VAL X  31      77.120  65.170  23.860  1.00  0.00           H  
ATOM    185  HB  VAL X  31      74.440  64.170  22.860  1.00  0.00           H  
ATOM    186 HG11 VAL X  31      73.880  66.620  22.900  1.00  0.00           H  
ATOM    187 HG12 VAL X  31      74.250  66.010  24.530  1.00  0.00           H  
ATOM    188 HG13 VAL X  31      75.480  66.920  23.730  1.00  0.00           H  
ATOM    189 HG21 VAL X  31      76.240  66.270  21.660  1.00  0.00           H  
ATOM    190 HG22 VAL X  31      76.420  64.570  21.200  1.00  0.00           H  
ATOM    191 HG23 VAL X  31      74.890  65.380  20.910  1.00  0.00           H  
ATOM    192  N   ALA X  32      75.680  63.000  25.830  1.00  0.00           N  
ATOM    193  CA  ALA X  32      75.330  62.660  27.200  1.00  0.00           C  
ATOM    194  CB  ALA X  32      74.740  61.250  27.070  1.00  0.00           C  
ATOM    195  C   ALA X  32      76.570  62.670  28.080  1.00  0.00           C  
ATOM    196  O   ALA X  32      76.430  62.910  29.280  1.00  0.00           O  
ATOM    197  H   ALA X  32      75.770  62.290  25.120  1.00  0.00           H  
ATOM    198  HA  ALA X  32      74.570  63.400  27.460  1.00  0.00           H  
ATOM    199  HB1 ALA X  32      74.520  60.850  28.050  1.00  0.00           H  
ATOM    200  HB2 ALA X  32      73.870  61.330  26.420  1.00  0.00           H  
ATOM    201  HB3 ALA X  32      75.530  60.680  26.580  1.00  0.00           H  
ATOM    202  N   GLY X  33      77.780  62.350  27.620  1.00  0.00           N  
ATOM    203  CA  GLY X  33      78.980  62.760  28.320  1.00  0.00           C  
ATOM    204  C   GLY X  33      79.090  64.250  28.590  1.00  0.00           C  
ATOM    205  O   GLY X  33      79.150  64.620  29.760  1.00  0.00           O  
ATOM    206  H   GLY X  33      77.830  62.020  26.660  1.00  0.00           H  
ATOM    207  HA2 GLY X  33      79.850  62.550  27.700  1.00  0.00           H  
ATOM    208  HA3 GLY X  33      78.970  62.180  29.250  1.00  0.00           H  
ATOM    209  N   ALA X  34      79.160  65.090  27.550  1.00  0.00           N  
ATOM    210  CA  ALA X  34      79.450  66.480  27.820  1.00  0.00           C  
ATOM    211  CB  ALA X  34      79.870  67.140  26.510  1.00  0.00           C  
ATOM    212  C   ALA X  34      78.300  67.190  28.530  1.00  0.00           C  
ATOM    213  O   ALA X  34      78.550  68.100  29.320  1.00  0.00           O  
ATOM    214  H   ALA X  34      79.100  64.730  26.610  1.00  0.00           H  
ATOM    215  HA  ALA X  34      80.270  66.560  28.530  1.00  0.00           H  
ATOM    216  HB1 ALA X  34      80.250  68.110  26.810  1.00  0.00           H  
ATOM    217  HB2 ALA X  34      80.630  66.540  25.990  1.00  0.00           H  
ATOM    218  HB3 ALA X  34      79.010  67.240  25.850  1.00  0.00           H  
ATOM    219  N   HIS X  35      77.060  66.700  28.500  1.00  0.00           N  
ATOM    220  CA  HIS X  35      75.960  67.220  29.290  1.00  0.00           C  
ATOM    221  CB  HIS X  35      74.620  67.020  28.580  1.00  0.00           C  
ATOM    222  CG  HIS X  35      73.460  67.740  29.210  1.00  0.00           C  
ATOM    223  ND1 HIS X  35      73.460  69.030  29.740  1.00  0.00           N  
ATOM    224  CE1 HIS X  35      72.230  69.230  30.190  1.00  0.00           C  
ATOM    225  NE2 HIS X  35      71.440  68.170  29.970  1.00  0.00           N  
ATOM    226  CD2 HIS X  35      72.200  67.210  29.350  1.00  0.00           C  
ATOM    227  C   HIS X  35      75.830  66.730  30.720  1.00  0.00           C  
ATOM    228  O   HIS X  35      75.650  67.490  31.670  1.00  0.00           O  
ATOM    229  H   HIS X  35      76.900  65.950  27.840  1.00  0.00           H  
ATOM    230  HA  HIS X  35      75.900  68.300  29.400  1.00  0.00           H  
ATOM    231  HB2 HIS X  35      74.330  65.970  28.570  1.00  0.00           H  
ATOM    232  HB3 HIS X  35      74.580  67.210  27.510  1.00  0.00           H  
ATOM    233  HD2 HIS X  35      71.910  66.200  29.080  1.00  0.00           H  
ATOM    234  HE2 HIS X  35      70.500  68.030  30.320  1.00  0.00           H  
ATOM    235  HE1 HIS X  35      71.800  70.150  30.590  1.00  0.00           H  
ATOM    236  N   GLY X  36      76.370  65.520  30.940  1.00  0.00           N  
ATOM    237  CA  GLY X  36      76.790  64.960  32.210  1.00  0.00           C  
ATOM    238  C   GLY X  36      77.620  65.910  33.060  1.00  0.00           C  
ATOM    239  O   GLY X  36      77.350  66.020  34.260  1.00  0.00           O  
ATOM    240  H   GLY X  36      76.630  64.960  30.150  1.00  0.00           H  
ATOM    241  HA2 GLY X  36      77.540  64.190  32.060  1.00  0.00           H  
ATOM    242  HA3 GLY X  36      75.910  64.570  32.720  1.00  0.00           H  
ATOM    243  N   ILE X  37      78.650  66.540  32.500  1.00  0.00           N  
ATOM    244  CA  ILE X  37      79.580  67.320  33.290  1.00  0.00           C  
ATOM    245  CB  ILE X  37      81.040  67.230  32.840  1.00  0.00           C  
ATOM    246  CG2 ILE X  37      81.260  68.160  31.650  1.00  0.00           C  
ATOM    247  CG1 ILE X  37      82.140  67.510  33.870  1.00  0.00           C  
ATOM    248  CD1 ILE X  37      82.060  66.630  35.110  1.00  0.00           C  
ATOM    249  C   ILE X  37      79.090  68.760  33.310  1.00  0.00           C  
ATOM    250  O   ILE X  37      79.230  69.490  34.290  1.00  0.00           O  
ATOM    251  H   ILE X  37      78.920  66.240  31.570  1.00  0.00           H  
ATOM    252  HA  ILE X  37      79.530  66.950  34.320  1.00  0.00           H  
ATOM    253  HB  ILE X  37      81.210  66.190  32.590  1.00  0.00           H  
ATOM    254 HG12 ILE X  37      82.110  68.550  34.200  1.00  0.00           H  
ATOM    255 HG13 ILE X  37      83.120  67.280  33.450  1.00  0.00           H  
ATOM    256 HG21 ILE X  37      80.580  67.940  30.830  1.00  0.00           H  
ATOM    257 HG22 ILE X  37      81.120  69.200  31.970  1.00  0.00           H  
ATOM    258 HG23 ILE X  37      82.260  68.040  31.240  1.00  0.00           H  
ATOM    259 HD11 ILE X  37      81.160  66.930  35.650  1.00  0.00           H  
ATOM    260 HD12 ILE X  37      82.180  65.580  34.870  1.00  0.00           H  
ATOM    261 HD13 ILE X  37      82.940  66.770  35.730  1.00  0.00           H  
ATOM    262  N   LEU X  38      78.370  69.240  32.290  1.00  0.00           N  
ATOM    263  CA  LEU X  38      77.690  70.520  32.210  1.00  0.00           C  
ATOM    264  CB  LEU X  38      76.970  70.710  30.880  1.00  0.00           C  
ATOM    265  CG  LEU X  38      77.460  71.890  30.040  1.00  0.00           C  
ATOM    266  CD1 LEU X  38      77.600  73.240  30.720  1.00  0.00           C  
ATOM    267  CD2 LEU X  38      78.900  71.690  29.560  1.00  0.00           C  
ATOM    268  C   LEU X  38      76.630  70.590  33.310  1.00  0.00           C  
ATOM    269  O   LEU X  38      76.470  71.690  33.820  1.00  0.00           O  
ATOM    270  H   LEU X  38      78.260  68.830  31.370  1.00  0.00           H  
ATOM    271  HA  LEU X  38      78.360  71.330  32.470  1.00  0.00           H  
ATOM    272  HB2 LEU X  38      75.900  70.800  31.010  1.00  0.00           H  
ATOM    273  HB3 LEU X  38      77.150  69.910  30.160  1.00  0.00           H  
ATOM    274  HG  LEU X  38      76.790  71.880  29.180  1.00  0.00           H  
ATOM    275 HD11 LEU X  38      78.550  73.360  31.240  1.00  0.00           H  
ATOM    276 HD12 LEU X  38      77.460  74.020  29.970  1.00  0.00           H  
ATOM    277 HD13 LEU X  38      76.710  73.420  31.340  1.00  0.00           H  
ATOM    278 HD21 LEU X  38      79.630  71.550  30.350  1.00  0.00           H  
ATOM    279 HD22 LEU X  38      78.810  70.800  28.940  1.00  0.00           H  
ATOM    280 HD23 LEU X  38      79.300  72.510  28.970  1.00  0.00           H  
ATOM    281  N   SER X  39      76.000  69.480  33.690  1.00  0.00           N  
ATOM    282  CA  SER X  39      75.020  69.340  34.750  1.00  0.00           C  
ATOM    283  CB  SER X  39      74.170  68.080  34.640  1.00  0.00           C  
ATOM    284  OG  SER X  39      73.560  68.120  33.360  1.00  0.00           O  
ATOM    285  C   SER X  39      75.550  69.620  36.150  1.00  0.00           C  
ATOM    286  O   SER X  39      74.770  69.760  37.090  1.00  0.00           O  
ATOM    287  H   SER X  39      76.330  68.640  33.240  1.00  0.00           H  
ATOM    288  HA  SER X  39      74.220  70.070  34.610  1.00  0.00           H  
ATOM    289  HB2 SER X  39      73.390  68.040  35.390  1.00  0.00           H  
ATOM    290  HB3 SER X  39      74.780  67.180  34.690  1.00  0.00           H  
ATOM    291  HG  SER X  39      74.280  68.000  32.730  1.00  0.00           H  
ATOM    292  N   PHE X  40      76.870  69.510  36.300  1.00  0.00           N  
ATOM    293  CA  PHE X  40      77.530  69.660  37.580  1.00  0.00           C  
ATOM    294  CB  PHE X  40      78.780  68.780  37.490  1.00  0.00           C  
ATOM    295  CG  PHE X  40      79.860  69.020  38.520  1.00  0.00           C  
ATOM    296  CD1 PHE X  40      79.480  68.650  39.810  1.00  0.00           C  
ATOM    297  CE1 PHE X  40      80.330  68.910  40.900  1.00  0.00           C  
ATOM    298  CZ  PHE X  40      81.600  69.400  40.580  1.00  0.00           C  
ATOM    299  CE2 PHE X  40      82.090  69.670  39.300  1.00  0.00           C  
ATOM    300  CD2 PHE X  40      81.150  69.510  38.270  1.00  0.00           C  
ATOM    301  C   PHE X  40      77.790  71.120  37.890  1.00  0.00           C  
ATOM    302  O   PHE X  40      77.870  71.540  39.050  1.00  0.00           O  
ATOM    303  H   PHE X  40      77.440  69.360  35.480  1.00  0.00           H  
ATOM    304  HA  PHE X  40      76.800  69.260  38.290  1.00  0.00           H  
ATOM    305  HB2 PHE X  40      79.180  68.690  36.480  1.00  0.00           H  
ATOM    306  HB3 PHE X  40      78.390  67.780  37.680  1.00  0.00           H  
ATOM    307  HD1 PHE X  40      78.600  68.040  39.940  1.00  0.00           H  
ATOM    308  HD2 PHE X  40      81.430  69.820  37.280  1.00  0.00           H  
ATOM    309  HE1 PHE X  40      80.000  68.760  41.920  1.00  0.00           H  
ATOM    310  HE2 PHE X  40      83.090  70.070  39.180  1.00  0.00           H  
ATOM    311  HZ  PHE X  40      82.300  69.550  41.390  1.00  0.00           H  
ATOM    312  N   LEU X  41      77.980  71.880  36.810  1.00  0.00           N  
ATOM    313  CA  LEU X  41      78.830  73.050  36.770  1.00  0.00           C  
ATOM    314  CB  LEU X  41      79.170  73.340  35.310  1.00  0.00           C  
ATOM    315  CG  LEU X  41      80.080  74.530  35.040  1.00  0.00           C  
ATOM    316  CD1 LEU X  41      81.430  74.410  35.750  1.00  0.00           C  
ATOM    317  CD2 LEU X  41      80.500  74.740  33.590  1.00  0.00           C  
ATOM    318  C   LEU X  41      78.390  74.240  37.620  1.00  0.00           C  
ATOM    319  O   LEU X  41      79.020  74.650  38.590  1.00  0.00           O  
ATOM    320  H   LEU X  41      77.760  71.410  35.940  1.00  0.00           H  
ATOM    321  HA  LEU X  41      79.800  72.830  37.220  1.00  0.00           H  
ATOM    322  HB2 LEU X  41      78.200  73.560  34.860  1.00  0.00           H  
ATOM    323  HB3 LEU X  41      79.600  72.440  34.890  1.00  0.00           H  
ATOM    324  HG  LEU X  41      79.560  75.450  35.310  1.00  0.00           H  
ATOM    325 HD11 LEU X  41      81.700  73.360  35.640  1.00  0.00           H  
ATOM    326 HD12 LEU X  41      82.230  75.030  35.350  1.00  0.00           H  
ATOM    327 HD13 LEU X  41      81.220  74.610  36.800  1.00  0.00           H  
ATOM    328 HD21 LEU X  41      79.650  75.100  33.020  1.00  0.00           H  
ATOM    329 HD22 LEU X  41      81.190  75.560  33.370  1.00  0.00           H  
ATOM    330 HD23 LEU X  41      80.870  73.810  33.150  1.00  0.00           H  
ATOM    331  N   VAL X  42      77.210  74.750  37.260  1.00  0.00           N  
ATOM    332  CA  VAL X  42      76.700  75.950  37.890  1.00  0.00           C  
ATOM    333  CB  VAL X  42      75.680  76.730  37.070  1.00  0.00           C  
ATOM    334  CG1 VAL X  42      76.300  77.540  35.930  1.00  0.00           C  
ATOM    335  CG2 VAL X  42      74.760  75.690  36.430  1.00  0.00           C  
ATOM    336  C   VAL X  42      76.100  75.620  39.250  1.00  0.00           C  
ATOM    337  O   VAL X  42      76.110  76.450  40.160  1.00  0.00           O  
ATOM    338  H   VAL X  42      76.650  74.300  36.550  1.00  0.00           H  
ATOM    339  HA  VAL X  42      77.500  76.680  38.010  1.00  0.00           H  
ATOM    340  HB  VAL X  42      75.110  77.490  37.610  1.00  0.00           H  
ATOM    341 HG11 VAL X  42      77.030  78.260  36.300  1.00  0.00           H  
ATOM    342 HG12 VAL X  42      76.730  76.870  35.190  1.00  0.00           H  
ATOM    343 HG13 VAL X  42      75.540  78.190  35.490  1.00  0.00           H  
ATOM    344 HG21 VAL X  42      75.170  75.140  35.590  1.00  0.00           H  
ATOM    345 HG22 VAL X  42      74.280  75.090  37.200  1.00  0.00           H  
ATOM    346 HG23 VAL X  42      73.910  76.200  35.980  1.00  0.00           H  
ATOM    347  N   PHE X  43      75.630  74.380  39.390  1.00  0.00           N  
ATOM    348  CA  PHE X  43      75.310  73.850  40.700  1.00  0.00           C  
ATOM    349  CB  PHE X  43      74.730  72.430  40.640  1.00  0.00           C  
ATOM    350  CG  PHE X  43      73.360  72.350  40.010  1.00  0.00           C  
ATOM    351  CD1 PHE X  43      72.230  72.330  40.840  1.00  0.00           C  
ATOM    352  CE1 PHE X  43      70.960  72.150  40.290  1.00  0.00           C  
ATOM    353  CZ  PHE X  43      70.800  71.960  38.920  1.00  0.00           C  
ATOM    354  CE2 PHE X  43      71.960  71.810  38.140  1.00  0.00           C  
ATOM    355  CD2 PHE X  43      73.250  71.940  38.680  1.00  0.00           C  
ATOM    356  C   PHE X  43      76.430  73.830  41.730  1.00  0.00           C  
ATOM    357  O   PHE X  43      76.250  73.870  42.940  1.00  0.00           O  
ATOM    358  H   PHE X  43      75.680  73.750  38.600  1.00  0.00           H  
ATOM    359  HA  PHE X  43      74.570  74.520  41.140  1.00  0.00           H  
ATOM    360  HB2 PHE X  43      74.560  72.180  41.680  1.00  0.00           H  
ATOM    361  HB3 PHE X  43      75.370  71.730  40.100  1.00  0.00           H  
ATOM    362  HD1 PHE X  43      72.440  72.640  41.860  1.00  0.00           H  
ATOM    363  HD2 PHE X  43      74.100  71.790  38.040  1.00  0.00           H  
ATOM    364  HE1 PHE X  43      70.140  72.310  40.980  1.00  0.00           H  
ATOM    365  HE2 PHE X  43      71.870  71.520  37.110  1.00  0.00           H  
ATOM    366  HZ  PHE X  43      69.820  71.880  38.470  1.00  0.00           H  
ATOM    367  N   PHE X  44      77.660  73.790  41.220  1.00  0.00           N  
ATOM    368  CA  PHE X  44      78.850  73.910  42.050  1.00  0.00           C  
ATOM    369  CB  PHE X  44      80.000  73.030  41.580  1.00  0.00           C  
ATOM    370  CG  PHE X  44      81.260  72.890  42.400  1.00  0.00           C  
ATOM    371  CD1 PHE X  44      81.210  73.140  43.780  1.00  0.00           C  
ATOM    372  CE1 PHE X  44      82.430  72.930  44.440  1.00  0.00           C  
ATOM    373  CZ  PHE X  44      83.610  72.500  43.840  1.00  0.00           C  
ATOM    374  CE2 PHE X  44      83.540  72.110  42.490  1.00  0.00           C  
ATOM    375  CD2 PHE X  44      82.380  72.360  41.760  1.00  0.00           C  
ATOM    376  C   PHE X  44      79.380  75.340  42.200  1.00  0.00           C  
ATOM    377  O   PHE X  44      79.760  75.750  43.290  1.00  0.00           O  
ATOM    378  H   PHE X  44      77.690  73.670  40.220  1.00  0.00           H  
ATOM    379  HA  PHE X  44      78.530  73.550  43.020  1.00  0.00           H  
ATOM    380  HB2 PHE X  44      80.350  73.490  40.650  1.00  0.00           H  
ATOM    381  HB3 PHE X  44      79.690  72.020  41.330  1.00  0.00           H  
ATOM    382  HD1 PHE X  44      80.280  73.370  44.280  1.00  0.00           H  
ATOM    383  HD2 PHE X  44      82.300  72.050  40.720  1.00  0.00           H  
ATOM    384  HE1 PHE X  44      82.560  73.080  45.510  1.00  0.00           H  
ATOM    385  HE2 PHE X  44      84.360  71.650  41.950  1.00  0.00           H  
ATOM    386  HZ  PHE X  44      84.520  72.290  44.390  1.00  0.00           H  
ATOM    387  N   CYS X  45      79.430  76.070  41.080  1.00  0.00           N  
ATOM    388  CA  CYS X  45      79.740  77.480  41.070  1.00  0.00           C  
ATOM    389  CB  CYS X  45      81.270  77.530  41.020  1.00  0.00           C  
ATOM    390  SG  CYS X  45      81.720  79.250  41.340  1.00  0.00           S  
ATOM    391  C   CYS X  45      79.100  78.180  39.870  1.00  0.00           C  
ATOM    392  O   CYS X  45      79.550  78.190  38.730  1.00  0.00           O  
ATOM    393  H   CYS X  45      79.480  75.530  40.230  1.00  0.00           H  
ATOM    394  HA  CYS X  45      79.370  77.990  41.950  1.00  0.00           H  
ATOM    395  HB2 CYS X  45      81.610  77.290  40.010  1.00  0.00           H  
ATOM    396  HB3 CYS X  45      81.740  76.830  41.700  1.00  0.00           H  
ATOM    397  HG  CYS X  45      80.580  79.800  41.780  1.00  0.00           H  
ATOM    398  N   ALA X  46      78.100  79.020  40.120  1.00  0.00           N  
ATOM    399  CA  ALA X  46      77.520  79.770  39.020  1.00  0.00           C  
ATOM    400  CB  ALA X  46      76.320  80.530  39.590  1.00  0.00           C  
ATOM    401  C   ALA X  46      78.360  80.810  38.280  1.00  0.00           C  
ATOM    402  O   ALA X  46      77.910  81.190  37.200  1.00  0.00           O  
ATOM    403  H   ALA X  46      77.630  79.050  41.020  1.00  0.00           H  
ATOM    404  HA  ALA X  46      77.100  79.080  38.290  1.00  0.00           H  
ATOM    405  HB1 ALA X  46      75.650  79.770  39.980  1.00  0.00           H  
ATOM    406  HB2 ALA X  46      76.760  81.140  40.380  1.00  0.00           H  
ATOM    407  HB3 ALA X  46      75.780  81.150  38.870  1.00  0.00           H  
ATOM    408  N   ALA X  47      79.440  81.290  38.890  1.00  0.00           N  
ATOM    409  CA  ALA X  47      80.290  82.420  38.550  1.00  0.00           C  
ATOM    410  CB  ALA X  47      80.040  83.400  39.700  1.00  0.00           C  
ATOM    411  C   ALA X  47      81.760  82.050  38.430  1.00  0.00           C  
ATOM    412  O   ALA X  47      82.490  83.030  38.320  1.00  0.00           O  
ATOM    413  H   ALA X  47      79.510  81.040  39.870  1.00  0.00           H  
ATOM    414  HA  ALA X  47      80.150  82.830  37.550  1.00  0.00           H  
ATOM    415  HB1 ALA X  47      78.990  83.610  39.880  1.00  0.00           H  
ATOM    416  HB2 ALA X  47      80.510  83.080  40.630  1.00  0.00           H  
ATOM    417  HB3 ALA X  47      80.580  84.320  39.460  1.00  0.00           H  
ATOM    418  N   TRP X  48      82.190  80.790  38.350  1.00  0.00           N  
ATOM    419  CA  TRP X  48      83.540  80.260  38.300  1.00  0.00           C  
ATOM    420  CB  TRP X  48      83.470  78.800  37.860  1.00  0.00           C  
ATOM    421  CG  TRP X  48      83.000  78.520  36.470  1.00  0.00           C  
ATOM    422  CD1 TRP X  48      81.740  78.240  36.060  1.00  0.00           C  
ATOM    423  NE1 TRP X  48      81.730  77.970  34.710  1.00  0.00           N  
ATOM    424  CE2 TRP X  48      82.990  77.950  34.150  1.00  0.00           C  
ATOM    425  CZ2 TRP X  48      83.520  77.670  32.880  1.00  0.00           C  
ATOM    426  CH2 TRP X  48      84.840  78.050  32.620  1.00  0.00           C  
ATOM    427  CZ3 TRP X  48      85.640  78.430  33.700  1.00  0.00           C  
ATOM    428  CE3 TRP X  48      85.160  78.480  35.020  1.00  0.00           C  
ATOM    429  CD2 TRP X  48      83.790  78.310  35.260  1.00  0.00           C  
ATOM    430  C   TRP X  48      84.560  80.980  37.440  1.00  0.00           C  
ATOM    431  O   TRP X  48      85.600  81.340  37.990  1.00  0.00           O  
ATOM    432  H   TRP X  48      81.490  80.120  38.630  1.00  0.00           H  
ATOM    433  HA  TRP X  48      83.890  80.070  39.310  1.00  0.00           H  
ATOM    434  HB2 TRP X  48      82.800  78.330  38.590  1.00  0.00           H  
ATOM    435  HB3 TRP X  48      84.470  78.380  37.910  1.00  0.00           H  
ATOM    436  HD1 TRP X  48      80.870  78.300  36.700  1.00  0.00           H  
ATOM    437  HE1 TRP X  48      80.910  77.860  34.130  1.00  0.00           H  
ATOM    438  HE3 TRP X  48      85.810  78.830  35.810  1.00  0.00           H  
ATOM    439  HZ2 TRP X  48      82.890  77.290  32.090  1.00  0.00           H  
ATOM    440  HZ3 TRP X  48      86.700  78.600  33.590  1.00  0.00           H  
ATOM    441  HH2 TRP X  48      85.290  78.020  31.640  1.00  0.00           H  
ATOM    442  N   TYR X  49      84.220  81.330  36.200  1.00  0.00           N  
ATOM    443  CA  TYR X  49      85.030  82.100  35.280  1.00  0.00           C  
ATOM    444  CB  TYR X  49      84.140  82.300  34.050  1.00  0.00           C  
ATOM    445  CG  TYR X  49      82.710  82.660  34.330  1.00  0.00           C  
ATOM    446  CD1 TYR X  49      82.320  83.990  34.530  1.00  0.00           C  
ATOM    447  CE1 TYR X  49      81.010  84.320  34.880  1.00  0.00           C  
ATOM    448  CZ  TYR X  49      80.090  83.280  35.130  1.00  0.00           C  
ATOM    449  OH  TYR X  49      78.860  83.490  35.680  1.00  0.00           O  
ATOM    450  CE2 TYR X  49      80.500  81.930  35.000  1.00  0.00           C  
ATOM    451  CD2 TYR X  49      81.770  81.630  34.510  1.00  0.00           C  
ATOM    452  C   TYR X  49      85.520  83.480  35.700  1.00  0.00           C  
ATOM    453  O   TYR X  49      86.660  83.850  35.450  1.00  0.00           O  
ATOM    454  H   TYR X  49      83.290  81.130  35.870  1.00  0.00           H  
ATOM    455  HA  TYR X  49      85.890  81.490  35.010  1.00  0.00           H  
ATOM    456  HB2 TYR X  49      84.140  81.360  33.500  1.00  0.00           H  
ATOM    457  HB3 TYR X  49      84.520  83.060  33.370  1.00  0.00           H  
ATOM    458  HD1 TYR X  49      83.080  84.750  34.460  1.00  0.00           H  
ATOM    459  HD2 TYR X  49      82.070  80.600  34.370  1.00  0.00           H  
ATOM    460  HE1 TYR X  49      80.750  85.350  35.040  1.00  0.00           H  
ATOM    461  HE2 TYR X  49      79.890  81.070  35.240  1.00  0.00           H  
ATOM    462  HH  TYR X  49      78.440  82.680  35.990  1.00  0.00           H  
ATOM    463  N   ILE X  50      84.750  84.250  36.460  1.00  0.00           N  
ATOM    464  CA  ILE X  50      85.120  85.560  36.970  1.00  0.00           C  
ATOM    465  CB  ILE X  50      84.030  86.590  36.690  1.00  0.00           C  
ATOM    466  CG2 ILE X  50      82.700  86.400  37.410  1.00  0.00           C  
ATOM    467  CG1 ILE X  50      84.440  88.060  36.810  1.00  0.00           C  
ATOM    468  CD1 ILE X  50      85.340  88.520  35.670  1.00  0.00           C  
ATOM    469  C   ILE X  50      85.550  85.560  38.430  1.00  0.00           C  
ATOM    470  O   ILE X  50      86.410  86.360  38.780  1.00  0.00           O  
ATOM    471  H   ILE X  50      83.840  83.920  36.720  1.00  0.00           H  
ATOM    472  HA  ILE X  50      85.920  85.880  36.300  1.00  0.00           H  
ATOM    473  HB  ILE X  50      83.670  86.540  35.660  1.00  0.00           H  
ATOM    474 HG12 ILE X  50      84.920  88.180  37.780  1.00  0.00           H  
ATOM    475 HG13 ILE X  50      83.590  88.740  36.760  1.00  0.00           H  
ATOM    476 HG21 ILE X  50      82.790  86.740  38.440  1.00  0.00           H  
ATOM    477 HG22 ILE X  50      81.920  86.990  36.930  1.00  0.00           H  
ATOM    478 HG23 ILE X  50      82.380  85.360  37.320  1.00  0.00           H  
ATOM    479 HD11 ILE X  50      84.920  89.500  35.440  1.00  0.00           H  
ATOM    480 HD12 ILE X  50      86.370  88.700  35.990  1.00  0.00           H  
ATOM    481 HD13 ILE X  50      85.350  87.780  34.870  1.00  0.00           H  
ATOM    482  N   LYS X  51      84.970  84.630  39.200  1.00  0.00           N  
ATOM    483  CA  LYS X  51      85.260  84.390  40.600  1.00  0.00           C  
ATOM    484  CB  LYS X  51      84.090  83.640  41.220  1.00  0.00           C  
ATOM    485  CG  LYS X  51      83.950  83.560  42.740  1.00  0.00           C  
ATOM    486  CD  LYS X  51      84.090  84.860  43.530  1.00  0.00           C  
ATOM    487  CE  LYS X  51      83.790  84.810  45.020  1.00  0.00           C  
ATOM    488  NZ  LYS X  51      84.630  83.810  45.710  1.00  0.00           N1+
ATOM    489  C   LYS X  51      86.670  83.850  40.810  1.00  0.00           C  
ATOM    490  O   LYS X  51      87.130  83.640  41.930  1.00  0.00           O  
ATOM    491  H   LYS X  51      84.250  84.070  38.780  1.00  0.00           H  
ATOM    492  HA  LYS X  51      85.320  85.390  41.020  1.00  0.00           H  
ATOM    493  HB2 LYS X  51      84.060  82.600  40.910  1.00  0.00           H  
ATOM    494  HB3 LYS X  51      83.160  84.070  40.850  1.00  0.00           H  
ATOM    495  HG2 LYS X  51      84.680  82.830  43.090  1.00  0.00           H  
ATOM    496  HG3 LYS X  51      82.980  83.070  42.770  1.00  0.00           H  
ATOM    497  HD2 LYS X  51      83.370  85.590  43.150  1.00  0.00           H  
ATOM    498  HD3 LYS X  51      85.100  85.280  43.500  1.00  0.00           H  
ATOM    499  HE2 LYS X  51      82.740  84.580  45.180  1.00  0.00           H  
ATOM    500  HE3 LYS X  51      83.990  85.810  45.400  1.00  0.00           H  
ATOM    501  HZ1 LYS X  51      84.300  82.880  45.480  1.00  0.00           H  
ATOM    502  HZ2 LYS X  51      85.600  83.830  45.440  1.00  0.00           H  
ATOM    503  HZ3 LYS X  51      84.590  83.940  46.710  1.00  0.00           H  
ATOM    504  N   GLY X  52      87.260  83.330  39.730  1.00  0.00           N  
ATOM    505  CA  GLY X  52      88.560  82.690  39.720  1.00  0.00           C  
ATOM    506  C   GLY X  52      88.610  81.200  40.050  1.00  0.00           C  
ATOM    507  O   GLY X  52      89.650  80.750  40.510  1.00  0.00           O  
ATOM    508  H   GLY X  52      86.690  83.370  38.900  1.00  0.00           H  
ATOM    509  HA2 GLY X  52      89.180  83.250  40.420  1.00  0.00           H  
ATOM    510  HA3 GLY X  52      89.020  82.800  38.740  1.00  0.00           H  
ATOM    511  N   ARG X  53      87.530  80.430  39.880  1.00  0.00           N  
ATOM    512  CA  ARG X  53      87.520  79.110  40.460  1.00  0.00           C  
ATOM    513  CB  ARG X  53      86.090  78.870  40.940  1.00  0.00           C  
ATOM    514  CG  ARG X  53      85.530  79.870  41.950  1.00  0.00           C  
ATOM    515  CD  ARG X  53      86.510  80.320  43.040  1.00  0.00           C  
ATOM    516  NE  ARG X  53      86.720  79.260  44.020  1.00  0.00           N  
ATOM    517  CZ  ARG X  53      87.330  79.340  45.220  1.00  0.00           C  
ATOM    518  NH1 ARG X  53      87.620  80.520  45.770  1.00  0.00           N1+
ATOM    519  NH2 ARG X  53      87.480  78.260  46.000  1.00  0.00           N  
ATOM    520  C   ARG X  53      87.930  78.170  39.330  1.00  0.00           C  
ATOM    521  O   ARG X  53      87.260  78.010  38.320  1.00  0.00           O  
ATOM    522  H   ARG X  53      86.710  80.740  39.380  1.00  0.00           H  
ATOM    523  HA  ARG X  53      88.240  78.980  41.270  1.00  0.00           H  
ATOM    524  HB2 ARG X  53      86.270  77.970  41.530  1.00  0.00           H  
ATOM    525  HB3 ARG X  53      85.350  78.540  40.220  1.00  0.00           H  
ATOM    526  HG2 ARG X  53      84.680  79.360  42.390  1.00  0.00           H  
ATOM    527  HG3 ARG X  53      85.150  80.730  41.400  1.00  0.00           H  
ATOM    528  HD2 ARG X  53      86.200  81.230  43.560  1.00  0.00           H  
ATOM    529  HD3 ARG X  53      87.500  80.480  42.620  1.00  0.00           H  
ATOM    530  HE  ARG X  53      86.340  78.350  43.800  1.00  0.00           H  
ATOM    531 HH11 ARG X  53      87.340  81.350  45.250  1.00  0.00           H  
ATOM    532 HH12 ARG X  53      88.110  80.540  46.650  1.00  0.00           H  
ATOM    533 HH21 ARG X  53      87.250  77.320  45.730  1.00  0.00           H  
ATOM    534 HH22 ARG X  53      88.110  78.400  46.780  1.00  0.00           H  
ATOM    535  N   LEU X  54      89.120  77.580  39.490  1.00  0.00           N  
ATOM    536  CA  LEU X  54      89.780  76.730  38.520  1.00  0.00           C  
ATOM    537  CB  LEU X  54      91.270  76.680  38.820  1.00  0.00           C  
ATOM    538  CG  LEU X  54      92.010  75.890  37.740  1.00  0.00           C  
ATOM    539  CD1 LEU X  54      91.850  76.420  36.320  1.00  0.00           C  
ATOM    540  CD2 LEU X  54      93.500  75.960  38.090  1.00  0.00           C  
ATOM    541  C   LEU X  54      89.180  75.330  38.520  1.00  0.00           C  
ATOM    542  O   LEU X  54      88.970  74.710  37.490  1.00  0.00           O  
ATOM    543  H   LEU X  54      89.530  77.730  40.400  1.00  0.00           H  
ATOM    544  HA  LEU X  54      89.710  77.150  37.510  1.00  0.00           H  
ATOM    545  HB2 LEU X  54      91.400  76.120  39.750  1.00  0.00           H  
ATOM    546  HB3 LEU X  54      91.620  77.710  38.930  1.00  0.00           H  
ATOM    547  HG  LEU X  54      91.720  74.840  37.810  1.00  0.00           H  
ATOM    548 HD11 LEU X  54      92.650  76.090  35.650  1.00  0.00           H  
ATOM    549 HD12 LEU X  54      90.840  76.250  35.950  1.00  0.00           H  
ATOM    550 HD13 LEU X  54      92.040  77.490  36.330  1.00  0.00           H  
ATOM    551 HD21 LEU X  54      93.860  76.980  37.950  1.00  0.00           H  
ATOM    552 HD22 LEU X  54      93.650  75.690  39.130  1.00  0.00           H  
ATOM    553 HD23 LEU X  54      94.110  75.350  37.420  1.00  0.00           H  
ATOM    554  N   ALA X  55      88.840  74.800  39.700  1.00  0.00           N  
ATOM    555  CA  ALA X  55      88.430  73.450  40.010  1.00  0.00           C  
ATOM    556  CB  ALA X  55      88.510  73.180  41.510  1.00  0.00           C  
ATOM    557  C   ALA X  55      87.110  73.040  39.370  1.00  0.00           C  
ATOM    558  O   ALA X  55      87.150  71.940  38.810  1.00  0.00           O  
ATOM    559  H   ALA X  55      89.150  75.380  40.470  1.00  0.00           H  
ATOM    560  HA  ALA X  55      89.210  72.890  39.500  1.00  0.00           H  
ATOM    561  HB1 ALA X  55      88.180  72.180  41.770  1.00  0.00           H  
ATOM    562  HB2 ALA X  55      89.500  73.410  41.910  1.00  0.00           H  
ATOM    563  HB3 ALA X  55      87.890  73.910  42.040  1.00  0.00           H  
ATOM    564  N   PRO X  56      86.010  73.790  39.380  1.00  0.00           N  
ATOM    565  CD  PRO X  56      85.760  74.990  40.170  1.00  0.00           C  
ATOM    566  CG  PRO X  56      84.430  75.560  39.700  1.00  0.00           C  
ATOM    567  CB  PRO X  56      83.750  74.520  38.820  1.00  0.00           C  
ATOM    568  CA  PRO X  56      84.890  73.560  38.500  1.00  0.00           C  
ATOM    569  C   PRO X  56      85.270  73.640  37.020  1.00  0.00           C  
ATOM    570  O   PRO X  56      85.070  72.640  36.340  1.00  0.00           O  
ATOM    571  HA  PRO X  56      84.570  72.530  38.690  1.00  0.00           H  
ATOM    572  HB2 PRO X  56      83.360  75.010  37.930  1.00  0.00           H  
ATOM    573  HB3 PRO X  56      83.010  73.990  39.420  1.00  0.00           H  
ATOM    574  HG2 PRO X  56      84.530  76.540  39.230  1.00  0.00           H  
ATOM    575  HG3 PRO X  56      83.890  75.680  40.640  1.00  0.00           H  
ATOM    576  HD2 PRO X  56      86.580  75.710  40.100  1.00  0.00           H  
ATOM    577  HD3 PRO X  56      85.680  74.690  41.210  1.00  0.00           H  
ATOM    578  N   GLY X  57      86.010  74.680  36.650  1.00  0.00           N  
ATOM    579  CA  GLY X  57      86.370  75.000  35.280  1.00  0.00           C  
ATOM    580  C   GLY X  57      87.200  73.950  34.570  1.00  0.00           C  
ATOM    581  O   GLY X  57      86.970  73.720  33.390  1.00  0.00           O  
ATOM    582  H   GLY X  57      86.280  75.340  37.370  1.00  0.00           H  
ATOM    583  HA2 GLY X  57      86.900  75.960  35.240  1.00  0.00           H  
ATOM    584  HA3 GLY X  57      85.470  75.170  34.680  1.00  0.00           H  
ATOM    585  N   ALA X  58      88.120  73.360  35.350  1.00  0.00           N  
ATOM    586  CA  ALA X  58      89.010  72.280  34.970  1.00  0.00           C  
ATOM    587  CB  ALA X  58      90.340  72.410  35.720  1.00  0.00           C  
ATOM    588  C   ALA X  58      88.370  70.900  35.030  1.00  0.00           C  
ATOM    589  O   ALA X  58      88.740  70.120  34.150  1.00  0.00           O  
ATOM    590  H   ALA X  58      88.400  73.820  36.200  1.00  0.00           H  
ATOM    591  HA  ALA X  58      89.330  72.360  33.930  1.00  0.00           H  
ATOM    592  HB1 ALA X  58      90.680  73.440  35.660  1.00  0.00           H  
ATOM    593  HB2 ALA X  58      90.180  71.940  36.690  1.00  0.00           H  
ATOM    594  HB3 ALA X  58      91.110  71.800  35.250  1.00  0.00           H  
ATOM    595  N   ALA X  59      87.440  70.540  35.920  1.00  0.00           N  
ATOM    596  CA  ALA X  59      86.590  69.370  35.920  1.00  0.00           C  
ATOM    597  CB  ALA X  59      85.690  69.220  37.150  1.00  0.00           C  
ATOM    598  C   ALA X  59      85.540  69.390  34.820  1.00  0.00           C  
ATOM    599  O   ALA X  59      85.190  68.310  34.350  1.00  0.00           O  
ATOM    600  H   ALA X  59      87.270  71.160  36.700  1.00  0.00           H  
ATOM    601  HA  ALA X  59      87.150  68.450  35.760  1.00  0.00           H  
ATOM    602  HB1 ALA X  59      85.340  70.170  37.560  1.00  0.00           H  
ATOM    603  HB2 ALA X  59      84.800  68.620  36.950  1.00  0.00           H  
ATOM    604  HB3 ALA X  59      86.200  68.670  37.930  1.00  0.00           H  
ATOM    605  N   TYR X  60      85.130  70.560  34.340  1.00  0.00           N  
ATOM    606  CA  TYR X  60      84.350  70.810  33.140  1.00  0.00           C  
ATOM    607  CB  TYR X  60      83.810  72.230  33.120  1.00  0.00           C  
ATOM    608  CG  TYR X  60      83.320  72.750  31.780  1.00  0.00           C  
ATOM    609  CD1 TYR X  60      83.630  74.090  31.530  1.00  0.00           C  
ATOM    610  CE1 TYR X  60      83.160  74.750  30.390  1.00  0.00           C  
ATOM    611  CZ  TYR X  60      82.470  74.030  29.400  1.00  0.00           C  
ATOM    612  OH  TYR X  60      82.120  74.660  28.240  1.00  0.00           O  
ATOM    613  CE2 TYR X  60      82.310  72.650  29.600  1.00  0.00           C  
ATOM    614  CD2 TYR X  60      82.700  72.000  30.780  1.00  0.00           C  
ATOM    615  C   TYR X  60      85.280  70.420  32.010  1.00  0.00           C  
ATOM    616  O   TYR X  60      85.040  69.440  31.320  1.00  0.00           O  
ATOM    617  H   TYR X  60      85.220  71.400  34.890  1.00  0.00           H  
ATOM    618  HA  TYR X  60      83.530  70.100  33.000  1.00  0.00           H  
ATOM    619  HB2 TYR X  60      84.530  72.920  33.570  1.00  0.00           H  
ATOM    620  HB3 TYR X  60      82.940  72.060  33.750  1.00  0.00           H  
ATOM    621  HD1 TYR X  60      84.170  74.630  32.290  1.00  0.00           H  
ATOM    622  HD2 TYR X  60      82.450  70.950  30.890  1.00  0.00           H  
ATOM    623  HE1 TYR X  60      83.400  75.790  30.180  1.00  0.00           H  
ATOM    624  HE2 TYR X  60      81.700  72.090  28.900  1.00  0.00           H  
ATOM    625  HH  TYR X  60      81.720  74.050  27.620  1.00  0.00           H  
ATOM    626  N   ALA X  61      86.420  71.090  31.790  1.00  0.00           N  
ATOM    627  CA  ALA X  61      87.350  70.950  30.690  1.00  0.00           C  
ATOM    628  CB  ALA X  61      88.640  71.740  30.910  1.00  0.00           C  
ATOM    629  C   ALA X  61      87.620  69.550  30.170  1.00  0.00           C  
ATOM    630  O   ALA X  61      87.350  69.210  29.020  1.00  0.00           O  
ATOM    631  H   ALA X  61      86.650  71.750  32.510  1.00  0.00           H  
ATOM    632  HA  ALA X  61      86.860  71.430  29.840  1.00  0.00           H  
ATOM    633  HB1 ALA X  61      89.300  71.660  30.050  1.00  0.00           H  
ATOM    634  HB2 ALA X  61      88.460  72.800  31.060  1.00  0.00           H  
ATOM    635  HB3 ALA X  61      89.170  71.460  31.830  1.00  0.00           H  
ATOM    636  N   PHE X  62      88.000  68.670  31.100  1.00  0.00           N  
ATOM    637  CA  PHE X  62      88.440  67.340  30.720  1.00  0.00           C  
ATOM    638  CB  PHE X  62      89.220  66.800  31.920  1.00  0.00           C  
ATOM    639  CG  PHE X  62      90.630  67.300  32.150  1.00  0.00           C  
ATOM    640  CD1 PHE X  62      91.610  67.020  31.190  1.00  0.00           C  
ATOM    641  CE1 PHE X  62      92.920  67.430  31.450  1.00  0.00           C  
ATOM    642  CZ  PHE X  62      93.260  68.030  32.670  1.00  0.00           C  
ATOM    643  CE2 PHE X  62      92.230  68.240  33.590  1.00  0.00           C  
ATOM    644  CD2 PHE X  62      90.890  67.870  33.400  1.00  0.00           C  
ATOM    645  C   PHE X  62      87.300  66.430  30.270  1.00  0.00           C  
ATOM    646  O   PHE X  62      87.610  65.700  29.330  1.00  0.00           O  
ATOM    647  H   PHE X  62      87.970  68.940  32.070  1.00  0.00           H  
ATOM    648  HA  PHE X  62      89.060  67.490  29.830  1.00  0.00           H  
ATOM    649  HB2 PHE X  62      89.320  65.730  31.790  1.00  0.00           H  
ATOM    650  HB3 PHE X  62      88.610  67.040  32.790  1.00  0.00           H  
ATOM    651  HD1 PHE X  62      91.300  66.620  30.230  1.00  0.00           H  
ATOM    652  HD2 PHE X  62      90.080  68.190  34.030  1.00  0.00           H  
ATOM    653  HE1 PHE X  62      93.770  67.320  30.790  1.00  0.00           H  
ATOM    654  HE2 PHE X  62      92.390  68.860  34.460  1.00  0.00           H  
ATOM    655  HZ  PHE X  62      94.240  68.490  32.740  1.00  0.00           H  
ATOM    656  N   TYR X  63      86.040  66.630  30.660  1.00  0.00           N  
ATOM    657  CA  TYR X  63      84.840  66.040  30.100  1.00  0.00           C  
ATOM    658  CB  TYR X  63      84.010  65.350  31.180  1.00  0.00           C  
ATOM    659  CG  TYR X  63      83.720  63.910  30.860  1.00  0.00           C  
ATOM    660  CD1 TYR X  63      82.750  63.520  29.920  1.00  0.00           C  
ATOM    661  CE1 TYR X  63      82.600  62.170  29.600  1.00  0.00           C  
ATOM    662  CZ  TYR X  63      83.490  61.250  30.190  1.00  0.00           C  
ATOM    663  OH  TYR X  63      83.440  59.940  29.830  1.00  0.00           O  
ATOM    664  CE2 TYR X  63      84.320  61.620  31.270  1.00  0.00           C  
ATOM    665  CD2 TYR X  63      84.480  62.980  31.580  1.00  0.00           C  
ATOM    666  C   TYR X  63      84.090  66.910  29.110  1.00  0.00           C  
ATOM    667  O   TYR X  63      83.120  66.400  28.550  1.00  0.00           O  
ATOM    668  H   TYR X  63      86.020  67.430  31.270  1.00  0.00           H  
ATOM    669  HA  TYR X  63      85.300  65.300  29.450  1.00  0.00           H  
ATOM    670  HB2 TYR X  63      83.070  65.890  31.230  1.00  0.00           H  
ATOM    671  HB3 TYR X  63      84.460  65.410  32.170  1.00  0.00           H  
ATOM    672  HD1 TYR X  63      82.070  64.290  29.580  1.00  0.00           H  
ATOM    673  HD2 TYR X  63      85.140  63.320  32.360  1.00  0.00           H  
ATOM    674  HE1 TYR X  63      81.870  61.840  28.880  1.00  0.00           H  
ATOM    675  HE2 TYR X  63      84.860  60.820  31.740  1.00  0.00           H  
ATOM    676  HH  TYR X  63      82.860  59.720  29.090  1.00  0.00           H  
ATOM    677  N   GLY X  64      84.510  68.130  28.750  1.00  0.00           N  
ATOM    678  CA  GLY X  64      83.960  68.800  27.590  1.00  0.00           C  
ATOM    679  C   GLY X  64      84.860  68.590  26.390  1.00  0.00           C  
ATOM    680  O   GLY X  64      84.440  68.890  25.280  1.00  0.00           O  
ATOM    681  H   GLY X  64      85.180  68.610  29.340  1.00  0.00           H  
ATOM    682  HA2 GLY X  64      83.960  69.860  27.830  1.00  0.00           H  
ATOM    683  HA3 GLY X  64      82.970  68.420  27.320  1.00  0.00           H  
ATOM    684  N   VAL X  65      86.120  68.170  26.580  1.00  0.00           N  
ATOM    685  CA  VAL X  65      87.130  67.750  25.630  1.00  0.00           C  
ATOM    686  CB  VAL X  65      88.520  68.280  25.960  1.00  0.00           C  
ATOM    687  CG1 VAL X  65      89.550  67.990  24.870  1.00  0.00           C  
ATOM    688  CG2 VAL X  65      88.460  69.810  26.050  1.00  0.00           C  
ATOM    689  C   VAL X  65      87.160  66.260  25.320  1.00  0.00           C  
ATOM    690  O   VAL X  65      87.020  65.910  24.150  1.00  0.00           O  
ATOM    691  H   VAL X  65      86.350  68.070  27.550  1.00  0.00           H  
ATOM    692  HA  VAL X  65      86.830  68.300  24.750  1.00  0.00           H  
ATOM    693  HB  VAL X  65      88.840  67.850  26.910  1.00  0.00           H  
ATOM    694 HG11 VAL X  65      90.560  68.280  25.170  1.00  0.00           H  
ATOM    695 HG12 VAL X  65      89.690  66.940  24.600  1.00  0.00           H  
ATOM    696 HG13 VAL X  65      89.330  68.490  23.930  1.00  0.00           H  
ATOM    697 HG21 VAL X  65      89.480  70.190  25.980  1.00  0.00           H  
ATOM    698 HG22 VAL X  65      88.040  70.310  25.170  1.00  0.00           H  
ATOM    699 HG23 VAL X  65      87.980  70.110  26.970  1.00  0.00           H  
ATOM    700  N   TRP X  66      87.210  65.410  26.350  1.00  0.00           N  
ATOM    701  CA  TRP X  66      87.290  63.980  26.130  1.00  0.00           C  
ATOM    702  CB  TRP X  66      87.220  63.150  27.400  1.00  0.00           C  
ATOM    703  CG  TRP X  66      87.240  61.650  27.350  1.00  0.00           C  
ATOM    704  CD1 TRP X  66      86.140  60.910  27.620  1.00  0.00           C  
ATOM    705  NE1 TRP X  66      86.480  59.580  27.460  1.00  0.00           N  
ATOM    706  CE2 TRP X  66      87.760  59.390  27.000  1.00  0.00           C  
ATOM    707  CZ2 TRP X  66      88.480  58.250  26.630  1.00  0.00           C  
ATOM    708  CH2 TRP X  66      89.760  58.360  26.070  1.00  0.00           C  
ATOM    709  CZ3 TRP X  66      90.300  59.650  26.030  1.00  0.00           C  
ATOM    710  CE3 TRP X  66      89.570  60.790  26.400  1.00  0.00           C  
ATOM    711  CD2 TRP X  66      88.250  60.720  26.860  1.00  0.00           C  
ATOM    712  C   TRP X  66      86.220  63.450  25.180  1.00  0.00           C  
ATOM    713  O   TRP X  66      86.570  62.910  24.130  1.00  0.00           O  
ATOM    714  H   TRP X  66      87.160  65.680  27.330  1.00  0.00           H  
ATOM    715  HA  TRP X  66      88.250  63.750  25.680  1.00  0.00           H  
ATOM    716  HB2 TRP X  66      86.300  63.400  27.940  1.00  0.00           H  
ATOM    717  HB3 TRP X  66      88.090  63.460  27.990  1.00  0.00           H  
ATOM    718  HD1 TRP X  66      85.180  61.200  28.020  1.00  0.00           H  
ATOM    719  HE1 TRP X  66      85.860  58.790  27.610  1.00  0.00           H  
ATOM    720  HE3 TRP X  66      89.940  61.800  26.360  1.00  0.00           H  
ATOM    721  HZ2 TRP X  66      88.130  57.240  26.780  1.00  0.00           H  
ATOM    722  HZ3 TRP X  66      91.320  59.840  25.750  1.00  0.00           H  
ATOM    723  HH2 TRP X  66      90.240  57.480  25.650  1.00  0.00           H  
ATOM    724  N   PRO X  67      84.900  63.520  25.370  1.00  0.00           N  
ATOM    725  CD  PRO X  67      84.190  64.340  26.330  1.00  0.00           C  
ATOM    726  CG  PRO X  67      82.710  64.250  25.960  1.00  0.00           C  
ATOM    727  CB  PRO X  67      82.660  62.840  25.370  1.00  0.00           C  
ATOM    728  CA  PRO X  67      83.960  62.750  24.590  1.00  0.00           C  
ATOM    729  C   PRO X  67      83.840  63.330  23.190  1.00  0.00           C  
ATOM    730  O   PRO X  67      83.530  62.560  22.280  1.00  0.00           O  
ATOM    731  HA  PRO X  67      84.230  61.690  24.530  1.00  0.00           H  
ATOM    732  HB2 PRO X  67      81.760  62.720  24.760  1.00  0.00           H  
ATOM    733  HB3 PRO X  67      82.590  62.120  26.180  1.00  0.00           H  
ATOM    734  HG2 PRO X  67      82.370  64.880  25.140  1.00  0.00           H  
ATOM    735  HG3 PRO X  67      82.060  64.280  26.840  1.00  0.00           H  
ATOM    736  HD2 PRO X  67      84.560  65.340  26.520  1.00  0.00           H  
ATOM    737  HD3 PRO X  67      84.270  63.740  27.240  1.00  0.00           H  
ATOM    738  N   LEU X  68      84.100  64.610  22.930  1.00  0.00           N  
ATOM    739  CA  LEU X  68      84.190  65.080  21.560  1.00  0.00           C  
ATOM    740  CB  LEU X  68      84.130  66.600  21.620  1.00  0.00           C  
ATOM    741  CG  LEU X  68      82.890  67.090  22.370  1.00  0.00           C  
ATOM    742  CD1 LEU X  68      82.760  68.610  22.380  1.00  0.00           C  
ATOM    743  CD2 LEU X  68      81.630  66.710  21.600  1.00  0.00           C  
ATOM    744  C   LEU X  68      85.450  64.670  20.810  1.00  0.00           C  
ATOM    745  O   LEU X  68      85.460  64.520  19.590  1.00  0.00           O  
ATOM    746  H   LEU X  68      84.430  65.250  23.640  1.00  0.00           H  
ATOM    747  HA  LEU X  68      83.360  64.710  20.950  1.00  0.00           H  
ATOM    748  HB2 LEU X  68      84.190  66.910  20.570  1.00  0.00           H  
ATOM    749  HB3 LEU X  68      84.990  66.910  22.200  1.00  0.00           H  
ATOM    750  HG  LEU X  68      82.920  66.690  23.390  1.00  0.00           H  
ATOM    751 HD11 LEU X  68      82.640  69.000  21.370  1.00  0.00           H  
ATOM    752 HD12 LEU X  68      81.870  68.870  22.950  1.00  0.00           H  
ATOM    753 HD13 LEU X  68      83.590  69.140  22.840  1.00  0.00           H  
ATOM    754 HD21 LEU X  68      81.340  65.670  21.690  1.00  0.00           H  
ATOM    755 HD22 LEU X  68      80.800  67.380  21.800  1.00  0.00           H  
ATOM    756 HD23 LEU X  68      81.630  66.830  20.520  1.00  0.00           H  
ATOM    757  N   LEU X  69      86.550  64.430  21.530  1.00  0.00           N  
ATOM    758  CA  LEU X  69      87.790  63.920  20.980  1.00  0.00           C  
ATOM    759  CB  LEU X  69      88.910  64.080  22.010  1.00  0.00           C  
ATOM    760  CG  LEU X  69      90.280  63.500  21.650  1.00  0.00           C  
ATOM    761  CD1 LEU X  69      90.770  63.990  20.290  1.00  0.00           C  
ATOM    762  CD2 LEU X  69      91.360  63.830  22.680  1.00  0.00           C  
ATOM    763  C   LEU X  69      87.660  62.440  20.640  1.00  0.00           C  
ATOM    764  O   LEU X  69      88.180  61.970  19.630  1.00  0.00           O  
ATOM    765  H   LEU X  69      86.450  64.580  22.520  1.00  0.00           H  
ATOM    766  HA  LEU X  69      88.060  64.550  20.140  1.00  0.00           H  
ATOM    767  HB2 LEU X  69      88.600  63.620  22.950  1.00  0.00           H  
ATOM    768  HB3 LEU X  69      89.020  65.150  22.190  1.00  0.00           H  
ATOM    769  HG  LEU X  69      90.260  62.420  21.520  1.00  0.00           H  
ATOM    770 HD11 LEU X  69      90.330  63.330  19.540  1.00  0.00           H  
ATOM    771 HD12 LEU X  69      90.420  64.990  20.060  1.00  0.00           H  
ATOM    772 HD13 LEU X  69      91.850  63.920  20.200  1.00  0.00           H  
ATOM    773 HD21 LEU X  69      92.360  63.500  22.400  1.00  0.00           H  
ATOM    774 HD22 LEU X  69      91.490  64.910  22.750  1.00  0.00           H  
ATOM    775 HD23 LEU X  69      91.010  63.530  23.670  1.00  0.00           H  
ATOM    776  N   LEU X  70      86.880  61.690  21.420  1.00  0.00           N  
ATOM    777  CA  LEU X  70      86.650  60.270  21.240  1.00  0.00           C  
ATOM    778  CB  LEU X  70      85.990  59.650  22.470  1.00  0.00           C  
ATOM    779  CG  LEU X  70      86.000  58.130  22.430  1.00  0.00           C  
ATOM    780  CD1 LEU X  70      87.410  57.560  22.410  1.00  0.00           C  
ATOM    781  CD2 LEU X  70      85.360  57.540  23.690  1.00  0.00           C  
ATOM    782  C   LEU X  70      86.040  59.810  19.930  1.00  0.00           C  
ATOM    783  O   LEU X  70      86.400  58.790  19.340  1.00  0.00           O  
ATOM    784  H   LEU X  70      86.790  62.050  22.360  1.00  0.00           H  
ATOM    785  HA  LEU X  70      87.680  59.900  21.220  1.00  0.00           H  
ATOM    786  HB2 LEU X  70      84.980  60.020  22.620  1.00  0.00           H  
ATOM    787  HB3 LEU X  70      86.570  59.970  23.340  1.00  0.00           H  
ATOM    788  HG  LEU X  70      85.370  57.730  21.630  1.00  0.00           H  
ATOM    789 HD11 LEU X  70      87.290  56.480  22.320  1.00  0.00           H  
ATOM    790 HD12 LEU X  70      88.050  57.890  21.590  1.00  0.00           H  
ATOM    791 HD13 LEU X  70      87.920  57.720  23.360  1.00  0.00           H  
ATOM    792 HD21 LEU X  70      85.250  56.460  23.580  1.00  0.00           H  
ATOM    793 HD22 LEU X  70      85.940  57.760  24.580  1.00  0.00           H  
ATOM    794 HD23 LEU X  70      84.360  57.950  23.820  1.00  0.00           H  
ATOM    795  N   LEU X  71      85.260  60.740  19.360  1.00  0.00           N  
ATOM    796  CA  LEU X  71      84.690  60.760  18.030  1.00  0.00           C  
ATOM    797  CB  LEU X  71      83.450  61.660  18.020  1.00  0.00           C  
ATOM    798  CG  LEU X  71      82.140  61.100  18.580  1.00  0.00           C  
ATOM    799  CD1 LEU X  71      82.080  60.320  19.890  1.00  0.00           C  
ATOM    800  CD2 LEU X  71      81.070  62.180  18.690  1.00  0.00           C  
ATOM    801  C   LEU X  71      85.640  61.200  16.930  1.00  0.00           C  
ATOM    802  O   LEU X  71      85.560  60.660  15.830  1.00  0.00           O  
ATOM    803  H   LEU X  71      85.030  61.530  19.950  1.00  0.00           H  
ATOM    804  HA  LEU X  71      84.370  59.790  17.650  1.00  0.00           H  
ATOM    805  HB2 LEU X  71      83.290  61.830  16.960  1.00  0.00           H  
ATOM    806  HB3 LEU X  71      83.630  62.600  18.550  1.00  0.00           H  
ATOM    807  HG  LEU X  71      81.880  60.370  17.820  1.00  0.00           H  
ATOM    808 HD11 LEU X  71      81.060  59.930  19.910  1.00  0.00           H  
ATOM    809 HD12 LEU X  71      82.740  59.470  19.740  1.00  0.00           H  
ATOM    810 HD13 LEU X  71      82.450  60.880  20.750  1.00  0.00           H  
ATOM    811 HD21 LEU X  71      81.410  63.060  19.230  1.00  0.00           H  
ATOM    812 HD22 LEU X  71      80.770  62.430  17.670  1.00  0.00           H  
ATOM    813 HD23 LEU X  71      80.130  61.800  19.100  1.00  0.00           H  
ATOM    814  N   LEU X  72      86.680  61.980  17.230  1.00  0.00           N  
ATOM    815  CA  LEU X  72      87.790  62.200  16.320  1.00  0.00           C  
ATOM    816  CB  LEU X  72      88.640  63.430  16.620  1.00  0.00           C  
ATOM    817  CG  LEU X  72      87.990  64.810  16.710  1.00  0.00           C  
ATOM    818  CD1 LEU X  72      88.980  65.970  16.750  1.00  0.00           C  
ATOM    819  CD2 LEU X  72      87.160  65.080  15.450  1.00  0.00           C  
ATOM    820  C   LEU X  72      88.740  61.010  16.280  1.00  0.00           C  
ATOM    821  O   LEU X  72      89.270  60.570  15.260  1.00  0.00           O  
ATOM    822  H   LEU X  72      86.740  62.330  18.170  1.00  0.00           H  
ATOM    823  HA  LEU X  72      87.420  62.300  15.290  1.00  0.00           H  
ATOM    824  HB2 LEU X  72      89.310  63.530  15.770  1.00  0.00           H  
ATOM    825  HB3 LEU X  72      89.340  63.220  17.430  1.00  0.00           H  
ATOM    826  HG  LEU X  72      87.510  64.850  17.680  1.00  0.00           H  
ATOM    827 HD11 LEU X  72      89.660  65.780  17.580  1.00  0.00           H  
ATOM    828 HD12 LEU X  72      89.530  66.000  15.810  1.00  0.00           H  
ATOM    829 HD13 LEU X  72      88.480  66.900  17.040  1.00  0.00           H  
ATOM    830 HD21 LEU X  72      87.000  66.150  15.310  1.00  0.00           H  
ATOM    831 HD22 LEU X  72      87.760  64.770  14.590  1.00  0.00           H  
ATOM    832 HD23 LEU X  72      86.230  64.510  15.460  1.00  0.00           H  
ATOM    833  N   LEU X  73      88.910  60.340  17.420  1.00  0.00           N  
ATOM    834  CA  LEU X  73      89.730  59.150  17.530  1.00  0.00           C  
ATOM    835  CB  LEU X  73      89.980  58.820  19.000  1.00  0.00           C  
ATOM    836  CG  LEU X  73      90.940  59.640  19.850  1.00  0.00           C  
ATOM    837  CD1 LEU X  73      90.460  59.770  21.300  1.00  0.00           C  
ATOM    838  CD2 LEU X  73      92.400  59.210  19.790  1.00  0.00           C  
ATOM    839  C   LEU X  73      89.170  57.920  16.830  1.00  0.00           C  
ATOM    840  O   LEU X  73      89.930  57.130  16.270  1.00  0.00           O  
ATOM    841  H   LEU X  73      88.600  60.710  18.310  1.00  0.00           H  
ATOM    842  HA  LEU X  73      90.690  59.350  17.050  1.00  0.00           H  
ATOM    843  HB2 LEU X  73      90.310  57.800  19.190  1.00  0.00           H  
ATOM    844  HB3 LEU X  73      88.980  58.840  19.430  1.00  0.00           H  
ATOM    845  HG  LEU X  73      90.910  60.650  19.460  1.00  0.00           H  
ATOM    846 HD11 LEU X  73      91.260  60.270  21.850  1.00  0.00           H  
ATOM    847 HD12 LEU X  73      89.540  60.360  21.320  1.00  0.00           H  
ATOM    848 HD13 LEU X  73      90.370  58.780  21.740  1.00  0.00           H  
ATOM    849 HD21 LEU X  73      93.010  59.680  20.560  1.00  0.00           H  
ATOM    850 HD22 LEU X  73      92.410  58.140  19.970  1.00  0.00           H  
ATOM    851 HD23 LEU X  73      92.830  59.510  18.830  1.00  0.00           H  
ATOM    852  N   ALA X  74      87.840  57.850  16.780  1.00  0.00           N  
ATOM    853  CA  ALA X  74      87.050  56.810  16.160  1.00  0.00           C  
ATOM    854  CB  ALA X  74      85.600  56.850  16.620  1.00  0.00           C  
ATOM    855  C   ALA X  74      87.150  56.650  14.650  1.00  0.00           C  
ATOM    856  O   ALA X  74      86.380  55.860  14.100  1.00  0.00           O  
ATOM    857  H   ALA X  74      87.380  58.440  17.460  1.00  0.00           H  
ATOM    858  HA  ALA X  74      87.420  55.850  16.530  1.00  0.00           H  
ATOM    859  HB1 ALA X  74      85.090  57.590  16.010  1.00  0.00           H  
ATOM    860  HB2 ALA X  74      85.130  55.890  16.400  1.00  0.00           H  
ATOM    861  HB3 ALA X  74      85.640  57.030  17.700  1.00  0.00           H  
ATOM    862  N   LEU X  75      87.980  57.440  13.960  1.00  0.00           N  
ATOM    863  CA  LEU X  75      88.470  57.170  12.630  1.00  0.00           C  
ATOM    864  CB  LEU X  75      88.170  58.350  11.720  1.00  0.00           C  
ATOM    865  CG  LEU X  75      86.760  58.520  11.150  1.00  0.00           C  
ATOM    866  CD1 LEU X  75      86.510  59.990  10.840  1.00  0.00           C  
ATOM    867  CD2 LEU X  75      86.510  57.730   9.870  1.00  0.00           C  
ATOM    868  C   LEU X  75      89.940  56.810  12.580  1.00  0.00           C  
ATOM    869  O   LEU X  75      90.730  57.220  13.430  1.00  0.00           O  
ATOM    870  H   LEU X  75      88.510  58.120  14.490  1.00  0.00           H  
ATOM    871  HA  LEU X  75      87.910  56.310  12.240  1.00  0.00           H  
ATOM    872  HB2 LEU X  75      88.860  58.290  10.870  1.00  0.00           H  
ATOM    873  HB3 LEU X  75      88.440  59.240  12.280  1.00  0.00           H  
ATOM    874  HG  LEU X  75      85.980  58.220  11.850  1.00  0.00           H  
ATOM    875 HD11 LEU X  75      87.100  60.270   9.960  1.00  0.00           H  
ATOM    876 HD12 LEU X  75      85.470  60.080  10.540  1.00  0.00           H  
ATOM    877 HD13 LEU X  75      86.770  60.690  11.640  1.00  0.00           H  
ATOM    878 HD21 LEU X  75      87.360  57.900   9.200  1.00  0.00           H  
ATOM    879 HD22 LEU X  75      86.380  56.670  10.060  1.00  0.00           H  
ATOM    880 HD23 LEU X  75      85.650  58.110   9.300  1.00  0.00           H  
ATOM    881  N   PRO X  76      90.400  56.130  11.520  1.00  0.00           N  
ATOM    882  CD  PRO X  76      89.730  55.280  10.560  1.00  0.00           C  
ATOM    883  CG  PRO X  76      90.790  54.400   9.900  1.00  0.00           C  
ATOM    884  CB  PRO X  76      91.970  55.360   9.880  1.00  0.00           C  
ATOM    885  CA  PRO X  76      91.780  56.250  11.110  1.00  0.00           C  
ATOM    886  C   PRO X  76      92.160  57.700  10.850  1.00  0.00           C  
ATOM    887  O   PRO X  76      91.500  58.370  10.050  1.00  0.00           O  
ATOM    888  HA  PRO X  76      92.410  55.710  11.830  1.00  0.00           H  
ATOM    889  HB2 PRO X  76      91.830  55.900   8.950  1.00  0.00           H  
ATOM    890  HB3 PRO X  76      92.970  54.930   9.860  1.00  0.00           H  
ATOM    891  HG2 PRO X  76      90.460  54.100   8.910  1.00  0.00           H  
ATOM    892  HG3 PRO X  76      90.990  53.560  10.560  1.00  0.00           H  
ATOM    893  HD2 PRO X  76      89.280  55.920   9.790  1.00  0.00           H  
ATOM    894  HD3 PRO X  76      88.940  54.690  11.020  1.00  0.00           H  
ATOM    895  N   PRO X  77      93.200  58.260  11.470  1.00  0.00           N  
ATOM    896  CD  PRO X  77      94.100  57.540  12.350  1.00  0.00           C  
ATOM    897  CG  PRO X  77      95.090  58.540  12.930  1.00  0.00           C  
ATOM    898  CB  PRO X  77      95.010  59.740  12.000  1.00  0.00           C  
ATOM    899  CA  PRO X  77      93.640  59.630  11.340  1.00  0.00           C  
ATOM    900  C   PRO X  77      93.650  60.230   9.940  1.00  0.00           C  
ATOM    901  O   PRO X  77      93.140  61.320   9.700  1.00  0.00           O  
ATOM    902  HA  PRO X  77      92.970  60.220  11.970  1.00  0.00           H  
ATOM    903  HB2 PRO X  77      95.860  59.720  11.310  1.00  0.00           H  
ATOM    904  HB3 PRO X  77      95.050  60.580  12.690  1.00  0.00           H  
ATOM    905  HG2 PRO X  77      96.100  58.140  13.110  1.00  0.00           H  
ATOM    906  HG3 PRO X  77      94.650  58.960  13.840  1.00  0.00           H  
ATOM    907  HD2 PRO X  77      94.590  56.820  11.690  1.00  0.00           H  
ATOM    908  HD3 PRO X  77      93.530  57.000  13.100  1.00  0.00           H  
ATOM    909  N   ARG X  78      94.240  59.530   8.970  1.00  0.00           N  
ATOM    910  CA  ARG X  78      94.400  60.140   7.660  1.00  0.00           C  
ATOM    911  CB  ARG X  78      95.650  59.650   6.940  1.00  0.00           C  
ATOM    912  CG  ARG X  78      96.370  60.560   5.950  1.00  0.00           C  
ATOM    913  CD  ARG X  78      96.810  61.860   6.600  1.00  0.00           C  
ATOM    914  NE  ARG X  78      95.970  62.970   6.140  1.00  0.00           N  
ATOM    915  CZ  ARG X  78      96.350  64.230   5.890  1.00  0.00           C  
ATOM    916  NH1 ARG X  78      97.570  64.760   6.050  1.00  0.00           N1+
ATOM    917  NH2 ARG X  78      95.460  65.150   5.490  1.00  0.00           N  
ATOM    918  C   ARG X  78      93.130  60.330   6.840  1.00  0.00           C  
ATOM    919  O   ARG X  78      92.860  61.280   6.110  1.00  0.00           O  
ATOM    920  H   ARG X  78      94.710  58.680   9.250  1.00  0.00           H  
ATOM    921  HA  ARG X  78      94.670  61.170   7.900  1.00  0.00           H  
ATOM    922  HB2 ARG X  78      95.350  58.810   6.320  1.00  0.00           H  
ATOM    923  HB3 ARG X  78      96.360  59.310   7.690  1.00  0.00           H  
ATOM    924  HG2 ARG X  78      95.730  60.630   5.070  1.00  0.00           H  
ATOM    925  HG3 ARG X  78      97.260  60.000   5.660  1.00  0.00           H  
ATOM    926  HD2 ARG X  78      97.810  62.020   6.190  1.00  0.00           H  
ATOM    927  HD3 ARG X  78      96.830  61.690   7.680  1.00  0.00           H  
ATOM    928  HE  ARG X  78      95.000  62.740   5.970  1.00  0.00           H  
ATOM    929 HH11 ARG X  78      98.400  64.190   6.120  1.00  0.00           H  
ATOM    930 HH12 ARG X  78      97.750  65.750   5.940  1.00  0.00           H  
ATOM    931 HH21 ARG X  78      94.490  64.870   5.450  1.00  0.00           H  
ATOM    932 HH22 ARG X  78      95.600  66.140   5.590  1.00  0.00           H  
ATOM    933  N   ALA X  79      92.110  59.560   7.190  1.00  0.00           N  
ATOM    934  CA  ALA X  79      90.730  59.630   6.730  1.00  0.00           C  
ATOM    935  CB  ALA X  79      90.150  58.240   6.550  1.00  0.00           C  
ATOM    936  C   ALA X  79      89.850  60.510   7.600  1.00  0.00           C  
ATOM    937  O   ALA X  79      88.690  60.720   7.240  1.00  0.00           O  
ATOM    938  H   ALA X  79      92.360  58.870   7.890  1.00  0.00           H  
ATOM    939  HA  ALA X  79      90.530  60.040   5.750  1.00  0.00           H  
ATOM    940  HB1 ALA X  79      90.800  57.490   6.090  1.00  0.00           H  
ATOM    941  HB2 ALA X  79      89.920  57.810   7.530  1.00  0.00           H  
ATOM    942  HB3 ALA X  79      89.270  58.270   5.900  1.00  0.00           H  
ATOM    943  N   TYR X  80      90.410  61.190   8.610  1.00  0.00           N  
ATOM    944  CA  TYR X  80      89.780  62.370   9.150  1.00  0.00           C  
ATOM    945  CB  TYR X  80      89.750  62.370  10.680  1.00  0.00           C  
ATOM    946  CG  TYR X  80      89.090  63.630  11.190  1.00  0.00           C  
ATOM    947  CD1 TYR X  80      89.900  64.640  11.730  1.00  0.00           C  
ATOM    948  CE1 TYR X  80      89.320  65.820  12.220  1.00  0.00           C  
ATOM    949  CZ  TYR X  80      87.920  65.930  12.220  1.00  0.00           C  
ATOM    950  OH  TYR X  80      87.320  67.100  12.590  1.00  0.00           O  
ATOM    951  CE2 TYR X  80      87.110  64.840  11.830  1.00  0.00           C  
ATOM    952  CD2 TYR X  80      87.700  63.740  11.200  1.00  0.00           C  
ATOM    953  C   TYR X  80      90.290  63.670   8.540  1.00  0.00           C  
ATOM    954  O   TYR X  80      89.550  64.550   8.100  1.00  0.00           O  
ATOM    955  H   TYR X  80      91.390  60.980   8.770  1.00  0.00           H  
ATOM    956  HA  TYR X  80      88.730  62.330   8.890  1.00  0.00           H  
ATOM    957  HB2 TYR X  80      90.730  62.300  11.160  1.00  0.00           H  
ATOM    958  HB3 TYR X  80      89.160  61.520  11.010  1.00  0.00           H  
ATOM    959  HD1 TYR X  80      90.970  64.670  11.570  1.00  0.00           H  
ATOM    960  HD2 TYR X  80      87.050  63.000  10.760  1.00  0.00           H  
ATOM    961  HE1 TYR X  80      89.930  66.650  12.530  1.00  0.00           H  
ATOM    962  HE2 TYR X  80      86.030  64.830  11.890  1.00  0.00           H  
ATOM    963  HH  TYR X  80      86.380  66.940  12.710  1.00  0.00           H  
ATOM    964  N   ALA X  81      91.620  63.760   8.570  1.00  0.00           N  
ATOM    965  CA  ALA X  81      92.370  64.890   8.060  1.00  0.00           C  
ATOM    966  CB  ALA X  81      93.820  64.660   8.460  1.00  0.00           C  
ATOM    967  C   ALA X  81      92.260  65.120   6.560  1.00  0.00           C  
ATOM    968  OC1 ALA X  81      91.750  66.160   6.090  1.00  0.00           O  
ATOM    969  OC2 ALA X  81      92.780  64.290   5.780  1.00  0.00           O1-
ATOM    970  H   ALA X  81      92.160  62.960   8.870  1.00  0.00           H  
ATOM    971  HA  ALA X  81      91.990  65.810   8.520  1.00  0.00           H  
ATOM    972  HB1 ALA X  81      93.870  64.730   9.550  1.00  0.00           H  
ATOM    973  HB2 ALA X  81      94.320  63.790   8.030  1.00  0.00           H  
ATOM    974  HB3 ALA X  81      94.350  65.530   8.090  1.00  0.00           H  
TER     975      ALA    81 
ATOM    976  N   ALA    19      59.510  50.170  10.320  1.00  0.00           N1+
ATOM    977  CA  ALA    19      59.520  50.650  11.710  1.00  0.00           C  
ATOM    978  CB  ALA    19      58.280  50.070  12.400  1.00  0.00           C  
ATOM    979  C   ALA    19      60.820  50.170  12.330  1.00  0.00           C  
ATOM    980  O   ALA    19      61.120  48.980  12.460  1.00  0.00           O  
ATOM    981  H1  ALA    19      58.640  50.330   9.830  1.00  0.00           H  
ATOM    982  H2  ALA    19      60.230  50.680   9.820  1.00  0.00           H  
ATOM    983  H3  ALA    19      59.850  49.230  10.230  1.00  0.00           H  
ATOM    984  HA  ALA    19      59.500  51.740  11.780  1.00  0.00           H  
ATOM    985  HB1 ALA    19      58.210  50.380  13.440  1.00  0.00           H  
ATOM    986  HB2 ALA    19      57.400  50.340  11.820  1.00  0.00           H  
ATOM    987  HB3 ALA    19      58.390  48.990  12.470  1.00  0.00           H  
ATOM    988  N   LEU    20      61.540  51.210  12.770  1.00  0.00           N  
ATOM    989  CA  LEU    20      62.820  51.160  13.440  1.00  0.00           C  
ATOM    990  CB  LEU    20      63.950  51.420  12.450  1.00  0.00           C  
ATOM    991  CG  LEU    20      64.240  50.660  11.160  1.00  0.00           C  
ATOM    992  CD1 LEU    20      65.430  51.360  10.500  1.00  0.00           C  
ATOM    993  CD2 LEU    20      64.480  49.210  11.560  1.00  0.00           C  
ATOM    994  C   LEU    20      62.940  51.990  14.710  1.00  0.00           C  
ATOM    995  O   LEU    20      63.970  52.010  15.370  1.00  0.00           O  
ATOM    996  H   LEU    20      61.060  52.090  12.820  1.00  0.00           H  
ATOM    997  HA  LEU    20      62.960  50.140  13.800  1.00  0.00           H  
ATOM    998  HB2 LEU    20      64.840  51.480  13.070  1.00  0.00           H  
ATOM    999  HB3 LEU    20      63.800  52.490  12.270  1.00  0.00           H  
ATOM   1000  HG  LEU    20      63.430  50.740  10.430  1.00  0.00           H  
ATOM   1001 HD11 LEU    20      65.250  52.390  10.190  1.00  0.00           H  
ATOM   1002 HD12 LEU    20      66.340  51.280  11.100  1.00  0.00           H  
ATOM   1003 HD13 LEU    20      65.680  50.830   9.580  1.00  0.00           H  
ATOM   1004 HD21 LEU    20      65.400  49.060  12.130  1.00  0.00           H  
ATOM   1005 HD22 LEU    20      63.600  48.690  11.910  1.00  0.00           H  
ATOM   1006 HD23 LEU    20      64.780  48.810  10.590  1.00  0.00           H  
ATOM   1007  N   GLU    21      61.830  52.600  15.140  1.00  0.00           N  
ATOM   1008  CA  GLU    21      61.590  53.590  16.170  1.00  0.00           C  
ATOM   1009  CB  GLU    21      60.170  54.100  16.000  1.00  0.00           C  
ATOM   1010  CG  GLU    21      60.040  55.080  14.840  1.00  0.00           C  
ATOM   1011  CD  GLU    21      60.140  54.310  13.530  1.00  0.00           C  
ATOM   1012  OE1 GLU    21      59.680  53.160  13.360  1.00  0.00           O  
ATOM   1013  OE2 GLU    21      60.900  54.820  12.680  1.00  0.00           O1-
ATOM   1014  C   GLU    21      61.960  53.000  17.520  1.00  0.00           C  
ATOM   1015  O   GLU    21      62.230  53.750  18.460  1.00  0.00           O  
ATOM   1016  H   GLU    21      61.030  52.380  14.560  1.00  0.00           H  
ATOM   1017  HA  GLU    21      62.180  54.500  16.110  1.00  0.00           H  
ATOM   1018  HB2 GLU    21      59.740  54.670  16.820  1.00  0.00           H  
ATOM   1019  HB3 GLU    21      59.520  53.230  15.850  1.00  0.00           H  
ATOM   1020  HG2 GLU    21      60.810  55.840  14.990  1.00  0.00           H  
ATOM   1021  HG3 GLU    21      59.080  55.580  14.980  1.00  0.00           H  
ATOM   1022  N   ASN    22      62.070  51.680  17.720  1.00  0.00           N  
ATOM   1023  CA  ASN    22      62.530  51.130  18.980  1.00  0.00           C  
ATOM   1024  CB  ASN    22      62.270  49.630  19.080  1.00  0.00           C  
ATOM   1025  CG  ASN    22      60.840  49.270  19.490  1.00  0.00           C  
ATOM   1026  OD1 ASN    22      59.960  50.080  19.730  1.00  0.00           O  
ATOM   1027  ND2 ASN    22      60.680  47.950  19.630  1.00  0.00           N  
ATOM   1028  C   ASN    22      64.010  51.400  19.200  1.00  0.00           C  
ATOM   1029  O   ASN    22      64.470  51.460  20.340  1.00  0.00           O  
ATOM   1030  H   ASN    22      61.830  51.060  16.960  1.00  0.00           H  
ATOM   1031  HA  ASN    22      62.070  51.680  19.800  1.00  0.00           H  
ATOM   1032  HB2 ASN    22      62.880  49.070  19.790  1.00  0.00           H  
ATOM   1033  HB3 ASN    22      62.500  49.190  18.110  1.00  0.00           H  
ATOM   1034 HD21 ASN    22      61.490  47.400  19.400  1.00  0.00           H  
ATOM   1035 HD22 ASN    22      59.850  47.560  20.060  1.00  0.00           H  
ATOM   1036  N   LEU    23      64.750  51.650  18.120  1.00  0.00           N  
ATOM   1037  CA  LEU    23      66.130  52.070  18.250  1.00  0.00           C  
ATOM   1038  CB  LEU    23      66.770  52.010  16.860  1.00  0.00           C  
ATOM   1039  CG  LEU    23      68.290  52.050  16.920  1.00  0.00           C  
ATOM   1040  CD1 LEU    23      68.750  50.720  17.520  1.00  0.00           C  
ATOM   1041  CD2 LEU    23      68.860  52.080  15.510  1.00  0.00           C  
ATOM   1042  C   LEU    23      66.330  53.460  18.850  1.00  0.00           C  
ATOM   1043  O   LEU    23      67.390  53.810  19.350  1.00  0.00           O  
ATOM   1044  H   LEU    23      64.370  51.680  17.180  1.00  0.00           H  
ATOM   1045  HA  LEU    23      66.720  51.450  18.920  1.00  0.00           H  
ATOM   1046  HB2 LEU    23      66.340  52.840  16.310  1.00  0.00           H  
ATOM   1047  HB3 LEU    23      66.540  51.080  16.350  1.00  0.00           H  
ATOM   1048  HG  LEU    23      68.650  52.930  17.460  1.00  0.00           H  
ATOM   1049 HD11 LEU    23      68.220  49.870  17.080  1.00  0.00           H  
ATOM   1050 HD12 LEU    23      69.790  50.630  17.200  1.00  0.00           H  
ATOM   1051 HD13 LEU    23      68.800  50.690  18.610  1.00  0.00           H  
ATOM   1052 HD21 LEU    23      68.490  51.190  15.010  1.00  0.00           H  
ATOM   1053 HD22 LEU    23      68.580  53.010  15.010  1.00  0.00           H  
ATOM   1054 HD23 LEU    23      69.940  52.000  15.630  1.00  0.00           H  
ATOM   1055  N   VAL    24      65.240  54.230  18.770  1.00  0.00           N  
ATOM   1056  CA  VAL    24      65.200  55.460  19.550  1.00  0.00           C  
ATOM   1057  CB  VAL    24      64.010  56.320  19.120  1.00  0.00           C  
ATOM   1058  CG1 VAL    24      64.140  57.710  19.740  1.00  0.00           C  
ATOM   1059  CG2 VAL    24      64.050  56.470  17.610  1.00  0.00           C  
ATOM   1060  C   VAL    24      65.020  55.260  21.050  1.00  0.00           C  
ATOM   1061  O   VAL    24      65.520  56.030  21.870  1.00  0.00           O  
ATOM   1062  H   VAL    24      64.550  54.050  18.050  1.00  0.00           H  
ATOM   1063  HA  VAL    24      66.110  55.980  19.280  1.00  0.00           H  
ATOM   1064  HB  VAL    24      63.080  55.820  19.410  1.00  0.00           H  
ATOM   1065 HG11 VAL    24      64.000  57.720  20.820  1.00  0.00           H  
ATOM   1066 HG12 VAL    24      65.170  58.050  19.640  1.00  0.00           H  
ATOM   1067 HG13 VAL    24      63.410  58.350  19.260  1.00  0.00           H  
ATOM   1068 HG21 VAL    24      63.370  57.210  17.190  1.00  0.00           H  
ATOM   1069 HG22 VAL    24      65.050  56.820  17.350  1.00  0.00           H  
ATOM   1070 HG23 VAL    24      63.850  55.560  17.040  1.00  0.00           H  
ATOM   1071  N   VAL    25      64.250  54.290  21.530  1.00  0.00           N  
ATOM   1072  CA  VAL    25      64.190  53.810  22.900  1.00  0.00           C  
ATOM   1073  CB  VAL    25      63.210  52.650  23.000  1.00  0.00           C  
ATOM   1074  CG1 VAL    25      63.350  51.950  24.350  1.00  0.00           C  
ATOM   1075  CG2 VAL    25      61.790  53.210  22.900  1.00  0.00           C  
ATOM   1076  C   VAL    25      65.630  53.480  23.290  1.00  0.00           C  
ATOM   1077  O   VAL    25      66.110  53.820  24.370  1.00  0.00           O  
ATOM   1078  H   VAL    25      63.960  53.650  20.800  1.00  0.00           H  
ATOM   1079  HA  VAL    25      63.810  54.610  23.530  1.00  0.00           H  
ATOM   1080  HB  VAL    25      63.260  51.910  22.210  1.00  0.00           H  
ATOM   1081 HG11 VAL    25      62.430  51.400  24.570  1.00  0.00           H  
ATOM   1082 HG12 VAL    25      64.140  51.200  24.340  1.00  0.00           H  
ATOM   1083 HG13 VAL    25      63.530  52.730  25.090  1.00  0.00           H  
ATOM   1084 HG21 VAL    25      61.010  52.480  23.150  1.00  0.00           H  
ATOM   1085 HG22 VAL    25      61.800  54.040  23.610  1.00  0.00           H  
ATOM   1086 HG23 VAL    25      61.540  53.640  21.930  1.00  0.00           H  
ATOM   1087  N   LEU    26      66.330  52.720  22.450  1.00  0.00           N  
ATOM   1088  CA  LEU    26      67.680  52.320  22.800  1.00  0.00           C  
ATOM   1089  CB  LEU    26      68.140  51.110  21.980  1.00  0.00           C  
ATOM   1090  CG  LEU    26      67.410  49.850  22.440  1.00  0.00           C  
ATOM   1091  CD1 LEU    26      67.620  48.750  21.400  1.00  0.00           C  
ATOM   1092  CD2 LEU    26      67.810  49.380  23.830  1.00  0.00           C  
ATOM   1093  C   LEU    26      68.670  53.470  22.700  1.00  0.00           C  
ATOM   1094  O   LEU    26      69.600  53.480  23.500  1.00  0.00           O  
ATOM   1095  H   LEU    26      65.840  52.270  21.690  1.00  0.00           H  
ATOM   1096  HA  LEU    26      67.600  51.940  23.820  1.00  0.00           H  
ATOM   1097  HB2 LEU    26      69.210  50.990  22.140  1.00  0.00           H  
ATOM   1098  HB3 LEU    26      67.970  51.360  20.930  1.00  0.00           H  
ATOM   1099  HG  LEU    26      66.330  49.930  22.390  1.00  0.00           H  
ATOM   1100 HD11 LEU    26      67.190  48.970  20.430  1.00  0.00           H  
ATOM   1101 HD12 LEU    26      68.640  48.380  21.360  1.00  0.00           H  
ATOM   1102 HD13 LEU    26      67.050  47.860  21.670  1.00  0.00           H  
ATOM   1103 HD21 LEU    26      67.730  50.170  24.580  1.00  0.00           H  
ATOM   1104 HD22 LEU    26      67.230  48.490  24.080  1.00  0.00           H  
ATOM   1105 HD23 LEU    26      68.850  49.050  23.800  1.00  0.00           H  
ATOM   1106  N   ASN    27      68.500  54.480  21.840  1.00  0.00           N  
ATOM   1107  CA  ASN    27      69.230  55.740  21.880  1.00  0.00           C  
ATOM   1108  CB  ASN    27      68.730  56.580  20.710  1.00  0.00           C  
ATOM   1109  CG  ASN    27      69.350  57.970  20.630  1.00  0.00           C  
ATOM   1110  OD1 ASN    27      70.270  58.150  19.840  1.00  0.00           O  
ATOM   1111  ND2 ASN    27      68.890  59.000  21.340  1.00  0.00           N  
ATOM   1112  C   ASN    27      69.040  56.420  23.220  1.00  0.00           C  
ATOM   1113  O   ASN    27      70.020  56.630  23.940  1.00  0.00           O  
ATOM   1114  H   ASN    27      67.700  54.360  21.230  1.00  0.00           H  
ATOM   1115  HA  ASN    27      70.310  55.640  21.770  1.00  0.00           H  
ATOM   1116  HB2 ASN    27      67.660  56.800  20.790  1.00  0.00           H  
ATOM   1117  HB3 ASN    27      68.970  56.020  19.810  1.00  0.00           H  
ATOM   1118 HD21 ASN    27      68.100  58.950  21.960  1.00  0.00           H  
ATOM   1119 HD22 ASN    27      69.450  59.830  21.200  1.00  0.00           H  
ATOM   1120  N   ALA    28      67.780  56.640  23.610  1.00  0.00           N  
ATOM   1121  CA  ALA    28      67.500  57.360  24.840  1.00  0.00           C  
ATOM   1122  CB  ALA    28      65.990  57.500  24.940  1.00  0.00           C  
ATOM   1123  C   ALA    28      67.990  56.630  26.080  1.00  0.00           C  
ATOM   1124  O   ALA    28      68.510  57.250  27.010  1.00  0.00           O  
ATOM   1125  H   ALA    28      66.980  56.290  23.100  1.00  0.00           H  
ATOM   1126  HA  ALA    28      67.900  58.370  24.900  1.00  0.00           H  
ATOM   1127  HB1 ALA    28      65.630  58.030  25.820  1.00  0.00           H  
ATOM   1128  HB2 ALA    28      65.660  57.940  24.000  1.00  0.00           H  
ATOM   1129  HB3 ALA    28      65.600  56.490  25.020  1.00  0.00           H  
ATOM   1130  N   ALA    29      68.040  55.300  26.010  1.00  0.00           N  
ATOM   1131  CA  ALA    29      68.610  54.470  27.050  1.00  0.00           C  
ATOM   1132  CB  ALA    29      68.310  52.990  26.820  1.00  0.00           C  
ATOM   1133  C   ALA    29      70.120  54.630  27.220  1.00  0.00           C  
ATOM   1134  O   ALA    29      70.600  54.760  28.350  1.00  0.00           O  
ATOM   1135  H   ALA    29      67.680  54.860  25.170  1.00  0.00           H  
ATOM   1136  HA  ALA    29      68.080  54.680  27.980  1.00  0.00           H  
ATOM   1137  HB1 ALA    29      67.230  52.870  26.790  1.00  0.00           H  
ATOM   1138  HB2 ALA    29      68.650  52.650  25.840  1.00  0.00           H  
ATOM   1139  HB3 ALA    29      68.700  52.280  27.550  1.00  0.00           H  
ATOM   1140  N   SER    30      70.830  54.620  26.090  1.00  0.00           N  
ATOM   1141  CA  SER    30      72.250  54.920  26.050  1.00  0.00           C  
ATOM   1142  CB  SER    30      72.870  54.890  24.660  1.00  0.00           C  
ATOM   1143  OG  SER    30      72.720  53.570  24.190  1.00  0.00           O  
ATOM   1144  C   SER    30      72.490  56.270  26.710  1.00  0.00           C  
ATOM   1145  O   SER    30      73.420  56.410  27.510  1.00  0.00           O  
ATOM   1146  H   SER    30      70.370  54.540  25.200  1.00  0.00           H  
ATOM   1147  HA  SER    30      72.740  54.180  26.670  1.00  0.00           H  
ATOM   1148  HB2 SER    30      73.890  55.280  24.720  1.00  0.00           H  
ATOM   1149  HB3 SER    30      72.360  55.560  23.960  1.00  0.00           H  
ATOM   1150  HG  SER    30      71.870  53.640  23.750  1.00  0.00           H  
ATOM   1151  N   VAL    31      71.630  57.260  26.490  1.00  0.00           N  
ATOM   1152  CA  VAL    31      71.800  58.590  27.060  1.00  0.00           C  
ATOM   1153  CB  VAL    31      70.880  59.530  26.300  1.00  0.00           C  
ATOM   1154  CG1 VAL    31      70.690  60.920  26.910  1.00  0.00           C  
ATOM   1155  CG2 VAL    31      71.350  59.680  24.850  1.00  0.00           C  
ATOM   1156  C   VAL    31      71.560  58.680  28.560  1.00  0.00           C  
ATOM   1157  O   VAL    31      72.210  59.500  29.210  1.00  0.00           O  
ATOM   1158  H   VAL    31      70.840  57.070  25.890  1.00  0.00           H  
ATOM   1159  HA  VAL    31      72.830  58.900  26.890  1.00  0.00           H  
ATOM   1160  HB  VAL    31      69.860  59.150  26.250  1.00  0.00           H  
ATOM   1161 HG11 VAL    31      70.120  61.570  26.250  1.00  0.00           H  
ATOM   1162 HG12 VAL    31      70.230  60.880  27.900  1.00  0.00           H  
ATOM   1163 HG13 VAL    31      71.630  61.450  27.000  1.00  0.00           H  
ATOM   1164 HG21 VAL    31      71.220  58.710  24.380  1.00  0.00           H  
ATOM   1165 HG22 VAL    31      70.660  60.370  24.370  1.00  0.00           H  
ATOM   1166 HG23 VAL    31      72.410  59.860  24.630  1.00  0.00           H  
ATOM   1167  N   ALA    32      70.690  57.810  29.090  1.00  0.00           N  
ATOM   1168  CA  ALA    32      70.450  57.750  30.520  1.00  0.00           C  
ATOM   1169  CB  ALA    32      69.360  56.720  30.810  1.00  0.00           C  
ATOM   1170  C   ALA    32      71.760  57.310  31.160  1.00  0.00           C  
ATOM   1171  O   ALA    32      72.230  57.950  32.100  1.00  0.00           O  
ATOM   1172  H   ALA    32      70.280  57.160  28.440  1.00  0.00           H  
ATOM   1173  HA  ALA    32      70.110  58.640  31.030  1.00  0.00           H  
ATOM   1174  HB1 ALA    32      69.430  55.850  30.150  1.00  0.00           H  
ATOM   1175  HB2 ALA    32      69.330  56.490  31.870  1.00  0.00           H  
ATOM   1176  HB3 ALA    32      68.420  57.260  30.690  1.00  0.00           H  
ATOM   1177  N   GLY    33      72.330  56.230  30.630  1.00  0.00           N  
ATOM   1178  CA  GLY    33      73.500  55.550  31.130  1.00  0.00           C  
ATOM   1179  C   GLY    33      74.860  56.230  31.010  1.00  0.00           C  
ATOM   1180  O   GLY    33      75.580  56.280  32.000  1.00  0.00           O  
ATOM   1181  H   GLY    33      71.800  55.870  29.850  1.00  0.00           H  
ATOM   1182  HA2 GLY    33      73.590  54.550  30.700  1.00  0.00           H  
ATOM   1183  HA3 GLY    33      73.350  55.250  32.170  1.00  0.00           H  
ATOM   1184  N   ALA    34      75.110  56.940  29.910  1.00  0.00           N  
ATOM   1185  CA  ALA    34      76.360  57.600  29.590  1.00  0.00           C  
ATOM   1186  CB  ALA    34      76.600  57.690  28.080  1.00  0.00           C  
ATOM   1187  C   ALA    34      76.330  58.940  30.320  1.00  0.00           C  
ATOM   1188  O   ALA    34      77.390  59.530  30.520  1.00  0.00           O  
ATOM   1189  H   ALA    34      74.460  56.920  29.140  1.00  0.00           H  
ATOM   1190  HA  ALA    34      77.200  57.020  29.960  1.00  0.00           H  
ATOM   1191  HB1 ALA    34      77.490  58.260  27.820  1.00  0.00           H  
ATOM   1192  HB2 ALA    34      76.770  56.700  27.660  1.00  0.00           H  
ATOM   1193  HB3 ALA    34      75.740  58.200  27.660  1.00  0.00           H  
ATOM   1194  N   HIS    35      75.220  59.430  30.870  1.00  0.00           N  
ATOM   1195  CA  HIS    35      75.140  60.630  31.680  1.00  0.00           C  
ATOM   1196  CB  HIS    35      73.830  61.360  31.400  1.00  0.00           C  
ATOM   1197  CG  HIS    35      73.670  62.720  32.020  1.00  0.00           C  
ATOM   1198  ND1 HIS    35      73.310  63.060  33.320  1.00  0.00           N  
ATOM   1199  CE1 HIS    35      72.940  64.340  33.360  1.00  0.00           C  
ATOM   1200  NE2 HIS    35      73.030  64.800  32.110  1.00  0.00           N  
ATOM   1201  CD2 HIS    35      73.470  63.830  31.240  1.00  0.00           C  
ATOM   1202  C   HIS    35      75.280  60.280  33.160  1.00  0.00           C  
ATOM   1203  O   HIS    35      76.130  60.820  33.860  1.00  0.00           O  
ATOM   1204  H   HIS    35      74.480  58.780  31.090  1.00  0.00           H  
ATOM   1205  HA  HIS    35      76.040  61.220  31.490  1.00  0.00           H  
ATOM   1206  HB2 HIS    35      73.010  60.770  31.800  1.00  0.00           H  
ATOM   1207  HB3 HIS    35      73.780  61.430  30.310  1.00  0.00           H  
ATOM   1208  HD2 HIS    35      73.670  63.840  30.180  1.00  0.00           H  
ATOM   1209  HE2 HIS    35      72.770  65.750  31.850  1.00  0.00           H  
ATOM   1210  HE1 HIS    35      72.880  64.980  34.220  1.00  0.00           H  
ATOM   1211  N   GLY    36      74.520  59.280  33.580  1.00  0.00           N  
ATOM   1212  CA  GLY    36      74.470  58.940  34.990  1.00  0.00           C  
ATOM   1213  C   GLY    36      75.790  58.600  35.680  1.00  0.00           C  
ATOM   1214  O   GLY    36      76.000  58.770  36.880  1.00  0.00           O  
ATOM   1215  H   GLY    36      73.800  58.870  33.000  1.00  0.00           H  
ATOM   1216  HA2 GLY    36      73.860  58.030  35.020  1.00  0.00           H  
ATOM   1217  HA3 GLY    36      74.010  59.750  35.560  1.00  0.00           H  
ATOM   1218  N   ILE    37      76.780  58.230  34.870  1.00  0.00           N  
ATOM   1219  CA  ILE    37      78.130  58.020  35.350  1.00  0.00           C  
ATOM   1220  CB  ILE    37      79.070  57.450  34.290  1.00  0.00           C  
ATOM   1221  CG2 ILE    37      80.430  57.170  34.930  1.00  0.00           C  
ATOM   1222  CG1 ILE    37      78.480  56.230  33.610  1.00  0.00           C  
ATOM   1223  CD1 ILE    37      77.860  55.170  34.520  1.00  0.00           C  
ATOM   1224  C   ILE    37      78.770  59.290  35.890  1.00  0.00           C  
ATOM   1225  O   ILE    37      79.510  59.190  36.870  1.00  0.00           O  
ATOM   1226  H   ILE    37      76.690  58.010  33.880  1.00  0.00           H  
ATOM   1227  HA  ILE    37      78.030  57.310  36.170  1.00  0.00           H  
ATOM   1228  HB  ILE    37      79.150  58.240  33.540  1.00  0.00           H  
ATOM   1229 HG12 ILE    37      79.290  55.770  33.050  1.00  0.00           H  
ATOM   1230 HG13 ILE    37      77.830  56.640  32.840  1.00  0.00           H  
ATOM   1231 HG21 ILE    37      80.270  56.920  35.970  1.00  0.00           H  
ATOM   1232 HG22 ILE    37      80.950  56.360  34.420  1.00  0.00           H  
ATOM   1233 HG23 ILE    37      81.210  57.930  34.850  1.00  0.00           H  
ATOM   1234 HD11 ILE    37      77.970  54.210  34.010  1.00  0.00           H  
ATOM   1235 HD12 ILE    37      78.410  55.070  35.460  1.00  0.00           H  
ATOM   1236 HD13 ILE    37      76.810  55.400  34.710  1.00  0.00           H  
ATOM   1237  N   LEU    38      78.510  60.420  35.230  1.00  0.00           N  
ATOM   1238  CA  LEU    38      79.070  61.700  35.590  1.00  0.00           C  
ATOM   1239  CB  LEU    38      78.970  62.770  34.510  1.00  0.00           C  
ATOM   1240  CG  LEU    38      79.780  62.630  33.220  1.00  0.00           C  
ATOM   1241  CD1 LEU    38      81.280  62.480  33.450  1.00  0.00           C  
ATOM   1242  CD2 LEU    38      79.420  61.420  32.370  1.00  0.00           C  
ATOM   1243  C   LEU    38      78.360  62.220  36.830  1.00  0.00           C  
ATOM   1244  O   LEU    38      79.010  62.640  37.790  1.00  0.00           O  
ATOM   1245  H   LEU    38      77.860  60.400  34.460  1.00  0.00           H  
ATOM   1246  HA  LEU    38      80.130  61.610  35.820  1.00  0.00           H  
ATOM   1247  HB2 LEU    38      79.210  63.750  34.940  1.00  0.00           H  
ATOM   1248  HB3 LEU    38      77.930  62.970  34.250  1.00  0.00           H  
ATOM   1249  HG  LEU    38      79.550  63.540  32.670  1.00  0.00           H  
ATOM   1250 HD11 LEU    38      81.460  61.420  33.670  1.00  0.00           H  
ATOM   1251 HD12 LEU    38      81.810  62.620  32.500  1.00  0.00           H  
ATOM   1252 HD13 LEU    38      81.660  63.080  34.270  1.00  0.00           H  
ATOM   1253 HD21 LEU    38      79.940  61.360  31.420  1.00  0.00           H  
ATOM   1254 HD22 LEU    38      79.690  60.460  32.820  1.00  0.00           H  
ATOM   1255 HD23 LEU    38      78.340  61.370  32.230  1.00  0.00           H  
ATOM   1256  N   SER    39      77.030  62.310  36.860  1.00  0.00           N  
ATOM   1257  CA  SER    39      76.400  62.480  38.150  1.00  0.00           C  
ATOM   1258  CB  SER    39      74.890  62.300  37.970  1.00  0.00           C  
ATOM   1259  OG  SER    39      74.520  63.250  36.990  1.00  0.00           O  
ATOM   1260  C   SER    39      76.870  61.610  39.310  1.00  0.00           C  
ATOM   1261  O   SER    39      76.800  62.010  40.470  1.00  0.00           O  
ATOM   1262  H   SER    39      76.480  62.020  36.060  1.00  0.00           H  
ATOM   1263  HA  SER    39      76.650  63.480  38.520  1.00  0.00           H  
ATOM   1264  HB2 SER    39      74.360  62.510  38.900  1.00  0.00           H  
ATOM   1265  HB3 SER    39      74.570  61.290  37.690  1.00  0.00           H  
ATOM   1266  HG  SER    39      73.570  63.330  36.930  1.00  0.00           H  
ATOM   1267  N   PHE    40      77.320  60.370  39.080  1.00  0.00           N  
ATOM   1268  CA  PHE    40      78.050  59.500  39.970  1.00  0.00           C  
ATOM   1269  CB  PHE    40      77.870  58.030  39.590  1.00  0.00           C  
ATOM   1270  CG  PHE    40      78.500  57.090  40.590  1.00  0.00           C  
ATOM   1271  CD1 PHE    40      77.920  56.810  41.830  1.00  0.00           C  
ATOM   1272  CE1 PHE    40      78.540  55.900  42.700  1.00  0.00           C  
ATOM   1273  CZ  PHE    40      79.770  55.340  42.360  1.00  0.00           C  
ATOM   1274  CE2 PHE    40      80.320  55.580  41.090  1.00  0.00           C  
ATOM   1275  CD2 PHE    40      79.670  56.430  40.190  1.00  0.00           C  
ATOM   1276  C   PHE    40      79.490  59.860  40.300  1.00  0.00           C  
ATOM   1277  O   PHE    40      79.840  59.990  41.470  1.00  0.00           O  
ATOM   1278  H   PHE    40      77.070  59.910  38.220  1.00  0.00           H  
ATOM   1279  HA  PHE    40      77.550  59.590  40.940  1.00  0.00           H  
ATOM   1280  HB2 PHE    40      78.210  57.730  38.600  1.00  0.00           H  
ATOM   1281  HB3 PHE    40      76.780  57.910  39.520  1.00  0.00           H  
ATOM   1282  HD1 PHE    40      76.940  57.190  42.090  1.00  0.00           H  
ATOM   1283  HD2 PHE    40      80.070  56.590  39.200  1.00  0.00           H  
ATOM   1284  HE1 PHE    40      78.020  55.680  43.620  1.00  0.00           H  
ATOM   1285  HE2 PHE    40      81.020  54.850  40.720  1.00  0.00           H  
ATOM   1286  HZ  PHE    40      80.220  54.690  43.090  1.00  0.00           H  
ATOM   1287  N   LEU    41      80.250  60.290  39.300  1.00  0.00           N  
ATOM   1288  CA  LEU    41      81.640  60.710  39.400  1.00  0.00           C  
ATOM   1289  CB  LEU    41      82.110  60.960  37.970  1.00  0.00           C  
ATOM   1290  CG  LEU    41      83.610  61.240  37.920  1.00  0.00           C  
ATOM   1291  CD1 LEU    41      84.450  60.010  38.270  1.00  0.00           C  
ATOM   1292  CD2 LEU    41      84.020  61.790  36.560  1.00  0.00           C  
ATOM   1293  C   LEU    41      81.990  61.880  40.300  1.00  0.00           C  
ATOM   1294  O   LEU    41      82.920  61.910  41.110  1.00  0.00           O  
ATOM   1295  H   LEU    41      79.860  60.100  38.390  1.00  0.00           H  
ATOM   1296  HA  LEU    41      82.160  59.850  39.820  1.00  0.00           H  
ATOM   1297  HB2 LEU    41      81.580  61.830  37.570  1.00  0.00           H  
ATOM   1298  HB3 LEU    41      81.930  59.990  37.510  1.00  0.00           H  
ATOM   1299  HG  LEU    41      83.820  62.000  38.670  1.00  0.00           H  
ATOM   1300 HD11 LEU    41      84.200  59.290  37.480  1.00  0.00           H  
ATOM   1301 HD12 LEU    41      85.500  60.280  38.220  1.00  0.00           H  
ATOM   1302 HD13 LEU    41      84.160  59.810  39.300  1.00  0.00           H  
ATOM   1303 HD21 LEU    41      83.540  62.730  36.270  1.00  0.00           H  
ATOM   1304 HD22 LEU    41      85.100  61.820  36.700  1.00  0.00           H  
ATOM   1305 HD23 LEU    41      83.780  61.070  35.770  1.00  0.00           H  
ATOM   1306  N   VAL    42      81.120  62.870  40.070  1.00  0.00           N  
ATOM   1307  CA  VAL    42      81.380  64.170  40.640  1.00  0.00           C  
ATOM   1308  CB  VAL    42      80.540  65.260  39.990  1.00  0.00           C  
ATOM   1309  CG1 VAL    42      81.140  65.550  38.610  1.00  0.00           C  
ATOM   1310  CG2 VAL    42      79.030  65.030  40.050  1.00  0.00           C  
ATOM   1311  C   VAL    42      81.190  64.310  42.150  1.00  0.00           C  
ATOM   1312  O   VAL    42      81.800  65.140  42.820  1.00  0.00           O  
ATOM   1313  H   VAL    42      80.390  62.680  39.400  1.00  0.00           H  
ATOM   1314  HA  VAL    42      82.400  64.510  40.470  1.00  0.00           H  
ATOM   1315  HB  VAL    42      80.700  66.180  40.550  1.00  0.00           H  
ATOM   1316 HG11 VAL    42      80.340  66.040  38.060  1.00  0.00           H  
ATOM   1317 HG12 VAL    42      81.930  66.290  38.620  1.00  0.00           H  
ATOM   1318 HG13 VAL    42      81.320  64.630  38.050  1.00  0.00           H  
ATOM   1319 HG21 VAL    42      78.610  64.040  39.840  1.00  0.00           H  
ATOM   1320 HG22 VAL    42      78.860  65.090  41.120  1.00  0.00           H  
ATOM   1321 HG23 VAL    42      78.440  65.810  39.580  1.00  0.00           H  
ATOM   1322  N   PHE    43      80.400  63.400  42.710  1.00  0.00           N  
ATOM   1323  CA  PHE    43      80.280  63.190  44.140  1.00  0.00           C  
ATOM   1324  CB  PHE    43      78.800  63.110  44.490  1.00  0.00           C  
ATOM   1325  CG  PHE    43      78.080  64.400  44.180  1.00  0.00           C  
ATOM   1326  CD1 PHE    43      78.410  65.610  44.800  1.00  0.00           C  
ATOM   1327  CE1 PHE    43      77.870  66.810  44.300  1.00  0.00           C  
ATOM   1328  CZ  PHE    43      77.050  66.810  43.170  1.00  0.00           C  
ATOM   1329  CE2 PHE    43      76.680  65.580  42.620  1.00  0.00           C  
ATOM   1330  CD2 PHE    43      77.210  64.370  43.080  1.00  0.00           C  
ATOM   1331  C   PHE    43      81.220  62.100  44.630  1.00  0.00           C  
ATOM   1332  O   PHE    43      81.850  62.160  45.680  1.00  0.00           O  
ATOM   1333  H   PHE    43      80.050  62.630  42.160  1.00  0.00           H  
ATOM   1334  HA  PHE    43      80.690  64.140  44.490  1.00  0.00           H  
ATOM   1335  HB2 PHE    43      78.750  62.920  45.560  1.00  0.00           H  
ATOM   1336  HB3 PHE    43      78.410  62.300  43.880  1.00  0.00           H  
ATOM   1337  HD1 PHE    43      79.200  65.660  45.530  1.00  0.00           H  
ATOM   1338  HD2 PHE    43      76.930  63.450  42.610  1.00  0.00           H  
ATOM   1339  HE1 PHE    43      78.220  67.720  44.760  1.00  0.00           H  
ATOM   1340  HE2 PHE    43      76.100  65.580  41.700  1.00  0.00           H  
ATOM   1341  HZ  PHE    43      76.740  67.690  42.630  1.00  0.00           H  
ATOM   1342  N   PHE    44      81.390  61.020  43.860  1.00  0.00           N  
ATOM   1343  CA  PHE    44      82.290  59.910  44.140  1.00  0.00           C  
ATOM   1344  CB  PHE    44      82.190  58.900  43.010  1.00  0.00           C  
ATOM   1345  CG  PHE    44      83.180  57.780  43.180  1.00  0.00           C  
ATOM   1346  CD1 PHE    44      84.370  57.740  42.440  1.00  0.00           C  
ATOM   1347  CE1 PHE    44      85.260  56.690  42.680  1.00  0.00           C  
ATOM   1348  CZ  PHE    44      85.010  55.690  43.620  1.00  0.00           C  
ATOM   1349  CE2 PHE    44      83.830  55.730  44.380  1.00  0.00           C  
ATOM   1350  CD2 PHE    44      82.920  56.770  44.110  1.00  0.00           C  
ATOM   1351  C   PHE    44      83.730  60.340  44.370  1.00  0.00           C  
ATOM   1352  O   PHE    44      84.260  60.170  45.470  1.00  0.00           O  
ATOM   1353  H   PHE    44      80.780  60.950  43.060  1.00  0.00           H  
ATOM   1354  HA  PHE    44      82.020  59.500  45.120  1.00  0.00           H  
ATOM   1355  HB2 PHE    44      82.410  59.310  42.030  1.00  0.00           H  
ATOM   1356  HB3 PHE    44      81.170  58.500  42.950  1.00  0.00           H  
ATOM   1357  HD1 PHE    44      84.620  58.530  41.740  1.00  0.00           H  
ATOM   1358  HD2 PHE    44      81.910  56.660  44.480  1.00  0.00           H  
ATOM   1359  HE1 PHE    44      86.110  56.610  42.020  1.00  0.00           H  
ATOM   1360  HE2 PHE    44      83.770  54.900  45.060  1.00  0.00           H  
ATOM   1361  HZ  PHE    44      85.750  54.910  43.690  1.00  0.00           H  
ATOM   1362  N   CYS    45      84.370  60.940  43.370  1.00  0.00           N  
ATOM   1363  CA  CYS    45      85.720  61.460  43.430  1.00  0.00           C  
ATOM   1364  CB  CYS    45      86.650  60.510  42.670  1.00  0.00           C  
ATOM   1365  SG  CYS    45      86.630  60.570  40.870  1.00  0.00           S  
ATOM   1366  C   CYS    45      85.970  62.910  43.030  1.00  0.00           C  
ATOM   1367  O   CYS    45      87.120  63.300  42.920  1.00  0.00           O  
ATOM   1368  H   CYS    45      83.940  61.130  42.470  1.00  0.00           H  
ATOM   1369  HA  CYS    45      85.900  61.460  44.510  1.00  0.00           H  
ATOM   1370  HB2 CYS    45      86.330  59.540  43.040  1.00  0.00           H  
ATOM   1371  HB3 CYS    45      87.670  60.520  43.050  1.00  0.00           H  
ATOM   1372  HG  CYS    45      87.370  59.460  40.800  1.00  0.00           H  
ATOM   1373  N   ALA    46      84.900  63.700  42.950  1.00  0.00           N  
ATOM   1374  CA  ALA    46      84.980  65.140  43.130  1.00  0.00           C  
ATOM   1375  CB  ALA    46      85.190  65.380  44.620  1.00  0.00           C  
ATOM   1376  C   ALA    46      85.930  65.890  42.210  1.00  0.00           C  
ATOM   1377  O   ALA    46      85.560  66.340  41.130  1.00  0.00           O  
ATOM   1378  H   ALA    46      84.060  63.140  43.000  1.00  0.00           H  
ATOM   1379  HA  ALA    46      83.980  65.530  42.950  1.00  0.00           H  
ATOM   1380  HB1 ALA    46      86.190  65.030  44.870  1.00  0.00           H  
ATOM   1381  HB2 ALA    46      85.080  66.430  44.870  1.00  0.00           H  
ATOM   1382  HB3 ALA    46      84.530  64.740  45.210  1.00  0.00           H  
ATOM   1383  N   ALA    47      87.170  66.090  42.680  1.00  0.00           N  
ATOM   1384  CA  ALA    47      88.190  66.600  41.790  1.00  0.00           C  
ATOM   1385  CB  ALA    47      89.220  67.350  42.640  1.00  0.00           C  
ATOM   1386  C   ALA    47      88.640  65.480  40.870  1.00  0.00           C  
ATOM   1387  O   ALA    47      89.830  65.160  40.870  1.00  0.00           O  
ATOM   1388  H   ALA    47      87.430  65.490  43.450  1.00  0.00           H  
ATOM   1389  HA  ALA    47      87.640  67.370  41.250  1.00  0.00           H  
ATOM   1390  HB1 ALA    47      89.870  66.650  43.160  1.00  0.00           H  
ATOM   1391  HB2 ALA    47      89.840  67.930  41.950  1.00  0.00           H  
ATOM   1392  HB3 ALA    47      88.730  68.070  43.290  1.00  0.00           H  
ATOM   1393  N   TRP    48      87.760  65.030  39.980  1.00  0.00           N  
ATOM   1394  CA  TRP    48      87.790  63.690  39.430  1.00  0.00           C  
ATOM   1395  CB  TRP    48      86.550  63.520  38.570  1.00  0.00           C  
ATOM   1396  CG  TRP    48      86.480  64.290  37.290  1.00  0.00           C  
ATOM   1397  CD1 TRP    48      85.760  65.390  36.970  1.00  0.00           C  
ATOM   1398  NE1 TRP    48      85.900  65.630  35.620  1.00  0.00           N  
ATOM   1399  CE2 TRP    48      86.760  64.740  35.010  1.00  0.00           C  
ATOM   1400  CZ2 TRP    48      87.360  64.640  33.750  1.00  0.00           C  
ATOM   1401  CH2 TRP    48      88.040  63.460  33.420  1.00  0.00           C  
ATOM   1402  CZ3 TRP    48      88.250  62.470  34.390  1.00  0.00           C  
ATOM   1403  CE3 TRP    48      87.740  62.630  35.680  1.00  0.00           C  
ATOM   1404  CD2 TRP    48      87.040  63.790  36.040  1.00  0.00           C  
ATOM   1405  C   TRP    48      89.020  63.270  38.630  1.00  0.00           C  
ATOM   1406  O   TRP    48      89.420  62.110  38.640  1.00  0.00           O  
ATOM   1407  H   TRP    48      86.880  65.490  39.780  1.00  0.00           H  
ATOM   1408  HA  TRP    48      87.810  63.000  40.270  1.00  0.00           H  
ATOM   1409  HB2 TRP    48      85.610  63.580  39.130  1.00  0.00           H  
ATOM   1410  HB3 TRP    48      86.530  62.440  38.390  1.00  0.00           H  
ATOM   1411  HD1 TRP    48      85.070  65.900  37.630  1.00  0.00           H  
ATOM   1412  HE1 TRP    48      85.400  66.390  35.180  1.00  0.00           H  
ATOM   1413  HE3 TRP    48      87.910  61.890  36.440  1.00  0.00           H  
ATOM   1414  HZ2 TRP    48      87.040  65.310  32.970  1.00  0.00           H  
ATOM   1415  HZ3 TRP    48      88.820  61.590  34.120  1.00  0.00           H  
ATOM   1416  HH2 TRP    48      88.550  63.510  32.470  1.00  0.00           H  
ATOM   1417  N   TYR    49      89.660  64.250  37.980  1.00  0.00           N  
ATOM   1418  CA  TYR    49      90.790  64.020  37.100  1.00  0.00           C  
ATOM   1419  CB  TYR    49      90.770  65.150  36.070  1.00  0.00           C  
ATOM   1420  CG  TYR    49      90.670  66.530  36.680  1.00  0.00           C  
ATOM   1421  CD1 TYR    49      91.800  67.150  37.230  1.00  0.00           C  
ATOM   1422  CE1 TYR    49      91.730  68.290  38.030  1.00  0.00           C  
ATOM   1423  CZ  TYR    49      90.440  68.790  38.340  1.00  0.00           C  
ATOM   1424  OH  TYR    49      90.310  69.990  38.980  1.00  0.00           O  
ATOM   1425  CE2 TYR    49      89.300  68.160  37.810  1.00  0.00           C  
ATOM   1426  CD2 TYR    49      89.410  67.090  36.910  1.00  0.00           C  
ATOM   1427  C   TYR    49      92.070  63.840  37.900  1.00  0.00           C  
ATOM   1428  O   TYR    49      93.070  63.680  37.200  1.00  0.00           O  
ATOM   1429  H   TYR    49      89.370  65.210  38.110  1.00  0.00           H  
ATOM   1430  HA  TYR    49      90.650  63.110  36.510  1.00  0.00           H  
ATOM   1431  HB2 TYR    49      89.890  64.980  35.450  1.00  0.00           H  
ATOM   1432  HB3 TYR    49      91.700  65.130  35.510  1.00  0.00           H  
ATOM   1433  HD1 TYR    49      92.760  66.710  36.980  1.00  0.00           H  
ATOM   1434  HD2 TYR    49      88.510  66.610  36.560  1.00  0.00           H  
ATOM   1435  HE1 TYR    49      92.630  68.790  38.360  1.00  0.00           H  
ATOM   1436  HE2 TYR    49      88.320  68.580  37.990  1.00  0.00           H  
ATOM   1437  HH  TYR    49      89.470  69.980  39.440  1.00  0.00           H  
ATOM   1438  N   ILE    50      92.140  63.930  39.230  1.00  0.00           N  
ATOM   1439  CA  ILE    50      93.270  63.630  40.080  1.00  0.00           C  
ATOM   1440  CB  ILE    50      93.910  64.960  40.440  1.00  0.00           C  
ATOM   1441  CG2 ILE    50      93.110  65.870  41.370  1.00  0.00           C  
ATOM   1442  CG1 ILE    50      95.370  64.780  40.870  1.00  0.00           C  
ATOM   1443  CD1 ILE    50      96.290  64.080  39.880  1.00  0.00           C  
ATOM   1444  C   ILE    50      92.840  62.770  41.270  1.00  0.00           C  
ATOM   1445  O   ILE    50      93.550  62.700  42.270  1.00  0.00           O  
ATOM   1446  H   ILE    50      91.360  64.280  39.770  1.00  0.00           H  
ATOM   1447  HA  ILE    50      93.980  63.000  39.550  1.00  0.00           H  
ATOM   1448  HB  ILE    50      94.050  65.560  39.540  1.00  0.00           H  
ATOM   1449 HG12 ILE    50      95.440  64.330  41.860  1.00  0.00           H  
ATOM   1450 HG13 ILE    50      95.690  65.810  41.040  1.00  0.00           H  
ATOM   1451 HG21 ILE    50      93.410  66.920  41.350  1.00  0.00           H  
ATOM   1452 HG22 ILE    50      92.080  65.860  40.990  1.00  0.00           H  
ATOM   1453 HG23 ILE    50      93.140  65.550  42.410  1.00  0.00           H  
ATOM   1454 HD11 ILE    50      96.240  62.990  39.930  1.00  0.00           H  
ATOM   1455 HD12 ILE    50      96.090  64.440  38.870  1.00  0.00           H  
ATOM   1456 HD13 ILE    50      97.330  64.320  40.130  1.00  0.00           H  
ATOM   1457  N   LYS    51      91.720  62.070  41.130  1.00  0.00           N  
ATOM   1458  CA  LYS    51      91.250  61.170  42.160  1.00  0.00           C  
ATOM   1459  CB  LYS    51      90.190  61.860  43.020  1.00  0.00           C  
ATOM   1460  CG  LYS    51      90.800  63.010  43.820  1.00  0.00           C  
ATOM   1461  CD  LYS    51      89.790  63.720  44.720  1.00  0.00           C  
ATOM   1462  CE  LYS    51      90.480  64.510  45.830  1.00  0.00           C  
ATOM   1463  NZ  LYS    51      89.560  64.900  46.900  1.00  0.00           N1+
ATOM   1464  C   LYS    51      90.720  59.860  41.600  1.00  0.00           C  
ATOM   1465  O   LYS    51      90.860  58.830  42.260  1.00  0.00           O  
ATOM   1466  H   LYS    51      91.510  61.930  40.150  1.00  0.00           H  
ATOM   1467  HA  LYS    51      92.140  61.020  42.770  1.00  0.00           H  
ATOM   1468  HB2 LYS    51      89.750  61.170  43.750  1.00  0.00           H  
ATOM   1469  HB3 LYS    51      89.390  62.260  42.390  1.00  0.00           H  
ATOM   1470  HG2 LYS    51      91.140  63.770  43.120  1.00  0.00           H  
ATOM   1471  HG3 LYS    51      91.680  62.710  44.400  1.00  0.00           H  
ATOM   1472  HD2 LYS    51      89.270  62.890  45.180  1.00  0.00           H  
ATOM   1473  HD3 LYS    51      89.070  64.310  44.140  1.00  0.00           H  
ATOM   1474  HE2 LYS    51      90.890  65.390  45.340  1.00  0.00           H  
ATOM   1475  HE3 LYS    51      91.390  64.030  46.200  1.00  0.00           H  
ATOM   1476  HZ1 LYS    51      89.250  64.160  47.510  1.00  0.00           H  
ATOM   1477  HZ2 LYS    51      90.000  65.600  47.480  1.00  0.00           H  
ATOM   1478  HZ3 LYS    51      88.770  65.410  46.530  1.00  0.00           H  
ATOM   1479  N   GLY    52      90.240  59.800  40.350  1.00  0.00           N  
ATOM   1480  CA  GLY    52      90.090  58.600  39.560  1.00  0.00           C  
ATOM   1481  C   GLY    52      89.320  57.400  40.080  1.00  0.00           C  
ATOM   1482  O   GLY    52      88.110  57.550  40.230  1.00  0.00           O  
ATOM   1483  H   GLY    52      90.080  60.690  39.900  1.00  0.00           H  
ATOM   1484  HA2 GLY    52      91.100  58.300  39.260  1.00  0.00           H  
ATOM   1485  HA3 GLY    52      89.680  58.770  38.560  1.00  0.00           H  
ATOM   1486  N   ARG    53      90.020  56.270  40.250  1.00  0.00           N  
ATOM   1487  CA  ARG    53      89.520  55.010  40.780  1.00  0.00           C  
ATOM   1488  CB  ARG    53      89.250  55.090  42.280  1.00  0.00           C  
ATOM   1489  CG  ARG    53      90.530  55.240  43.090  1.00  0.00           C  
ATOM   1490  CD  ARG    53      90.120  55.820  44.440  1.00  0.00           C  
ATOM   1491  NE  ARG    53      89.710  57.230  44.420  1.00  0.00           N  
ATOM   1492  CZ  ARG    53      88.990  57.840  45.370  1.00  0.00           C  
ATOM   1493  NH1 ARG    53      88.370  57.270  46.410  1.00  0.00           N1+
ATOM   1494  NH2 ARG    53      88.970  59.180  45.310  1.00  0.00           N  
ATOM   1495  C   ARG    53      88.400  54.340  40.000  1.00  0.00           C  
ATOM   1496  O   ARG    53      87.810  54.960  39.120  1.00  0.00           O  
ATOM   1497  H   ARG    53      91.000  56.340  40.030  1.00  0.00           H  
ATOM   1498  HA  ARG    53      90.350  54.330  40.590  1.00  0.00           H  
ATOM   1499  HB2 ARG    53      88.860  54.100  42.500  1.00  0.00           H  
ATOM   1500  HB3 ARG    53      88.540  55.870  42.530  1.00  0.00           H  
ATOM   1501  HG2 ARG    53      91.290  55.790  42.530  1.00  0.00           H  
ATOM   1502  HG3 ARG    53      90.960  54.250  43.250  1.00  0.00           H  
ATOM   1503  HD2 ARG    53      90.890  55.640  45.180  1.00  0.00           H  
ATOM   1504  HD3 ARG    53      89.220  55.250  44.670  1.00  0.00           H  
ATOM   1505  HE  ARG    53      90.010  57.780  43.620  1.00  0.00           H  
ATOM   1506 HH11 ARG    53      88.280  56.270  46.580  1.00  0.00           H  
ATOM   1507 HH12 ARG    53      87.780  57.820  47.010  1.00  0.00           H  
ATOM   1508 HH21 ARG    53      89.830  59.580  44.980  1.00  0.00           H  
ATOM   1509 HH22 ARG    53      88.520  59.680  46.060  1.00  0.00           H  
ATOM   1510  N   LEU    54      88.150  53.040  40.190  1.00  0.00           N  
ATOM   1511  CA  LEU    54      87.470  52.070  39.350  1.00  0.00           C  
ATOM   1512  CB  LEU    54      88.060  50.680  39.580  1.00  0.00           C  
ATOM   1513  CG  LEU    54      87.300  49.610  38.800  1.00  0.00           C  
ATOM   1514  CD1 LEU    54      87.270  49.750  37.280  1.00  0.00           C  
ATOM   1515  CD2 LEU    54      87.810  48.240  39.210  1.00  0.00           C  
ATOM   1516  C   LEU    54      85.950  52.160  39.350  1.00  0.00           C  
ATOM   1517  O   LEU    54      85.350  51.950  38.300  1.00  0.00           O  
ATOM   1518  H   LEU    54      88.630  52.640  40.980  1.00  0.00           H  
ATOM   1519  HA  LEU    54      87.660  52.180  38.280  1.00  0.00           H  
ATOM   1520  HB2 LEU    54      88.020  50.610  40.670  1.00  0.00           H  
ATOM   1521  HB3 LEU    54      89.080  50.750  39.220  1.00  0.00           H  
ATOM   1522  HG  LEU    54      86.280  49.700  39.160  1.00  0.00           H  
ATOM   1523 HD11 LEU    54      87.000  50.730  36.880  1.00  0.00           H  
ATOM   1524 HD12 LEU    54      88.220  49.630  36.750  1.00  0.00           H  
ATOM   1525 HD13 LEU    54      86.620  48.970  36.860  1.00  0.00           H  
ATOM   1526 HD21 LEU    54      87.950  48.230  40.300  1.00  0.00           H  
ATOM   1527 HD22 LEU    54      87.060  47.460  39.090  1.00  0.00           H  
ATOM   1528 HD23 LEU    54      88.670  47.910  38.620  1.00  0.00           H  
ATOM   1529  N   ALA    55      85.270  52.540  40.430  1.00  0.00           N  
ATOM   1530  CA  ALA    55      83.830  52.380  40.530  1.00  0.00           C  
ATOM   1531  CB  ALA    55      83.400  52.920  41.900  1.00  0.00           C  
ATOM   1532  C   ALA    55      83.030  53.060  39.430  1.00  0.00           C  
ATOM   1533  O   ALA    55      82.270  52.370  38.760  1.00  0.00           O  
ATOM   1534  H   ALA    55      85.750  52.770  41.290  1.00  0.00           H  
ATOM   1535  HA  ALA    55      83.630  51.320  40.420  1.00  0.00           H  
ATOM   1536  HB1 ALA    55      83.650  53.970  42.050  1.00  0.00           H  
ATOM   1537  HB2 ALA    55      82.320  52.810  41.990  1.00  0.00           H  
ATOM   1538  HB3 ALA    55      83.810  52.280  42.680  1.00  0.00           H  
ATOM   1539  N   PRO    56      83.290  54.300  39.030  1.00  0.00           N  
ATOM   1540  CD  PRO    56      84.310  55.200  39.530  1.00  0.00           C  
ATOM   1541  CG  PRO    56      83.820  56.610  39.260  1.00  0.00           C  
ATOM   1542  CB  PRO    56      83.170  56.380  37.900  1.00  0.00           C  
ATOM   1543  CA  PRO    56      82.720  54.920  37.850  1.00  0.00           C  
ATOM   1544  C   PRO    56      82.860  54.230  36.500  1.00  0.00           C  
ATOM   1545  O   PRO    56      81.900  54.190  35.730  1.00  0.00           O  
ATOM   1546  HA  PRO    56      81.640  54.910  38.020  1.00  0.00           H  
ATOM   1547  HB2 PRO    56      83.920  56.600  37.130  1.00  0.00           H  
ATOM   1548  HB3 PRO    56      82.260  56.980  37.890  1.00  0.00           H  
ATOM   1549  HG2 PRO    56      84.680  57.280  39.280  1.00  0.00           H  
ATOM   1550  HG3 PRO    56      83.070  56.910  39.990  1.00  0.00           H  
ATOM   1551  HD2 PRO    56      85.210  55.020  38.940  1.00  0.00           H  
ATOM   1552  HD3 PRO    56      84.460  55.100  40.610  1.00  0.00           H  
ATOM   1553  N   GLY    57      84.090  53.780  36.210  1.00  0.00           N  
ATOM   1554  CA  GLY    57      84.440  53.050  35.020  1.00  0.00           C  
ATOM   1555  C   GLY    57      83.720  51.700  34.980  1.00  0.00           C  
ATOM   1556  O   GLY    57      83.220  51.420  33.890  1.00  0.00           O  
ATOM   1557  H   GLY    57      84.830  53.970  36.870  1.00  0.00           H  
ATOM   1558  HA2 GLY    57      85.500  52.800  35.140  1.00  0.00           H  
ATOM   1559  HA3 GLY    57      84.160  53.580  34.110  1.00  0.00           H  
ATOM   1560  N   ALA    58      83.800  50.960  36.080  1.00  0.00           N  
ATOM   1561  CA  ALA    58      83.000  49.770  36.260  1.00  0.00           C  
ATOM   1562  CB  ALA    58      83.260  49.150  37.640  1.00  0.00           C  
ATOM   1563  C   ALA    58      81.510  50.020  36.080  1.00  0.00           C  
ATOM   1564  O   ALA    58      80.880  49.280  35.320  1.00  0.00           O  
ATOM   1565  H   ALA    58      84.260  51.470  36.830  1.00  0.00           H  
ATOM   1566  HA  ALA    58      83.330  49.030  35.530  1.00  0.00           H  
ATOM   1567  HB1 ALA    58      82.750  48.190  37.680  1.00  0.00           H  
ATOM   1568  HB2 ALA    58      84.330  48.930  37.580  1.00  0.00           H  
ATOM   1569  HB3 ALA    58      82.940  49.870  38.390  1.00  0.00           H  
ATOM   1570  N   ALA    59      80.950  51.130  36.550  1.00  0.00           N  
ATOM   1571  CA  ALA    59      79.660  51.590  36.070  1.00  0.00           C  
ATOM   1572  CB  ALA    59      79.170  52.690  37.010  1.00  0.00           C  
ATOM   1573  C   ALA    59      79.520  51.880  34.590  1.00  0.00           C  
ATOM   1574  O   ALA    59      78.510  51.540  33.980  1.00  0.00           O  
ATOM   1575  H   ALA    59      81.400  51.780  37.180  1.00  0.00           H  
ATOM   1576  HA  ALA    59      78.930  50.810  36.290  1.00  0.00           H  
ATOM   1577  HB1 ALA    59      79.110  52.430  38.070  1.00  0.00           H  
ATOM   1578  HB2 ALA    59      79.910  53.480  36.860  1.00  0.00           H  
ATOM   1579  HB3 ALA    59      78.210  53.010  36.590  1.00  0.00           H  
ATOM   1580  N   TYR    60      80.470  52.550  33.920  1.00  0.00           N  
ATOM   1581  CA  TYR    60      80.460  52.810  32.490  1.00  0.00           C  
ATOM   1582  CB  TYR    60      81.640  53.630  31.990  1.00  0.00           C  
ATOM   1583  CG  TYR    60      81.180  54.990  31.530  1.00  0.00           C  
ATOM   1584  CD1 TYR    60      81.910  56.110  31.960  1.00  0.00           C  
ATOM   1585  CE1 TYR    60      81.600  57.360  31.420  1.00  0.00           C  
ATOM   1586  CZ  TYR    60      80.670  57.480  30.370  1.00  0.00           C  
ATOM   1587  OH  TYR    60      80.570  58.720  29.810  1.00  0.00           O  
ATOM   1588  CE2 TYR    60      79.990  56.340  29.880  1.00  0.00           C  
ATOM   1589  CD2 TYR    60      80.290  55.100  30.460  1.00  0.00           C  
ATOM   1590  C   TYR    60      80.430  51.600  31.570  1.00  0.00           C  
ATOM   1591  O   TYR    60      79.810  51.650  30.510  1.00  0.00           O  
ATOM   1592  H   TYR    60      81.290  52.790  34.450  1.00  0.00           H  
ATOM   1593  HA  TYR    60      79.550  53.360  32.260  1.00  0.00           H  
ATOM   1594  HB2 TYR    60      82.130  53.230  31.100  1.00  0.00           H  
ATOM   1595  HB3 TYR    60      82.460  53.620  32.710  1.00  0.00           H  
ATOM   1596  HD1 TYR    60      82.650  56.080  32.740  1.00  0.00           H  
ATOM   1597  HD2 TYR    60      79.870  54.260  29.930  1.00  0.00           H  
ATOM   1598  HE1 TYR    60      82.270  58.170  31.690  1.00  0.00           H  
ATOM   1599  HE2 TYR    60      79.290  56.460  29.060  1.00  0.00           H  
ATOM   1600  HH  TYR    60      79.720  58.900  29.410  1.00  0.00           H  
ATOM   1601  N   ALA    61      80.950  50.450  32.020  1.00  0.00           N  
ATOM   1602  CA  ALA    61      80.690  49.110  31.540  1.00  0.00           C  
ATOM   1603  CB  ALA    61      81.760  48.190  32.130  1.00  0.00           C  
ATOM   1604  C   ALA    61      79.240  48.690  31.720  1.00  0.00           C  
ATOM   1605  O   ALA    61      78.410  48.680  30.810  1.00  0.00           O  
ATOM   1606  H   ALA    61      81.660  50.560  32.730  1.00  0.00           H  
ATOM   1607  HA  ALA    61      80.820  49.120  30.460  1.00  0.00           H  
ATOM   1608  HB1 ALA    61      81.600  47.130  31.930  1.00  0.00           H  
ATOM   1609  HB2 ALA    61      82.690  48.530  31.660  1.00  0.00           H  
ATOM   1610  HB3 ALA    61      81.760  48.410  33.200  1.00  0.00           H  
ATOM   1611  N   PHE    62      78.900  48.340  32.960  1.00  0.00           N  
ATOM   1612  CA  PHE    62      77.800  47.420  33.190  1.00  0.00           C  
ATOM   1613  CB  PHE    62      77.960  46.620  34.480  1.00  0.00           C  
ATOM   1614  CG  PHE    62      79.060  45.590  34.450  1.00  0.00           C  
ATOM   1615  CD1 PHE    62      79.020  44.460  33.620  1.00  0.00           C  
ATOM   1616  CE1 PHE    62      79.960  43.430  33.760  1.00  0.00           C  
ATOM   1617  CZ  PHE    62      80.980  43.680  34.690  1.00  0.00           C  
ATOM   1618  CE2 PHE    62      81.130  44.870  35.410  1.00  0.00           C  
ATOM   1619  CD2 PHE    62      80.090  45.820  35.370  1.00  0.00           C  
ATOM   1620  C   PHE    62      76.420  48.040  33.090  1.00  0.00           C  
ATOM   1621  O   PHE    62      75.460  47.330  32.820  1.00  0.00           O  
ATOM   1622  H   PHE    62      79.560  48.330  33.730  1.00  0.00           H  
ATOM   1623  HA  PHE    62      77.920  46.620  32.460  1.00  0.00           H  
ATOM   1624  HB2 PHE    62      76.990  46.130  34.590  1.00  0.00           H  
ATOM   1625  HB3 PHE    62      78.140  47.380  35.240  1.00  0.00           H  
ATOM   1626  HD1 PHE    62      78.190  44.430  32.920  1.00  0.00           H  
ATOM   1627  HD2 PHE    62      80.130  46.770  35.880  1.00  0.00           H  
ATOM   1628  HE1 PHE    62      79.960  42.590  33.090  1.00  0.00           H  
ATOM   1629  HE2 PHE    62      81.910  45.090  36.120  1.00  0.00           H  
ATOM   1630  HZ  PHE    62      81.750  42.930  34.780  1.00  0.00           H  
ATOM   1631  N   TYR    63      76.440  49.380  33.040  1.00  0.00           N  
ATOM   1632  CA  TYR    63      75.270  50.220  32.850  1.00  0.00           C  
ATOM   1633  CB  TYR    63      75.100  50.770  34.260  1.00  0.00           C  
ATOM   1634  CG  TYR    63      74.160  51.940  34.370  1.00  0.00           C  
ATOM   1635  CD1 TYR    63      74.710  53.230  34.310  1.00  0.00           C  
ATOM   1636  CE1 TYR    63      73.890  54.340  34.570  1.00  0.00           C  
ATOM   1637  CZ  TYR    63      72.530  54.200  34.920  1.00  0.00           C  
ATOM   1638  OH  TYR    63      71.830  55.250  35.430  1.00  0.00           O  
ATOM   1639  CE2 TYR    63      72.000  52.890  34.890  1.00  0.00           C  
ATOM   1640  CD2 TYR    63      72.780  51.790  34.520  1.00  0.00           C  
ATOM   1641  C   TYR    63      75.450  51.230  31.730  1.00  0.00           C  
ATOM   1642  O   TYR    63      74.500  51.500  30.990  1.00  0.00           O  
ATOM   1643  H   TYR    63      77.290  49.850  33.300  1.00  0.00           H  
ATOM   1644  HA  TYR    63      74.380  49.610  32.690  1.00  0.00           H  
ATOM   1645  HB2 TYR    63      76.040  51.170  34.640  1.00  0.00           H  
ATOM   1646  HB3 TYR    63      74.630  50.020  34.890  1.00  0.00           H  
ATOM   1647  HD1 TYR    63      75.740  53.360  34.040  1.00  0.00           H  
ATOM   1648  HD2 TYR    63      72.250  50.850  34.490  1.00  0.00           H  
ATOM   1649  HE1 TYR    63      74.300  55.340  34.540  1.00  0.00           H  
ATOM   1650  HE2 TYR    63      71.000  52.720  35.260  1.00  0.00           H  
ATOM   1651  HH  TYR    63      70.910  55.040  35.600  1.00  0.00           H  
ATOM   1652  N   GLY    64      76.660  51.780  31.570  1.00  0.00           N  
ATOM   1653  CA  GLY    64      76.810  52.930  30.700  1.00  0.00           C  
ATOM   1654  C   GLY    64      76.810  52.690  29.190  1.00  0.00           C  
ATOM   1655  O   GLY    64      76.330  53.580  28.490  1.00  0.00           O  
ATOM   1656  H   GLY    64      77.410  51.530  32.200  1.00  0.00           H  
ATOM   1657  HA2 GLY    64      77.790  53.360  30.930  1.00  0.00           H  
ATOM   1658  HA3 GLY    64      75.970  53.600  30.850  1.00  0.00           H  
ATOM   1659  N   VAL    65      77.480  51.630  28.730  1.00  0.00           N  
ATOM   1660  CA  VAL    65      77.550  51.190  27.360  1.00  0.00           C  
ATOM   1661  CB  VAL    65      78.990  51.120  26.860  1.00  0.00           C  
ATOM   1662  CG1 VAL    65      79.830  52.390  26.950  1.00  0.00           C  
ATOM   1663  CG2 VAL    65      79.810  50.040  27.570  1.00  0.00           C  
ATOM   1664  C   VAL    65      76.730  49.970  26.950  1.00  0.00           C  
ATOM   1665  O   VAL    65      76.740  49.490  25.820  1.00  0.00           O  
ATOM   1666  H   VAL    65      78.200  51.280  29.360  1.00  0.00           H  
ATOM   1667  HA  VAL    65      77.070  51.930  26.710  1.00  0.00           H  
ATOM   1668  HB  VAL    65      78.970  50.970  25.780  1.00  0.00           H  
ATOM   1669 HG11 VAL    65      79.840  52.840  27.950  1.00  0.00           H  
ATOM   1670 HG12 VAL    65      80.810  52.190  26.520  1.00  0.00           H  
ATOM   1671 HG13 VAL    65      79.280  53.150  26.400  1.00  0.00           H  
ATOM   1672 HG21 VAL    65      80.870  50.000  27.310  1.00  0.00           H  
ATOM   1673 HG22 VAL    65      79.720  50.230  28.640  1.00  0.00           H  
ATOM   1674 HG23 VAL    65      79.430  49.050  27.340  1.00  0.00           H  
ATOM   1675  N   TRP    66      76.000  49.460  27.940  1.00  0.00           N  
ATOM   1676  CA  TRP    66      75.110  48.330  27.770  1.00  0.00           C  
ATOM   1677  CB  TRP    66      74.780  47.810  29.170  1.00  0.00           C  
ATOM   1678  CG  TRP    66      73.500  47.100  29.450  1.00  0.00           C  
ATOM   1679  CD1 TRP    66      72.730  47.410  30.520  1.00  0.00           C  
ATOM   1680  NE1 TRP    66      71.560  46.680  30.490  1.00  0.00           N  
ATOM   1681  CE2 TRP    66      71.540  45.850  29.390  1.00  0.00           C  
ATOM   1682  CZ2 TRP    66      70.580  44.940  28.930  1.00  0.00           C  
ATOM   1683  CH2 TRP    66      70.890  44.120  27.840  1.00  0.00           C  
ATOM   1684  CZ3 TRP    66      72.130  44.220  27.210  1.00  0.00           C  
ATOM   1685  CE3 TRP    66      73.040  45.200  27.640  1.00  0.00           C  
ATOM   1686  CD2 TRP    66      72.770  46.070  28.710  1.00  0.00           C  
ATOM   1687  C   TRP    66      73.960  48.440  26.780  1.00  0.00           C  
ATOM   1688  O   TRP    66      73.990  47.680  25.820  1.00  0.00           O  
ATOM   1689  H   TRP    66      76.120  49.740  28.900  1.00  0.00           H  
ATOM   1690  HA  TRP    66      75.730  47.540  27.350  1.00  0.00           H  
ATOM   1691  HB2 TRP    66      74.940  48.630  29.860  1.00  0.00           H  
ATOM   1692  HB3 TRP    66      75.580  47.140  29.490  1.00  0.00           H  
ATOM   1693  HD1 TRP    66      73.030  48.100  31.300  1.00  0.00           H  
ATOM   1694  HE1 TRP    66      70.930  46.640  31.280  1.00  0.00           H  
ATOM   1695  HE3 TRP    66      73.920  45.390  27.040  1.00  0.00           H  
ATOM   1696  HZ2 TRP    66      69.690  44.740  29.510  1.00  0.00           H  
ATOM   1697  HZ3 TRP    66      72.390  43.570  26.390  1.00  0.00           H  
ATOM   1698  HH2 TRP    66      70.190  43.370  27.500  1.00  0.00           H  
ATOM   1699  N   PRO    67      73.200  49.540  26.840  1.00  0.00           N  
ATOM   1700  CD  PRO    67      72.820  50.200  28.080  1.00  0.00           C  
ATOM   1701  CG  PRO    67      71.360  50.570  27.810  1.00  0.00           C  
ATOM   1702  CB  PRO    67      71.250  50.780  26.300  1.00  0.00           C  
ATOM   1703  CA  PRO    67      72.290  49.800  25.750  1.00  0.00           C  
ATOM   1704  C   PRO    67      72.920  50.240  24.430  1.00  0.00           C  
ATOM   1705  O   PRO    67      72.240  50.080  23.420  1.00  0.00           O  
ATOM   1706  HA  PRO    67      71.910  48.800  25.570  1.00  0.00           H  
ATOM   1707  HB2 PRO    67      71.380  51.820  26.000  1.00  0.00           H  
ATOM   1708  HB3 PRO    67      70.220  50.570  26.010  1.00  0.00           H  
ATOM   1709  HG2 PRO    67      71.080  51.450  28.390  1.00  0.00           H  
ATOM   1710  HG3 PRO    67      70.720  49.760  28.140  1.00  0.00           H  
ATOM   1711  HD2 PRO    67      73.490  51.040  28.270  1.00  0.00           H  
ATOM   1712  HD3 PRO    67      72.840  49.550  28.950  1.00  0.00           H  
ATOM   1713  N   LEU    68      74.090  50.870  24.470  1.00  0.00           N  
ATOM   1714  CA  LEU    68      74.930  51.060  23.300  1.00  0.00           C  
ATOM   1715  CB  LEU    68      76.230  51.740  23.720  1.00  0.00           C  
ATOM   1716  CG  LEU    68      76.860  52.720  22.740  1.00  0.00           C  
ATOM   1717  CD1 LEU    68      76.030  53.990  22.550  1.00  0.00           C  
ATOM   1718  CD2 LEU    68      78.220  53.080  23.330  1.00  0.00           C  
ATOM   1719  C   LEU    68      75.160  49.740  22.580  1.00  0.00           C  
ATOM   1720  O   LEU    68      75.130  49.800  21.360  1.00  0.00           O  
ATOM   1721  H   LEU    68      74.380  51.140  25.400  1.00  0.00           H  
ATOM   1722  HA  LEU    68      74.420  51.790  22.660  1.00  0.00           H  
ATOM   1723  HB2 LEU    68      76.990  50.960  23.850  1.00  0.00           H  
ATOM   1724  HB3 LEU    68      76.130  52.350  24.620  1.00  0.00           H  
ATOM   1725  HG  LEU    68      77.090  52.310  21.750  1.00  0.00           H  
ATOM   1726 HD11 LEU    68      75.720  54.480  23.470  1.00  0.00           H  
ATOM   1727 HD12 LEU    68      76.610  54.770  22.060  1.00  0.00           H  
ATOM   1728 HD13 LEU    68      75.160  53.830  21.920  1.00  0.00           H  
ATOM   1729 HD21 LEU    68      78.800  53.610  22.570  1.00  0.00           H  
ATOM   1730 HD22 LEU    68      78.200  53.640  24.270  1.00  0.00           H  
ATOM   1731 HD23 LEU    68      78.780  52.170  23.530  1.00  0.00           H  
ATOM   1732  N   LEU    69      75.360  48.600  23.250  1.00  0.00           N  
ATOM   1733  CA  LEU    69      75.560  47.260  22.750  1.00  0.00           C  
ATOM   1734  CB  LEU    69      76.240  46.360  23.780  1.00  0.00           C  
ATOM   1735  CG  LEU    69      76.560  44.910  23.450  1.00  0.00           C  
ATOM   1736  CD1 LEU    69      77.590  44.890  22.330  1.00  0.00           C  
ATOM   1737  CD2 LEU    69      77.160  44.080  24.590  1.00  0.00           C  
ATOM   1738  C   LEU    69      74.270  46.650  22.210  1.00  0.00           C  
ATOM   1739  O   LEU    69      74.410  46.000  21.180  1.00  0.00           O  
ATOM   1740  H   LEU    69      75.400  48.690  24.260  1.00  0.00           H  
ATOM   1741  HA  LEU    69      76.260  47.270  21.910  1.00  0.00           H  
ATOM   1742  HB2 LEU    69      75.520  46.180  24.580  1.00  0.00           H  
ATOM   1743  HB3 LEU    69      77.160  46.780  24.200  1.00  0.00           H  
ATOM   1744  HG  LEU    69      75.740  44.360  22.990  1.00  0.00           H  
ATOM   1745 HD11 LEU    69      77.270  45.440  21.440  1.00  0.00           H  
ATOM   1746 HD12 LEU    69      78.520  45.330  22.660  1.00  0.00           H  
ATOM   1747 HD13 LEU    69      77.780  43.880  21.970  1.00  0.00           H  
ATOM   1748 HD21 LEU    69      77.970  44.630  25.070  1.00  0.00           H  
ATOM   1749 HD22 LEU    69      76.350  43.790  25.260  1.00  0.00           H  
ATOM   1750 HD23 LEU    69      77.460  43.100  24.210  1.00  0.00           H  
ATOM   1751  N   LEU    70      73.090  46.860  22.780  1.00  0.00           N  
ATOM   1752  CA  LEU    70      71.790  46.660  22.160  1.00  0.00           C  
ATOM   1753  CB  LEU    70      70.670  46.780  23.180  1.00  0.00           C  
ATOM   1754  CG  LEU    70      70.740  45.720  24.280  1.00  0.00           C  
ATOM   1755  CD1 LEU    70      69.530  45.860  25.210  1.00  0.00           C  
ATOM   1756  CD2 LEU    70      70.660  44.290  23.760  1.00  0.00           C  
ATOM   1757  C   LEU    70      71.550  47.510  20.920  1.00  0.00           C  
ATOM   1758  O   LEU    70      70.810  47.020  20.060  1.00  0.00           O  
ATOM   1759  H   LEU    70      72.970  47.150  23.740  1.00  0.00           H  
ATOM   1760  HA  LEU    70      71.700  45.620  21.850  1.00  0.00           H  
ATOM   1761  HB2 LEU    70      69.660  46.790  22.760  1.00  0.00           H  
ATOM   1762  HB3 LEU    70      70.800  47.790  23.570  1.00  0.00           H  
ATOM   1763  HG  LEU    70      71.620  45.910  24.880  1.00  0.00           H  
ATOM   1764 HD11 LEU    70      69.480  46.800  25.740  1.00  0.00           H  
ATOM   1765 HD12 LEU    70      68.640  45.670  24.610  1.00  0.00           H  
ATOM   1766 HD13 LEU    70      69.420  45.000  25.870  1.00  0.00           H  
ATOM   1767 HD21 LEU    70      70.140  43.640  24.460  1.00  0.00           H  
ATOM   1768 HD22 LEU    70      70.080  44.370  22.850  1.00  0.00           H  
ATOM   1769 HD23 LEU    70      71.640  43.900  23.460  1.00  0.00           H  
ATOM   1770  N   LEU    71      72.070  48.730  20.780  1.00  0.00           N  
ATOM   1771  CA  LEU    71      71.970  49.570  19.600  1.00  0.00           C  
ATOM   1772  CB  LEU    71      72.410  50.990  19.970  1.00  0.00           C  
ATOM   1773  CG  LEU    71      72.040  52.070  18.960  1.00  0.00           C  
ATOM   1774  CD1 LEU    71      72.180  53.540  19.350  1.00  0.00           C  
ATOM   1775  CD2 LEU    71      72.910  52.010  17.700  1.00  0.00           C  
ATOM   1776  C   LEU    71      72.860  48.960  18.520  1.00  0.00           C  
ATOM   1777  O   LEU    71      72.270  48.730  17.470  1.00  0.00           O  
ATOM   1778  H   LEU    71      72.540  49.260  21.500  1.00  0.00           H  
ATOM   1779  HA  LEU    71      70.940  49.530  19.260  1.00  0.00           H  
ATOM   1780  HB2 LEU    71      73.490  51.020  20.120  1.00  0.00           H  
ATOM   1781  HB3 LEU    71      72.000  51.230  20.950  1.00  0.00           H  
ATOM   1782  HG  LEU    71      70.980  51.950  18.750  1.00  0.00           H  
ATOM   1783 HD11 LEU    71      73.170  53.770  19.760  1.00  0.00           H  
ATOM   1784 HD12 LEU    71      71.960  54.280  18.580  1.00  0.00           H  
ATOM   1785 HD13 LEU    71      71.440  53.580  20.150  1.00  0.00           H  
ATOM   1786 HD21 LEU    71      72.820  51.020  17.260  1.00  0.00           H  
ATOM   1787 HD22 LEU    71      72.650  52.850  17.050  1.00  0.00           H  
ATOM   1788 HD23 LEU    71      73.930  52.300  17.930  1.00  0.00           H  
ATOM   1789  N   LEU    72      74.120  48.600  18.750  1.00  0.00           N  
ATOM   1790  CA  LEU    72      74.930  47.840  17.820  1.00  0.00           C  
ATOM   1791  CB  LEU    72      76.270  47.490  18.470  1.00  0.00           C  
ATOM   1792  CG  LEU    72      77.190  48.690  18.650  1.00  0.00           C  
ATOM   1793  CD1 LEU    72      78.450  48.280  19.410  1.00  0.00           C  
ATOM   1794  CD2 LEU    72      77.610  49.380  17.360  1.00  0.00           C  
ATOM   1795  C   LEU    72      74.260  46.560  17.350  1.00  0.00           C  
ATOM   1796  O   LEU    72      74.380  46.210  16.170  1.00  0.00           O  
ATOM   1797  H   LEU    72      74.530  48.830  19.640  1.00  0.00           H  
ATOM   1798  HA  LEU    72      75.080  48.440  16.920  1.00  0.00           H  
ATOM   1799  HB2 LEU    72      76.840  46.820  17.820  1.00  0.00           H  
ATOM   1800  HB3 LEU    72      76.040  47.020  19.420  1.00  0.00           H  
ATOM   1801  HG  LEU    72      76.530  49.310  19.260  1.00  0.00           H  
ATOM   1802 HD11 LEU    72      78.970  49.040  19.980  1.00  0.00           H  
ATOM   1803 HD12 LEU    72      78.020  47.670  20.210  1.00  0.00           H  
ATOM   1804 HD13 LEU    72      79.170  47.720  18.810  1.00  0.00           H  
ATOM   1805 HD21 LEU    72      76.750  49.590  16.740  1.00  0.00           H  
ATOM   1806 HD22 LEU    72      78.210  50.290  17.450  1.00  0.00           H  
ATOM   1807 HD23 LEU    72      78.150  48.720  16.680  1.00  0.00           H  
ATOM   1808  N   LEU    73      73.490  45.880  18.200  1.00  0.00           N  
ATOM   1809  CA  LEU    73      72.760  44.690  17.820  1.00  0.00           C  
ATOM   1810  CB  LEU    73      72.130  44.030  19.050  1.00  0.00           C  
ATOM   1811  CG  LEU    73      72.640  42.670  19.530  1.00  0.00           C  
ATOM   1812  CD1 LEU    73      72.350  41.460  18.640  1.00  0.00           C  
ATOM   1813  CD2 LEU    73      74.130  42.670  19.820  1.00  0.00           C  
ATOM   1814  C   LEU    73      71.580  44.910  16.890  1.00  0.00           C  
ATOM   1815  O   LEU    73      71.310  44.080  16.030  1.00  0.00           O  
ATOM   1816  H   LEU    73      73.250  46.170  19.140  1.00  0.00           H  
ATOM   1817  HA  LEU    73      73.420  43.930  17.390  1.00  0.00           H  
ATOM   1818  HB2 LEU    73      71.050  44.000  18.920  1.00  0.00           H  
ATOM   1819  HB3 LEU    73      72.340  44.700  19.880  1.00  0.00           H  
ATOM   1820  HG  LEU    73      72.280  42.440  20.530  1.00  0.00           H  
ATOM   1821 HD11 LEU    73      72.890  41.550  17.700  1.00  0.00           H  
ATOM   1822 HD12 LEU    73      72.780  40.640  19.210  1.00  0.00           H  
ATOM   1823 HD13 LEU    73      71.290  41.280  18.460  1.00  0.00           H  
ATOM   1824 HD21 LEU    73      74.760  43.140  19.060  1.00  0.00           H  
ATOM   1825 HD22 LEU    73      74.330  43.320  20.670  1.00  0.00           H  
ATOM   1826 HD23 LEU    73      74.510  41.670  20.050  1.00  0.00           H  
ATOM   1827  N   ALA    74      70.800  45.960  17.160  1.00  0.00           N  
ATOM   1828  CA  ALA    74      69.530  46.330  16.550  1.00  0.00           C  
ATOM   1829  CB  ALA    74      68.540  46.800  17.610  1.00  0.00           C  
ATOM   1830  C   ALA    74      69.720  47.250  15.360  1.00  0.00           C  
ATOM   1831  O   ALA    74      68.740  47.440  14.630  1.00  0.00           O  
ATOM   1832  H   ALA    74      71.050  46.450  18.010  1.00  0.00           H  
ATOM   1833  HA  ALA    74      69.160  45.400  16.110  1.00  0.00           H  
ATOM   1834  HB1 ALA    74      68.340  46.030  18.350  1.00  0.00           H  
ATOM   1835  HB2 ALA    74      68.880  47.650  18.200  1.00  0.00           H  
ATOM   1836  HB3 ALA    74      67.620  47.230  17.210  1.00  0.00           H  
ATOM   1837  N   LEU    75      70.860  47.930  15.210  1.00  0.00           N  
ATOM   1838  CA  LEU    75      71.310  48.600  14.010  1.00  0.00           C  
ATOM   1839  CB  LEU    75      72.670  49.270  14.220  1.00  0.00           C  
ATOM   1840  CG  LEU    75      73.350  49.930  13.020  1.00  0.00           C  
ATOM   1841  CD1 LEU    75      72.660  51.180  12.490  1.00  0.00           C  
ATOM   1842  CD2 LEU    75      74.780  50.280  13.440  1.00  0.00           C  
ATOM   1843  C   LEU    75      71.330  47.660  12.810  1.00  0.00           C  
ATOM   1844  O   LEU    75      72.040  46.660  12.890  1.00  0.00           O  
ATOM   1845  H   LEU    75      71.520  47.950  15.980  1.00  0.00           H  
ATOM   1846  HA  LEU    75      70.600  49.400  13.790  1.00  0.00           H  
ATOM   1847  HB2 LEU    75      73.380  48.530  14.590  1.00  0.00           H  
ATOM   1848  HB3 LEU    75      72.440  50.030  14.970  1.00  0.00           H  
ATOM   1849  HG  LEU    75      73.320  49.220  12.190  1.00  0.00           H  
ATOM   1850 HD11 LEU    75      71.650  50.980  12.130  1.00  0.00           H  
ATOM   1851 HD12 LEU    75      72.740  52.030  13.170  1.00  0.00           H  
ATOM   1852 HD13 LEU    75      73.160  51.440  11.560  1.00  0.00           H  
ATOM   1853 HD21 LEU    75      75.310  50.710  12.590  1.00  0.00           H  
ATOM   1854 HD22 LEU    75      74.730  51.020  14.240  1.00  0.00           H  
ATOM   1855 HD23 LEU    75      75.330  49.410  13.780  1.00  0.00           H  
ATOM   1856  N   PRO    76      70.710  47.910  11.660  1.00  0.00           N  
ATOM   1857  CD  PRO    76      69.840  49.040  11.390  1.00  0.00           C  
ATOM   1858  CG  PRO    76      68.890  48.610  10.280  1.00  0.00           C  
ATOM   1859  CB  PRO    76      69.770  47.620   9.520  1.00  0.00           C  
ATOM   1860  CA  PRO    76      70.830  47.090  10.470  1.00  0.00           C  
ATOM   1861  C   PRO    76      72.260  47.110   9.950  1.00  0.00           C  
ATOM   1862  O   PRO    76      72.750  48.230   9.800  1.00  0.00           O  
ATOM   1863  HA  PRO    76      70.570  46.050  10.660  1.00  0.00           H  
ATOM   1864  HB2 PRO    76      70.160  48.190   8.680  1.00  0.00           H  
ATOM   1865  HB3 PRO    76      69.240  46.830   8.980  1.00  0.00           H  
ATOM   1866  HG2 PRO    76      68.600  49.400   9.590  1.00  0.00           H  
ATOM   1867  HG3 PRO    76      68.010  48.160  10.740  1.00  0.00           H  
ATOM   1868  HD2 PRO    76      70.360  49.950  11.080  1.00  0.00           H  
ATOM   1869  HD3 PRO    76      69.280  49.230  12.300  1.00  0.00           H  
ATOM   1870  N   PRO    77      72.850  45.980   9.570  1.00  0.00           N  
ATOM   1871  CD  PRO    77      72.380  44.660   9.940  1.00  0.00           C  
ATOM   1872  CG  PRO    77      73.590  43.740   9.890  1.00  0.00           C  
ATOM   1873  CB  PRO    77      74.430  44.330   8.750  1.00  0.00           C  
ATOM   1874  CA  PRO    77      74.210  45.800   9.090  1.00  0.00           C  
ATOM   1875  C   PRO    77      74.580  46.760   7.960  1.00  0.00           C  
ATOM   1876  O   PRO    77      75.650  47.350   7.900  1.00  0.00           O  
ATOM   1877  HA  PRO    77      74.950  46.090   9.840  1.00  0.00           H  
ATOM   1878  HB2 PRO    77      74.010  44.150   7.760  1.00  0.00           H  
ATOM   1879  HB3 PRO    77      75.490  44.080   8.670  1.00  0.00           H  
ATOM   1880  HG2 PRO    77      73.370  42.700   9.690  1.00  0.00           H  
ATOM   1881  HG3 PRO    77      74.130  43.820  10.840  1.00  0.00           H  
ATOM   1882  HD2 PRO    77      71.660  44.330   9.190  1.00  0.00           H  
ATOM   1883  HD3 PRO    77      72.010  44.590  10.970  1.00  0.00           H  
ATOM   1884  N   ARG    78      73.590  47.040   7.110  1.00  0.00           N  
ATOM   1885  CA  ARG    78      73.770  47.900   5.960  1.00  0.00           C  
ATOM   1886  CB  ARG    78      72.620  47.620   4.980  1.00  0.00           C  
ATOM   1887  CG  ARG    78      72.620  48.140   3.550  1.00  0.00           C  
ATOM   1888  CD  ARG    78      73.940  47.840   2.850  1.00  0.00           C  
ATOM   1889  NE  ARG    78      74.880  48.960   3.010  1.00  0.00           N  
ATOM   1890  CZ  ARG    78      75.280  49.670   1.950  1.00  0.00           C  
ATOM   1891  NH1 ARG    78      74.530  49.810   0.850  1.00  0.00           N1+
ATOM   1892  NH2 ARG    78      76.440  50.340   2.050  1.00  0.00           N  
ATOM   1893  C   ARG    78      73.900  49.350   6.370  1.00  0.00           C  
ATOM   1894  O   ARG    78      74.650  50.110   5.750  1.00  0.00           O  
ATOM   1895  H   ARG    78      72.680  46.600   7.170  1.00  0.00           H  
ATOM   1896  HA  ARG    78      74.730  47.600   5.530  1.00  0.00           H  
ATOM   1897  HB2 ARG    78      71.700  47.850   5.510  1.00  0.00           H  
ATOM   1898  HB3 ARG    78      72.570  46.540   4.840  1.00  0.00           H  
ATOM   1899  HG2 ARG    78      72.380  49.210   3.510  1.00  0.00           H  
ATOM   1900  HG3 ARG    78      71.870  47.640   2.930  1.00  0.00           H  
ATOM   1901  HD2 ARG    78      73.840  47.590   1.790  1.00  0.00           H  
ATOM   1902  HD3 ARG    78      74.290  46.880   3.230  1.00  0.00           H  
ATOM   1903  HE  ARG    78      75.370  48.970   3.890  1.00  0.00           H  
ATOM   1904 HH11 ARG    78      73.530  49.630   0.870  1.00  0.00           H  
ATOM   1905 HH12 ARG    78      74.760  50.470   0.120  1.00  0.00           H  
ATOM   1906 HH21 ARG    78      76.990  50.320   2.890  1.00  0.00           H  
ATOM   1907 HH22 ARG    78      76.610  51.070   1.370  1.00  0.00           H  
ATOM   1908  N   ALA    79      73.380  49.660   7.560  1.00  0.00           N  
ATOM   1909  CA  ALA    79      73.680  50.960   8.150  1.00  0.00           C  
ATOM   1910  CB  ALA    79      72.410  51.320   8.910  1.00  0.00           C  
ATOM   1911  C   ALA    79      74.970  51.120   8.930  1.00  0.00           C  
ATOM   1912  O   ALA    79      75.220  52.100   9.620  1.00  0.00           O  
ATOM   1913  H   ALA    79      72.810  49.050   8.120  1.00  0.00           H  
ATOM   1914  HA  ALA    79      73.820  51.550   7.250  1.00  0.00           H  
ATOM   1915  HB1 ALA    79      71.700  51.540   8.110  1.00  0.00           H  
ATOM   1916  HB2 ALA    79      72.090  50.490   9.550  1.00  0.00           H  
ATOM   1917  HB3 ALA    79      72.520  52.240   9.470  1.00  0.00           H  
ATOM   1918  N   TYR    80      75.890  50.160   8.780  1.00  0.00           N  
ATOM   1919  CA  TYR    80      77.150  50.080   9.500  1.00  0.00           C  
ATOM   1920  CB  TYR    80      77.040  49.060  10.630  1.00  0.00           C  
ATOM   1921  CG  TYR    80      78.180  49.110  11.620  1.00  0.00           C  
ATOM   1922  CD1 TYR    80      78.970  47.980  11.870  1.00  0.00           C  
ATOM   1923  CE1 TYR    80      79.820  47.970  12.980  1.00  0.00           C  
ATOM   1924  CZ  TYR    80      79.970  49.090  13.830  1.00  0.00           C  
ATOM   1925  OH  TYR    80      80.770  49.090  14.930  1.00  0.00           O  
ATOM   1926  CE2 TYR    80      79.240  50.260  13.550  1.00  0.00           C  
ATOM   1927  CD2 TYR    80      78.370  50.220  12.450  1.00  0.00           C  
ATOM   1928  C   TYR    80      78.290  49.620   8.610  1.00  0.00           C  
ATOM   1929  O   TYR    80      79.470  49.890   8.840  1.00  0.00           O  
ATOM   1930  H   TYR    80      75.600  49.360   8.240  1.00  0.00           H  
ATOM   1931  HA  TYR    80      77.440  51.050   9.900  1.00  0.00           H  
ATOM   1932  HB2 TYR    80      77.090  48.060  10.190  1.00  0.00           H  
ATOM   1933  HB3 TYR    80      76.070  49.210  11.090  1.00  0.00           H  
ATOM   1934  HD1 TYR    80      78.970  47.070  11.280  1.00  0.00           H  
ATOM   1935  HD2 TYR    80      77.730  51.070  12.240  1.00  0.00           H  
ATOM   1936  HE1 TYR    80      80.480  47.140  13.210  1.00  0.00           H  
ATOM   1937  HE2 TYR    80      79.230  51.070  14.260  1.00  0.00           H  
ATOM   1938  HH  TYR    80      80.710  49.850  15.520  1.00  0.00           H  
ATOM   1939  N   ALA    81      77.960  48.990   7.480  1.00  0.00           N  
ATOM   1940  CA  ALA    81      78.780  48.730   6.310  1.00  0.00           C  
ATOM   1941  CB  ALA    81      79.540  47.420   6.530  1.00  0.00           C  
ATOM   1942  C   ALA    81      77.890  48.690   5.080  1.00  0.00           C  
ATOM   1943  OC1 ALA    81      77.570  49.800   4.600  1.00  0.00           O  
ATOM   1944  OC2 ALA    81      77.620  47.670   4.400  1.00  0.00           O1-
ATOM   1945  H   ALA    81      77.060  48.550   7.490  1.00  0.00           H  
ATOM   1946  HA  ALA    81      79.530  49.500   6.170  1.00  0.00           H  
ATOM   1947  HB1 ALA    81      80.250  47.200   5.730  1.00  0.00           H  
ATOM   1948  HB2 ALA    81      80.130  47.470   7.440  1.00  0.00           H  
ATOM   1949  HB3 ALA    81      78.840  46.600   6.670  1.00  0.00           H  
TER    1950      ALA    81 
ATOM   1951  N   ALA    19      44.990  51.860  15.040  1.00  0.00           N1+
ATOM   1952  CA  ALA    19      46.250  51.370  15.610  1.00  0.00           C  
ATOM   1953  CB  ALA    19      46.460  49.900  15.250  1.00  0.00           C  
ATOM   1954  C   ALA    19      47.420  52.210  15.110  1.00  0.00           C  
ATOM   1955  O   ALA    19      48.270  52.500  15.940  1.00  0.00           O  
ATOM   1956  H1  ALA    19      44.960  51.410  14.140  1.00  0.00           H  
ATOM   1957  H2  ALA    19      44.230  51.590  15.650  1.00  0.00           H  
ATOM   1958  H3  ALA    19      44.990  52.860  14.860  1.00  0.00           H  
ATOM   1959  HA  ALA    19      46.250  51.470  16.690  1.00  0.00           H  
ATOM   1960  HB1 ALA    19      45.610  49.250  15.450  1.00  0.00           H  
ATOM   1961  HB2 ALA    19      46.540  49.850  14.160  1.00  0.00           H  
ATOM   1962  HB3 ALA    19      47.350  49.450  15.690  1.00  0.00           H  
ATOM   1963  N   LEU    20      47.540  52.670  13.860  1.00  0.00           N  
ATOM   1964  CA  LEU    20      48.760  53.240  13.340  1.00  0.00           C  
ATOM   1965  CB  LEU    20      48.780  52.990  11.840  1.00  0.00           C  
ATOM   1966  CG  LEU    20      48.800  51.530  11.390  1.00  0.00           C  
ATOM   1967  CD1 LEU    20      48.450  51.250   9.930  1.00  0.00           C  
ATOM   1968  CD2 LEU    20      50.060  50.760  11.780  1.00  0.00           C  
ATOM   1969  C   LEU    20      48.760  54.730  13.630  1.00  0.00           C  
ATOM   1970  O   LEU    20      49.810  55.370  13.630  1.00  0.00           O  
ATOM   1971  H   LEU    20      46.740  52.670  13.240  1.00  0.00           H  
ATOM   1972  HA  LEU    20      49.650  52.840  13.830  1.00  0.00           H  
ATOM   1973  HB2 LEU    20      49.670  53.420  11.360  1.00  0.00           H  
ATOM   1974  HB3 LEU    20      47.960  53.430  11.270  1.00  0.00           H  
ATOM   1975  HG  LEU    20      48.020  51.010  11.940  1.00  0.00           H  
ATOM   1976 HD11 LEU    20      49.320  51.510   9.310  1.00  0.00           H  
ATOM   1977 HD12 LEU    20      48.280  50.200   9.710  1.00  0.00           H  
ATOM   1978 HD13 LEU    20      47.580  51.790   9.550  1.00  0.00           H  
ATOM   1979 HD21 LEU    20      50.820  50.890  11.020  1.00  0.00           H  
ATOM   1980 HD22 LEU    20      50.360  50.990  12.800  1.00  0.00           H  
ATOM   1981 HD23 LEU    20      49.760  49.710  11.710  1.00  0.00           H  
ATOM   1982  N   GLU    21      47.600  55.340  13.890  1.00  0.00           N  
ATOM   1983  CA  GLU    21      47.470  56.720  14.320  1.00  0.00           C  
ATOM   1984  CB  GLU    21      46.000  57.080  14.430  1.00  0.00           C  
ATOM   1985  CG  GLU    21      45.150  56.730  13.220  1.00  0.00           C  
ATOM   1986  CD  GLU    21      44.800  55.250  13.090  1.00  0.00           C  
ATOM   1987  OE1 GLU    21      44.400  54.740  12.020  1.00  0.00           O  
ATOM   1988  OE2 GLU    21      44.950  54.480  14.070  1.00  0.00           O1-
ATOM   1989  C   GLU    21      48.200  56.940  15.640  1.00  0.00           C  
ATOM   1990  O   GLU    21      48.370  58.050  16.130  1.00  0.00           O  
ATOM   1991  H   GLU    21      46.800  54.720  13.960  1.00  0.00           H  
ATOM   1992  HA  GLU    21      47.980  57.320  13.560  1.00  0.00           H  
ATOM   1993  HB2 GLU    21      45.910  58.130  14.700  1.00  0.00           H  
ATOM   1994  HB3 GLU    21      45.580  56.640  15.340  1.00  0.00           H  
ATOM   1995  HG2 GLU    21      45.620  57.070  12.300  1.00  0.00           H  
ATOM   1996  HG3 GLU    21      44.210  57.280  13.350  1.00  0.00           H  
ATOM   1997  N   ASN    22      48.460  55.830  16.320  1.00  0.00           N  
ATOM   1998  CA  ASN    22      48.910  55.740  17.700  1.00  0.00           C  
ATOM   1999  CB  ASN    22      48.060  54.650  18.350  1.00  0.00           C  
ATOM   2000  CG  ASN    22      46.570  54.760  18.050  1.00  0.00           C  
ATOM   2001  OD1 ASN    22      45.880  53.820  17.660  1.00  0.00           O  
ATOM   2002  ND2 ASN    22      45.960  55.910  18.340  1.00  0.00           N  
ATOM   2003  C   ASN    22      50.410  55.590  17.910  1.00  0.00           C  
ATOM   2004  O   ASN    22      50.850  55.690  19.050  1.00  0.00           O  
ATOM   2005  H   ASN    22      48.260  54.960  15.840  1.00  0.00           H  
ATOM   2006  HA  ASN    22      48.700  56.710  18.150  1.00  0.00           H  
ATOM   2007  HB2 ASN    22      48.200  54.830  19.420  1.00  0.00           H  
ATOM   2008  HB3 ASN    22      48.330  53.610  18.160  1.00  0.00           H  
ATOM   2009 HD21 ASN    22      46.360  56.670  18.880  1.00  0.00           H  
ATOM   2010 HD22 ASN    22      44.990  55.950  18.090  1.00  0.00           H  
ATOM   2011  N   LEU    23      51.190  55.510  16.830  1.00  0.00           N  
ATOM   2012  CA  LEU    23      52.590  55.150  16.930  1.00  0.00           C  
ATOM   2013  CB  LEU    23      53.130  54.700  15.580  1.00  0.00           C  
ATOM   2014  CG  LEU    23      52.230  53.670  14.880  1.00  0.00           C  
ATOM   2015  CD1 LEU    23      52.620  53.520  13.410  1.00  0.00           C  
ATOM   2016  CD2 LEU    23      52.440  52.330  15.580  1.00  0.00           C  
ATOM   2017  C   LEU    23      53.440  56.190  17.630  1.00  0.00           C  
ATOM   2018  O   LEU    23      54.350  55.880  18.410  1.00  0.00           O  
ATOM   2019  H   LEU    23      50.750  55.480  15.920  1.00  0.00           H  
ATOM   2020  HA  LEU    23      52.700  54.290  17.590  1.00  0.00           H  
ATOM   2021  HB2 LEU    23      54.180  54.410  15.620  1.00  0.00           H  
ATOM   2022  HB3 LEU    23      53.110  55.590  14.960  1.00  0.00           H  
ATOM   2023  HG  LEU    23      51.180  53.920  14.980  1.00  0.00           H  
ATOM   2024 HD11 LEU    23      52.170  54.310  12.810  1.00  0.00           H  
ATOM   2025 HD12 LEU    23      53.700  53.350  13.410  1.00  0.00           H  
ATOM   2026 HD13 LEU    23      52.060  52.670  13.020  1.00  0.00           H  
ATOM   2027 HD21 LEU    23      52.210  52.340  16.650  1.00  0.00           H  
ATOM   2028 HD22 LEU    23      51.750  51.630  15.110  1.00  0.00           H  
ATOM   2029 HD23 LEU    23      53.460  52.040  15.310  1.00  0.00           H  
ATOM   2030  N   VAL    24      53.080  57.460  17.450  1.00  0.00           N  
ATOM   2031  CA  VAL    24      53.730  58.580  18.100  1.00  0.00           C  
ATOM   2032  CB  VAL    24      53.350  59.920  17.470  1.00  0.00           C  
ATOM   2033  CG1 VAL    24      53.780  60.000  16.010  1.00  0.00           C  
ATOM   2034  CG2 VAL    24      51.860  60.220  17.550  1.00  0.00           C  
ATOM   2035  C   VAL    24      53.550  58.500  19.610  1.00  0.00           C  
ATOM   2036  O   VAL    24      54.500  58.750  20.350  1.00  0.00           O  
ATOM   2037  H   VAL    24      52.410  57.550  16.690  1.00  0.00           H  
ATOM   2038  HA  VAL    24      54.810  58.550  17.950  1.00  0.00           H  
ATOM   2039  HB  VAL    24      53.800  60.760  18.010  1.00  0.00           H  
ATOM   2040 HG11 VAL    24      53.590  61.020  15.670  1.00  0.00           H  
ATOM   2041 HG12 VAL    24      54.840  59.720  15.970  1.00  0.00           H  
ATOM   2042 HG13 VAL    24      53.250  59.240  15.450  1.00  0.00           H  
ATOM   2043 HG21 VAL    24      51.630  61.160  17.040  1.00  0.00           H  
ATOM   2044 HG22 VAL    24      51.300  59.430  17.050  1.00  0.00           H  
ATOM   2045 HG23 VAL    24      51.610  60.250  18.620  1.00  0.00           H  
ATOM   2046  N   VAL    25      52.360  58.160  20.100  1.00  0.00           N  
ATOM   2047  CA  VAL    25      52.090  58.260  21.520  1.00  0.00           C  
ATOM   2048  CB  VAL    25      50.590  58.200  21.800  1.00  0.00           C  
ATOM   2049  CG1 VAL    25      50.290  58.610  23.230  1.00  0.00           C  
ATOM   2050  CG2 VAL    25      49.840  59.060  20.790  1.00  0.00           C  
ATOM   2051  C   VAL    25      52.820  57.120  22.210  1.00  0.00           C  
ATOM   2052  O   VAL    25      53.430  57.300  23.260  1.00  0.00           O  
ATOM   2053  H   VAL    25      51.730  57.640  19.500  1.00  0.00           H  
ATOM   2054  HA  VAL    25      52.410  59.250  21.870  1.00  0.00           H  
ATOM   2055  HB  VAL    25      50.270  57.160  21.690  1.00  0.00           H  
ATOM   2056 HG11 VAL    25      49.390  58.060  23.510  1.00  0.00           H  
ATOM   2057 HG12 VAL    25      51.120  58.320  23.880  1.00  0.00           H  
ATOM   2058 HG13 VAL    25      50.240  59.690  23.380  1.00  0.00           H  
ATOM   2059 HG21 VAL    25      48.810  58.960  21.150  1.00  0.00           H  
ATOM   2060 HG22 VAL    25      50.250  60.050  20.940  1.00  0.00           H  
ATOM   2061 HG23 VAL    25      49.920  58.780  19.730  1.00  0.00           H  
ATOM   2062  N   LEU    26      52.860  55.940  21.580  1.00  0.00           N  
ATOM   2063  CA  LEU    26      53.360  54.730  22.190  1.00  0.00           C  
ATOM   2064  CB  LEU    26      52.690  53.500  21.580  1.00  0.00           C  
ATOM   2065  CG  LEU    26      51.170  53.520  21.730  1.00  0.00           C  
ATOM   2066  CD1 LEU    26      50.460  52.600  20.740  1.00  0.00           C  
ATOM   2067  CD2 LEU    26      50.700  53.120  23.130  1.00  0.00           C  
ATOM   2068  C   LEU    26      54.870  54.630  22.230  1.00  0.00           C  
ATOM   2069  O   LEU    26      55.430  54.040  23.160  1.00  0.00           O  
ATOM   2070  H   LEU    26      52.310  55.780  20.740  1.00  0.00           H  
ATOM   2071  HA  LEU    26      53.130  54.820  23.250  1.00  0.00           H  
ATOM   2072  HB2 LEU    26      53.160  52.640  22.060  1.00  0.00           H  
ATOM   2073  HB3 LEU    26      53.010  53.500  20.540  1.00  0.00           H  
ATOM   2074  HG  LEU    26      50.740  54.510  21.570  1.00  0.00           H  
ATOM   2075 HD11 LEU    26      51.050  51.690  20.600  1.00  0.00           H  
ATOM   2076 HD12 LEU    26      49.490  52.340  21.160  1.00  0.00           H  
ATOM   2077 HD13 LEU    26      50.310  53.060  19.770  1.00  0.00           H  
ATOM   2078 HD21 LEU    26      49.630  53.300  23.230  1.00  0.00           H  
ATOM   2079 HD22 LEU    26      50.970  52.090  23.350  1.00  0.00           H  
ATOM   2080 HD23 LEU    26      51.140  53.690  23.940  1.00  0.00           H  
ATOM   2081  N   ASN    27      55.600  55.230  21.290  1.00  0.00           N  
ATOM   2082  CA  ASN    27      57.030  55.440  21.250  1.00  0.00           C  
ATOM   2083  CB  ASN    27      57.520  55.690  19.820  1.00  0.00           C  
ATOM   2084  CG  ASN    27      59.010  55.850  19.540  1.00  0.00           C  
ATOM   2085  OD1 ASN    27      59.460  56.880  19.040  1.00  0.00           O  
ATOM   2086  ND2 ASN    27      59.810  54.840  19.900  1.00  0.00           N  
ATOM   2087  C   ASN    27      57.410  56.580  22.180  1.00  0.00           C  
ATOM   2088  O   ASN    27      58.440  56.480  22.850  1.00  0.00           O  
ATOM   2089  H   ASN    27      55.150  55.730  20.530  1.00  0.00           H  
ATOM   2090  HA  ASN    27      57.420  54.450  21.500  1.00  0.00           H  
ATOM   2091  HB2 ASN    27      57.060  56.620  19.490  1.00  0.00           H  
ATOM   2092  HB3 ASN    27      57.190  54.870  19.190  1.00  0.00           H  
ATOM   2093 HD21 ASN    27      59.490  53.980  20.320  1.00  0.00           H  
ATOM   2094 HD22 ASN    27      60.770  54.940  19.580  1.00  0.00           H  
ATOM   2095  N   ALA    28      56.630  57.650  22.320  1.00  0.00           N  
ATOM   2096  CA  ALA    28      56.990  58.770  23.170  1.00  0.00           C  
ATOM   2097  CB  ALA    28      56.050  59.890  22.750  1.00  0.00           C  
ATOM   2098  C   ALA    28      56.890  58.400  24.650  1.00  0.00           C  
ATOM   2099  O   ALA    28      57.850  58.550  25.400  1.00  0.00           O  
ATOM   2100  H   ALA    28      56.010  57.860  21.540  1.00  0.00           H  
ATOM   2101  HA  ALA    28      58.040  58.980  22.950  1.00  0.00           H  
ATOM   2102  HB1 ALA    28      56.250  60.770  23.350  1.00  0.00           H  
ATOM   2103  HB2 ALA    28      56.120  60.140  21.690  1.00  0.00           H  
ATOM   2104  HB3 ALA    28      55.040  59.570  23.010  1.00  0.00           H  
ATOM   2105  N   ALA    29      55.900  57.600  25.040  1.00  0.00           N  
ATOM   2106  CA  ALA    29      55.720  56.980  26.340  1.00  0.00           C  
ATOM   2107  CB  ALA    29      54.330  56.360  26.430  1.00  0.00           C  
ATOM   2108  C   ALA    29      56.730  55.910  26.700  1.00  0.00           C  
ATOM   2109  O   ALA    29      56.730  55.340  27.790  1.00  0.00           O  
ATOM   2110  H   ALA    29      55.160  57.560  24.340  1.00  0.00           H  
ATOM   2111  HA  ALA    29      55.800  57.760  27.090  1.00  0.00           H  
ATOM   2112  HB1 ALA    29      53.590  56.900  25.830  1.00  0.00           H  
ATOM   2113  HB2 ALA    29      54.350  55.300  26.170  1.00  0.00           H  
ATOM   2114  HB3 ALA    29      54.040  56.470  27.470  1.00  0.00           H  
ATOM   2115  N   SER    30      57.590  55.540  25.750  1.00  0.00           N  
ATOM   2116  CA  SER    30      58.560  54.480  25.900  1.00  0.00           C  
ATOM   2117  CB  SER    30      58.420  53.370  24.860  1.00  0.00           C  
ATOM   2118  OG  SER    30      57.200  52.690  25.080  1.00  0.00           O  
ATOM   2119  C   SER    30      60.000  54.960  25.930  1.00  0.00           C  
ATOM   2120  O   SER    30      60.790  54.430  26.710  1.00  0.00           O  
ATOM   2121  H   SER    30      57.530  56.010  24.850  1.00  0.00           H  
ATOM   2122  HA  SER    30      58.310  54.050  26.870  1.00  0.00           H  
ATOM   2123  HB2 SER    30      59.260  52.680  24.840  1.00  0.00           H  
ATOM   2124  HB3 SER    30      58.470  53.800  23.860  1.00  0.00           H  
ATOM   2125  HG  SER    30      56.580  52.890  24.370  1.00  0.00           H  
ATOM   2126  N   VAL    31      60.240  56.140  25.330  1.00  0.00           N  
ATOM   2127  CA  VAL    31      61.490  56.860  25.230  1.00  0.00           C  
ATOM   2128  CB  VAL    31      61.430  57.810  24.040  1.00  0.00           C  
ATOM   2129  CG1 VAL    31      62.420  58.970  24.080  1.00  0.00           C  
ATOM   2130  CG2 VAL    31      61.580  57.170  22.670  1.00  0.00           C  
ATOM   2131  C   VAL    31      61.670  57.650  26.520  1.00  0.00           C  
ATOM   2132  O   VAL    31      62.730  57.580  27.130  1.00  0.00           O  
ATOM   2133  H   VAL    31      59.510  56.490  24.730  1.00  0.00           H  
ATOM   2134  HA  VAL    31      62.340  56.180  25.190  1.00  0.00           H  
ATOM   2135  HB  VAL    31      60.410  58.190  24.030  1.00  0.00           H  
ATOM   2136 HG11 VAL    31      62.120  59.720  24.810  1.00  0.00           H  
ATOM   2137 HG12 VAL    31      63.390  58.470  24.170  1.00  0.00           H  
ATOM   2138 HG13 VAL    31      62.380  59.500  23.130  1.00  0.00           H  
ATOM   2139 HG21 VAL    31      62.620  56.890  22.500  1.00  0.00           H  
ATOM   2140 HG22 VAL    31      60.930  56.310  22.510  1.00  0.00           H  
ATOM   2141 HG23 VAL    31      61.260  57.910  21.940  1.00  0.00           H  
ATOM   2142  N   ALA    32      60.620  58.370  26.930  1.00  0.00           N  
ATOM   2143  CA  ALA    32      60.570  58.910  28.270  1.00  0.00           C  
ATOM   2144  CB  ALA    32      59.230  59.620  28.370  1.00  0.00           C  
ATOM   2145  C   ALA    32      60.720  57.960  29.460  1.00  0.00           C  
ATOM   2146  O   ALA    32      61.200  58.400  30.500  1.00  0.00           O  
ATOM   2147  H   ALA    32      59.780  58.470  26.380  1.00  0.00           H  
ATOM   2148  HA  ALA    32      61.310  59.700  28.400  1.00  0.00           H  
ATOM   2149  HB1 ALA    32      59.210  60.510  27.740  1.00  0.00           H  
ATOM   2150  HB2 ALA    32      58.420  58.990  27.980  1.00  0.00           H  
ATOM   2151  HB3 ALA    32      58.950  59.900  29.380  1.00  0.00           H  
ATOM   2152  N   GLY    33      60.180  56.740  29.370  1.00  0.00           N  
ATOM   2153  CA  GLY    33      60.310  55.770  30.440  1.00  0.00           C  
ATOM   2154  C   GLY    33      61.660  55.070  30.400  1.00  0.00           C  
ATOM   2155  O   GLY    33      62.220  54.960  31.480  1.00  0.00           O  
ATOM   2156  H   GLY    33      59.620  56.450  28.590  1.00  0.00           H  
ATOM   2157  HA2 GLY    33      59.480  55.060  30.410  1.00  0.00           H  
ATOM   2158  HA3 GLY    33      60.180  56.350  31.350  1.00  0.00           H  
ATOM   2159  N   ALA    34      62.110  54.670  29.200  1.00  0.00           N  
ATOM   2160  CA  ALA    34      63.330  53.890  29.140  1.00  0.00           C  
ATOM   2161  CB  ALA    34      63.640  53.380  27.730  1.00  0.00           C  
ATOM   2162  C   ALA    34      64.490  54.670  29.740  1.00  0.00           C  
ATOM   2163  O   ALA    34      65.300  54.000  30.370  1.00  0.00           O  
ATOM   2164  H   ALA    34      61.620  54.800  28.330  1.00  0.00           H  
ATOM   2165  HA  ALA    34      63.270  53.060  29.840  1.00  0.00           H  
ATOM   2166  HB1 ALA    34      62.820  52.810  27.310  1.00  0.00           H  
ATOM   2167  HB2 ALA    34      63.960  54.180  27.070  1.00  0.00           H  
ATOM   2168  HB3 ALA    34      64.490  52.700  27.780  1.00  0.00           H  
ATOM   2169  N   HIS    35      64.610  55.940  29.340  1.00  0.00           N  
ATOM   2170  CA  HIS    35      65.610  56.760  29.980  1.00  0.00           C  
ATOM   2171  CB  HIS    35      65.740  58.070  29.200  1.00  0.00           C  
ATOM   2172  CG  HIS    35      66.720  59.060  29.780  1.00  0.00           C  
ATOM   2173  ND1 HIS    35      66.560  59.740  30.980  1.00  0.00           N  
ATOM   2174  CE1 HIS    35      67.550  60.630  30.950  1.00  0.00           C  
ATOM   2175  NE2 HIS    35      68.280  60.540  29.820  1.00  0.00           N  
ATOM   2176  CD2 HIS    35      67.790  59.510  29.050  1.00  0.00           C  
ATOM   2177  C   HIS    35      65.470  56.900  31.490  1.00  0.00           C  
ATOM   2178  O   HIS    35      66.460  56.920  32.220  1.00  0.00           O  
ATOM   2179  H   HIS    35      63.940  56.420  28.760  1.00  0.00           H  
ATOM   2180  HA  HIS    35      66.540  56.190  29.920  1.00  0.00           H  
ATOM   2181  HB2 HIS    35      64.800  58.560  28.960  1.00  0.00           H  
ATOM   2182  HB3 HIS    35      66.230  57.740  28.280  1.00  0.00           H  
ATOM   2183  HD2 HIS    35      68.120  59.170  28.080  1.00  0.00           H  
ATOM   2184  HE2 HIS    35      68.930  61.240  29.490  1.00  0.00           H  
ATOM   2185  HE1 HIS    35      67.700  61.390  31.700  1.00  0.00           H  
ATOM   2186  N   GLY    36      64.230  57.110  31.940  1.00  0.00           N  
ATOM   2187  CA  GLY    36      63.830  57.290  33.320  1.00  0.00           C  
ATOM   2188  C   GLY    36      64.140  56.140  34.270  1.00  0.00           C  
ATOM   2189  O   GLY    36      64.620  56.380  35.380  1.00  0.00           O  
ATOM   2190  H   GLY    36      63.500  57.160  31.260  1.00  0.00           H  
ATOM   2191  HA2 GLY    36      62.790  57.620  33.370  1.00  0.00           H  
ATOM   2192  HA3 GLY    36      64.470  58.080  33.710  1.00  0.00           H  
ATOM   2193  N   ILE    37      63.910  54.930  33.750  1.00  0.00           N  
ATOM   2194  CA  ILE    37      64.070  53.700  34.490  1.00  0.00           C  
ATOM   2195  CB  ILE    37      63.320  52.560  33.800  1.00  0.00           C  
ATOM   2196  CG2 ILE    37      64.130  51.910  32.680  1.00  0.00           C  
ATOM   2197  CG1 ILE    37      62.840  51.520  34.800  1.00  0.00           C  
ATOM   2198  CD1 ILE    37      61.730  51.970  35.750  1.00  0.00           C  
ATOM   2199  C   ILE    37      65.540  53.440  34.770  1.00  0.00           C  
ATOM   2200  O   ILE    37      65.970  52.940  35.810  1.00  0.00           O  
ATOM   2201  H   ILE    37      63.440  54.920  32.860  1.00  0.00           H  
ATOM   2202  HA  ILE    37      63.630  53.940  35.470  1.00  0.00           H  
ATOM   2203  HB  ILE    37      62.390  52.980  33.430  1.00  0.00           H  
ATOM   2204 HG12 ILE    37      63.700  51.220  35.400  1.00  0.00           H  
ATOM   2205 HG13 ILE    37      62.580  50.590  34.280  1.00  0.00           H  
ATOM   2206 HG21 ILE    37      64.410  52.660  31.940  1.00  0.00           H  
ATOM   2207 HG22 ILE    37      65.030  51.400  33.030  1.00  0.00           H  
ATOM   2208 HG23 ILE    37      63.530  51.140  32.210  1.00  0.00           H  
ATOM   2209 HD11 ILE    37      60.810  52.240  35.230  1.00  0.00           H  
ATOM   2210 HD12 ILE    37      61.470  51.140  36.410  1.00  0.00           H  
ATOM   2211 HD13 ILE    37      61.990  52.830  36.360  1.00  0.00           H  
ATOM   2212  N   LEU    38      66.330  53.790  33.750  1.00  0.00           N  
ATOM   2213  CA  LEU    38      67.760  53.740  33.950  1.00  0.00           C  
ATOM   2214  CB  LEU    38      68.470  53.660  32.610  1.00  0.00           C  
ATOM   2215  CG  LEU    38      68.540  52.300  31.910  1.00  0.00           C  
ATOM   2216  CD1 LEU    38      68.890  52.340  30.430  1.00  0.00           C  
ATOM   2217  CD2 LEU    38      69.570  51.390  32.570  1.00  0.00           C  
ATOM   2218  C   LEU    38      68.360  54.930  34.690  1.00  0.00           C  
ATOM   2219  O   LEU    38      69.200  54.650  35.540  1.00  0.00           O  
ATOM   2220  H   LEU    38      65.880  53.810  32.850  1.00  0.00           H  
ATOM   2221  HA  LEU    38      67.970  52.790  34.460  1.00  0.00           H  
ATOM   2222  HB2 LEU    38      69.530  53.880  32.780  1.00  0.00           H  
ATOM   2223  HB3 LEU    38      68.100  54.370  31.870  1.00  0.00           H  
ATOM   2224  HG  LEU    38      67.580  51.820  32.060  1.00  0.00           H  
ATOM   2225 HD11 LEU    38      69.820  52.870  30.220  1.00  0.00           H  
ATOM   2226 HD12 LEU    38      69.010  51.310  30.110  1.00  0.00           H  
ATOM   2227 HD13 LEU    38      68.120  52.880  29.870  1.00  0.00           H  
ATOM   2228 HD21 LEU    38      70.500  51.950  32.620  1.00  0.00           H  
ATOM   2229 HD22 LEU    38      69.150  51.040  33.510  1.00  0.00           H  
ATOM   2230 HD23 LEU    38      69.780  50.500  31.970  1.00  0.00           H  
ATOM   2231  N   SER    39      67.880  56.170  34.590  1.00  0.00           N  
ATOM   2232  CA  SER    39      68.330  57.270  35.420  1.00  0.00           C  
ATOM   2233  CB  SER    39      67.850  58.550  34.750  1.00  0.00           C  
ATOM   2234  OG  SER    39      68.420  58.740  33.470  1.00  0.00           O  
ATOM   2235  C   SER    39      68.070  57.130  36.920  1.00  0.00           C  
ATOM   2236  O   SER    39      68.730  57.770  37.740  1.00  0.00           O  
ATOM   2237  H   SER    39      67.080  56.290  33.980  1.00  0.00           H  
ATOM   2238  HA  SER    39      69.420  57.250  35.410  1.00  0.00           H  
ATOM   2239  HB2 SER    39      68.040  59.410  35.390  1.00  0.00           H  
ATOM   2240  HB3 SER    39      66.760  58.620  34.700  1.00  0.00           H  
ATOM   2241  HG  SER    39      67.780  58.290  32.910  1.00  0.00           H  
ATOM   2242  N   PHE    40      67.100  56.310  37.310  1.00  0.00           N  
ATOM   2243  CA  PHE    40      66.770  56.060  38.700  1.00  0.00           C  
ATOM   2244  CB  PHE    40      65.620  55.060  38.650  1.00  0.00           C  
ATOM   2245  CG  PHE    40      65.310  54.330  39.940  1.00  0.00           C  
ATOM   2246  CD1 PHE    40      64.780  55.010  41.040  1.00  0.00           C  
ATOM   2247  CE1 PHE    40      64.470  54.310  42.220  1.00  0.00           C  
ATOM   2248  CZ  PHE    40      64.750  52.940  42.310  1.00  0.00           C  
ATOM   2249  CE2 PHE    40      65.340  52.250  41.240  1.00  0.00           C  
ATOM   2250  CD2 PHE    40      65.590  52.960  40.060  1.00  0.00           C  
ATOM   2251  C   PHE    40      67.960  55.540  39.500  1.00  0.00           C  
ATOM   2252  O   PHE    40      68.170  55.950  40.640  1.00  0.00           O  
ATOM   2253  H   PHE    40      66.510  56.010  36.550  1.00  0.00           H  
ATOM   2254  HA  PHE    40      66.430  56.980  39.170  1.00  0.00           H  
ATOM   2255  HB2 PHE    40      65.800  54.310  37.880  1.00  0.00           H  
ATOM   2256  HB3 PHE    40      64.720  55.600  38.330  1.00  0.00           H  
ATOM   2257  HD1 PHE    40      64.670  56.080  40.950  1.00  0.00           H  
ATOM   2258  HD2 PHE    40      66.040  52.420  39.240  1.00  0.00           H  
ATOM   2259  HE1 PHE    40      63.970  54.860  43.000  1.00  0.00           H  
ATOM   2260  HE2 PHE    40      65.730  51.250  41.200  1.00  0.00           H  
ATOM   2261  HZ  PHE    40      64.620  52.430  43.250  1.00  0.00           H  
ATOM   2262  N   LEU    41      68.720  54.590  38.950  1.00  0.00           N  
ATOM   2263  CA  LEU    41      69.560  53.710  39.730  1.00  0.00           C  
ATOM   2264  CB  LEU    41      70.040  52.530  38.890  1.00  0.00           C  
ATOM   2265  CG  LEU    41      69.110  51.330  38.720  1.00  0.00           C  
ATOM   2266  CD1 LEU    41      68.370  51.490  37.390  1.00  0.00           C  
ATOM   2267  CD2 LEU    41      69.970  50.070  38.640  1.00  0.00           C  
ATOM   2268  C   LEU    41      70.800  54.380  40.290  1.00  0.00           C  
ATOM   2269  O   LEU    41      71.420  53.900  41.240  1.00  0.00           O  
ATOM   2270  H   LEU    41      68.420  54.320  38.030  1.00  0.00           H  
ATOM   2271  HA  LEU    41      69.040  53.410  40.640  1.00  0.00           H  
ATOM   2272  HB2 LEU    41      70.960  52.130  39.320  1.00  0.00           H  
ATOM   2273  HB3 LEU    41      70.320  52.910  37.910  1.00  0.00           H  
ATOM   2274  HG  LEU    41      68.400  51.290  39.540  1.00  0.00           H  
ATOM   2275 HD11 LEU    41      67.900  50.520  37.230  1.00  0.00           H  
ATOM   2276 HD12 LEU    41      67.580  52.240  37.520  1.00  0.00           H  
ATOM   2277 HD13 LEU    41      69.000  51.740  36.540  1.00  0.00           H  
ATOM   2278 HD21 LEU    41      70.550  50.050  37.710  1.00  0.00           H  
ATOM   2279 HD22 LEU    41      70.640  50.130  39.490  1.00  0.00           H  
ATOM   2280 HD23 LEU    41      69.370  49.160  38.660  1.00  0.00           H  
ATOM   2281  N   VAL    42      71.250  55.390  39.540  1.00  0.00           N  
ATOM   2282  CA  VAL    42      72.450  56.140  39.850  1.00  0.00           C  
ATOM   2283  CB  VAL    42      73.080  56.800  38.630  1.00  0.00           C  
ATOM   2284  CG1 VAL    42      73.980  55.750  37.980  1.00  0.00           C  
ATOM   2285  CG2 VAL    42      72.030  57.490  37.750  1.00  0.00           C  
ATOM   2286  C   VAL    42      72.330  57.160  40.980  1.00  0.00           C  
ATOM   2287  O   VAL    42      73.380  57.550  41.480  1.00  0.00           O  
ATOM   2288  H   VAL    42      70.660  55.630  38.760  1.00  0.00           H  
ATOM   2289  HA  VAL    42      73.170  55.420  40.230  1.00  0.00           H  
ATOM   2290  HB  VAL    42      73.720  57.650  38.890  1.00  0.00           H  
ATOM   2291 HG11 VAL    42      73.300  54.900  37.890  1.00  0.00           H  
ATOM   2292 HG12 VAL    42      74.230  56.180  37.010  1.00  0.00           H  
ATOM   2293 HG13 VAL    42      74.820  55.540  38.640  1.00  0.00           H  
ATOM   2294 HG21 VAL    42      71.620  58.330  38.310  1.00  0.00           H  
ATOM   2295 HG22 VAL    42      72.570  57.800  36.860  1.00  0.00           H  
ATOM   2296 HG23 VAL    42      71.190  56.850  37.470  1.00  0.00           H  
ATOM   2297  N   PHE    43      71.110  57.330  41.500  1.00  0.00           N  
ATOM   2298  CA  PHE    43      70.910  57.890  42.820  1.00  0.00           C  
ATOM   2299  CB  PHE    43      70.050  59.140  42.920  1.00  0.00           C  
ATOM   2300  CG  PHE    43      68.550  58.980  42.840  1.00  0.00           C  
ATOM   2301  CD1 PHE    43      67.810  59.440  41.750  1.00  0.00           C  
ATOM   2302  CE1 PHE    43      66.410  59.460  41.760  1.00  0.00           C  
ATOM   2303  CZ  PHE    43      65.800  58.830  42.850  1.00  0.00           C  
ATOM   2304  CE2 PHE    43      66.500  58.270  43.920  1.00  0.00           C  
ATOM   2305  CD2 PHE    43      67.890  58.420  43.950  1.00  0.00           C  
ATOM   2306  C   PHE    43      70.550  56.940  43.950  1.00  0.00           C  
ATOM   2307  O   PHE    43      71.240  56.940  44.970  1.00  0.00           O  
ATOM   2308  H   PHE    43      70.280  57.030  41.010  1.00  0.00           H  
ATOM   2309  HA  PHE    43      71.890  58.250  43.130  1.00  0.00           H  
ATOM   2310  HB2 PHE    43      70.350  59.860  42.160  1.00  0.00           H  
ATOM   2311  HB3 PHE    43      70.220  59.500  43.930  1.00  0.00           H  
ATOM   2312  HD1 PHE    43      68.380  60.010  41.030  1.00  0.00           H  
ATOM   2313  HD2 PHE    43      68.420  58.190  44.860  1.00  0.00           H  
ATOM   2314  HE1 PHE    43      65.940  59.800  40.840  1.00  0.00           H  
ATOM   2315  HE2 PHE    43      65.930  57.870  44.740  1.00  0.00           H  
ATOM   2316  HZ  PHE    43      64.720  58.850  42.890  1.00  0.00           H  
ATOM   2317  N   PHE    44      69.740  55.910  43.700  1.00  0.00           N  
ATOM   2318  CA  PHE    44      69.180  55.000  44.690  1.00  0.00           C  
ATOM   2319  CB  PHE    44      67.860  54.560  44.070  1.00  0.00           C  
ATOM   2320  CG  PHE    44      66.950  53.750  44.970  1.00  0.00           C  
ATOM   2321  CD1 PHE    44      66.860  52.360  44.830  1.00  0.00           C  
ATOM   2322  CE1 PHE    44      66.030  51.660  45.700  1.00  0.00           C  
ATOM   2323  CZ  PHE    44      65.230  52.270  46.670  1.00  0.00           C  
ATOM   2324  CE2 PHE    44      65.390  53.660  46.830  1.00  0.00           C  
ATOM   2325  CD2 PHE    44      66.170  54.390  45.940  1.00  0.00           C  
ATOM   2326  C   PHE    44      70.080  53.830  45.050  1.00  0.00           C  
ATOM   2327  O   PHE    44      70.270  53.520  46.230  1.00  0.00           O  
ATOM   2328  H   PHE    44      69.270  55.960  42.810  1.00  0.00           H  
ATOM   2329  HA  PHE    44      69.000  55.510  45.630  1.00  0.00           H  
ATOM   2330  HB2 PHE    44      68.040  53.990  43.160  1.00  0.00           H  
ATOM   2331  HB3 PHE    44      67.420  55.480  43.710  1.00  0.00           H  
ATOM   2332  HD1 PHE    44      67.540  51.860  44.150  1.00  0.00           H  
ATOM   2333  HD2 PHE    44      66.220  55.460  46.040  1.00  0.00           H  
ATOM   2334  HE1 PHE    44      66.050  50.580  45.620  1.00  0.00           H  
ATOM   2335  HE2 PHE    44      64.900  54.150  47.660  1.00  0.00           H  
ATOM   2336  HZ  PHE    44      64.680  51.760  47.450  1.00  0.00           H  
ATOM   2337  N   CYS    45      70.630  53.170  44.030  1.00  0.00           N  
ATOM   2338  CA  CYS    45      71.170  51.830  44.090  1.00  0.00           C  
ATOM   2339  CB  CYS    45      70.120  50.780  43.770  1.00  0.00           C  
ATOM   2340  SG  CYS    45      69.430  50.870  42.100  1.00  0.00           S  
ATOM   2341  C   CYS    45      72.430  51.630  43.250  1.00  0.00           C  
ATOM   2342  O   CYS    45      72.620  50.550  42.700  1.00  0.00           O  
ATOM   2343  H   CYS    45      70.360  53.410  43.080  1.00  0.00           H  
ATOM   2344  HA  CYS    45      71.570  51.790  45.110  1.00  0.00           H  
ATOM   2345  HB2 CYS    45      69.360  50.920  44.540  1.00  0.00           H  
ATOM   2346  HB3 CYS    45      70.610  49.840  44.040  1.00  0.00           H  
ATOM   2347  HG  CYS    45      70.660  50.750  41.580  1.00  0.00           H  
ATOM   2348  N   ALA    46      73.230  52.680  43.010  1.00  0.00           N  
ATOM   2349  CA  ALA    46      74.230  52.900  41.990  1.00  0.00           C  
ATOM   2350  CB  ALA    46      75.060  54.140  42.300  1.00  0.00           C  
ATOM   2351  C   ALA    46      75.070  51.680  41.650  1.00  0.00           C  
ATOM   2352  O   ALA    46      75.250  51.370  40.470  1.00  0.00           O  
ATOM   2353  H   ALA    46      72.990  53.510  43.530  1.00  0.00           H  
ATOM   2354  HA  ALA    46      73.710  53.110  41.050  1.00  0.00           H  
ATOM   2355  HB1 ALA    46      74.520  55.080  42.410  1.00  0.00           H  
ATOM   2356  HB2 ALA    46      75.660  53.970  43.200  1.00  0.00           H  
ATOM   2357  HB3 ALA    46      75.610  54.380  41.390  1.00  0.00           H  
ATOM   2358  N   ALA    47      75.690  51.020  42.630  1.00  0.00           N  
ATOM   2359  CA  ALA    47      76.500  49.830  42.550  1.00  0.00           C  
ATOM   2360  CB  ALA    47      77.320  49.790  43.840  1.00  0.00           C  
ATOM   2361  C   ALA    47      75.800  48.490  42.330  1.00  0.00           C  
ATOM   2362  O   ALA    47      76.370  47.410  42.460  1.00  0.00           O  
ATOM   2363  H   ALA    47      75.670  51.480  43.540  1.00  0.00           H  
ATOM   2364  HA  ALA    47      77.190  49.920  41.720  1.00  0.00           H  
ATOM   2365  HB1 ALA    47      78.100  49.030  43.770  1.00  0.00           H  
ATOM   2366  HB2 ALA    47      77.640  50.780  44.180  1.00  0.00           H  
ATOM   2367  HB3 ALA    47      76.600  49.470  44.590  1.00  0.00           H  
ATOM   2368  N   TRP    48      74.520  48.410  41.960  1.00  0.00           N  
ATOM   2369  CA  TRP    48      73.710  47.210  41.800  1.00  0.00           C  
ATOM   2370  CB  TRP    48      72.450  47.580  41.030  1.00  0.00           C  
ATOM   2371  CG  TRP    48      72.650  47.930  39.590  1.00  0.00           C  
ATOM   2372  CD1 TRP    48      72.910  49.170  39.120  1.00  0.00           C  
ATOM   2373  NE1 TRP    48      73.170  49.110  37.770  1.00  0.00           N  
ATOM   2374  CE2 TRP    48      73.020  47.820  37.280  1.00  0.00           C  
ATOM   2375  CZ2 TRP    48      73.190  47.280  36.000  1.00  0.00           C  
ATOM   2376  CH2 TRP    48      73.000  45.900  35.850  1.00  0.00           C  
ATOM   2377  CZ3 TRP    48      72.640  45.180  37.000  1.00  0.00           C  
ATOM   2378  CE3 TRP    48      72.530  45.660  38.310  1.00  0.00           C  
ATOM   2379  CD2 TRP    48      72.670  47.050  38.420  1.00  0.00           C  
ATOM   2380  C   TRP    48      74.330  45.980  41.140  1.00  0.00           C  
ATOM   2381  O   TRP    48      74.220  44.900  41.720  1.00  0.00           O  
ATOM   2382  H   TRP    48      74.050  49.300  41.890  1.00  0.00           H  
ATOM   2383  HA  TRP    48      73.420  46.840  42.780  1.00  0.00           H  
ATOM   2384  HB2 TRP    48      71.920  48.380  41.540  1.00  0.00           H  
ATOM   2385  HB3 TRP    48      71.840  46.690  41.130  1.00  0.00           H  
ATOM   2386  HD1 TRP    48      73.060  50.080  39.690  1.00  0.00           H  
ATOM   2387  HE1 TRP    48      73.510  49.930  37.300  1.00  0.00           H  
ATOM   2388  HE3 TRP    48      72.240  45.130  39.200  1.00  0.00           H  
ATOM   2389  HZ2 TRP    48      73.520  47.930  35.200  1.00  0.00           H  
ATOM   2390  HZ3 TRP    48      72.680  44.110  36.880  1.00  0.00           H  
ATOM   2391  HH2 TRP    48      73.040  45.420  34.890  1.00  0.00           H  
ATOM   2392  N   TYR    49      75.070  46.220  40.060  1.00  0.00           N  
ATOM   2393  CA  TYR    49      75.820  45.150  39.420  1.00  0.00           C  
ATOM   2394  CB  TYR    49      76.480  45.830  38.220  1.00  0.00           C  
ATOM   2395  CG  TYR    49      77.480  46.930  38.520  1.00  0.00           C  
ATOM   2396  CD1 TYR    49      78.840  46.660  38.680  1.00  0.00           C  
ATOM   2397  CE1 TYR    49      79.680  47.720  39.060  1.00  0.00           C  
ATOM   2398  CZ  TYR    49      79.210  49.040  39.120  1.00  0.00           C  
ATOM   2399  OH  TYR    49      80.020  50.080  39.500  1.00  0.00           O  
ATOM   2400  CE2 TYR    49      77.850  49.290  38.880  1.00  0.00           C  
ATOM   2401  CD2 TYR    49      77.000  48.240  38.480  1.00  0.00           C  
ATOM   2402  C   TYR    49      76.940  44.470  40.190  1.00  0.00           C  
ATOM   2403  O   TYR    49      77.460  43.490  39.650  1.00  0.00           O  
ATOM   2404  H   TYR    49      74.990  47.110  39.600  1.00  0.00           H  
ATOM   2405  HA  TYR    49      75.090  44.420  39.100  1.00  0.00           H  
ATOM   2406  HB2 TYR    49      75.700  46.180  37.550  1.00  0.00           H  
ATOM   2407  HB3 TYR    49      77.070  45.070  37.700  1.00  0.00           H  
ATOM   2408  HD1 TYR    49      79.320  45.690  38.750  1.00  0.00           H  
ATOM   2409  HD2 TYR    49      75.990  48.460  38.180  1.00  0.00           H  
ATOM   2410  HE1 TYR    49      80.730  47.560  39.290  1.00  0.00           H  
ATOM   2411  HE2 TYR    49      77.530  50.310  39.000  1.00  0.00           H  
ATOM   2412  HH  TYR    49      79.440  50.840  39.550  1.00  0.00           H  
ATOM   2413  N   ILE    50      77.410  44.920  41.360  1.00  0.00           N  
ATOM   2414  CA  ILE    50      78.490  44.350  42.130  1.00  0.00           C  
ATOM   2415  CB  ILE    50      79.800  45.050  41.770  1.00  0.00           C  
ATOM   2416  CG2 ILE    50      79.690  46.440  42.390  1.00  0.00           C  
ATOM   2417  CG1 ILE    50      81.050  44.270  42.190  1.00  0.00           C  
ATOM   2418  CD1 ILE    50      82.300  44.780  41.490  1.00  0.00           C  
ATOM   2419  C   ILE    50      78.070  44.220  43.590  1.00  0.00           C  
ATOM   2420  O   ILE    50      78.510  43.300  44.270  1.00  0.00           O  
ATOM   2421  H   ILE    50      77.040  45.800  41.680  1.00  0.00           H  
ATOM   2422  HA  ILE    50      78.540  43.310  41.810  1.00  0.00           H  
ATOM   2423  HB  ILE    50      79.800  45.150  40.690  1.00  0.00           H  
ATOM   2424 HG12 ILE    50      80.880  43.190  42.220  1.00  0.00           H  
ATOM   2425 HG13 ILE    50      81.230  44.550  43.230  1.00  0.00           H  
ATOM   2426 HG21 ILE    50      78.880  47.010  41.940  1.00  0.00           H  
ATOM   2427 HG22 ILE    50      79.560  46.350  43.470  1.00  0.00           H  
ATOM   2428 HG23 ILE    50      80.580  47.020  42.150  1.00  0.00           H  
ATOM   2429 HD11 ILE    50      82.420  45.860  41.520  1.00  0.00           H  
ATOM   2430 HD12 ILE    50      83.120  44.190  41.890  1.00  0.00           H  
ATOM   2431 HD13 ILE    50      82.210  44.400  40.470  1.00  0.00           H  
ATOM   2432  N   LYS    51      77.190  45.110  44.040  1.00  0.00           N  
ATOM   2433  CA  LYS    51      76.620  45.140  45.370  1.00  0.00           C  
ATOM   2434  CB  LYS    51      76.190  46.580  45.630  1.00  0.00           C  
ATOM   2435  CG  LYS    51      75.900  46.880  47.100  1.00  0.00           C  
ATOM   2436  CD  LYS    51      77.170  47.420  47.760  1.00  0.00           C  
ATOM   2437  CE  LYS    51      76.860  47.750  49.220  1.00  0.00           C  
ATOM   2438  NZ  LYS    51      78.010  48.180  50.030  1.00  0.00           N1+
ATOM   2439  C   LYS    51      75.460  44.160  45.460  1.00  0.00           C  
ATOM   2440  O   LYS    51      75.070  43.880  46.590  1.00  0.00           O  
ATOM   2441  H   LYS    51      76.940  45.850  43.390  1.00  0.00           H  
ATOM   2442  HA  LYS    51      77.290  44.790  46.150  1.00  0.00           H  
ATOM   2443  HB2 LYS    51      75.260  46.740  45.070  1.00  0.00           H  
ATOM   2444  HB3 LYS    51      76.960  47.310  45.380  1.00  0.00           H  
ATOM   2445  HG2 LYS    51      75.500  46.090  47.730  1.00  0.00           H  
ATOM   2446  HG3 LYS    51      75.140  47.660  47.080  1.00  0.00           H  
ATOM   2447  HD2 LYS    51      77.510  48.280  47.180  1.00  0.00           H  
ATOM   2448  HD3 LYS    51      77.920  46.640  47.750  1.00  0.00           H  
ATOM   2449  HE2 LYS    51      76.490  46.800  49.600  1.00  0.00           H  
ATOM   2450  HE3 LYS    51      76.080  48.490  49.390  1.00  0.00           H  
ATOM   2451  HZ1 LYS    51      78.710  47.460  50.100  1.00  0.00           H  
ATOM   2452  HZ2 LYS    51      78.460  48.950  49.560  1.00  0.00           H  
ATOM   2453  HZ3 LYS    51      77.660  48.470  50.940  1.00  0.00           H  
ATOM   2454  N   GLY    52      75.100  43.460  44.380  1.00  0.00           N  
ATOM   2455  CA  GLY    52      74.120  42.390  44.370  1.00  0.00           C  
ATOM   2456  C   GLY    52      72.700  42.830  44.710  1.00  0.00           C  
ATOM   2457  O   GLY    52      71.850  42.000  45.050  1.00  0.00           O  
ATOM   2458  H   GLY    52      75.670  43.530  43.550  1.00  0.00           H  
ATOM   2459  HA2 GLY    52      74.420  41.580  45.040  1.00  0.00           H  
ATOM   2460  HA3 GLY    52      74.110  41.960  43.370  1.00  0.00           H  
ATOM   2461  N   ARG    53      72.420  44.130  44.660  1.00  0.00           N  
ATOM   2462  CA  ARG    53      71.150  44.700  45.080  1.00  0.00           C  
ATOM   2463  CB  ARG    53      71.270  46.150  45.550  1.00  0.00           C  
ATOM   2464  CG  ARG    53      71.970  46.210  46.910  1.00  0.00           C  
ATOM   2465  CD  ARG    53      71.690  47.550  47.570  1.00  0.00           C  
ATOM   2466  NE  ARG    53      72.550  47.730  48.740  1.00  0.00           N  
ATOM   2467  CZ  ARG    53      72.620  48.840  49.500  1.00  0.00           C  
ATOM   2468  NH1 ARG    53      72.090  50.000  49.100  1.00  0.00           N1+
ATOM   2469  NH2 ARG    53      73.330  48.850  50.640  1.00  0.00           N  
ATOM   2470  C   ARG    53      70.050  44.510  44.050  1.00  0.00           C  
ATOM   2471  O   ARG    53      69.570  45.440  43.390  1.00  0.00           O  
ATOM   2472  H   ARG    53      73.090  44.770  44.270  1.00  0.00           H  
ATOM   2473  HA  ARG    53      70.790  44.190  45.980  1.00  0.00           H  
ATOM   2474  HB2 ARG    53      70.260  46.540  45.710  1.00  0.00           H  
ATOM   2475  HB3 ARG    53      71.690  46.830  44.810  1.00  0.00           H  
ATOM   2476  HG2 ARG    53      73.050  46.170  46.810  1.00  0.00           H  
ATOM   2477  HG3 ARG    53      71.810  45.380  47.600  1.00  0.00           H  
ATOM   2478  HD2 ARG    53      70.670  47.610  47.950  1.00  0.00           H  
ATOM   2479  HD3 ARG    53      71.860  48.320  46.820  1.00  0.00           H  
ATOM   2480  HE  ARG    53      72.710  46.860  49.220  1.00  0.00           H  
ATOM   2481 HH11 ARG    53      71.640  49.990  48.200  1.00  0.00           H  
ATOM   2482 HH12 ARG    53      72.130  50.820  49.700  1.00  0.00           H  
ATOM   2483 HH21 ARG    53      73.530  47.940  51.030  1.00  0.00           H  
ATOM   2484 HH22 ARG    53      73.160  49.670  51.200  1.00  0.00           H  
ATOM   2485  N   LEU    54      69.690  43.250  43.810  1.00  0.00           N  
ATOM   2486  CA  LEU    54      69.040  42.640  42.670  1.00  0.00           C  
ATOM   2487  CB  LEU    54      69.050  41.150  43.030  1.00  0.00           C  
ATOM   2488  CG  LEU    54      68.290  40.210  42.100  1.00  0.00           C  
ATOM   2489  CD1 LEU    54      68.820  40.170  40.670  1.00  0.00           C  
ATOM   2490  CD2 LEU    54      68.530  38.780  42.560  1.00  0.00           C  
ATOM   2491  C   LEU    54      67.630  43.170  42.500  1.00  0.00           C  
ATOM   2492  O   LEU    54      67.140  43.080  41.380  1.00  0.00           O  
ATOM   2493  H   LEU    54      70.250  42.640  44.400  1.00  0.00           H  
ATOM   2494  HA  LEU    54      69.550  42.840  41.730  1.00  0.00           H  
ATOM   2495  HB2 LEU    54      68.550  41.000  43.990  1.00  0.00           H  
ATOM   2496  HB3 LEU    54      70.070  40.790  43.130  1.00  0.00           H  
ATOM   2497  HG  LEU    54      67.240  40.520  42.050  1.00  0.00           H  
ATOM   2498 HD11 LEU    54      69.080  41.190  40.380  1.00  0.00           H  
ATOM   2499 HD12 LEU    54      69.770  39.640  40.800  1.00  0.00           H  
ATOM   2500 HD13 LEU    54      68.210  39.530  40.040  1.00  0.00           H  
ATOM   2501 HD21 LEU    54      69.580  38.490  42.570  1.00  0.00           H  
ATOM   2502 HD22 LEU    54      68.210  38.690  43.600  1.00  0.00           H  
ATOM   2503 HD23 LEU    54      67.910  38.190  41.880  1.00  0.00           H  
ATOM   2504  N   ALA    55      66.900  43.630  43.530  1.00  0.00           N  
ATOM   2505  CA  ALA    55      65.510  44.010  43.420  1.00  0.00           C  
ATOM   2506  CB  ALA    55      64.870  44.110  44.800  1.00  0.00           C  
ATOM   2507  C   ALA    55      65.260  45.220  42.520  1.00  0.00           C  
ATOM   2508  O   ALA    55      64.490  45.150  41.570  1.00  0.00           O  
ATOM   2509  H   ALA    55      67.360  43.590  44.430  1.00  0.00           H  
ATOM   2510  HA  ALA    55      65.030  43.190  42.880  1.00  0.00           H  
ATOM   2511  HB1 ALA    55      64.950  43.110  45.230  1.00  0.00           H  
ATOM   2512  HB2 ALA    55      65.330  44.820  45.490  1.00  0.00           H  
ATOM   2513  HB3 ALA    55      63.830  44.400  44.640  1.00  0.00           H  
ATOM   2514  N   PRO    56      65.860  46.390  42.770  1.00  0.00           N  
ATOM   2515  CD  PRO    56      66.500  46.730  44.030  1.00  0.00           C  
ATOM   2516  CG  PRO    56      67.030  48.150  43.840  1.00  0.00           C  
ATOM   2517  CB  PRO    56      66.170  48.780  42.750  1.00  0.00           C  
ATOM   2518  CA  PRO    56      65.770  47.560  41.930  1.00  0.00           C  
ATOM   2519  C   PRO    56      66.660  47.430  40.700  1.00  0.00           C  
ATOM   2520  O   PRO    56      66.290  47.900  39.620  1.00  0.00           O  
ATOM   2521  HA  PRO    56      64.720  47.640  41.650  1.00  0.00           H  
ATOM   2522  HB2 PRO    56      66.760  49.460  42.140  1.00  0.00           H  
ATOM   2523  HB3 PRO    56      65.360  49.330  43.240  1.00  0.00           H  
ATOM   2524  HG2 PRO    56      68.030  48.010  43.430  1.00  0.00           H  
ATOM   2525  HG3 PRO    56      67.000  48.820  44.690  1.00  0.00           H  
ATOM   2526  HD2 PRO    56      67.150  45.970  44.460  1.00  0.00           H  
ATOM   2527  HD3 PRO    56      65.710  46.990  44.730  1.00  0.00           H  
ATOM   2528  N   GLY    57      67.820  46.810  40.920  1.00  0.00           N  
ATOM   2529  CA  GLY    57      68.680  46.300  39.870  1.00  0.00           C  
ATOM   2530  C   GLY    57      68.030  45.430  38.810  1.00  0.00           C  
ATOM   2531  O   GLY    57      68.230  45.720  37.630  1.00  0.00           O  
ATOM   2532  H   GLY    57      67.930  46.520  41.880  1.00  0.00           H  
ATOM   2533  HA2 GLY    57      69.550  45.730  40.200  1.00  0.00           H  
ATOM   2534  HA3 GLY    57      69.080  47.210  39.410  1.00  0.00           H  
ATOM   2535  N   ALA    58      67.120  44.530  39.160  1.00  0.00           N  
ATOM   2536  CA  ALA    58      66.370  43.790  38.160  1.00  0.00           C  
ATOM   2537  CB  ALA    58      66.010  42.410  38.700  1.00  0.00           C  
ATOM   2538  C   ALA    58      65.100  44.510  37.710  1.00  0.00           C  
ATOM   2539  O   ALA    58      64.620  44.210  36.630  1.00  0.00           O  
ATOM   2540  H   ALA    58      66.960  44.310  40.130  1.00  0.00           H  
ATOM   2541  HA  ALA    58      67.010  43.670  37.280  1.00  0.00           H  
ATOM   2542  HB1 ALA    58      66.860  41.930  39.180  1.00  0.00           H  
ATOM   2543  HB2 ALA    58      65.140  42.490  39.350  1.00  0.00           H  
ATOM   2544  HB3 ALA    58      65.820  41.770  37.830  1.00  0.00           H  
ATOM   2545  N   ALA    59      64.560  45.440  38.500  1.00  0.00           N  
ATOM   2546  CA  ALA    59      63.360  46.200  38.200  1.00  0.00           C  
ATOM   2547  CB  ALA    59      63.020  47.270  39.240  1.00  0.00           C  
ATOM   2548  C   ALA    59      63.480  46.870  36.840  1.00  0.00           C  
ATOM   2549  O   ALA    59      62.590  46.660  36.020  1.00  0.00           O  
ATOM   2550  H   ALA    59      65.040  45.660  39.370  1.00  0.00           H  
ATOM   2551  HA  ALA    59      62.550  45.500  38.030  1.00  0.00           H  
ATOM   2552  HB1 ALA    59      62.920  46.940  40.270  1.00  0.00           H  
ATOM   2553  HB2 ALA    59      63.800  48.040  39.270  1.00  0.00           H  
ATOM   2554  HB3 ALA    59      62.080  47.760  38.990  1.00  0.00           H  
ATOM   2555  N   TYR    60      64.530  47.640  36.550  1.00  0.00           N  
ATOM   2556  CA  TYR    60      64.660  48.430  35.340  1.00  0.00           C  
ATOM   2557  CB  TYR    60      65.970  49.200  35.400  1.00  0.00           C  
ATOM   2558  CG  TYR    60      67.200  48.550  34.800  1.00  0.00           C  
ATOM   2559  CD1 TYR    60      67.490  48.570  33.440  1.00  0.00           C  
ATOM   2560  CE1 TYR    60      68.680  48.000  32.970  1.00  0.00           C  
ATOM   2561  CZ  TYR    60      69.580  47.460  33.920  1.00  0.00           C  
ATOM   2562  OH  TYR    60      70.790  46.980  33.510  1.00  0.00           O  
ATOM   2563  CE2 TYR    60      69.320  47.470  35.300  1.00  0.00           C  
ATOM   2564  CD2 TYR    60      68.130  48.070  35.730  1.00  0.00           C  
ATOM   2565  C   TYR    60      64.630  47.600  34.060  1.00  0.00           C  
ATOM   2566  O   TYR    60      64.210  48.120  33.030  1.00  0.00           O  
ATOM   2567  H   TYR    60      65.300  47.680  37.210  1.00  0.00           H  
ATOM   2568  HA  TYR    60      63.870  49.180  35.230  1.00  0.00           H  
ATOM   2569  HB2 TYR    60      66.110  49.470  36.440  1.00  0.00           H  
ATOM   2570  HB3 TYR    60      65.860  50.160  34.880  1.00  0.00           H  
ATOM   2571  HD1 TYR    60      66.860  49.080  32.720  1.00  0.00           H  
ATOM   2572  HD2 TYR    60      67.920  48.210  36.780  1.00  0.00           H  
ATOM   2573  HE1 TYR    60      68.970  47.960  31.930  1.00  0.00           H  
ATOM   2574  HE2 TYR    60      69.990  47.110  36.070  1.00  0.00           H  
ATOM   2575  HH  TYR    60      71.420  46.860  34.220  1.00  0.00           H  
ATOM   2576  N   ALA    61      64.990  46.320  34.170  1.00  0.00           N  
ATOM   2577  CA  ALA    61      65.010  45.440  33.020  1.00  0.00           C  
ATOM   2578  CB  ALA    61      66.200  44.530  33.300  1.00  0.00           C  
ATOM   2579  C   ALA    61      63.760  44.580  32.840  1.00  0.00           C  
ATOM   2580  O   ALA    61      63.260  44.400  31.730  1.00  0.00           O  
ATOM   2581  H   ALA    61      65.200  45.970  35.090  1.00  0.00           H  
ATOM   2582  HA  ALA    61      65.170  46.050  32.130  1.00  0.00           H  
ATOM   2583  HB1 ALA    61      65.920  43.580  33.750  1.00  0.00           H  
ATOM   2584  HB2 ALA    61      66.580  44.150  32.350  1.00  0.00           H  
ATOM   2585  HB3 ALA    61      67.050  45.070  33.710  1.00  0.00           H  
ATOM   2586  N   PHE    62      63.180  44.120  33.950  1.00  0.00           N  
ATOM   2587  CA  PHE    62      61.810  43.640  33.930  1.00  0.00           C  
ATOM   2588  CB  PHE    62      61.560  43.300  35.400  1.00  0.00           C  
ATOM   2589  CG  PHE    62      61.940  41.940  35.930  1.00  0.00           C  
ATOM   2590  CD1 PHE    62      61.860  40.770  35.170  1.00  0.00           C  
ATOM   2591  CE1 PHE    62      62.420  39.550  35.590  1.00  0.00           C  
ATOM   2592  CZ  PHE    62      62.990  39.570  36.870  1.00  0.00           C  
ATOM   2593  CE2 PHE    62      63.120  40.700  37.680  1.00  0.00           C  
ATOM   2594  CD2 PHE    62      62.600  41.900  37.170  1.00  0.00           C  
ATOM   2595  C   PHE    62      60.750  44.620  33.480  1.00  0.00           C  
ATOM   2596  O   PHE    62      59.730  44.240  32.900  1.00  0.00           O  
ATOM   2597  H   PHE    62      63.630  44.290  34.840  1.00  0.00           H  
ATOM   2598  HA  PHE    62      61.730  42.790  33.250  1.00  0.00           H  
ATOM   2599  HB2 PHE    62      60.470  43.250  35.390  1.00  0.00           H  
ATOM   2600  HB3 PHE    62      61.840  44.130  36.050  1.00  0.00           H  
ATOM   2601  HD1 PHE    62      61.360  40.820  34.220  1.00  0.00           H  
ATOM   2602  HD2 PHE    62      62.740  42.770  37.790  1.00  0.00           H  
ATOM   2603  HE1 PHE    62      62.140  38.620  35.130  1.00  0.00           H  
ATOM   2604  HE2 PHE    62      63.660  40.630  38.610  1.00  0.00           H  
ATOM   2605  HZ  PHE    62      63.250  38.580  37.200  1.00  0.00           H  
ATOM   2606  N   TYR    63      60.890  45.920  33.750  1.00  0.00           N  
ATOM   2607  CA  TYR    63      60.210  47.020  33.090  1.00  0.00           C  
ATOM   2608  CB  TYR    63      60.440  48.280  33.910  1.00  0.00           C  
ATOM   2609  CG  TYR    63      59.750  49.530  33.420  1.00  0.00           C  
ATOM   2610  CD1 TYR    63      60.530  50.430  32.680  1.00  0.00           C  
ATOM   2611  CE1 TYR    63      59.900  51.560  32.140  1.00  0.00           C  
ATOM   2612  CZ  TYR    63      58.560  51.830  32.450  1.00  0.00           C  
ATOM   2613  OH  TYR    63      57.970  52.960  31.950  1.00  0.00           O  
ATOM   2614  CE2 TYR    63      57.760  50.900  33.150  1.00  0.00           C  
ATOM   2615  CD2 TYR    63      58.400  49.780  33.690  1.00  0.00           C  
ATOM   2616  C   TYR    63      60.760  47.260  31.700  1.00  0.00           C  
ATOM   2617  O   TYR    63      59.830  47.280  30.880  1.00  0.00           O  
ATOM   2618  H   TYR    63      61.650  46.160  34.370  1.00  0.00           H  
ATOM   2619  HA  TYR    63      59.140  46.830  33.000  1.00  0.00           H  
ATOM   2620  HB2 TYR    63      61.520  48.440  33.900  1.00  0.00           H  
ATOM   2621  HB3 TYR    63      60.050  48.080  34.910  1.00  0.00           H  
ATOM   2622  HD1 TYR    63      61.560  50.210  32.430  1.00  0.00           H  
ATOM   2623  HD2 TYR    63      57.810  49.030  34.210  1.00  0.00           H  
ATOM   2624  HE1 TYR    63      60.410  52.240  31.480  1.00  0.00           H  
ATOM   2625  HE2 TYR    63      56.770  51.180  33.450  1.00  0.00           H  
ATOM   2626  HH  TYR    63      57.070  52.790  31.670  1.00  0.00           H  
ATOM   2627  N   GLY    64      62.070  47.330  31.450  1.00  0.00           N  
ATOM   2628  CA  GLY    64      62.610  47.860  30.210  1.00  0.00           C  
ATOM   2629  C   GLY    64      62.260  47.110  28.940  1.00  0.00           C  
ATOM   2630  O   GLY    64      62.490  47.680  27.870  1.00  0.00           O  
ATOM   2631  H   GLY    64      62.750  47.070  32.150  1.00  0.00           H  
ATOM   2632  HA2 GLY    64      63.660  47.890  30.500  1.00  0.00           H  
ATOM   2633  HA3 GLY    64      62.150  48.850  30.140  1.00  0.00           H  
ATOM   2634  N   VAL    65      61.710  45.900  29.050  1.00  0.00           N  
ATOM   2635  CA  VAL    65      60.950  45.250  28.000  1.00  0.00           C  
ATOM   2636  CB  VAL    65      60.640  43.810  28.370  1.00  0.00           C  
ATOM   2637  CG1 VAL    65      61.880  42.980  28.050  1.00  0.00           C  
ATOM   2638  CG2 VAL    65      60.150  43.540  29.800  1.00  0.00           C  
ATOM   2639  C   VAL    65      59.660  45.910  27.530  1.00  0.00           C  
ATOM   2640  O   VAL    65      59.380  46.010  26.340  1.00  0.00           O  
ATOM   2641  H   VAL    65      61.810  45.400  29.930  1.00  0.00           H  
ATOM   2642  HA  VAL    65      61.480  45.170  27.050  1.00  0.00           H  
ATOM   2643  HB  VAL    65      59.860  43.460  27.690  1.00  0.00           H  
ATOM   2644 HG11 VAL    65      61.870  41.950  28.390  1.00  0.00           H  
ATOM   2645 HG12 VAL    65      61.990  42.950  26.970  1.00  0.00           H  
ATOM   2646 HG13 VAL    65      62.750  43.430  28.530  1.00  0.00           H  
ATOM   2647 HG21 VAL    65      60.850  43.980  30.500  1.00  0.00           H  
ATOM   2648 HG22 VAL    65      59.160  43.980  29.930  1.00  0.00           H  
ATOM   2649 HG23 VAL    65      60.100  42.480  30.040  1.00  0.00           H  
ATOM   2650  N   TRP    66      58.870  46.510  28.420  1.00  0.00           N  
ATOM   2651  CA  TRP    66      57.680  47.220  28.000  1.00  0.00           C  
ATOM   2652  CB  TRP    66      56.780  47.600  29.170  1.00  0.00           C  
ATOM   2653  CG  TRP    66      55.430  48.130  28.820  1.00  0.00           C  
ATOM   2654  CD1 TRP    66      54.940  49.330  29.210  1.00  0.00           C  
ATOM   2655  NE1 TRP    66      53.600  49.390  28.870  1.00  0.00           N  
ATOM   2656  CE2 TRP    66      53.200  48.220  28.250  1.00  0.00           C  
ATOM   2657  CZ2 TRP    66      51.960  47.800  27.770  1.00  0.00           C  
ATOM   2658  CH2 TRP    66      51.880  46.480  27.310  1.00  0.00           C  
ATOM   2659  CZ3 TRP    66      53.020  45.710  27.060  1.00  0.00           C  
ATOM   2660  CE3 TRP    66      54.250  46.120  27.590  1.00  0.00           C  
ATOM   2661  CD2 TRP    66      54.360  47.410  28.130  1.00  0.00           C  
ATOM   2662  C   TRP    66      57.910  48.440  27.120  1.00  0.00           C  
ATOM   2663  O   TRP    66      57.170  48.570  26.140  1.00  0.00           O  
ATOM   2664  H   TRP    66      59.120  46.570  29.400  1.00  0.00           H  
ATOM   2665  HA  TRP    66      57.060  46.520  27.440  1.00  0.00           H  
ATOM   2666  HB2 TRP    66      57.350  48.310  29.760  1.00  0.00           H  
ATOM   2667  HB3 TRP    66      56.710  46.660  29.720  1.00  0.00           H  
ATOM   2668  HD1 TRP    66      55.540  49.990  29.820  1.00  0.00           H  
ATOM   2669  HE1 TRP    66      52.980  50.160  29.090  1.00  0.00           H  
ATOM   2670  HE3 TRP    66      55.120  45.510  27.450  1.00  0.00           H  
ATOM   2671  HZ2 TRP    66      51.030  48.350  27.860  1.00  0.00           H  
ATOM   2672  HZ3 TRP    66      53.020  44.730  26.600  1.00  0.00           H  
ATOM   2673  HH2 TRP    66      50.980  46.000  26.940  1.00  0.00           H  
ATOM   2674  N   PRO    67      58.950  49.250  27.300  1.00  0.00           N  
ATOM   2675  CD  PRO    67      59.440  49.690  28.590  1.00  0.00           C  
ATOM   2676  CG  PRO    67      60.250  50.960  28.380  1.00  0.00           C  
ATOM   2677  CB  PRO    67      60.560  50.880  26.890  1.00  0.00           C  
ATOM   2678  CA  PRO    67      59.320  50.230  26.290  1.00  0.00           C  
ATOM   2679  C   PRO    67      59.650  49.750  24.880  1.00  0.00           C  
ATOM   2680  O   PRO    67      59.560  50.510  23.920  1.00  0.00           O  
ATOM   2681  HA  PRO    67      58.510  50.950  26.230  1.00  0.00           H  
ATOM   2682  HB2 PRO    67      61.490  50.310  26.810  1.00  0.00           H  
ATOM   2683  HB3 PRO    67      60.690  51.900  26.530  1.00  0.00           H  
ATOM   2684  HG2 PRO    67      61.130  50.880  29.030  1.00  0.00           H  
ATOM   2685  HG3 PRO    67      59.670  51.860  28.600  1.00  0.00           H  
ATOM   2686  HD2 PRO    67      60.110  48.890  28.900  1.00  0.00           H  
ATOM   2687  HD3 PRO    67      58.660  49.770  29.350  1.00  0.00           H  
ATOM   2688  N   LEU    68      59.990  48.470  24.680  1.00  0.00           N  
ATOM   2689  CA  LEU    68      60.290  47.830  23.410  1.00  0.00           C  
ATOM   2690  CB  LEU    68      61.600  47.080  23.610  1.00  0.00           C  
ATOM   2691  CG  LEU    68      62.870  47.880  23.900  1.00  0.00           C  
ATOM   2692  CD1 LEU    68      63.900  46.970  24.550  1.00  0.00           C  
ATOM   2693  CD2 LEU    68      63.530  48.310  22.590  1.00  0.00           C  
ATOM   2694  C   LEU    68      59.080  47.070  22.890  1.00  0.00           C  
ATOM   2695  O   LEU    68      59.160  46.730  21.720  1.00  0.00           O  
ATOM   2696  H   LEU    68      60.000  47.910  25.520  1.00  0.00           H  
ATOM   2697  HA  LEU    68      60.380  48.590  22.640  1.00  0.00           H  
ATOM   2698  HB2 LEU    68      61.740  46.540  22.670  1.00  0.00           H  
ATOM   2699  HB3 LEU    68      61.570  46.330  24.400  1.00  0.00           H  
ATOM   2700  HG  LEU    68      62.610  48.710  24.550  1.00  0.00           H  
ATOM   2701 HD11 LEU    68      64.020  46.090  23.910  1.00  0.00           H  
ATOM   2702 HD12 LEU    68      64.900  47.390  24.700  1.00  0.00           H  
ATOM   2703 HD13 LEU    68      63.490  46.690  25.520  1.00  0.00           H  
ATOM   2704 HD21 LEU    68      63.020  49.160  22.140  1.00  0.00           H  
ATOM   2705 HD22 LEU    68      64.590  48.560  22.660  1.00  0.00           H  
ATOM   2706 HD23 LEU    68      63.530  47.500  21.860  1.00  0.00           H  
ATOM   2707  N   LEU    69      58.060  46.770  23.700  1.00  0.00           N  
ATOM   2708  CA  LEU    69      56.880  45.980  23.390  1.00  0.00           C  
ATOM   2709  CB  LEU    69      56.700  44.950  24.500  1.00  0.00           C  
ATOM   2710  CG  LEU    69      55.620  43.900  24.260  1.00  0.00           C  
ATOM   2711  CD1 LEU    69      55.800  43.080  22.980  1.00  0.00           C  
ATOM   2712  CD2 LEU    69      55.400  42.970  25.450  1.00  0.00           C  
ATOM   2713  C   LEU    69      55.660  46.880  23.190  1.00  0.00           C  
ATOM   2714  O   LEU    69      54.810  46.490  22.390  1.00  0.00           O  
ATOM   2715  H   LEU    69      58.020  47.100  24.650  1.00  0.00           H  
ATOM   2716  HA  LEU    69      57.020  45.490  22.430  1.00  0.00           H  
ATOM   2717  HB2 LEU    69      56.530  45.340  25.500  1.00  0.00           H  
ATOM   2718  HB3 LEU    69      57.610  44.340  24.500  1.00  0.00           H  
ATOM   2719  HG  LEU    69      54.750  44.520  24.070  1.00  0.00           H  
ATOM   2720 HD11 LEU    69      55.880  43.680  22.080  1.00  0.00           H  
ATOM   2721 HD12 LEU    69      56.610  42.350  23.040  1.00  0.00           H  
ATOM   2722 HD13 LEU    69      54.910  42.460  22.910  1.00  0.00           H  
ATOM   2723 HD21 LEU    69      54.690  42.190  25.190  1.00  0.00           H  
ATOM   2724 HD22 LEU    69      56.390  42.580  25.700  1.00  0.00           H  
ATOM   2725 HD23 LEU    69      55.060  43.380  26.400  1.00  0.00           H  
ATOM   2726  N   LEU    70      55.460  47.990  23.900  1.00  0.00           N  
ATOM   2727  CA  LEU    70      54.280  48.810  23.800  1.00  0.00           C  
ATOM   2728  CB  LEU    70      54.520  49.960  24.770  1.00  0.00           C  
ATOM   2729  CG  LEU    70      53.460  51.050  24.880  1.00  0.00           C  
ATOM   2730  CD1 LEU    70      52.230  50.570  25.640  1.00  0.00           C  
ATOM   2731  CD2 LEU    70      54.000  52.210  25.710  1.00  0.00           C  
ATOM   2732  C   LEU    70      53.980  49.190  22.350  1.00  0.00           C  
ATOM   2733  O   LEU    70      52.840  49.090  21.890  1.00  0.00           O  
ATOM   2734  H   LEU    70      56.140  48.280  24.590  1.00  0.00           H  
ATOM   2735  HA  LEU    70      53.360  48.320  24.130  1.00  0.00           H  
ATOM   2736  HB2 LEU    70      55.490  50.440  24.610  1.00  0.00           H  
ATOM   2737  HB3 LEU    70      54.630  49.540  25.770  1.00  0.00           H  
ATOM   2738  HG  LEU    70      53.150  51.460  23.920  1.00  0.00           H  
ATOM   2739 HD11 LEU    70      51.500  51.380  25.550  1.00  0.00           H  
ATOM   2740 HD12 LEU    70      51.710  49.720  25.200  1.00  0.00           H  
ATOM   2741 HD13 LEU    70      52.500  50.460  26.690  1.00  0.00           H  
ATOM   2742 HD21 LEU    70      54.710  51.820  26.450  1.00  0.00           H  
ATOM   2743 HD22 LEU    70      54.540  52.940  25.110  1.00  0.00           H  
ATOM   2744 HD23 LEU    70      53.200  52.720  26.230  1.00  0.00           H  
ATOM   2745  N   LEU    71      54.990  49.550  21.570  1.00  0.00           N  
ATOM   2746  CA  LEU    71      54.800  49.940  20.180  1.00  0.00           C  
ATOM   2747  CB  LEU    71      56.100  50.570  19.680  1.00  0.00           C  
ATOM   2748  CG  LEU    71      55.990  51.330  18.370  1.00  0.00           C  
ATOM   2749  CD1 LEU    71      55.210  52.630  18.440  1.00  0.00           C  
ATOM   2750  CD2 LEU    71      57.420  51.600  17.900  1.00  0.00           C  
ATOM   2751  C   LEU    71      54.440  48.700  19.380  1.00  0.00           C  
ATOM   2752  O   LEU    71      53.750  48.770  18.370  1.00  0.00           O  
ATOM   2753  H   LEU    71      55.880  49.740  22.010  1.00  0.00           H  
ATOM   2754  HA  LEU    71      53.970  50.650  20.240  1.00  0.00           H  
ATOM   2755  HB2 LEU    71      56.870  49.820  19.500  1.00  0.00           H  
ATOM   2756  HB3 LEU    71      56.440  51.220  20.490  1.00  0.00           H  
ATOM   2757  HG  LEU    71      55.540  50.590  17.700  1.00  0.00           H  
ATOM   2758 HD11 LEU    71      55.000  53.130  17.500  1.00  0.00           H  
ATOM   2759 HD12 LEU    71      54.230  52.500  18.910  1.00  0.00           H  
ATOM   2760 HD13 LEU    71      55.740  53.310  19.110  1.00  0.00           H  
ATOM   2761 HD21 LEU    71      57.360  52.140  16.950  1.00  0.00           H  
ATOM   2762 HD22 LEU    71      57.980  52.180  18.640  1.00  0.00           H  
ATOM   2763 HD23 LEU    71      57.930  50.660  17.700  1.00  0.00           H  
ATOM   2764  N   LEU    72      54.980  47.520  19.720  1.00  0.00           N  
ATOM   2765  CA  LEU    72      54.730  46.310  18.960  1.00  0.00           C  
ATOM   2766  CB  LEU    72      55.860  45.320  19.220  1.00  0.00           C  
ATOM   2767  CG  LEU    72      57.300  45.790  19.080  1.00  0.00           C  
ATOM   2768  CD1 LEU    72      58.170  44.610  19.510  1.00  0.00           C  
ATOM   2769  CD2 LEU    72      57.680  46.430  17.750  1.00  0.00           C  
ATOM   2770  C   LEU    72      53.370  45.680  19.230  1.00  0.00           C  
ATOM   2771  O   LEU    72      53.020  44.730  18.530  1.00  0.00           O  
ATOM   2772  H   LEU    72      55.580  47.520  20.530  1.00  0.00           H  
ATOM   2773  HA  LEU    72      54.900  46.610  17.930  1.00  0.00           H  
ATOM   2774  HB2 LEU    72      55.800  44.580  18.420  1.00  0.00           H  
ATOM   2775  HB3 LEU    72      55.630  44.900  20.200  1.00  0.00           H  
ATOM   2776  HG  LEU    72      57.580  46.610  19.750  1.00  0.00           H  
ATOM   2777 HD11 LEU    72      58.280  43.810  18.770  1.00  0.00           H  
ATOM   2778 HD12 LEU    72      59.170  45.050  19.490  1.00  0.00           H  
ATOM   2779 HD13 LEU    72      57.800  44.180  20.440  1.00  0.00           H  
ATOM   2780 HD21 LEU    72      57.860  45.690  16.970  1.00  0.00           H  
ATOM   2781 HD22 LEU    72      56.820  47.060  17.510  1.00  0.00           H  
ATOM   2782 HD23 LEU    72      58.520  47.120  17.830  1.00  0.00           H  
ATOM   2783  N   LEU    73      52.610  46.250  20.160  1.00  0.00           N  
ATOM   2784  CA  LEU    73      51.170  46.060  20.230  1.00  0.00           C  
ATOM   2785  CB  LEU    73      50.710  46.450  21.630  1.00  0.00           C  
ATOM   2786  CG  LEU    73      51.390  45.730  22.790  1.00  0.00           C  
ATOM   2787  CD1 LEU    73      50.520  46.070  24.000  1.00  0.00           C  
ATOM   2788  CD2 LEU    73      51.480  44.220  22.560  1.00  0.00           C  
ATOM   2789  C   LEU    73      50.470  46.830  19.130  1.00  0.00           C  
ATOM   2790  O   LEU    73      49.270  46.640  18.940  1.00  0.00           O  
ATOM   2791  H   LEU    73      53.050  47.100  20.500  1.00  0.00           H  
ATOM   2792  HA  LEU    73      50.980  45.020  19.970  1.00  0.00           H  
ATOM   2793  HB2 LEU    73      49.670  46.170  21.750  1.00  0.00           H  
ATOM   2794  HB3 LEU    73      50.720  47.530  21.770  1.00  0.00           H  
ATOM   2795  HG  LEU    73      52.370  46.170  22.990  1.00  0.00           H  
ATOM   2796 HD11 LEU    73      49.510  45.690  23.850  1.00  0.00           H  
ATOM   2797 HD12 LEU    73      51.000  45.620  24.870  1.00  0.00           H  
ATOM   2798 HD13 LEU    73      50.530  47.130  24.240  1.00  0.00           H  
ATOM   2799 HD21 LEU    73      50.530  43.750  22.780  1.00  0.00           H  
ATOM   2800 HD22 LEU    73      51.850  43.950  21.570  1.00  0.00           H  
ATOM   2801 HD23 LEU    73      52.270  43.880  23.240  1.00  0.00           H  
ATOM   2802  N   ALA    74      51.070  47.700  18.310  1.00  0.00           N  
ATOM   2803  CA  ALA    74      50.420  48.690  17.460  1.00  0.00           C  
ATOM   2804  CB  ALA    74      50.710  50.080  18.020  1.00  0.00           C  
ATOM   2805  C   ALA    74      50.830  48.430  16.020  1.00  0.00           C  
ATOM   2806  O   ALA    74      49.940  48.460  15.170  1.00  0.00           O  
ATOM   2807  H   ALA    74      52.000  47.980  18.570  1.00  0.00           H  
ATOM   2808  HA  ALA    74      49.340  48.620  17.480  1.00  0.00           H  
ATOM   2809  HB1 ALA    74      51.750  50.400  18.000  1.00  0.00           H  
ATOM   2810  HB2 ALA    74      50.230  50.780  17.330  1.00  0.00           H  
ATOM   2811  HB3 ALA    74      50.150  50.170  18.950  1.00  0.00           H  
ATOM   2812  N   LEU    75      52.110  48.160  15.770  1.00  0.00           N  
ATOM   2813  CA  LEU    75      52.710  47.940  14.460  1.00  0.00           C  
ATOM   2814  CB  LEU    75      54.230  47.960  14.480  1.00  0.00           C  
ATOM   2815  CG  LEU    75      54.760  49.390  14.640  1.00  0.00           C  
ATOM   2816  CD1 LEU    75      56.220  49.300  15.060  1.00  0.00           C  
ATOM   2817  CD2 LEU    75      54.750  50.260  13.390  1.00  0.00           C  
ATOM   2818  C   LEU    75      52.170  46.660  13.850  1.00  0.00           C  
ATOM   2819  O   LEU    75      51.960  45.660  14.530  1.00  0.00           O  
ATOM   2820  H   LEU    75      52.650  48.180  16.620  1.00  0.00           H  
ATOM   2821  HA  LEU    75      52.360  48.770  13.840  1.00  0.00           H  
ATOM   2822  HB2 LEU    75      54.580  47.610  13.510  1.00  0.00           H  
ATOM   2823  HB3 LEU    75      54.480  47.250  15.270  1.00  0.00           H  
ATOM   2824  HG  LEU    75      54.250  49.870  15.470  1.00  0.00           H  
ATOM   2825 HD11 LEU    75      56.290  48.830  16.040  1.00  0.00           H  
ATOM   2826 HD12 LEU    75      56.830  48.780  14.310  1.00  0.00           H  
ATOM   2827 HD13 LEU    75      56.680  50.280  15.140  1.00  0.00           H  
ATOM   2828 HD21 LEU    75      55.380  51.130  13.570  1.00  0.00           H  
ATOM   2829 HD22 LEU    75      55.190  49.800  12.510  1.00  0.00           H  
ATOM   2830 HD23 LEU    75      53.700  50.410  13.140  1.00  0.00           H  
ATOM   2831  N   PRO    76      52.100  46.510  12.520  1.00  0.00           N  
ATOM   2832  CD  PRO    76      52.180  47.560  11.530  1.00  0.00           C  
ATOM   2833  CG  PRO    76      51.910  46.980  10.150  1.00  0.00           C  
ATOM   2834  CB  PRO    76      51.330  45.610  10.500  1.00  0.00           C  
ATOM   2835  CA  PRO    76      51.910  45.240  11.860  1.00  0.00           C  
ATOM   2836  C   PRO    76      53.200  44.460  11.680  1.00  0.00           C  
ATOM   2837  O   PRO    76      54.240  45.050  11.410  1.00  0.00           O  
ATOM   2838  HA  PRO    76      51.120  44.650  12.350  1.00  0.00           H  
ATOM   2839  HB2 PRO    76      51.530  44.910   9.690  1.00  0.00           H  
ATOM   2840  HB3 PRO    76      50.250  45.670  10.550  1.00  0.00           H  
ATOM   2841  HG2 PRO    76      52.880  46.830   9.670  1.00  0.00           H  
ATOM   2842  HG3 PRO    76      51.270  47.580   9.500  1.00  0.00           H  
ATOM   2843  HD2 PRO    76      53.150  48.060  11.450  1.00  0.00           H  
ATOM   2844  HD3 PRO    76      51.390  48.310  11.650  1.00  0.00           H  
ATOM   2845  N   PRO    77      53.300  43.160  11.980  1.00  0.00           N  
ATOM   2846  CD  PRO    77      52.240  42.380  12.590  1.00  0.00           C  
ATOM   2847  CG  PRO    77      52.950  41.140  13.130  1.00  0.00           C  
ATOM   2848  CB  PRO    77      54.200  40.980  12.260  1.00  0.00           C  
ATOM   2849  CA  PRO    77      54.560  42.460  12.130  1.00  0.00           C  
ATOM   2850  C   PRO    77      55.600  42.470  11.020  1.00  0.00           C  
ATOM   2851  O   PRO    77      56.780  42.330  11.340  1.00  0.00           O  
ATOM   2852  HA  PRO    77      55.080  42.800  13.020  1.00  0.00           H  
ATOM   2853  HB2 PRO    77      54.090  40.520  11.280  1.00  0.00           H  
ATOM   2854  HB3 PRO    77      55.080  40.520  12.720  1.00  0.00           H  
ATOM   2855  HG2 PRO    77      52.400  40.200  13.060  1.00  0.00           H  
ATOM   2856  HG3 PRO    77      53.270  41.360  14.140  1.00  0.00           H  
ATOM   2857  HD2 PRO    77      51.540  42.070  11.820  1.00  0.00           H  
ATOM   2858  HD3 PRO    77      51.690  42.920  13.350  1.00  0.00           H  
ATOM   2859  N   ARG    78      55.260  42.630   9.740  1.00  0.00           N  
ATOM   2860  CA  ARG    78      56.130  42.690   8.580  1.00  0.00           C  
ATOM   2861  CB  ARG    78      55.400  42.120   7.370  1.00  0.00           C  
ATOM   2862  CG  ARG    78      56.220  41.870   6.120  1.00  0.00           C  
ATOM   2863  CD  ARG    78      57.330  40.820   6.140  1.00  0.00           C  
ATOM   2864  NE  ARG    78      58.570  41.440   6.620  1.00  0.00           N  
ATOM   2865  CZ  ARG    78      59.530  41.880   5.800  1.00  0.00           C  
ATOM   2866  NH1 ARG    78      59.470  41.780   4.460  1.00  0.00           N1+
ATOM   2867  NH2 ARG    78      60.650  42.360   6.370  1.00  0.00           N  
ATOM   2868  C   ARG    78      56.640  44.100   8.360  1.00  0.00           C  
ATOM   2869  O   ARG    78      57.610  44.240   7.610  1.00  0.00           O  
ATOM   2870  H   ARG    78      54.260  42.500   9.600  1.00  0.00           H  
ATOM   2871  HA  ARG    78      57.010  42.080   8.780  1.00  0.00           H  
ATOM   2872  HB2 ARG    78      54.570  42.770   7.080  1.00  0.00           H  
ATOM   2873  HB3 ARG    78      54.930  41.190   7.690  1.00  0.00           H  
ATOM   2874  HG2 ARG    78      56.580  42.840   5.770  1.00  0.00           H  
ATOM   2875  HG3 ARG    78      55.500  41.560   5.360  1.00  0.00           H  
ATOM   2876  HD2 ARG    78      57.460  40.300   5.190  1.00  0.00           H  
ATOM   2877  HD3 ARG    78      57.120  40.020   6.850  1.00  0.00           H  
ATOM   2878  HE  ARG    78      58.790  41.530   7.600  1.00  0.00           H  
ATOM   2879 HH11 ARG    78      58.700  41.400   3.920  1.00  0.00           H  
ATOM   2880 HH12 ARG    78      60.240  42.220   3.990  1.00  0.00           H  
ATOM   2881 HH21 ARG    78      60.740  42.470   7.370  1.00  0.00           H  
ATOM   2882 HH22 ARG    78      61.490  42.540   5.840  1.00  0.00           H  
ATOM   2883  N   ALA    79      56.140  45.170   8.980  1.00  0.00           N  
ATOM   2884  CA  ALA    79      56.800  46.460   9.100  1.00  0.00           C  
ATOM   2885  CB  ALA    79      55.620  47.410   9.070  1.00  0.00           C  
ATOM   2886  C   ALA    79      57.810  46.610  10.230  1.00  0.00           C  
ATOM   2887  O   ALA    79      58.470  47.640  10.410  1.00  0.00           O  
ATOM   2888  H   ALA    79      55.450  45.050   9.710  1.00  0.00           H  
ATOM   2889  HA  ALA    79      57.410  46.570   8.210  1.00  0.00           H  
ATOM   2890  HB1 ALA    79      54.960  47.290   9.930  1.00  0.00           H  
ATOM   2891  HB2 ALA    79      56.050  48.410   9.120  1.00  0.00           H  
ATOM   2892  HB3 ALA    79      55.090  47.250   8.130  1.00  0.00           H  
ATOM   2893  N   TYR    80      57.950  45.540  11.010  1.00  0.00           N  
ATOM   2894  CA  TYR    80      58.790  45.460  12.190  1.00  0.00           C  
ATOM   2895  CB  TYR    80      58.040  45.180  13.490  1.00  0.00           C  
ATOM   2896  CG  TYR    80      58.900  44.570  14.560  1.00  0.00           C  
ATOM   2897  CD1 TYR    80      59.890  45.340  15.180  1.00  0.00           C  
ATOM   2898  CE1 TYR    80      60.750  44.750  16.120  1.00  0.00           C  
ATOM   2899  CZ  TYR    80      60.620  43.400  16.500  1.00  0.00           C  
ATOM   2900  OH  TYR    80      61.510  42.760  17.310  1.00  0.00           O  
ATOM   2901  CE2 TYR    80      59.570  42.680  15.900  1.00  0.00           C  
ATOM   2902  CD2 TYR    80      58.730  43.220  14.910  1.00  0.00           C  
ATOM   2903  C   TYR    80      59.910  44.450  11.980  1.00  0.00           C  
ATOM   2904  O   TYR    80      61.050  44.850  12.200  1.00  0.00           O  
ATOM   2905  H   TYR    80      57.380  44.730  10.810  1.00  0.00           H  
ATOM   2906  HA  TYR    80      59.230  46.450  12.310  1.00  0.00           H  
ATOM   2907  HB2 TYR    80      57.150  44.590  13.290  1.00  0.00           H  
ATOM   2908  HB3 TYR    80      57.670  46.110  13.930  1.00  0.00           H  
ATOM   2909  HD1 TYR    80      60.100  46.360  14.900  1.00  0.00           H  
ATOM   2910  HD2 TYR    80      58.040  42.640  14.320  1.00  0.00           H  
ATOM   2911  HE1 TYR    80      61.590  45.300  16.530  1.00  0.00           H  
ATOM   2912  HE2 TYR    80      59.600  41.620  16.090  1.00  0.00           H  
ATOM   2913  HH  TYR    80      61.320  41.820  17.320  1.00  0.00           H  
ATOM   2914  N   ALA    81      59.600  43.280  11.420  1.00  0.00           N  
ATOM   2915  CA  ALA    81      60.430  42.120  11.170  1.00  0.00           C  
ATOM   2916  CB  ALA    81      59.790  40.910  11.840  1.00  0.00           C  
ATOM   2917  C   ALA    81      60.630  41.870   9.680  1.00  0.00           C  
ATOM   2918  OC1 ALA    81      59.970  40.990   9.090  1.00  0.00           O  
ATOM   2919  OC2 ALA    81      61.410  42.610   9.050  1.00  0.00           O1-
ATOM   2920  H   ALA    81      58.640  43.040  11.220  1.00  0.00           H  
ATOM   2921  HA  ALA    81      61.440  42.220  11.570  1.00  0.00           H  
ATOM   2922  HB1 ALA    81      58.820  40.710  11.400  1.00  0.00           H  
ATOM   2923  HB2 ALA    81      60.370  39.990  11.720  1.00  0.00           H  
ATOM   2924  HB3 ALA    81      59.630  41.000  12.920  1.00  0.00           H  
TER    2925      ALA    81 
ATOM   2926  N   ALA    19      74.810  85.520  10.820  1.00  0.00           N1+
ATOM   2927  CA  ALA    19      74.120  84.530   9.980  1.00  0.00           C  
ATOM   2928  CB  ALA    19      75.050  83.330   9.760  1.00  0.00           C  
ATOM   2929  C   ALA    19      72.730  84.280  10.560  1.00  0.00           C  
ATOM   2930  O   ALA    19      72.530  84.110  11.760  1.00  0.00           O  
ATOM   2931  H1  ALA    19      75.580  85.850  10.250  1.00  0.00           H  
ATOM   2932  H2  ALA    19      74.230  86.330  10.960  1.00  0.00           H  
ATOM   2933  H3  ALA    19      75.050  85.110  11.710  1.00  0.00           H  
ATOM   2934  HA  ALA    19      73.980  84.900   8.970  1.00  0.00           H  
ATOM   2935  HB1 ALA    19      76.060  83.690   9.550  1.00  0.00           H  
ATOM   2936  HB2 ALA    19      75.000  82.680  10.630  1.00  0.00           H  
ATOM   2937  HB3 ALA    19      74.710  82.590   9.040  1.00  0.00           H  
ATOM   2938  N   LEU    20      71.700  84.260   9.720  1.00  0.00           N  
ATOM   2939  CA  LEU    20      70.320  84.040  10.100  1.00  0.00           C  
ATOM   2940  CB  LEU    20      69.390  84.050   8.890  1.00  0.00           C  
ATOM   2941  CG  LEU    20      69.000  85.470   8.480  1.00  0.00           C  
ATOM   2942  CD1 LEU    20      68.640  85.380   7.000  1.00  0.00           C  
ATOM   2943  CD2 LEU    20      67.780  86.030   9.220  1.00  0.00           C  
ATOM   2944  C   LEU    20      70.090  82.740  10.860  1.00  0.00           C  
ATOM   2945  O   LEU    20      69.270  82.700  11.780  1.00  0.00           O  
ATOM   2946  H   LEU    20      71.830  84.450   8.740  1.00  0.00           H  
ATOM   2947  HA  LEU    20      70.040  84.840  10.800  1.00  0.00           H  
ATOM   2948  HB2 LEU    20      68.550  83.430   9.200  1.00  0.00           H  
ATOM   2949  HB3 LEU    20      69.840  83.500   8.070  1.00  0.00           H  
ATOM   2950  HG  LEU    20      69.810  86.200   8.570  1.00  0.00           H  
ATOM   2951 HD11 LEU    20      67.680  84.890   6.860  1.00  0.00           H  
ATOM   2952 HD12 LEU    20      68.650  86.390   6.600  1.00  0.00           H  
ATOM   2953 HD13 LEU    20      69.440  84.900   6.440  1.00  0.00           H  
ATOM   2954 HD21 LEU    20      68.120  86.340  10.200  1.00  0.00           H  
ATOM   2955 HD22 LEU    20      67.400  86.890   8.670  1.00  0.00           H  
ATOM   2956 HD23 LEU    20      67.000  85.280   9.280  1.00  0.00           H  
ATOM   2957  N   GLU    21      70.720  81.630  10.480  1.00  0.00           N  
ATOM   2958  CA  GLU    21      70.680  80.340  11.150  1.00  0.00           C  
ATOM   2959  CB  GLU    21      71.520  79.380  10.320  1.00  0.00           C  
ATOM   2960  CG  GLU    21      71.770  78.020  10.970  1.00  0.00           C  
ATOM   2961  CD  GLU    21      72.690  77.040  10.240  1.00  0.00           C  
ATOM   2962  OE1 GLU    21      73.800  77.470   9.880  1.00  0.00           O  
ATOM   2963  OE2 GLU    21      72.230  75.920   9.930  1.00  0.00           O1-
ATOM   2964  C   GLU    21      71.150  80.440  12.590  1.00  0.00           C  
ATOM   2965  O   GLU    21      70.860  79.580  13.420  1.00  0.00           O  
ATOM   2966  H   GLU    21      71.160  81.760   9.580  1.00  0.00           H  
ATOM   2967  HA  GLU    21      69.650  79.990  11.140  1.00  0.00           H  
ATOM   2968  HB2 GLU    21      72.520  79.780  10.210  1.00  0.00           H  
ATOM   2969  HB3 GLU    21      71.060  79.310   9.330  1.00  0.00           H  
ATOM   2970  HG2 GLU    21      70.830  77.570  11.270  1.00  0.00           H  
ATOM   2971  HG3 GLU    21      72.320  78.160  11.900  1.00  0.00           H  
ATOM   2972  N   ASN    22      71.870  81.500  12.960  1.00  0.00           N  
ATOM   2973  CA  ASN    22      72.250  81.740  14.340  1.00  0.00           C  
ATOM   2974  CB  ASN    22      73.390  82.740  14.530  1.00  0.00           C  
ATOM   2975  CG  ASN    22      74.700  82.400  13.830  1.00  0.00           C  
ATOM   2976  OD1 ASN    22      74.980  81.220  13.610  1.00  0.00           O  
ATOM   2977  ND2 ASN    22      75.460  83.370  13.310  1.00  0.00           N  
ATOM   2978  C   ASN    22      71.020  82.060  15.190  1.00  0.00           C  
ATOM   2979  O   ASN    22      71.030  81.730  16.370  1.00  0.00           O  
ATOM   2980  H   ASN    22      72.000  82.210  12.260  1.00  0.00           H  
ATOM   2981  HA  ASN    22      72.630  80.800  14.750  1.00  0.00           H  
ATOM   2982  HB2 ASN    22      73.630  82.810  15.590  1.00  0.00           H  
ATOM   2983  HB3 ASN    22      72.920  83.690  14.290  1.00  0.00           H  
ATOM   2984 HD21 ASN    22      75.160  84.300  13.550  1.00  0.00           H  
ATOM   2985 HD22 ASN    22      76.310  83.200  12.780  1.00  0.00           H  
ATOM   2986  N   LEU    23      69.890  82.440  14.590  1.00  0.00           N  
ATOM   2987  CA  LEU    23      68.600  82.480  15.250  1.00  0.00           C  
ATOM   2988  CB  LEU    23      67.630  83.250  14.360  1.00  0.00           C  
ATOM   2989  CG  LEU    23      68.040  84.650  13.910  1.00  0.00           C  
ATOM   2990  CD1 LEU    23      66.880  85.200  13.080  1.00  0.00           C  
ATOM   2991  CD2 LEU    23      68.400  85.690  14.970  1.00  0.00           C  
ATOM   2992  C   LEU    23      68.060  81.140  15.740  1.00  0.00           C  
ATOM   2993  O   LEU    23      67.320  81.120  16.720  1.00  0.00           O  
ATOM   2994  H   LEU    23      69.920  82.650  13.600  1.00  0.00           H  
ATOM   2995  HA  LEU    23      68.810  83.090  16.130  1.00  0.00           H  
ATOM   2996  HB2 LEU    23      66.730  83.320  14.970  1.00  0.00           H  
ATOM   2997  HB3 LEU    23      67.310  82.710  13.470  1.00  0.00           H  
ATOM   2998  HG  LEU    23      68.950  84.560  13.320  1.00  0.00           H  
ATOM   2999 HD11 LEU    23      67.240  86.110  12.590  1.00  0.00           H  
ATOM   3000 HD12 LEU    23      66.610  84.540  12.250  1.00  0.00           H  
ATOM   3001 HD13 LEU    23      66.040  85.310  13.770  1.00  0.00           H  
ATOM   3002 HD21 LEU    23      68.830  86.570  14.500  1.00  0.00           H  
ATOM   3003 HD22 LEU    23      67.490  85.890  15.540  1.00  0.00           H  
ATOM   3004 HD23 LEU    23      69.200  85.360  15.640  1.00  0.00           H  
ATOM   3005  N   VAL    24      68.400  80.070  15.020  1.00  0.00           N  
ATOM   3006  CA  VAL    24      67.950  78.740  15.370  1.00  0.00           C  
ATOM   3007  CB  VAL    24      68.370  77.780  14.260  1.00  0.00           C  
ATOM   3008  CG1 VAL    24      67.780  76.430  14.650  1.00  0.00           C  
ATOM   3009  CG2 VAL    24      67.790  78.290  12.950  1.00  0.00           C  
ATOM   3010  C   VAL    24      68.410  78.310  16.760  1.00  0.00           C  
ATOM   3011  O   VAL    24      67.550  77.950  17.570  1.00  0.00           O  
ATOM   3012  H   VAL    24      69.010  80.230  14.230  1.00  0.00           H  
ATOM   3013  HA  VAL    24      66.860  78.740  15.400  1.00  0.00           H  
ATOM   3014  HB  VAL    24      69.460  77.720  14.260  1.00  0.00           H  
ATOM   3015 HG11 VAL    24      68.370  76.090  15.500  1.00  0.00           H  
ATOM   3016 HG12 VAL    24      66.700  76.470  14.770  1.00  0.00           H  
ATOM   3017 HG13 VAL    24      68.040  75.790  13.810  1.00  0.00           H  
ATOM   3018 HG21 VAL    24      66.710  78.370  13.020  1.00  0.00           H  
ATOM   3019 HG22 VAL    24      68.160  79.300  12.720  1.00  0.00           H  
ATOM   3020 HG23 VAL    24      68.020  77.610  12.130  1.00  0.00           H  
ATOM   3021  N   VAL    25      69.670  78.500  17.130  1.00  0.00           N  
ATOM   3022  CA  VAL    25      70.220  78.110  18.420  1.00  0.00           C  
ATOM   3023  CB  VAL    25      71.730  77.920  18.450  1.00  0.00           C  
ATOM   3024  CG1 VAL    25      72.180  76.730  17.610  1.00  0.00           C  
ATOM   3025  CG2 VAL    25      72.490  79.160  17.970  1.00  0.00           C  
ATOM   3026  C   VAL    25      69.680  79.050  19.480  1.00  0.00           C  
ATOM   3027  O   VAL    25      69.380  78.710  20.630  1.00  0.00           O  
ATOM   3028  H   VAL    25      70.390  78.760  16.470  1.00  0.00           H  
ATOM   3029  HA  VAL    25      69.820  77.140  18.710  1.00  0.00           H  
ATOM   3030  HB  VAL    25      72.070  77.550  19.420  1.00  0.00           H  
ATOM   3031 HG11 VAL    25      72.050  76.930  16.550  1.00  0.00           H  
ATOM   3032 HG12 VAL    25      73.200  76.450  17.870  1.00  0.00           H  
ATOM   3033 HG13 VAL    25      71.530  75.880  17.830  1.00  0.00           H  
ATOM   3034 HG21 VAL    25      72.270  79.450  16.940  1.00  0.00           H  
ATOM   3035 HG22 VAL    25      72.140  80.080  18.440  1.00  0.00           H  
ATOM   3036 HG23 VAL    25      73.550  79.110  18.190  1.00  0.00           H  
ATOM   3037  N   LEU    26      69.510  80.330  19.110  1.00  0.00           N  
ATOM   3038  CA  LEU    26      69.090  81.410  19.980  1.00  0.00           C  
ATOM   3039  CB  LEU    26      69.300  82.780  19.360  1.00  0.00           C  
ATOM   3040  CG  LEU    26      69.110  84.000  20.270  1.00  0.00           C  
ATOM   3041  CD1 LEU    26      69.950  84.120  21.530  1.00  0.00           C  
ATOM   3042  CD2 LEU    26      69.240  85.320  19.510  1.00  0.00           C  
ATOM   3043  C   LEU    26      67.640  81.220  20.410  1.00  0.00           C  
ATOM   3044  O   LEU    26      67.260  81.150  21.580  1.00  0.00           O  
ATOM   3045  H   LEU    26      69.840  80.490  18.180  1.00  0.00           H  
ATOM   3046  HA  LEU    26      69.770  81.310  20.830  1.00  0.00           H  
ATOM   3047  HB2 LEU    26      68.670  82.960  18.490  1.00  0.00           H  
ATOM   3048  HB3 LEU    26      70.330  82.850  19.000  1.00  0.00           H  
ATOM   3049  HG  LEU    26      68.060  83.970  20.560  1.00  0.00           H  
ATOM   3050 HD11 LEU    26      71.000  84.250  21.280  1.00  0.00           H  
ATOM   3051 HD12 LEU    26      69.660  85.010  22.090  1.00  0.00           H  
ATOM   3052 HD13 LEU    26      69.840  83.280  22.220  1.00  0.00           H  
ATOM   3053 HD21 LEU    26      68.790  85.290  18.520  1.00  0.00           H  
ATOM   3054 HD22 LEU    26      68.800  86.110  20.110  1.00  0.00           H  
ATOM   3055 HD23 LEU    26      70.320  85.470  19.480  1.00  0.00           H  
ATOM   3056  N   ASN    27      66.770  80.690  19.540  1.00  0.00           N  
ATOM   3057  CA  ASN    27      65.420  80.260  19.840  1.00  0.00           C  
ATOM   3058  CB  ASN    27      64.670  80.320  18.510  1.00  0.00           C  
ATOM   3059  CG  ASN    27      63.240  79.840  18.680  1.00  0.00           C  
ATOM   3060  OD1 ASN    27      62.290  80.550  19.000  1.00  0.00           O  
ATOM   3061  ND2 ASN    27      62.990  78.550  18.460  1.00  0.00           N  
ATOM   3062  C   ASN    27      65.350  78.970  20.650  1.00  0.00           C  
ATOM   3063  O   ASN    27      64.470  78.860  21.500  1.00  0.00           O  
ATOM   3064  H   ASN    27      67.020  80.730  18.560  1.00  0.00           H  
ATOM   3065  HA  ASN    27      65.040  81.020  20.510  1.00  0.00           H  
ATOM   3066  HB2 ASN    27      65.130  79.700  17.730  1.00  0.00           H  
ATOM   3067  HB3 ASN    27      64.660  81.360  18.190  1.00  0.00           H  
ATOM   3068 HD21 ASN    27      63.730  77.850  18.470  1.00  0.00           H  
ATOM   3069 HD22 ASN    27      62.050  78.200  18.540  1.00  0.00           H  
ATOM   3070  N   ALA    28      66.450  78.220  20.730  1.00  0.00           N  
ATOM   3071  CA  ALA    28      66.620  77.040  21.560  1.00  0.00           C  
ATOM   3072  CB  ALA    28      67.670  76.090  20.990  1.00  0.00           C  
ATOM   3073  C   ALA    28      66.750  77.460  23.010  1.00  0.00           C  
ATOM   3074  O   ALA    28      66.230  76.780  23.890  1.00  0.00           O  
ATOM   3075  H   ALA    28      67.300  78.630  20.370  1.00  0.00           H  
ATOM   3076  HA  ALA    28      65.740  76.400  21.490  1.00  0.00           H  
ATOM   3077  HB1 ALA    28      67.300  75.790  20.000  1.00  0.00           H  
ATOM   3078  HB2 ALA    28      68.670  76.510  20.980  1.00  0.00           H  
ATOM   3079  HB3 ALA    28      67.800  75.150  21.520  1.00  0.00           H  
ATOM   3080  N   ALA    29      67.510  78.510  23.360  1.00  0.00           N  
ATOM   3081  CA  ALA    29      67.400  79.130  24.660  1.00  0.00           C  
ATOM   3082  CB  ALA    29      68.470  80.210  24.740  1.00  0.00           C  
ATOM   3083  C   ALA    29      66.060  79.720  25.060  1.00  0.00           C  
ATOM   3084  O   ALA    29      65.690  79.450  26.200  1.00  0.00           O  
ATOM   3085  H   ALA    29      67.990  79.020  22.620  1.00  0.00           H  
ATOM   3086  HA  ALA    29      67.670  78.350  25.380  1.00  0.00           H  
ATOM   3087  HB1 ALA    29      68.640  80.530  25.770  1.00  0.00           H  
ATOM   3088  HB2 ALA    29      69.420  79.850  24.330  1.00  0.00           H  
ATOM   3089  HB3 ALA    29      68.120  81.110  24.250  1.00  0.00           H  
ATOM   3090  N   SER    30      65.310  80.300  24.120  1.00  0.00           N  
ATOM   3091  CA  SER    30      63.990  80.770  24.510  1.00  0.00           C  
ATOM   3092  CB  SER    30      63.460  81.590  23.340  1.00  0.00           C  
ATOM   3093  OG  SER    30      64.230  82.770  23.270  1.00  0.00           O  
ATOM   3094  C   SER    30      63.040  79.620  24.790  1.00  0.00           C  
ATOM   3095  O   SER    30      62.280  79.590  25.760  1.00  0.00           O  
ATOM   3096  H   SER    30      65.610  80.450  23.170  1.00  0.00           H  
ATOM   3097  HA  SER    30      63.860  81.390  25.400  1.00  0.00           H  
ATOM   3098  HB2 SER    30      62.430  81.870  23.540  1.00  0.00           H  
ATOM   3099  HB3 SER    30      63.480  81.110  22.360  1.00  0.00           H  
ATOM   3100  HG  SER    30      63.620  83.500  23.110  1.00  0.00           H  
ATOM   3101  N   VAL    31      63.050  78.610  23.910  1.00  0.00           N  
ATOM   3102  CA  VAL    31      62.360  77.360  24.120  1.00  0.00           C  
ATOM   3103  CB  VAL    31      62.790  76.470  22.960  1.00  0.00           C  
ATOM   3104  CG1 VAL    31      62.460  75.000  23.190  1.00  0.00           C  
ATOM   3105  CG2 VAL    31      62.080  76.840  21.660  1.00  0.00           C  
ATOM   3106  C   VAL    31      62.580  76.720  25.490  1.00  0.00           C  
ATOM   3107  O   VAL    31      61.710  76.460  26.320  1.00  0.00           O  
ATOM   3108  H   VAL    31      63.730  78.690  23.170  1.00  0.00           H  
ATOM   3109  HA  VAL    31      61.290  77.550  24.090  1.00  0.00           H  
ATOM   3110  HB  VAL    31      63.830  76.600  22.650  1.00  0.00           H  
ATOM   3111 HG11 VAL    31      62.960  74.560  24.050  1.00  0.00           H  
ATOM   3112 HG12 VAL    31      61.400  74.900  23.410  1.00  0.00           H  
ATOM   3113 HG13 VAL    31      62.700  74.410  22.300  1.00  0.00           H  
ATOM   3114 HG21 VAL    31      61.030  76.950  21.940  1.00  0.00           H  
ATOM   3115 HG22 VAL    31      62.190  77.880  21.370  1.00  0.00           H  
ATOM   3116 HG23 VAL    31      62.300  76.150  20.850  1.00  0.00           H  
ATOM   3117  N   ALA    32      63.840  76.630  25.920  1.00  0.00           N  
ATOM   3118  CA  ALA    32      64.290  76.260  27.250  1.00  0.00           C  
ATOM   3119  CB  ALA    32      65.810  76.250  27.280  1.00  0.00           C  
ATOM   3120  C   ALA    32      63.710  77.160  28.330  1.00  0.00           C  
ATOM   3121  O   ALA    32      63.270  76.700  29.380  1.00  0.00           O  
ATOM   3122  H   ALA    32      64.570  76.830  25.250  1.00  0.00           H  
ATOM   3123  HA  ALA    32      63.970  75.230  27.400  1.00  0.00           H  
ATOM   3124  HB1 ALA    32      66.220  77.240  27.080  1.00  0.00           H  
ATOM   3125  HB2 ALA    32      66.070  76.050  28.320  1.00  0.00           H  
ATOM   3126  HB3 ALA    32      66.230  75.540  26.560  1.00  0.00           H  
ATOM   3127  N   GLY    33      63.770  78.480  28.130  1.00  0.00           N  
ATOM   3128  CA  GLY    33      63.230  79.450  29.050  1.00  0.00           C  
ATOM   3129  C   GLY    33      61.730  79.480  29.310  1.00  0.00           C  
ATOM   3130  O   GLY    33      61.270  79.830  30.390  1.00  0.00           O  
ATOM   3131  H   GLY    33      64.190  78.810  27.270  1.00  0.00           H  
ATOM   3132  HA2 GLY    33      63.690  80.420  28.890  1.00  0.00           H  
ATOM   3133  HA3 GLY    33      63.530  79.110  30.050  1.00  0.00           H  
ATOM   3134  N   ALA    34      60.940  79.140  28.290  1.00  0.00           N  
ATOM   3135  CA  ALA    34      59.490  79.230  28.350  1.00  0.00           C  
ATOM   3136  CB  ALA    34      59.050  79.190  26.900  1.00  0.00           C  
ATOM   3137  C   ALA    34      58.970  77.980  29.060  1.00  0.00           C  
ATOM   3138  O   ALA    34      58.040  78.010  29.860  1.00  0.00           O  
ATOM   3139  H   ALA    34      61.320  79.010  27.360  1.00  0.00           H  
ATOM   3140  HA  ALA    34      59.090  80.100  28.860  1.00  0.00           H  
ATOM   3141  HB1 ALA    34      59.760  79.730  26.280  1.00  0.00           H  
ATOM   3142  HB2 ALA    34      59.170  78.150  26.580  1.00  0.00           H  
ATOM   3143  HB3 ALA    34      58.020  79.500  26.740  1.00  0.00           H  
ATOM   3144  N   HIS    35      59.570  76.820  28.770  1.00  0.00           N  
ATOM   3145  CA  HIS    35      59.460  75.590  29.520  1.00  0.00           C  
ATOM   3146  CB  HIS    35      60.480  74.640  28.900  1.00  0.00           C  
ATOM   3147  CG  HIS    35      60.400  73.230  29.410  1.00  0.00           C  
ATOM   3148  ND1 HIS    35      60.870  72.680  30.590  1.00  0.00           N  
ATOM   3149  CE1 HIS    35      60.430  71.420  30.700  1.00  0.00           C  
ATOM   3150  NE2 HIS    35      59.750  71.030  29.620  1.00  0.00           N  
ATOM   3151  CD2 HIS    35      59.810  72.150  28.790  1.00  0.00           C  
ATOM   3152  C   HIS    35      59.810  75.890  30.970  1.00  0.00           C  
ATOM   3153  O   HIS    35      59.180  75.430  31.920  1.00  0.00           O  
ATOM   3154  H   HIS    35      60.230  76.810  28.010  1.00  0.00           H  
ATOM   3155  HA  HIS    35      58.410  75.300  29.490  1.00  0.00           H  
ATOM   3156  HB2 HIS    35      61.480  75.060  29.050  1.00  0.00           H  
ATOM   3157  HB3 HIS    35      60.270  74.600  27.830  1.00  0.00           H  
ATOM   3158  HD1 HIS    35      61.400  73.120  31.330  1.00  0.00           H  
ATOM   3159  HD2 HIS    35      59.410  72.300  27.790  1.00  0.00           H  
ATOM   3160  HE1 HIS    35      60.710  70.810  31.550  1.00  0.00           H  
ATOM   3161  N   GLY    36      60.960  76.550  31.120  1.00  0.00           N  
ATOM   3162  CA  GLY    36      61.530  77.040  32.360  1.00  0.00           C  
ATOM   3163  C   GLY    36      60.440  77.640  33.240  1.00  0.00           C  
ATOM   3164  O   GLY    36      60.050  77.060  34.250  1.00  0.00           O  
ATOM   3165  H   GLY    36      61.440  76.760  30.260  1.00  0.00           H  
ATOM   3166  HA2 GLY    36      62.270  77.830  32.300  1.00  0.00           H  
ATOM   3167  HA3 GLY    36      61.990  76.210  32.900  1.00  0.00           H  
ATOM   3168  N   ILE    37      59.870  78.770  32.810  1.00  0.00           N  
ATOM   3169  CA  ILE    37      59.020  79.650  33.590  1.00  0.00           C  
ATOM   3170  CB  ILE    37      59.140  81.070  33.030  1.00  0.00           C  
ATOM   3171  CG2 ILE    37      58.320  81.150  31.740  1.00  0.00           C  
ATOM   3172  CG1 ILE    37      58.710  82.230  33.920  1.00  0.00           C  
ATOM   3173  CD1 ILE    37      59.720  82.310  35.070  1.00  0.00           C  
ATOM   3174  C   ILE    37      57.590  79.160  33.740  1.00  0.00           C  
ATOM   3175  O   ILE    37      56.960  79.420  34.770  1.00  0.00           O  
ATOM   3176  H   ILE    37      60.140  79.150  31.910  1.00  0.00           H  
ATOM   3177  HA  ILE    37      59.430  79.570  34.590  1.00  0.00           H  
ATOM   3178  HB  ILE    37      60.170  81.140  32.680  1.00  0.00           H  
ATOM   3179 HG12 ILE    37      57.780  81.920  34.380  1.00  0.00           H  
ATOM   3180 HG13 ILE    37      58.490  83.120  33.330  1.00  0.00           H  
ATOM   3181 HG21 ILE    37      57.250  81.180  31.950  1.00  0.00           H  
ATOM   3182 HG22 ILE    37      58.510  82.100  31.240  1.00  0.00           H  
ATOM   3183 HG23 ILE    37      58.550  80.410  30.970  1.00  0.00           H  
ATOM   3184 HD11 ILE    37      59.690  81.380  35.640  1.00  0.00           H  
ATOM   3185 HD12 ILE    37      60.710  82.520  34.680  1.00  0.00           H  
ATOM   3186 HD13 ILE    37      59.410  83.180  35.640  1.00  0.00           H  
ATOM   3187  N   LEU    38      57.120  78.360  32.790  1.00  0.00           N  
ATOM   3188  CA  LEU    38      55.850  77.710  33.010  1.00  0.00           C  
ATOM   3189  CB  LEU    38      55.140  77.640  31.660  1.00  0.00           C  
ATOM   3190  CG  LEU    38      54.800  78.960  30.980  1.00  0.00           C  
ATOM   3191  CD1 LEU    38      53.700  78.740  29.940  1.00  0.00           C  
ATOM   3192  CD2 LEU    38      54.330  80.100  31.880  1.00  0.00           C  
ATOM   3193  C   LEU    38      55.930  76.380  33.740  1.00  0.00           C  
ATOM   3194  O   LEU    38      54.920  75.970  34.310  1.00  0.00           O  
ATOM   3195  H   LEU    38      57.740  78.020  32.050  1.00  0.00           H  
ATOM   3196  HA  LEU    38      55.210  78.330  33.630  1.00  0.00           H  
ATOM   3197  HB2 LEU    38      54.140  77.300  31.940  1.00  0.00           H  
ATOM   3198  HB3 LEU    38      55.530  76.900  30.960  1.00  0.00           H  
ATOM   3199  HG  LEU    38      55.680  79.270  30.420  1.00  0.00           H  
ATOM   3200 HD11 LEU    38      53.670  79.650  29.350  1.00  0.00           H  
ATOM   3201 HD12 LEU    38      54.110  77.980  29.270  1.00  0.00           H  
ATOM   3202 HD13 LEU    38      52.790  78.350  30.390  1.00  0.00           H  
ATOM   3203 HD21 LEU    38      53.490  79.730  32.470  1.00  0.00           H  
ATOM   3204 HD22 LEU    38      55.170  80.400  32.510  1.00  0.00           H  
ATOM   3205 HD23 LEU    38      54.080  81.060  31.420  1.00  0.00           H  
ATOM   3206  N   SER    39      57.080  75.690  33.800  1.00  0.00           N  
ATOM   3207  CA  SER    39      57.290  74.790  34.920  1.00  0.00           C  
ATOM   3208  CB  SER    39      58.600  74.040  34.730  1.00  0.00           C  
ATOM   3209  OG  SER    39      58.710  73.410  33.470  1.00  0.00           O  
ATOM   3210  C   SER    39      57.410  75.490  36.260  1.00  0.00           C  
ATOM   3211  O   SER    39      56.960  74.850  37.220  1.00  0.00           O  
ATOM   3212  H   SER    39      57.900  75.940  33.260  1.00  0.00           H  
ATOM   3213  HA  SER    39      56.500  74.050  34.930  1.00  0.00           H  
ATOM   3214  HB2 SER    39      58.720  73.360  35.570  1.00  0.00           H  
ATOM   3215  HB3 SER    39      59.330  74.840  34.840  1.00  0.00           H  
ATOM   3216  HG  SER    39      58.620  74.150  32.860  1.00  0.00           H  
ATOM   3217  N   PHE    40      58.130  76.610  36.420  1.00  0.00           N  
ATOM   3218  CA  PHE    40      58.310  77.270  37.700  1.00  0.00           C  
ATOM   3219  CB  PHE    40      59.310  78.410  37.490  1.00  0.00           C  
ATOM   3220  CG  PHE    40      59.690  79.020  38.810  1.00  0.00           C  
ATOM   3221  CD1 PHE    40      60.530  78.320  39.680  1.00  0.00           C  
ATOM   3222  CE1 PHE    40      60.990  78.900  40.870  1.00  0.00           C  
ATOM   3223  CZ  PHE    40      60.430  80.120  41.260  1.00  0.00           C  
ATOM   3224  CE2 PHE    40      59.450  80.750  40.490  1.00  0.00           C  
ATOM   3225  CD2 PHE    40      59.190  80.270  39.200  1.00  0.00           C  
ATOM   3226  C   PHE    40      56.970  77.590  38.340  1.00  0.00           C  
ATOM   3227  O   PHE    40      56.940  77.540  39.570  1.00  0.00           O  
ATOM   3228  H   PHE    40      58.560  77.010  35.600  1.00  0.00           H  
ATOM   3229  HA  PHE    40      58.830  76.530  38.310  1.00  0.00           H  
ATOM   3230  HB2 PHE    40      58.970  79.190  36.810  1.00  0.00           H  
ATOM   3231  HB3 PHE    40      60.230  78.020  37.050  1.00  0.00           H  
ATOM   3232  HD1 PHE    40      60.810  77.310  39.440  1.00  0.00           H  
ATOM   3233  HD2 PHE    40      58.590  80.870  38.530  1.00  0.00           H  
ATOM   3234  HE1 PHE    40      61.660  78.290  41.460  1.00  0.00           H  
ATOM   3235  HE2 PHE    40      59.030  81.690  40.800  1.00  0.00           H  
ATOM   3236  HZ  PHE    40      60.830  80.630  42.120  1.00  0.00           H  
ATOM   3237  N   LEU    41      55.930  77.990  37.610  1.00  0.00           N  
ATOM   3238  CA  LEU    41      54.590  78.330  38.020  1.00  0.00           C  
ATOM   3239  CB  LEU    41      53.690  78.830  36.890  1.00  0.00           C  
ATOM   3240  CG  LEU    41      52.250  78.980  37.340  1.00  0.00           C  
ATOM   3241  CD1 LEU    41      52.000  79.700  38.670  1.00  0.00           C  
ATOM   3242  CD2 LEU    41      51.430  79.610  36.210  1.00  0.00           C  
ATOM   3243  C   LEU    41      54.040  77.140  38.790  1.00  0.00           C  
ATOM   3244  O   LEU    41      53.730  77.180  39.980  1.00  0.00           O  
ATOM   3245  H   LEU    41      56.100  77.770  36.630  1.00  0.00           H  
ATOM   3246  HA  LEU    41      54.740  79.160  38.720  1.00  0.00           H  
ATOM   3247  HB2 LEU    41      53.820  78.130  36.060  1.00  0.00           H  
ATOM   3248  HB3 LEU    41      54.100  79.830  36.700  1.00  0.00           H  
ATOM   3249  HG  LEU    41      51.840  77.980  37.240  1.00  0.00           H  
ATOM   3250 HD11 LEU    41      50.950  79.490  38.850  1.00  0.00           H  
ATOM   3251 HD12 LEU    41      52.630  79.360  39.500  1.00  0.00           H  
ATOM   3252 HD13 LEU    41      52.210  80.720  38.350  1.00  0.00           H  
ATOM   3253 HD21 LEU    41      51.560  80.680  36.380  1.00  0.00           H  
ATOM   3254 HD22 LEU    41      51.820  79.150  35.310  1.00  0.00           H  
ATOM   3255 HD23 LEU    41      50.390  79.330  36.330  1.00  0.00           H  
ATOM   3256  N   VAL    42      54.020  75.990  38.100  1.00  0.00           N  
ATOM   3257  CA  VAL    42      53.410  74.790  38.640  1.00  0.00           C  
ATOM   3258  CB  VAL    42      52.890  73.810  37.600  1.00  0.00           C  
ATOM   3259  CG1 VAL    42      51.670  74.350  36.860  1.00  0.00           C  
ATOM   3260  CG2 VAL    42      53.910  73.480  36.510  1.00  0.00           C  
ATOM   3261  C   VAL    42      54.220  74.000  39.650  1.00  0.00           C  
ATOM   3262  O   VAL    42      53.720  73.200  40.440  1.00  0.00           O  
ATOM   3263  H   VAL    42      54.390  76.060  37.170  1.00  0.00           H  
ATOM   3264  HA  VAL    42      52.510  75.100  39.180  1.00  0.00           H  
ATOM   3265  HB  VAL    42      52.600  72.870  38.070  1.00  0.00           H  
ATOM   3266 HG11 VAL    42      51.900  75.260  36.300  1.00  0.00           H  
ATOM   3267 HG12 VAL    42      51.260  73.570  36.230  1.00  0.00           H  
ATOM   3268 HG13 VAL    42      50.870  74.610  37.560  1.00  0.00           H  
ATOM   3269 HG21 VAL    42      53.590  72.630  35.900  1.00  0.00           H  
ATOM   3270 HG22 VAL    42      54.250  74.330  35.920  1.00  0.00           H  
ATOM   3271 HG23 VAL    42      54.730  73.030  37.070  1.00  0.00           H  
ATOM   3272  N   PHE    43      55.520  74.280  39.710  1.00  0.00           N  
ATOM   3273  CA  PHE    43      56.420  73.780  40.730  1.00  0.00           C  
ATOM   3274  CB  PHE    43      57.840  73.590  40.190  1.00  0.00           C  
ATOM   3275  CG  PHE    43      59.020  73.480  41.130  1.00  0.00           C  
ATOM   3276  CD1 PHE    43      59.950  74.520  41.290  1.00  0.00           C  
ATOM   3277  CE1 PHE    43      60.970  74.460  42.240  1.00  0.00           C  
ATOM   3278  CZ  PHE    43      61.090  73.320  43.040  1.00  0.00           C  
ATOM   3279  CE2 PHE    43      60.170  72.270  42.910  1.00  0.00           C  
ATOM   3280  CD2 PHE    43      59.130  72.370  41.980  1.00  0.00           C  
ATOM   3281  C   PHE    43      56.410  74.650  41.980  1.00  0.00           C  
ATOM   3282  O   PHE    43      56.320  74.050  43.050  1.00  0.00           O  
ATOM   3283  H   PHE    43      55.940  75.030  39.160  1.00  0.00           H  
ATOM   3284  HA  PHE    43      56.090  72.800  41.060  1.00  0.00           H  
ATOM   3285  HB2 PHE    43      58.070  74.450  39.560  1.00  0.00           H  
ATOM   3286  HB3 PHE    43      57.870  72.770  39.480  1.00  0.00           H  
ATOM   3287  HD1 PHE    43      59.810  75.410  40.680  1.00  0.00           H  
ATOM   3288  HD2 PHE    43      58.470  71.520  42.040  1.00  0.00           H  
ATOM   3289  HE1 PHE    43      61.570  75.340  42.390  1.00  0.00           H  
ATOM   3290  HE2 PHE    43      60.260  71.430  43.580  1.00  0.00           H  
ATOM   3291  HZ  PHE    43      61.790  73.250  43.870  1.00  0.00           H  
ATOM   3292  N   PHE    44      56.520  75.980  41.930  1.00  0.00           N  
ATOM   3293  CA  PHE    44      56.840  76.750  43.110  1.00  0.00           C  
ATOM   3294  CB  PHE    44      57.850  77.810  42.680  1.00  0.00           C  
ATOM   3295  CG  PHE    44      58.600  78.590  43.730  1.00  0.00           C  
ATOM   3296  CD1 PHE    44      58.140  79.860  44.090  1.00  0.00           C  
ATOM   3297  CE1 PHE    44      58.930  80.610  44.970  1.00  0.00           C  
ATOM   3298  CZ  PHE    44      60.140  80.120  45.480  1.00  0.00           C  
ATOM   3299  CE2 PHE    44      60.550  78.820  45.160  1.00  0.00           C  
ATOM   3300  CD2 PHE    44      59.750  78.050  44.310  1.00  0.00           C  
ATOM   3301  C   PHE    44      55.640  77.390  43.790  1.00  0.00           C  
ATOM   3302  O   PHE    44      55.760  77.530  45.010  1.00  0.00           O  
ATOM   3303  H   PHE    44      56.430  76.550  41.100  1.00  0.00           H  
ATOM   3304  HA  PHE    44      57.240  76.090  43.890  1.00  0.00           H  
ATOM   3305  HB2 PHE    44      57.310  78.540  42.070  1.00  0.00           H  
ATOM   3306  HB3 PHE    44      58.650  77.410  42.060  1.00  0.00           H  
ATOM   3307  HD1 PHE    44      57.200  80.250  43.730  1.00  0.00           H  
ATOM   3308  HD2 PHE    44      59.970  76.990  44.220  1.00  0.00           H  
ATOM   3309  HE1 PHE    44      58.660  81.580  45.370  1.00  0.00           H  
ATOM   3310  HE2 PHE    44      61.460  78.400  45.560  1.00  0.00           H  
ATOM   3311  HZ  PHE    44      60.830  80.760  46.030  1.00  0.00           H  
ATOM   3312  N   CYS    45      54.580  77.750  43.070  1.00  0.00           N  
ATOM   3313  CA  CYS    45      53.550  78.610  43.630  1.00  0.00           C  
ATOM   3314  CB  CYS    45      54.070  80.020  43.910  1.00  0.00           C  
ATOM   3315  SG  CYS    45      54.700  80.780  42.400  1.00  0.00           S  
ATOM   3316  C   CYS    45      52.330  78.630  42.720  1.00  0.00           C  
ATOM   3317  O   CYS    45      51.880  79.720  42.380  1.00  0.00           O  
ATOM   3318  H   CYS    45      54.650  77.650  42.070  1.00  0.00           H  
ATOM   3319  HA  CYS    45      53.280  78.180  44.600  1.00  0.00           H  
ATOM   3320  HB2 CYS    45      54.860  79.950  44.660  1.00  0.00           H  
ATOM   3321  HB3 CYS    45      53.270  80.660  44.270  1.00  0.00           H  
ATOM   3322  HG  CYS    45      53.560  80.620  41.730  1.00  0.00           H  
ATOM   3323  N   ALA    46      51.660  77.520  42.440  1.00  0.00           N  
ATOM   3324  CA  ALA    46      50.570  77.500  41.480  1.00  0.00           C  
ATOM   3325  CB  ALA    46      50.100  76.050  41.330  1.00  0.00           C  
ATOM   3326  C   ALA    46      49.430  78.450  41.820  1.00  0.00           C  
ATOM   3327  O   ALA    46      48.940  79.220  40.990  1.00  0.00           O  
ATOM   3328  H   ALA    46      51.940  76.670  42.910  1.00  0.00           H  
ATOM   3329  HA  ALA    46      51.010  77.800  40.530  1.00  0.00           H  
ATOM   3330  HB1 ALA    46      50.900  75.340  41.130  1.00  0.00           H  
ATOM   3331  HB2 ALA    46      49.690  75.760  42.300  1.00  0.00           H  
ATOM   3332  HB3 ALA    46      49.330  76.160  40.570  1.00  0.00           H  
ATOM   3333  N   ALA    47      48.920  78.260  43.040  1.00  0.00           N  
ATOM   3334  CA  ALA    47      47.820  78.950  43.690  1.00  0.00           C  
ATOM   3335  CB  ALA    47      47.280  77.910  44.670  1.00  0.00           C  
ATOM   3336  C   ALA    47      48.240  80.280  44.290  1.00  0.00           C  
ATOM   3337  O   ALA    47      47.640  80.720  45.270  1.00  0.00           O  
ATOM   3338  H   ALA    47      49.470  77.680  43.660  1.00  0.00           H  
ATOM   3339  HA  ALA    47      47.060  79.120  42.920  1.00  0.00           H  
ATOM   3340  HB1 ALA    47      47.060  77.020  44.070  1.00  0.00           H  
ATOM   3341  HB2 ALA    47      48.050  77.660  45.400  1.00  0.00           H  
ATOM   3342  HB3 ALA    47      46.350  78.250  45.120  1.00  0.00           H  
ATOM   3343  N   TRP    48      49.250  80.970  43.770  1.00  0.00           N  
ATOM   3344  CA  TRP    48      49.820  82.180  44.320  1.00  0.00           C  
ATOM   3345  CB  TRP    48      50.780  82.720  43.260  1.00  0.00           C  
ATOM   3346  CG  TRP    48      50.130  83.010  41.950  1.00  0.00           C  
ATOM   3347  CD1 TRP    48      49.910  82.210  40.880  1.00  0.00           C  
ATOM   3348  NE1 TRP    48      49.220  82.910  39.910  1.00  0.00           N  
ATOM   3349  CE2 TRP    48      49.040  84.220  40.300  1.00  0.00           C  
ATOM   3350  CZ2 TRP    48      48.580  85.380  39.670  1.00  0.00           C  
ATOM   3351  CH2 TRP    48      48.740  86.640  40.260  1.00  0.00           C  
ATOM   3352  CZ3 TRP    48      49.490  86.800  41.440  1.00  0.00           C  
ATOM   3353  CE3 TRP    48      49.840  85.620  42.110  1.00  0.00           C  
ATOM   3354  CD2 TRP    48      49.670  84.340  41.570  1.00  0.00           C  
ATOM   3355  C   TRP    48      48.920  83.320  44.780  1.00  0.00           C  
ATOM   3356  O   TRP    48      49.250  84.060  45.700  1.00  0.00           O  
ATOM   3357  H   TRP    48      49.730  80.630  42.940  1.00  0.00           H  
ATOM   3358  HA  TRP    48      50.420  81.950  45.200  1.00  0.00           H  
ATOM   3359  HB2 TRP    48      51.440  81.850  43.170  1.00  0.00           H  
ATOM   3360  HB3 TRP    48      51.310  83.650  43.460  1.00  0.00           H  
ATOM   3361  HD1 TRP    48      50.290  81.220  40.680  1.00  0.00           H  
ATOM   3362  HE1 TRP    48      49.050  82.530  38.990  1.00  0.00           H  
ATOM   3363  HE3 TRP    48      50.300  85.680  43.090  1.00  0.00           H  
ATOM   3364  HZ2 TRP    48      48.120  85.360  38.700  1.00  0.00           H  
ATOM   3365  HZ3 TRP    48      49.570  87.740  41.960  1.00  0.00           H  
ATOM   3366  HH2 TRP    48      48.260  87.520  39.860  1.00  0.00           H  
ATOM   3367  N   TYR    49      47.800  83.420  44.060  1.00  0.00           N  
ATOM   3368  CA  TYR    49      46.820  84.480  44.200  1.00  0.00           C  
ATOM   3369  CB  TYR    49      45.820  84.520  43.040  1.00  0.00           C  
ATOM   3370  CG  TYR    49      45.210  83.180  42.690  1.00  0.00           C  
ATOM   3371  CD1 TYR    49      45.810  82.310  41.780  1.00  0.00           C  
ATOM   3372  CE1 TYR    49      45.330  81.000  41.680  1.00  0.00           C  
ATOM   3373  CZ  TYR    49      44.360  80.520  42.590  1.00  0.00           C  
ATOM   3374  OH  TYR    49      43.860  79.250  42.600  1.00  0.00           O  
ATOM   3375  CE2 TYR    49      43.650  81.450  43.360  1.00  0.00           C  
ATOM   3376  CD2 TYR    49      44.050  82.790  43.380  1.00  0.00           C  
ATOM   3377  C   TYR    49      46.170  84.440  45.580  1.00  0.00           C  
ATOM   3378  O   TYR    49      45.820  85.500  46.080  1.00  0.00           O  
ATOM   3379  H   TYR    49      47.530  82.650  43.470  1.00  0.00           H  
ATOM   3380  HA  TYR    49      47.240  85.480  44.250  1.00  0.00           H  
ATOM   3381  HB2 TYR    49      46.500  84.900  42.270  1.00  0.00           H  
ATOM   3382  HB3 TYR    49      45.140  85.340  43.250  1.00  0.00           H  
ATOM   3383  HD1 TYR    49      46.700  82.620  41.250  1.00  0.00           H  
ATOM   3384  HD2 TYR    49      43.680  83.500  44.110  1.00  0.00           H  
ATOM   3385  HE1 TYR    49      45.790  80.270  41.040  1.00  0.00           H  
ATOM   3386  HE2 TYR    49      42.850  81.040  43.970  1.00  0.00           H  
ATOM   3387  HH  TYR    49      43.230  78.990  43.280  1.00  0.00           H  
ATOM   3388  N   ILE    50      45.910  83.260  46.140  1.00  0.00           N  
ATOM   3389  CA  ILE    50      45.160  83.020  47.360  1.00  0.00           C  
ATOM   3390  CB  ILE    50      44.180  81.860  47.260  1.00  0.00           C  
ATOM   3391  CG2 ILE    50      44.750  80.510  46.840  1.00  0.00           C  
ATOM   3392  CG1 ILE    50      43.250  81.650  48.460  1.00  0.00           C  
ATOM   3393  CD1 ILE    50      42.460  82.860  48.950  1.00  0.00           C  
ATOM   3394  C   ILE    50      46.190  82.870  48.470  1.00  0.00           C  
ATOM   3395  O   ILE    50      45.890  83.320  49.580  1.00  0.00           O  
ATOM   3396  H   ILE    50      46.260  82.480  45.600  1.00  0.00           H  
ATOM   3397  HA  ILE    50      44.550  83.880  47.610  1.00  0.00           H  
ATOM   3398  HB  ILE    50      43.460  82.120  46.480  1.00  0.00           H  
ATOM   3399 HG12 ILE    50      43.800  81.130  49.250  1.00  0.00           H  
ATOM   3400 HG13 ILE    50      42.490  80.970  48.090  1.00  0.00           H  
ATOM   3401 HG21 ILE    50      45.010  80.630  45.780  1.00  0.00           H  
ATOM   3402 HG22 ILE    50      45.720  80.330  47.310  1.00  0.00           H  
ATOM   3403 HG23 ILE    50      44.170  79.630  47.100  1.00  0.00           H  
ATOM   3404 HD11 ILE    50      42.920  83.330  49.820  1.00  0.00           H  
ATOM   3405 HD12 ILE    50      42.330  83.480  48.060  1.00  0.00           H  
ATOM   3406 HD13 ILE    50      41.410  82.580  49.080  1.00  0.00           H  
ATOM   3407  N   LYS    51      47.360  82.280  48.220  1.00  0.00           N  
ATOM   3408  CA  LYS    51      48.440  82.110  49.170  1.00  0.00           C  
ATOM   3409  CB  LYS    51      49.170  80.850  48.690  1.00  0.00           C  
ATOM   3410  CG  LYS    51      48.490  79.490  48.800  1.00  0.00           C  
ATOM   3411  CD  LYS    51      47.520  79.340  49.970  1.00  0.00           C  
ATOM   3412  CE  LYS    51      47.210  77.860  50.140  1.00  0.00           C  
ATOM   3413  NZ  LYS    51      46.610  77.570  51.450  1.00  0.00           N1+
ATOM   3414  C   LYS    51      49.300  83.350  49.330  1.00  0.00           C  
ATOM   3415  O   LYS    51      50.210  83.420  50.140  1.00  0.00           O  
ATOM   3416  H   LYS    51      47.400  81.680  47.410  1.00  0.00           H  
ATOM   3417  HA  LYS    51      47.890  81.920  50.090  1.00  0.00           H  
ATOM   3418  HB2 LYS    51      49.970  80.810  49.430  1.00  0.00           H  
ATOM   3419  HB3 LYS    51      49.520  80.960  47.670  1.00  0.00           H  
ATOM   3420  HG2 LYS    51      49.280  78.750  48.890  1.00  0.00           H  
ATOM   3421  HG3 LYS    51      47.910  79.410  47.880  1.00  0.00           H  
ATOM   3422  HD2 LYS    51      46.650  79.940  49.720  1.00  0.00           H  
ATOM   3423  HD3 LYS    51      48.000  79.730  50.870  1.00  0.00           H  
ATOM   3424  HE2 LYS    51      48.150  77.320  50.190  1.00  0.00           H  
ATOM   3425  HE3 LYS    51      46.540  77.460  49.370  1.00  0.00           H  
ATOM   3426  HZ1 LYS    51      46.220  76.640  51.550  1.00  0.00           H  
ATOM   3427  HZ2 LYS    51      47.210  77.810  52.220  1.00  0.00           H  
ATOM   3428  HZ3 LYS    51      45.790  78.120  51.670  1.00  0.00           H  
ATOM   3429  N   GLY    52      48.980  84.440  48.610  1.00  0.00           N  
ATOM   3430  CA  GLY    52      49.560  85.760  48.630  1.00  0.00           C  
ATOM   3431  C   GLY    52      50.960  85.940  48.060  1.00  0.00           C  
ATOM   3432  O   GLY    52      51.510  87.040  48.200  1.00  0.00           O  
ATOM   3433  H   GLY    52      48.140  84.430  48.050  1.00  0.00           H  
ATOM   3434  HA2 GLY    52      49.690  86.110  49.660  1.00  0.00           H  
ATOM   3435  HA3 GLY    52      48.850  86.390  48.100  1.00  0.00           H  
ATOM   3436  N   ARG    53      51.310  84.950  47.240  1.00  0.00           N  
ATOM   3437  CA  ARG    53      52.590  84.800  46.580  1.00  0.00           C  
ATOM   3438  CB  ARG    53      52.860  83.310  46.370  1.00  0.00           C  
ATOM   3439  CG  ARG    53      52.680  82.380  47.560  1.00  0.00           C  
ATOM   3440  CD  ARG    53      53.360  82.890  48.830  1.00  0.00           C  
ATOM   3441  NE  ARG    53      54.810  83.000  48.750  1.00  0.00           N  
ATOM   3442  CZ  ARG    53      55.680  82.060  49.150  1.00  0.00           C  
ATOM   3443  NH1 ARG    53      55.290  80.960  49.810  1.00  0.00           N1+
ATOM   3444  NH2 ARG    53      57.000  82.160  48.980  1.00  0.00           N  
ATOM   3445  C   ARG    53      52.650  85.730  45.370  1.00  0.00           C  
ATOM   3446  O   ARG    53      52.830  85.300  44.240  1.00  0.00           O  
ATOM   3447  H   ARG    53      50.580  84.290  47.000  1.00  0.00           H  
ATOM   3448  HA  ARG    53      53.360  85.180  47.250  1.00  0.00           H  
ATOM   3449  HB2 ARG    53      53.820  83.210  45.870  1.00  0.00           H  
ATOM   3450  HB3 ARG    53      52.120  83.000  45.630  1.00  0.00           H  
ATOM   3451  HG2 ARG    53      53.150  81.460  47.220  1.00  0.00           H  
ATOM   3452  HG3 ARG    53      51.590  82.260  47.630  1.00  0.00           H  
ATOM   3453  HD2 ARG    53      53.040  82.330  49.700  1.00  0.00           H  
ATOM   3454  HD3 ARG    53      52.980  83.900  48.980  1.00  0.00           H  
ATOM   3455  HE  ARG    53      55.220  83.820  48.320  1.00  0.00           H  
ATOM   3456 HH11 ARG    53      54.340  80.630  49.730  1.00  0.00           H  
ATOM   3457 HH12 ARG    53      55.990  80.330  50.170  1.00  0.00           H  
ATOM   3458 HH21 ARG    53      57.400  82.920  48.460  1.00  0.00           H  
ATOM   3459 HH22 ARG    53      57.580  81.440  49.410  1.00  0.00           H  
ATOM   3460  N   LEU    54      52.530  87.040  45.590  1.00  0.00           N  
ATOM   3461  CA  LEU    54      52.220  87.990  44.530  1.00  0.00           C  
ATOM   3462  CB  LEU    54      51.410  89.110  45.190  1.00  0.00           C  
ATOM   3463  CG  LEU    54      51.890  89.910  46.390  1.00  0.00           C  
ATOM   3464  CD1 LEU    54      52.760  91.080  45.950  1.00  0.00           C  
ATOM   3465  CD2 LEU    54      50.590  90.380  47.020  1.00  0.00           C  
ATOM   3466  C   LEU    54      53.470  88.520  43.830  1.00  0.00           C  
ATOM   3467  O   LEU    54      53.350  88.950  42.690  1.00  0.00           O  
ATOM   3468  H   LEU    54      52.500  87.320  46.560  1.00  0.00           H  
ATOM   3469  HA  LEU    54      51.640  87.460  43.780  1.00  0.00           H  
ATOM   3470  HB2 LEU    54      50.430  88.730  45.470  1.00  0.00           H  
ATOM   3471  HB3 LEU    54      51.070  89.710  44.350  1.00  0.00           H  
ATOM   3472  HG  LEU    54      52.390  89.220  47.070  1.00  0.00           H  
ATOM   3473 HD11 LEU    54      53.190  91.520  46.850  1.00  0.00           H  
ATOM   3474 HD12 LEU    54      53.570  90.770  45.290  1.00  0.00           H  
ATOM   3475 HD13 LEU    54      52.060  91.750  45.440  1.00  0.00           H  
ATOM   3476 HD21 LEU    54      50.080  89.590  47.570  1.00  0.00           H  
ATOM   3477 HD22 LEU    54      50.890  91.150  47.740  1.00  0.00           H  
ATOM   3478 HD23 LEU    54      49.960  90.850  46.260  1.00  0.00           H  
ATOM   3479  N   ALA    55      54.700  88.340  44.320  1.00  0.00           N  
ATOM   3480  CA  ALA    55      55.940  88.660  43.640  1.00  0.00           C  
ATOM   3481  CB  ALA    55      57.060  88.890  44.650  1.00  0.00           C  
ATOM   3482  C   ALA    55      56.320  87.650  42.560  1.00  0.00           C  
ATOM   3483  O   ALA    55      56.420  88.090  41.420  1.00  0.00           O  
ATOM   3484  H   ALA    55      54.850  88.030  45.270  1.00  0.00           H  
ATOM   3485  HA  ALA    55      55.780  89.580  43.080  1.00  0.00           H  
ATOM   3486  HB1 ALA    55      57.170  88.100  45.390  1.00  0.00           H  
ATOM   3487  HB2 ALA    55      58.010  88.970  44.110  1.00  0.00           H  
ATOM   3488  HB3 ALA    55      56.980  89.880  45.110  1.00  0.00           H  
ATOM   3489  N   PRO    56      56.570  86.370  42.810  1.00  0.00           N  
ATOM   3490  CD  PRO    56      56.680  85.660  44.070  1.00  0.00           C  
ATOM   3491  CG  PRO    56      56.530  84.160  43.860  1.00  0.00           C  
ATOM   3492  CB  PRO    56      57.020  84.050  42.420  1.00  0.00           C  
ATOM   3493  CA  PRO    56      56.700  85.380  41.750  1.00  0.00           C  
ATOM   3494  C   PRO    56      55.540  85.170  40.800  1.00  0.00           C  
ATOM   3495  O   PRO    56      55.740  84.650  39.700  1.00  0.00           O  
ATOM   3496  HA  PRO    56      57.580  85.650  41.160  1.00  0.00           H  
ATOM   3497  HB2 PRO    56      56.630  83.190  41.880  1.00  0.00           H  
ATOM   3498  HB3 PRO    56      58.110  84.070  42.400  1.00  0.00           H  
ATOM   3499  HG2 PRO    56      55.510  83.780  43.930  1.00  0.00           H  
ATOM   3500  HG3 PRO    56      57.240  83.570  44.440  1.00  0.00           H  
ATOM   3501  HD2 PRO    56      55.860  85.900  44.750  1.00  0.00           H  
ATOM   3502  HD3 PRO    56      57.670  85.820  44.500  1.00  0.00           H  
ATOM   3503  N   GLY    57      54.370  85.650  41.250  1.00  0.00           N  
ATOM   3504  CA  GLY    57      53.220  85.880  40.410  1.00  0.00           C  
ATOM   3505  C   GLY    57      53.460  86.780  39.200  1.00  0.00           C  
ATOM   3506  O   GLY    57      53.280  86.480  38.030  1.00  0.00           O  
ATOM   3507  H   GLY    57      54.380  86.050  42.170  1.00  0.00           H  
ATOM   3508  HA2 GLY    57      52.480  86.410  41.010  1.00  0.00           H  
ATOM   3509  HA3 GLY    57      52.690  85.030  39.980  1.00  0.00           H  
ATOM   3510  N   ALA    58      53.930  87.980  39.560  1.00  0.00           N  
ATOM   3511  CA  ALA    58      54.550  88.820  38.550  1.00  0.00           C  
ATOM   3512  CB  ALA    58      54.930  90.120  39.250  1.00  0.00           C  
ATOM   3513  C   ALA    58      55.640  88.160  37.710  1.00  0.00           C  
ATOM   3514  O   ALA    58      55.810  88.590  36.570  1.00  0.00           O  
ATOM   3515  H   ALA    58      53.990  88.260  40.530  1.00  0.00           H  
ATOM   3516  HA  ALA    58      53.710  89.010  37.880  1.00  0.00           H  
ATOM   3517  HB1 ALA    58      55.590  89.930  40.100  1.00  0.00           H  
ATOM   3518  HB2 ALA    58      55.350  90.800  38.500  1.00  0.00           H  
ATOM   3519  HB3 ALA    58      54.060  90.660  39.610  1.00  0.00           H  
ATOM   3520  N   ALA    59      56.420  87.160  38.120  1.00  0.00           N  
ATOM   3521  CA  ALA    59      57.400  86.560  37.230  1.00  0.00           C  
ATOM   3522  CB  ALA    59      58.480  85.810  38.000  1.00  0.00           C  
ATOM   3523  C   ALA    59      56.850  85.780  36.040  1.00  0.00           C  
ATOM   3524  O   ALA    59      57.170  86.150  34.910  1.00  0.00           O  
ATOM   3525  H   ALA    59      56.340  86.850  39.080  1.00  0.00           H  
ATOM   3526  HA  ALA    59      57.910  87.380  36.740  1.00  0.00           H  
ATOM   3527  HB1 ALA    59      58.420  86.260  39.000  1.00  0.00           H  
ATOM   3528  HB2 ALA    59      58.250  84.760  38.210  1.00  0.00           H  
ATOM   3529  HB3 ALA    59      59.480  85.910  37.570  1.00  0.00           H  
ATOM   3530  N   TYR    60      55.910  84.850  36.160  1.00  0.00           N  
ATOM   3531  CA  TYR    60      55.310  84.190  35.020  1.00  0.00           C  
ATOM   3532  CB  TYR    60      54.470  83.000  35.460  1.00  0.00           C  
ATOM   3533  CG  TYR    60      53.040  83.330  35.830  1.00  0.00           C  
ATOM   3534  CD1 TYR    60      52.710  83.760  37.120  1.00  0.00           C  
ATOM   3535  CE1 TYR    60      51.380  83.950  37.530  1.00  0.00           C  
ATOM   3536  CZ  TYR    60      50.300  83.780  36.640  1.00  0.00           C  
ATOM   3537  OH  TYR    60      48.990  83.710  37.020  1.00  0.00           O  
ATOM   3538  CE2 TYR    60      50.640  83.300  35.360  1.00  0.00           C  
ATOM   3539  CD2 TYR    60      51.960  83.060  34.980  1.00  0.00           C  
ATOM   3540  C   TYR    60      54.530  85.130  34.110  1.00  0.00           C  
ATOM   3541  O   TYR    60      54.190  84.700  33.010  1.00  0.00           O  
ATOM   3542  H   TYR    60      55.450  84.620  37.040  1.00  0.00           H  
ATOM   3543  HA  TYR    60      56.150  83.710  34.500  1.00  0.00           H  
ATOM   3544  HB2 TYR    60      54.870  82.390  36.270  1.00  0.00           H  
ATOM   3545  HB3 TYR    60      54.480  82.320  34.610  1.00  0.00           H  
ATOM   3546  HD1 TYR    60      53.410  83.720  37.950  1.00  0.00           H  
ATOM   3547  HD2 TYR    60      52.240  82.570  34.060  1.00  0.00           H  
ATOM   3548  HE1 TYR    60      51.200  84.200  38.560  1.00  0.00           H  
ATOM   3549  HE2 TYR    60      49.820  83.040  34.690  1.00  0.00           H  
ATOM   3550  HH  TYR    60      48.450  83.540  36.250  1.00  0.00           H  
ATOM   3551  N   ALA    61      54.310  86.400  34.480  1.00  0.00           N  
ATOM   3552  CA  ALA    61      53.670  87.480  33.760  1.00  0.00           C  
ATOM   3553  CB  ALA    61      53.060  88.450  34.770  1.00  0.00           C  
ATOM   3554  C   ALA    61      54.670  88.120  32.820  1.00  0.00           C  
ATOM   3555  O   ALA    61      54.670  87.970  31.600  1.00  0.00           O  
ATOM   3556  H   ALA    61      54.590  86.600  35.430  1.00  0.00           H  
ATOM   3557  HA  ALA    61      52.860  87.040  33.170  1.00  0.00           H  
ATOM   3558  HB1 ALA    61      52.960  87.910  35.710  1.00  0.00           H  
ATOM   3559  HB2 ALA    61      53.710  89.330  34.830  1.00  0.00           H  
ATOM   3560  HB3 ALA    61      52.070  88.720  34.410  1.00  0.00           H  
ATOM   3561  N   PHE    62      55.650  88.790  33.420  1.00  0.00           N  
ATOM   3562  CA  PHE    62      56.600  89.680  32.790  1.00  0.00           C  
ATOM   3563  CB  PHE    62      57.090  90.830  33.660  1.00  0.00           C  
ATOM   3564  CG  PHE    62      56.110  91.880  34.110  1.00  0.00           C  
ATOM   3565  CD1 PHE    62      55.950  93.070  33.380  1.00  0.00           C  
ATOM   3566  CE1 PHE    62      55.020  94.030  33.800  1.00  0.00           C  
ATOM   3567  CZ  PHE    62      54.170  93.800  34.890  1.00  0.00           C  
ATOM   3568  CE2 PHE    62      54.340  92.610  35.610  1.00  0.00           C  
ATOM   3569  CD2 PHE    62      55.320  91.670  35.240  1.00  0.00           C  
ATOM   3570  C   PHE    62      57.780  88.890  32.230  1.00  0.00           C  
ATOM   3571  O   PHE    62      58.300  89.270  31.180  1.00  0.00           O  
ATOM   3572  H   PHE    62      55.590  88.980  34.410  1.00  0.00           H  
ATOM   3573  HA  PHE    62      56.080  90.050  31.910  1.00  0.00           H  
ATOM   3574  HB2 PHE    62      57.870  91.330  33.080  1.00  0.00           H  
ATOM   3575  HB3 PHE    62      57.580  90.440  34.560  1.00  0.00           H  
ATOM   3576  HD1 PHE    62      56.520  93.300  32.490  1.00  0.00           H  
ATOM   3577  HD2 PHE    62      55.480  90.790  35.850  1.00  0.00           H  
ATOM   3578  HE1 PHE    62      54.720  94.850  33.180  1.00  0.00           H  
ATOM   3579  HE2 PHE    62      53.630  92.390  36.390  1.00  0.00           H  
ATOM   3580  HZ  PHE    62      53.270  94.320  35.170  1.00  0.00           H  
ATOM   3581  N   TYR    63      58.110  87.720  32.780  1.00  0.00           N  
ATOM   3582  CA  TYR    63      59.070  86.850  32.140  1.00  0.00           C  
ATOM   3583  CB  TYR    63      59.870  86.020  33.140  1.00  0.00           C  
ATOM   3584  CG  TYR    63      61.220  85.540  32.660  1.00  0.00           C  
ATOM   3585  CD1 TYR    63      61.270  84.240  32.150  1.00  0.00           C  
ATOM   3586  CE1 TYR    63      62.500  83.780  31.660  1.00  0.00           C  
ATOM   3587  CZ  TYR    63      63.660  84.580  31.740  1.00  0.00           C  
ATOM   3588  OH  TYR    63      64.820  84.140  31.160  1.00  0.00           O  
ATOM   3589  CE2 TYR    63      63.560  85.900  32.210  1.00  0.00           C  
ATOM   3590  CD2 TYR    63      62.330  86.390  32.670  1.00  0.00           C  
ATOM   3591  C   TYR    63      58.400  85.950  31.110  1.00  0.00           C  
ATOM   3592  O   TYR    63      59.060  85.440  30.200  1.00  0.00           O  
ATOM   3593  H   TYR    63      57.590  87.380  33.580  1.00  0.00           H  
ATOM   3594  HA  TYR    63      59.840  87.470  31.690  1.00  0.00           H  
ATOM   3595  HB2 TYR    63      59.220  85.250  33.530  1.00  0.00           H  
ATOM   3596  HB3 TYR    63      60.050  86.650  34.010  1.00  0.00           H  
ATOM   3597  HD1 TYR    63      60.390  83.630  32.050  1.00  0.00           H  
ATOM   3598  HD2 TYR    63      62.230  87.420  32.990  1.00  0.00           H  
ATOM   3599  HE1 TYR    63      62.560  82.770  31.290  1.00  0.00           H  
ATOM   3600  HE2 TYR    63      64.420  86.550  32.320  1.00  0.00           H  
ATOM   3601  HH  TYR    63      65.350  84.900  30.900  1.00  0.00           H  
ATOM   3602  N   GLY    64      57.090  85.720  31.210  1.00  0.00           N  
ATOM   3603  CA  GLY    64      56.270  85.080  30.190  1.00  0.00           C  
ATOM   3604  C   GLY    64      56.360  85.640  28.780  1.00  0.00           C  
ATOM   3605  O   GLY    64      55.930  84.960  27.840  1.00  0.00           O  
ATOM   3606  H   GLY    64      56.680  86.100  32.050  1.00  0.00           H  
ATOM   3607  HA2 GLY    64      55.260  84.950  30.570  1.00  0.00           H  
ATOM   3608  HA3 GLY    64      56.710  84.090  30.070  1.00  0.00           H  
ATOM   3609  N   VAL    65      56.950  86.820  28.590  1.00  0.00           N  
ATOM   3610  CA  VAL    65      57.120  87.500  27.330  1.00  0.00           C  
ATOM   3611  CB  VAL    65      56.730  88.960  27.520  1.00  0.00           C  
ATOM   3612  CG1 VAL    65      56.590  89.560  26.120  1.00  0.00           C  
ATOM   3613  CG2 VAL    65      55.340  89.020  28.140  1.00  0.00           C  
ATOM   3614  C   VAL    65      58.550  87.350  26.820  1.00  0.00           C  
ATOM   3615  O   VAL    65      58.790  87.310  25.610  1.00  0.00           O  
ATOM   3616  H   VAL    65      57.280  87.250  29.440  1.00  0.00           H  
ATOM   3617  HA  VAL    65      56.410  86.980  26.690  1.00  0.00           H  
ATOM   3618  HB  VAL    65      57.430  89.570  28.090  1.00  0.00           H  
ATOM   3619 HG11 VAL    65      57.560  89.810  25.710  1.00  0.00           H  
ATOM   3620 HG12 VAL    65      55.970  88.960  25.450  1.00  0.00           H  
ATOM   3621 HG13 VAL    65      56.090  90.530  26.080  1.00  0.00           H  
ATOM   3622 HG21 VAL    65      54.700  88.170  27.910  1.00  0.00           H  
ATOM   3623 HG22 VAL    65      55.460  89.210  29.210  1.00  0.00           H  
ATOM   3624 HG23 VAL    65      54.770  89.870  27.760  1.00  0.00           H  
ATOM   3625  N   TRP    66      59.560  87.240  27.680  1.00  0.00           N  
ATOM   3626  CA  TRP    66      60.960  87.080  27.340  1.00  0.00           C  
ATOM   3627  CB  TRP    66      61.780  86.870  28.610  1.00  0.00           C  
ATOM   3628  CG  TRP    66      63.240  86.570  28.420  1.00  0.00           C  
ATOM   3629  CD1 TRP    66      63.770  85.340  28.220  1.00  0.00           C  
ATOM   3630  NE1 TRP    66      65.110  85.470  27.940  1.00  0.00           N  
ATOM   3631  CE2 TRP    66      65.470  86.800  27.840  1.00  0.00           C  
ATOM   3632  CZ2 TRP    66      66.700  87.400  27.520  1.00  0.00           C  
ATOM   3633  CH2 TRP    66      66.730  88.800  27.610  1.00  0.00           C  
ATOM   3634  CZ3 TRP    66      65.590  89.550  27.880  1.00  0.00           C  
ATOM   3635  CE3 TRP    66      64.370  88.940  28.180  1.00  0.00           C  
ATOM   3636  CD2 TRP    66      64.310  87.530  28.200  1.00  0.00           C  
ATOM   3637  C   TRP    66      61.270  86.010  26.290  1.00  0.00           C  
ATOM   3638  O   TRP    66      62.080  86.320  25.420  1.00  0.00           O  
ATOM   3639  H   TRP    66      59.390  87.070  28.660  1.00  0.00           H  
ATOM   3640  HA  TRP    66      61.270  88.060  26.960  1.00  0.00           H  
ATOM   3641  HB2 TRP    66      61.360  85.960  29.040  1.00  0.00           H  
ATOM   3642  HB3 TRP    66      61.670  87.670  29.340  1.00  0.00           H  
ATOM   3643  HD1 TRP    66      63.210  84.420  28.280  1.00  0.00           H  
ATOM   3644  HE1 TRP    66      65.780  84.750  27.720  1.00  0.00           H  
ATOM   3645  HE3 TRP    66      63.500  89.510  28.480  1.00  0.00           H  
ATOM   3646  HZ2 TRP    66      67.610  86.890  27.260  1.00  0.00           H  
ATOM   3647  HZ3 TRP    66      65.790  90.610  27.900  1.00  0.00           H  
ATOM   3648  HH2 TRP    66      67.670  89.330  27.510  1.00  0.00           H  
ATOM   3649  N   PRO    67      60.600  84.860  26.280  1.00  0.00           N  
ATOM   3650  CD  PRO    67      59.790  84.150  27.240  1.00  0.00           C  
ATOM   3651  CG  PRO    67      59.620  82.740  26.690  1.00  0.00           C  
ATOM   3652  CB  PRO    67      59.850  82.820  25.180  1.00  0.00           C  
ATOM   3653  CA  PRO    67      60.820  83.990  25.140  1.00  0.00           C  
ATOM   3654  C   PRO    67      60.690  84.660  23.770  1.00  0.00           C  
ATOM   3655  O   PRO    67      61.530  84.510  22.890  1.00  0.00           O  
ATOM   3656  HA  PRO    67      61.810  83.550  25.260  1.00  0.00           H  
ATOM   3657  HB2 PRO    67      58.940  83.060  24.630  1.00  0.00           H  
ATOM   3658  HB3 PRO    67      60.250  81.880  24.810  1.00  0.00           H  
ATOM   3659  HG2 PRO    67      58.640  82.370  27.000  1.00  0.00           H  
ATOM   3660  HG3 PRO    67      60.420  82.140  27.140  1.00  0.00           H  
ATOM   3661  HD2 PRO    67      58.780  84.580  27.200  1.00  0.00           H  
ATOM   3662  HD3 PRO    67      60.130  84.070  28.270  1.00  0.00           H  
ATOM   3663  N   LEU    68      59.680  85.500  23.540  1.00  0.00           N  
ATOM   3664  CA  LEU    68      59.380  86.040  22.230  1.00  0.00           C  
ATOM   3665  CB  LEU    68      57.880  86.290  22.120  1.00  0.00           C  
ATOM   3666  CG  LEU    68      57.270  86.120  20.730  1.00  0.00           C  
ATOM   3667  CD1 LEU    68      55.840  86.640  20.650  1.00  0.00           C  
ATOM   3668  CD2 LEU    68      58.000  86.760  19.560  1.00  0.00           C  
ATOM   3669  C   LEU    68      60.220  87.300  22.070  1.00  0.00           C  
ATOM   3670  O   LEU    68      60.880  87.450  21.050  1.00  0.00           O  
ATOM   3671  H   LEU    68      59.170  85.870  24.330  1.00  0.00           H  
ATOM   3672  HA  LEU    68      59.670  85.360  21.430  1.00  0.00           H  
ATOM   3673  HB2 LEU    68      57.670  87.330  22.380  1.00  0.00           H  
ATOM   3674  HB3 LEU    68      57.260  85.770  22.850  1.00  0.00           H  
ATOM   3675  HG  LEU    68      57.240  85.040  20.610  1.00  0.00           H  
ATOM   3676 HD11 LEU    68      55.360  86.380  19.710  1.00  0.00           H  
ATOM   3677 HD12 LEU    68      55.270  86.290  21.510  1.00  0.00           H  
ATOM   3678 HD13 LEU    68      55.840  87.710  20.850  1.00  0.00           H  
ATOM   3679 HD21 LEU    68      57.660  86.290  18.630  1.00  0.00           H  
ATOM   3680 HD22 LEU    68      57.730  87.820  19.560  1.00  0.00           H  
ATOM   3681 HD23 LEU    68      59.070  86.520  19.580  1.00  0.00           H  
ATOM   3682  N   LEU    69      60.140  88.180  23.070  1.00  0.00           N  
ATOM   3683  CA  LEU    69      60.820  89.460  23.050  1.00  0.00           C  
ATOM   3684  CB  LEU    69      60.550  90.090  24.410  1.00  0.00           C  
ATOM   3685  CG  LEU    69      60.990  91.530  24.650  1.00  0.00           C  
ATOM   3686  CD1 LEU    69      60.230  92.530  23.800  1.00  0.00           C  
ATOM   3687  CD2 LEU    69      60.750  91.800  26.130  1.00  0.00           C  
ATOM   3688  C   LEU    69      62.300  89.440  22.690  1.00  0.00           C  
ATOM   3689  O   LEU    69      62.730  90.330  21.970  1.00  0.00           O  
ATOM   3690  H   LEU    69      59.580  87.980  23.880  1.00  0.00           H  
ATOM   3691  HA  LEU    69      60.310  90.050  22.280  1.00  0.00           H  
ATOM   3692  HB2 LEU    69      61.130  89.550  25.170  1.00  0.00           H  
ATOM   3693  HB3 LEU    69      59.530  89.930  24.750  1.00  0.00           H  
ATOM   3694  HG  LEU    69      62.070  91.700  24.570  1.00  0.00           H  
ATOM   3695 HD11 LEU    69      59.190  92.680  24.100  1.00  0.00           H  
ATOM   3696 HD12 LEU    69      60.800  93.460  23.850  1.00  0.00           H  
ATOM   3697 HD13 LEU    69      60.130  92.220  22.760  1.00  0.00           H  
ATOM   3698 HD21 LEU    69      59.780  91.390  26.400  1.00  0.00           H  
ATOM   3699 HD22 LEU    69      61.600  91.480  26.730  1.00  0.00           H  
ATOM   3700 HD23 LEU    69      60.750  92.890  26.220  1.00  0.00           H  
ATOM   3701  N   LEU    70      63.000  88.390  23.120  1.00  0.00           N  
ATOM   3702  CA  LEU    70      64.400  88.150  22.790  1.00  0.00           C  
ATOM   3703  CB  LEU    70      64.920  86.960  23.590  1.00  0.00           C  
ATOM   3704  CG  LEU    70      66.430  86.780  23.400  1.00  0.00           C  
ATOM   3705  CD1 LEU    70      67.340  88.000  23.570  1.00  0.00           C  
ATOM   3706  CD2 LEU    70      66.900  85.720  24.390  1.00  0.00           C  
ATOM   3707  C   LEU    70      64.630  88.060  21.290  1.00  0.00           C  
ATOM   3708  O   LEU    70      65.530  88.670  20.700  1.00  0.00           O  
ATOM   3709  H   LEU    70      62.580  87.690  23.720  1.00  0.00           H  
ATOM   3710  HA  LEU    70      64.930  89.040  23.140  1.00  0.00           H  
ATOM   3711  HB2 LEU    70      64.410  86.030  23.370  1.00  0.00           H  
ATOM   3712  HB3 LEU    70      64.740  87.090  24.660  1.00  0.00           H  
ATOM   3713  HG  LEU    70      66.530  86.390  22.390  1.00  0.00           H  
ATOM   3714 HD11 LEU    70      68.370  87.670  23.670  1.00  0.00           H  
ATOM   3715 HD12 LEU    70      67.300  88.660  22.710  1.00  0.00           H  
ATOM   3716 HD13 LEU    70      66.970  88.510  24.460  1.00  0.00           H  
ATOM   3717 HD21 LEU    70      66.500  84.730  24.170  1.00  0.00           H  
ATOM   3718 HD22 LEU    70      67.940  85.430  24.300  1.00  0.00           H  
ATOM   3719 HD23 LEU    70      66.690  85.990  25.430  1.00  0.00           H  
ATOM   3720  N   LEU    71      63.730  87.440  20.520  1.00  0.00           N  
ATOM   3721  CA  LEU    71      63.810  87.310  19.080  1.00  0.00           C  
ATOM   3722  CB  LEU    71      63.380  85.890  18.730  1.00  0.00           C  
ATOM   3723  CG  LEU    71      64.260  84.690  19.090  1.00  0.00           C  
ATOM   3724  CD1 LEU    71      65.610  84.940  18.430  1.00  0.00           C  
ATOM   3725  CD2 LEU    71      64.440  84.560  20.600  1.00  0.00           C  
ATOM   3726  C   LEU    71      63.010  88.320  18.270  1.00  0.00           C  
ATOM   3727  O   LEU    71      63.140  88.360  17.050  1.00  0.00           O  
ATOM   3728  H   LEU    71      62.850  87.230  20.970  1.00  0.00           H  
ATOM   3729  HA  LEU    71      64.860  87.320  18.800  1.00  0.00           H  
ATOM   3730  HB2 LEU    71      63.000  85.890  17.710  1.00  0.00           H  
ATOM   3731  HB3 LEU    71      62.450  85.610  19.220  1.00  0.00           H  
ATOM   3732  HG  LEU    71      63.730  83.840  18.660  1.00  0.00           H  
ATOM   3733 HD11 LEU    71      66.300  84.120  18.660  1.00  0.00           H  
ATOM   3734 HD12 LEU    71      65.520  85.260  17.390  1.00  0.00           H  
ATOM   3735 HD13 LEU    71      66.170  85.670  19.010  1.00  0.00           H  
ATOM   3736 HD21 LEU    71      64.990  85.360  21.090  1.00  0.00           H  
ATOM   3737 HD22 LEU    71      63.510  84.350  21.120  1.00  0.00           H  
ATOM   3738 HD23 LEU    71      65.040  83.650  20.680  1.00  0.00           H  
ATOM   3739  N   LEU    72      62.390  89.310  18.920  1.00  0.00           N  
ATOM   3740  CA  LEU    72      61.960  90.570  18.340  1.00  0.00           C  
ATOM   3741  CB  LEU    72      60.810  91.270  19.060  1.00  0.00           C  
ATOM   3742  CG  LEU    72      59.550  90.400  19.080  1.00  0.00           C  
ATOM   3743  CD1 LEU    72      58.530  91.130  19.940  1.00  0.00           C  
ATOM   3744  CD2 LEU    72      58.910  90.310  17.700  1.00  0.00           C  
ATOM   3745  C   LEU    72      63.080  91.600  18.240  1.00  0.00           C  
ATOM   3746  O   LEU    72      63.130  92.420  17.330  1.00  0.00           O  
ATOM   3747  H   LEU    72      62.110  89.030  19.850  1.00  0.00           H  
ATOM   3748  HA  LEU    72      61.650  90.310  17.330  1.00  0.00           H  
ATOM   3749  HB2 LEU    72      60.550  92.150  18.480  1.00  0.00           H  
ATOM   3750  HB3 LEU    72      61.220  91.450  20.060  1.00  0.00           H  
ATOM   3751  HG  LEU    72      59.770  89.440  19.540  1.00  0.00           H  
ATOM   3752 HD11 LEU    72      58.960  91.430  20.890  1.00  0.00           H  
ATOM   3753 HD12 LEU    72      58.100  91.990  19.430  1.00  0.00           H  
ATOM   3754 HD13 LEU    72      57.760  90.430  20.270  1.00  0.00           H  
ATOM   3755 HD21 LEU    72      59.550  89.900  16.920  1.00  0.00           H  
ATOM   3756 HD22 LEU    72      57.940  89.810  17.780  1.00  0.00           H  
ATOM   3757 HD23 LEU    72      58.800  91.340  17.360  1.00  0.00           H  
ATOM   3758  N   LEU    73      64.060  91.470  19.140  1.00  0.00           N  
ATOM   3759  CA  LEU    73      65.300  92.220  19.140  1.00  0.00           C  
ATOM   3760  CB  LEU    73      65.960  92.100  20.510  1.00  0.00           C  
ATOM   3761  CG  LEU    73      65.140  92.730  21.630  1.00  0.00           C  
ATOM   3762  CD1 LEU    73      65.840  92.370  22.940  1.00  0.00           C  
ATOM   3763  CD2 LEU    73      65.110  94.260  21.540  1.00  0.00           C  
ATOM   3764  C   LEU    73      66.250  91.900  17.990  1.00  0.00           C  
ATOM   3765  O   LEU    73      66.880  92.820  17.460  1.00  0.00           O  
ATOM   3766  H   LEU    73      63.930  90.790  19.870  1.00  0.00           H  
ATOM   3767  HA  LEU    73      64.920  93.210  18.910  1.00  0.00           H  
ATOM   3768  HB2 LEU    73      66.890  92.660  20.440  1.00  0.00           H  
ATOM   3769  HB3 LEU    73      66.140  91.040  20.670  1.00  0.00           H  
ATOM   3770  HG  LEU    73      64.110  92.390  21.590  1.00  0.00           H  
ATOM   3771 HD11 LEU    73      65.580  91.340  23.190  1.00  0.00           H  
ATOM   3772 HD12 LEU    73      66.930  92.460  22.890  1.00  0.00           H  
ATOM   3773 HD13 LEU    73      65.580  93.120  23.680  1.00  0.00           H  
ATOM   3774 HD21 LEU    73      64.530  94.610  22.390  1.00  0.00           H  
ATOM   3775 HD22 LEU    73      66.060  94.770  21.670  1.00  0.00           H  
ATOM   3776 HD23 LEU    73      64.610  94.560  20.620  1.00  0.00           H  
ATOM   3777  N   ALA    74      66.210  90.670  17.470  1.00  0.00           N  
ATOM   3778  CA  ALA    74      66.850  90.380  16.200  1.00  0.00           C  
ATOM   3779  CB  ALA    74      67.250  88.910  16.250  1.00  0.00           C  
ATOM   3780  C   ALA    74      66.000  90.670  14.970  1.00  0.00           C  
ATOM   3781  O   ALA    74      66.510  90.510  13.860  1.00  0.00           O  
ATOM   3782  H   ALA    74      65.730  89.920  17.950  1.00  0.00           H  
ATOM   3783  HA  ALA    74      67.710  91.030  16.010  1.00  0.00           H  
ATOM   3784  HB1 ALA    74      66.320  88.360  16.320  1.00  0.00           H  
ATOM   3785  HB2 ALA    74      67.790  88.520  15.390  1.00  0.00           H  
ATOM   3786  HB3 ALA    74      67.820  88.790  17.180  1.00  0.00           H  
ATOM   3787  N   LEU    75      64.780  91.210  15.010  1.00  0.00           N  
ATOM   3788  CA  LEU    75      64.000  91.540  13.830  1.00  0.00           C  
ATOM   3789  CB  LEU    75      62.530  91.220  14.050  1.00  0.00           C  
ATOM   3790  CG  LEU    75      61.680  91.370  12.800  1.00  0.00           C  
ATOM   3791  CD1 LEU    75      61.780  90.110  11.950  1.00  0.00           C  
ATOM   3792  CD2 LEU    75      60.250  91.480  13.310  1.00  0.00           C  
ATOM   3793  C   LEU    75      64.230  93.010  13.500  1.00  0.00           C  
ATOM   3794  O   LEU    75      63.860  93.810  14.350  1.00  0.00           O  
ATOM   3795  H   LEU    75      64.280  91.350  15.870  1.00  0.00           H  
ATOM   3796  HA  LEU    75      64.370  90.980  12.970  1.00  0.00           H  
ATOM   3797  HB2 LEU    75      62.110  91.930  14.770  1.00  0.00           H  
ATOM   3798  HB3 LEU    75      62.420  90.220  14.490  1.00  0.00           H  
ATOM   3799  HG  LEU    75      61.970  92.210  12.160  1.00  0.00           H  
ATOM   3800 HD11 LEU    75      62.830  89.850  11.810  1.00  0.00           H  
ATOM   3801 HD12 LEU    75      61.360  89.220  12.430  1.00  0.00           H  
ATOM   3802 HD13 LEU    75      61.190  90.390  11.080  1.00  0.00           H  
ATOM   3803 HD21 LEU    75      59.550  91.250  12.510  1.00  0.00           H  
ATOM   3804 HD22 LEU    75      60.040  90.660  14.000  1.00  0.00           H  
ATOM   3805 HD23 LEU    75      60.020  92.480  13.690  1.00  0.00           H  
ATOM   3806  N   PRO    76      64.700  93.420  12.320  1.00  0.00           N  
ATOM   3807  CD  PRO    76      65.290  92.550  11.310  1.00  0.00           C  
ATOM   3808  CG  PRO    76      65.700  93.400  10.110  1.00  0.00           C  
ATOM   3809  CB  PRO    76      65.860  94.770  10.780  1.00  0.00           C  
ATOM   3810  CA  PRO    76      64.980  94.810  12.020  1.00  0.00           C  
ATOM   3811  C   PRO    76      63.680  95.580  11.860  1.00  0.00           C  
ATOM   3812  O   PRO    76      62.700  94.970  11.460  1.00  0.00           O  
ATOM   3813  HA  PRO    76      65.440  95.290  12.880  1.00  0.00           H  
ATOM   3814  HB2 PRO    76      65.710  95.480   9.970  1.00  0.00           H  
ATOM   3815  HB3 PRO    76      66.880  94.930  11.120  1.00  0.00           H  
ATOM   3816  HG2 PRO    76      64.920  93.470   9.360  1.00  0.00           H  
ATOM   3817  HG3 PRO    76      66.650  93.070   9.700  1.00  0.00           H  
ATOM   3818  HD2 PRO    76      64.580  91.850  10.870  1.00  0.00           H  
ATOM   3819  HD3 PRO    76      66.130  92.020  11.760  1.00  0.00           H  
ATOM   3820  N   PRO    77      63.630  96.910  12.020  1.00  0.00           N  
ATOM   3821  CD  PRO    77      64.770  97.800  12.110  1.00  0.00           C  
ATOM   3822  CG  PRO    77      64.290  99.230  12.380  1.00  0.00           C  
ATOM   3823  CB  PRO    77      62.940  98.860  13.000  1.00  0.00           C  
ATOM   3824  CA  PRO    77      62.400  97.630  12.270  1.00  0.00           C  
ATOM   3825  C   PRO    77      61.700  98.000  10.980  1.00  0.00           C  
ATOM   3826  O   PRO    77      60.590  98.540  10.960  1.00  0.00           O  
ATOM   3827  HA  PRO    77      61.800  96.970  12.900  1.00  0.00           H  
ATOM   3828  HB2 PRO    77      62.270  99.720  12.940  1.00  0.00           H  
ATOM   3829  HB3 PRO    77      63.150  98.630  14.040  1.00  0.00           H  
ATOM   3830  HG2 PRO    77      64.210  99.620  11.370  1.00  0.00           H  
ATOM   3831  HG3 PRO    77      64.950  99.780  13.040  1.00  0.00           H  
ATOM   3832  HD2 PRO    77      65.330  97.680  11.190  1.00  0.00           H  
ATOM   3833  HD3 PRO    77      65.380  97.460  12.940  1.00  0.00           H  
ATOM   3834  N   ARG    78      62.340  97.700   9.840  1.00  0.00           N  
ATOM   3835  CA  ARG    78      61.550  97.770   8.630  1.00  0.00           C  
ATOM   3836  CB  ARG    78      62.470  98.340   7.550  1.00  0.00           C  
ATOM   3837  CG  ARG    78      62.990  99.750   7.790  1.00  0.00           C  
ATOM   3838  CD  ARG    78      61.840 100.720   7.560  1.00  0.00           C  
ATOM   3839  NE  ARG    78      62.250 102.120   7.710  1.00  0.00           N  
ATOM   3840  CZ  ARG    78      62.730 102.870   6.700  1.00  0.00           C  
ATOM   3841  NH1 ARG    78      62.750 102.440   5.430  1.00  0.00           N1+
ATOM   3842  NH2 ARG    78      63.210 104.110   6.850  1.00  0.00           N  
ATOM   3843  C   ARG    78      60.850  96.480   8.230  1.00  0.00           C  
ATOM   3844  O   ARG    78      60.010  96.540   7.330  1.00  0.00           O  
ATOM   3845  H   ARG    78      63.250  97.290   9.770  1.00  0.00           H  
ATOM   3846  HA  ARG    78      60.750  98.500   8.750  1.00  0.00           H  
ATOM   3847  HB2 ARG    78      61.990  98.360   6.580  1.00  0.00           H  
ATOM   3848  HB3 ARG    78      63.210  97.530   7.490  1.00  0.00           H  
ATOM   3849  HG2 ARG    78      63.850  99.830   7.130  1.00  0.00           H  
ATOM   3850  HG3 ARG    78      63.420  99.900   8.790  1.00  0.00           H  
ATOM   3851  HD2 ARG    78      61.090 100.540   8.330  1.00  0.00           H  
ATOM   3852  HD3 ARG    78      61.310 100.590   6.620  1.00  0.00           H  
ATOM   3853  HE  ARG    78      62.100 102.590   8.580  1.00  0.00           H  
ATOM   3854 HH11 ARG    78      62.310 101.580   5.110  1.00  0.00           H  
ATOM   3855 HH12 ARG    78      63.090 103.040   4.690  1.00  0.00           H  
ATOM   3856 HH21 ARG    78      63.300 104.620   7.710  1.00  0.00           H  
ATOM   3857 HH22 ARG    78      63.410 104.630   6.000  1.00  0.00           H  
ATOM   3858  N   ALA    79      61.230  95.360   8.860  1.00  0.00           N  
ATOM   3859  CA  ALA    79      60.740  94.010   8.640  1.00  0.00           C  
ATOM   3860  CB  ALA    79      61.780  92.980   9.050  1.00  0.00           C  
ATOM   3861  C   ALA    79      59.410  93.860   9.370  1.00  0.00           C  
ATOM   3862  O   ALA    79      58.940  92.740   9.540  1.00  0.00           O  
ATOM   3863  H   ALA    79      61.980  95.320   9.530  1.00  0.00           H  
ATOM   3864  HA  ALA    79      60.390  93.870   7.620  1.00  0.00           H  
ATOM   3865  HB1 ALA    79      62.800  93.150   8.700  1.00  0.00           H  
ATOM   3866  HB2 ALA    79      61.770  93.010  10.140  1.00  0.00           H  
ATOM   3867  HB3 ALA    79      61.460  91.990   8.720  1.00  0.00           H  
ATOM   3868  N   TYR    80      58.800  94.860  10.010  1.00  0.00           N  
ATOM   3869  CA  TYR    80      57.570  94.660  10.750  1.00  0.00           C  
ATOM   3870  CB  TYR    80      57.530  95.630  11.930  1.00  0.00           C  
ATOM   3871  CG  TYR    80      58.340  95.150  13.100  1.00  0.00           C  
ATOM   3872  CD1 TYR    80      57.740  94.910  14.350  1.00  0.00           C  
ATOM   3873  CE1 TYR    80      58.510  94.560  15.470  1.00  0.00           C  
ATOM   3874  CZ  TYR    80      59.910  94.480  15.390  1.00  0.00           C  
ATOM   3875  OH  TYR    80      60.710  93.930  16.350  1.00  0.00           O  
ATOM   3876  CE2 TYR    80      60.530  94.770  14.160  1.00  0.00           C  
ATOM   3877  CD2 TYR    80      59.740  95.060  13.050  1.00  0.00           C  
ATOM   3878  C   TYR    80      56.290  94.700   9.930  1.00  0.00           C  
ATOM   3879  O   TYR    80      55.320  94.040  10.300  1.00  0.00           O  
ATOM   3880  H   TYR    80      59.080  95.800   9.810  1.00  0.00           H  
ATOM   3881  HA  TYR    80      57.530  93.650  11.160  1.00  0.00           H  
ATOM   3882  HB2 TYR    80      56.530  95.680  12.360  1.00  0.00           H  
ATOM   3883  HB3 TYR    80      57.890  96.620  11.660  1.00  0.00           H  
ATOM   3884  HD1 TYR    80      56.670  95.030  14.400  1.00  0.00           H  
ATOM   3885  HD2 TYR    80      60.180  95.390  12.120  1.00  0.00           H  
ATOM   3886  HE1 TYR    80      58.050  94.310  16.410  1.00  0.00           H  
ATOM   3887  HE2 TYR    80      61.610  94.790  14.160  1.00  0.00           H  
ATOM   3888  HH  TYR    80      61.630  93.840  16.080  1.00  0.00           H  
ATOM   3889  N   ALA    81      56.170  95.570   8.920  1.00  0.00           N  
ATOM   3890  CA  ALA    81      55.060  95.760   8.010  1.00  0.00           C  
ATOM   3891  CB  ALA    81      54.290  97.030   8.390  1.00  0.00           C  
ATOM   3892  C   ALA    81      55.500  95.900   6.560  1.00  0.00           C  
ATOM   3893  OC1 ALA    81      55.920  97.000   6.120  1.00  0.00           O  
ATOM   3894  OC2 ALA    81      55.380  94.890   5.840  1.00  0.00           O1-
ATOM   3895  H   ALA    81      56.930  96.220   8.810  1.00  0.00           H  
ATOM   3896  HA  ALA    81      54.370  94.910   7.960  1.00  0.00           H  
ATOM   3897  HB1 ALA    81      54.910  97.890   8.170  1.00  0.00           H  
ATOM   3898  HB2 ALA    81      53.400  96.980   7.760  1.00  0.00           H  
ATOM   3899  HB3 ALA    81      54.050  97.000   9.450  1.00  0.00           H  
TER    3900      ALA    81 
ATOM   3901  N   ALA    19      54.330  88.430  10.420  1.00  0.00           N1+
ATOM   3902  CA  ALA    19      53.500  87.330  10.940  1.00  0.00           C  
ATOM   3903  CB  ALA    19      52.210  87.210  10.130  1.00  0.00           C  
ATOM   3904  C   ALA    19      54.280  86.020  11.010  1.00  0.00           C  
ATOM   3905  O   ALA    19      54.550  85.670  12.160  1.00  0.00           O  
ATOM   3906  H1  ALA    19      53.840  89.310  10.490  1.00  0.00           H  
ATOM   3907  H2  ALA    19      55.160  88.620  10.960  1.00  0.00           H  
ATOM   3908  H3  ALA    19      54.560  88.200   9.470  1.00  0.00           H  
ATOM   3909  HA  ALA    19      53.240  87.590  11.960  1.00  0.00           H  
ATOM   3910  HB1 ALA    19      52.470  86.790   9.160  1.00  0.00           H  
ATOM   3911  HB2 ALA    19      51.580  86.490  10.660  1.00  0.00           H  
ATOM   3912  HB3 ALA    19      51.670  88.150  10.150  1.00  0.00           H  
ATOM   3913  N   LEU    20      54.660  85.410   9.890  1.00  0.00           N  
ATOM   3914  CA  LEU    20      55.140  84.040   9.840  1.00  0.00           C  
ATOM   3915  CB  LEU    20      55.190  83.450   8.430  1.00  0.00           C  
ATOM   3916  CG  LEU    20      53.880  83.650   7.680  1.00  0.00           C  
ATOM   3917  CD1 LEU    20      53.960  83.160   6.230  1.00  0.00           C  
ATOM   3918  CD2 LEU    20      52.570  83.210   8.340  1.00  0.00           C  
ATOM   3919  C   LEU    20      56.420  83.800  10.610  1.00  0.00           C  
ATOM   3920  O   LEU    20      56.480  82.830  11.360  1.00  0.00           O  
ATOM   3921  H   LEU    20      54.460  85.780   8.970  1.00  0.00           H  
ATOM   3922  HA  LEU    20      54.430  83.440  10.400  1.00  0.00           H  
ATOM   3923  HB2 LEU    20      55.300  82.370   8.450  1.00  0.00           H  
ATOM   3924  HB3 LEU    20      56.010  83.910   7.870  1.00  0.00           H  
ATOM   3925  HG  LEU    20      53.750  84.720   7.540  1.00  0.00           H  
ATOM   3926 HD11 LEU    20      52.980  83.260   5.750  1.00  0.00           H  
ATOM   3927 HD12 LEU    20      54.660  83.760   5.660  1.00  0.00           H  
ATOM   3928 HD13 LEU    20      54.270  82.110   6.280  1.00  0.00           H  
ATOM   3929 HD21 LEU    20      52.690  82.140   8.510  1.00  0.00           H  
ATOM   3930 HD22 LEU    20      52.490  83.790   9.270  1.00  0.00           H  
ATOM   3931 HD23 LEU    20      51.740  83.360   7.650  1.00  0.00           H  
ATOM   3932  N   GLU    21      57.420  84.640  10.310  1.00  0.00           N  
ATOM   3933  CA  GLU    21      58.720  84.600  10.940  1.00  0.00           C  
ATOM   3934  CB  GLU    21      59.790  85.480  10.290  1.00  0.00           C  
ATOM   3935  CG  GLU    21      59.920  85.340   8.780  1.00  0.00           C  
ATOM   3936  CD  GLU    21      58.920  86.110   7.920  1.00  0.00           C  
ATOM   3937  OE1 GLU    21      59.180  86.280   6.710  1.00  0.00           O  
ATOM   3938  OE2 GLU    21      57.850  86.520   8.410  1.00  0.00           O1-
ATOM   3939  C   GLU    21      58.750  84.760  12.450  1.00  0.00           C  
ATOM   3940  O   GLU    21      59.680  84.250  13.070  1.00  0.00           O  
ATOM   3941  H   GLU    21      57.260  85.280   9.540  1.00  0.00           H  
ATOM   3942  HA  GLU    21      59.040  83.570  10.810  1.00  0.00           H  
ATOM   3943  HB2 GLU    21      60.710  85.080  10.710  1.00  0.00           H  
ATOM   3944  HB3 GLU    21      59.820  86.500  10.680  1.00  0.00           H  
ATOM   3945  HG2 GLU    21      60.060  84.290   8.530  1.00  0.00           H  
ATOM   3946  HG3 GLU    21      60.890  85.810   8.630  1.00  0.00           H  
ATOM   3947  N   ASN    22      57.710  85.320  13.070  1.00  0.00           N  
ATOM   3948  CA  ASN    22      57.480  85.400  14.500  1.00  0.00           C  
ATOM   3949  CB  ASN    22      57.190  86.870  14.790  1.00  0.00           C  
ATOM   3950  CG  ASN    22      58.290  87.830  14.360  1.00  0.00           C  
ATOM   3951  OD1 ASN    22      59.420  87.570  14.750  1.00  0.00           O  
ATOM   3952  ND2 ASN    22      58.080  88.810  13.480  1.00  0.00           N  
ATOM   3953  C   ASN    22      56.300  84.590  15.010  1.00  0.00           C  
ATOM   3954  O   ASN    22      56.480  84.120  16.130  1.00  0.00           O  
ATOM   3955  H   ASN    22      57.030  85.770  12.470  1.00  0.00           H  
ATOM   3956  HA  ASN    22      58.400  85.130  15.020  1.00  0.00           H  
ATOM   3957  HB2 ASN    22      57.040  87.090  15.850  1.00  0.00           H  
ATOM   3958  HB3 ASN    22      56.270  87.260  14.350  1.00  0.00           H  
ATOM   3959 HD21 ASN    22      57.190  89.160  13.160  1.00  0.00           H  
ATOM   3960 HD22 ASN    22      58.960  89.230  13.230  1.00  0.00           H  
ATOM   3961  N   LEU    23      55.230  84.250  14.280  1.00  0.00           N  
ATOM   3962  CA  LEU    23      54.320  83.170  14.620  1.00  0.00           C  
ATOM   3963  CB  LEU    23      53.280  83.120  13.510  1.00  0.00           C  
ATOM   3964  CG  LEU    23      52.090  82.180  13.710  1.00  0.00           C  
ATOM   3965  CD1 LEU    23      51.390  82.340  15.060  1.00  0.00           C  
ATOM   3966  CD2 LEU    23      51.050  82.430  12.630  1.00  0.00           C  
ATOM   3967  C   LEU    23      54.960  81.830  14.940  1.00  0.00           C  
ATOM   3968  O   LEU    23      54.570  81.160  15.900  1.00  0.00           O  
ATOM   3969  H   LEU    23      55.200  84.680  13.370  1.00  0.00           H  
ATOM   3970  HA  LEU    23      53.910  83.510  15.570  1.00  0.00           H  
ATOM   3971  HB2 LEU    23      53.850  82.840  12.620  1.00  0.00           H  
ATOM   3972  HB3 LEU    23      52.920  84.130  13.330  1.00  0.00           H  
ATOM   3973  HG  LEU    23      52.370  81.130  13.600  1.00  0.00           H  
ATOM   3974 HD11 LEU    23      51.820  81.850  15.930  1.00  0.00           H  
ATOM   3975 HD12 LEU    23      51.290  83.380  15.370  1.00  0.00           H  
ATOM   3976 HD13 LEU    23      50.320  82.110  14.990  1.00  0.00           H  
ATOM   3977 HD21 LEU    23      50.220  81.720  12.630  1.00  0.00           H  
ATOM   3978 HD22 LEU    23      50.690  83.450  12.730  1.00  0.00           H  
ATOM   3979 HD23 LEU    23      51.500  82.350  11.640  1.00  0.00           H  
ATOM   3980  N   VAL    24      56.070  81.420  14.320  1.00  0.00           N  
ATOM   3981  CA  VAL    24      56.850  80.230  14.590  1.00  0.00           C  
ATOM   3982  CB  VAL    24      57.710  79.830  13.390  1.00  0.00           C  
ATOM   3983  CG1 VAL    24      58.760  80.900  13.110  1.00  0.00           C  
ATOM   3984  CG2 VAL    24      58.350  78.450  13.570  1.00  0.00           C  
ATOM   3985  C   VAL    24      57.720  80.280  15.830  1.00  0.00           C  
ATOM   3986  O   VAL    24      57.890  79.290  16.550  1.00  0.00           O  
ATOM   3987  H   VAL    24      56.410  82.020  13.580  1.00  0.00           H  
ATOM   3988  HA  VAL    24      56.160  79.410  14.800  1.00  0.00           H  
ATOM   3989  HB  VAL    24      57.040  79.850  12.540  1.00  0.00           H  
ATOM   3990 HG11 VAL    24      59.690  80.830  13.680  1.00  0.00           H  
ATOM   3991 HG12 VAL    24      59.120  80.600  12.120  1.00  0.00           H  
ATOM   3992 HG13 VAL    24      58.380  81.900  12.910  1.00  0.00           H  
ATOM   3993 HG21 VAL    24      57.550  77.790  13.900  1.00  0.00           H  
ATOM   3994 HG22 VAL    24      58.760  78.010  12.660  1.00  0.00           H  
ATOM   3995 HG23 VAL    24      59.190  78.570  14.240  1.00  0.00           H  
ATOM   3996  N   VAL    25      58.240  81.450  16.210  1.00  0.00           N  
ATOM   3997  CA  VAL    25      58.940  81.760  17.430  1.00  0.00           C  
ATOM   3998  CB  VAL    25      59.460  83.200  17.440  1.00  0.00           C  
ATOM   3999  CG1 VAL    25      60.040  83.460  18.830  1.00  0.00           C  
ATOM   4000  CG2 VAL    25      60.590  83.470  16.450  1.00  0.00           C  
ATOM   4001  C   VAL    25      57.890  81.730  18.530  1.00  0.00           C  
ATOM   4002  O   VAL    25      58.110  81.150  19.590  1.00  0.00           O  
ATOM   4003  H   VAL    25      58.030  82.270  15.660  1.00  0.00           H  
ATOM   4004  HA  VAL    25      59.730  81.040  17.650  1.00  0.00           H  
ATOM   4005  HB  VAL    25      58.680  83.940  17.280  1.00  0.00           H  
ATOM   4006 HG11 VAL    25      60.410  82.590  19.360  1.00  0.00           H  
ATOM   4007 HG12 VAL    25      60.830  84.210  18.830  1.00  0.00           H  
ATOM   4008 HG13 VAL    25      59.290  84.010  19.410  1.00  0.00           H  
ATOM   4009 HG21 VAL    25      60.890  84.490  16.680  1.00  0.00           H  
ATOM   4010 HG22 VAL    25      61.500  82.870  16.540  1.00  0.00           H  
ATOM   4011 HG23 VAL    25      60.200  83.550  15.440  1.00  0.00           H  
ATOM   4012  N   LEU    26      56.720  82.330  18.300  1.00  0.00           N  
ATOM   4013  CA  LEU    26      55.640  82.410  19.260  1.00  0.00           C  
ATOM   4014  CB  LEU    26      54.570  83.370  18.740  1.00  0.00           C  
ATOM   4015  CG  LEU    26      53.220  83.470  19.440  1.00  0.00           C  
ATOM   4016  CD1 LEU    26      53.220  83.740  20.940  1.00  0.00           C  
ATOM   4017  CD2 LEU    26      52.520  84.570  18.660  1.00  0.00           C  
ATOM   4018  C   LEU    26      55.100  81.010  19.500  1.00  0.00           C  
ATOM   4019  O   LEU    26      54.880  80.600  20.630  1.00  0.00           O  
ATOM   4020  H   LEU    26      56.580  82.770  17.400  1.00  0.00           H  
ATOM   4021  HA  LEU    26      55.900  82.870  20.210  1.00  0.00           H  
ATOM   4022  HB2 LEU    26      54.320  83.070  17.720  1.00  0.00           H  
ATOM   4023  HB3 LEU    26      55.090  84.320  18.610  1.00  0.00           H  
ATOM   4024  HG  LEU    26      52.640  82.540  19.340  1.00  0.00           H  
ATOM   4025 HD11 LEU    26      52.220  83.750  21.380  1.00  0.00           H  
ATOM   4026 HD12 LEU    26      53.950  83.060  21.380  1.00  0.00           H  
ATOM   4027 HD13 LEU    26      53.650  84.720  21.150  1.00  0.00           H  
ATOM   4028 HD21 LEU    26      52.560  84.430  17.580  1.00  0.00           H  
ATOM   4029 HD22 LEU    26      51.490  84.670  19.000  1.00  0.00           H  
ATOM   4030 HD23 LEU    26      52.790  85.610  18.860  1.00  0.00           H  
ATOM   4031  N   ASN    27      54.840  80.210  18.460  1.00  0.00           N  
ATOM   4032  CA  ASN    27      54.410  78.830  18.550  1.00  0.00           C  
ATOM   4033  CB  ASN    27      54.130  78.340  17.130  1.00  0.00           C  
ATOM   4034  CG  ASN    27      53.650  76.890  17.090  1.00  0.00           C  
ATOM   4035  OD1 ASN    27      54.370  75.930  17.370  1.00  0.00           O  
ATOM   4036  ND2 ASN    27      52.400  76.580  16.750  1.00  0.00           N  
ATOM   4037  C   ASN    27      55.400  77.920  19.270  1.00  0.00           C  
ATOM   4038  O   ASN    27      55.060  77.350  20.300  1.00  0.00           O  
ATOM   4039  H   ASN    27      54.920  80.510  17.500  1.00  0.00           H  
ATOM   4040  HA  ASN    27      53.550  78.750  19.210  1.00  0.00           H  
ATOM   4041  HB2 ASN    27      55.040  78.480  16.550  1.00  0.00           H  
ATOM   4042  HB3 ASN    27      53.260  78.870  16.740  1.00  0.00           H  
ATOM   4043 HD21 ASN    27      51.790  77.250  16.320  1.00  0.00           H  
ATOM   4044 HD22 ASN    27      52.190  75.590  16.770  1.00  0.00           H  
ATOM   4045  N   ALA    28      56.680  77.910  18.900  1.00  0.00           N  
ATOM   4046  CA  ALA    28      57.810  77.270  19.560  1.00  0.00           C  
ATOM   4047  CB  ALA    28      59.080  77.700  18.810  1.00  0.00           C  
ATOM   4048  C   ALA    28      57.810  77.620  21.040  1.00  0.00           C  
ATOM   4049  O   ALA    28      57.930  76.650  21.780  1.00  0.00           O  
ATOM   4050  H   ALA    28      56.890  78.460  18.080  1.00  0.00           H  
ATOM   4051  HA  ALA    28      57.640  76.200  19.530  1.00  0.00           H  
ATOM   4052  HB1 ALA    28      59.030  78.770  18.620  1.00  0.00           H  
ATOM   4053  HB2 ALA    28      59.940  77.460  19.440  1.00  0.00           H  
ATOM   4054  HB3 ALA    28      58.960  77.170  17.870  1.00  0.00           H  
ATOM   4055  N   ALA    29      57.620  78.860  21.510  1.00  0.00           N  
ATOM   4056  CA  ALA    29      57.430  79.230  22.890  1.00  0.00           C  
ATOM   4057  CB  ALA    29      57.600  80.740  23.060  1.00  0.00           C  
ATOM   4058  C   ALA    29      56.140  78.750  23.530  1.00  0.00           C  
ATOM   4059  O   ALA    29      56.100  78.580  24.750  1.00  0.00           O  
ATOM   4060  H   ALA    29      57.610  79.620  20.850  1.00  0.00           H  
ATOM   4061  HA  ALA    29      58.290  78.840  23.440  1.00  0.00           H  
ATOM   4062  HB1 ALA    29      58.610  81.060  22.810  1.00  0.00           H  
ATOM   4063  HB2 ALA    29      56.900  81.190  22.340  1.00  0.00           H  
ATOM   4064  HB3 ALA    29      57.280  80.970  24.070  1.00  0.00           H  
ATOM   4065  N   SER    30      55.040  78.700  22.780  1.00  0.00           N  
ATOM   4066  CA  SER    30      53.780  78.250  23.340  1.00  0.00           C  
ATOM   4067  CB  SER    30      52.660  78.720  22.410  1.00  0.00           C  
ATOM   4068  OG  SER    30      52.500  80.120  22.360  1.00  0.00           O  
ATOM   4069  C   SER    30      53.790  76.740  23.520  1.00  0.00           C  
ATOM   4070  O   SER    30      53.300  76.260  24.540  1.00  0.00           O  
ATOM   4071  H   SER    30      55.130  79.020  21.820  1.00  0.00           H  
ATOM   4072  HA  SER    30      53.540  78.630  24.340  1.00  0.00           H  
ATOM   4073  HB2 SER    30      51.730  78.400  22.870  1.00  0.00           H  
ATOM   4074  HB3 SER    30      52.730  78.360  21.390  1.00  0.00           H  
ATOM   4075  HG  SER    30      53.020  80.440  21.620  1.00  0.00           H  
ATOM   4076  N   VAL    31      54.360  75.930  22.630  1.00  0.00           N  
ATOM   4077  CA  VAL    31      54.340  74.490  22.770  1.00  0.00           C  
ATOM   4078  CB  VAL    31      54.460  73.820  21.400  1.00  0.00           C  
ATOM   4079  CG1 VAL    31      54.710  72.310  21.470  1.00  0.00           C  
ATOM   4080  CG2 VAL    31      53.210  73.990  20.550  1.00  0.00           C  
ATOM   4081  C   VAL    31      55.380  74.050  23.790  1.00  0.00           C  
ATOM   4082  O   VAL    31      55.040  73.310  24.710  1.00  0.00           O  
ATOM   4083  H   VAL    31      54.790  76.380  21.840  1.00  0.00           H  
ATOM   4084  HA  VAL    31      53.400  74.180  23.230  1.00  0.00           H  
ATOM   4085  HB  VAL    31      55.300  74.220  20.840  1.00  0.00           H  
ATOM   4086 HG11 VAL    31      55.760  72.120  21.690  1.00  0.00           H  
ATOM   4087 HG12 VAL    31      54.030  72.010  22.270  1.00  0.00           H  
ATOM   4088 HG13 VAL    31      54.460  71.730  20.580  1.00  0.00           H  
ATOM   4089 HG21 VAL    31      52.360  73.420  20.920  1.00  0.00           H  
ATOM   4090 HG22 VAL    31      52.980  75.050  20.520  1.00  0.00           H  
ATOM   4091 HG23 VAL    31      53.480  73.790  19.510  1.00  0.00           H  
ATOM   4092  N   ALA    32      56.620  74.530  23.780  1.00  0.00           N  
ATOM   4093  CA  ALA    32      57.510  74.370  24.910  1.00  0.00           C  
ATOM   4094  CB  ALA    32      58.600  75.390  24.570  1.00  0.00           C  
ATOM   4095  C   ALA    32      57.010  74.740  26.300  1.00  0.00           C  
ATOM   4096  O   ALA    32      57.320  74.100  27.310  1.00  0.00           O  
ATOM   4097  H   ALA    32      57.030  75.040  23.010  1.00  0.00           H  
ATOM   4098  HA  ALA    32      57.910  73.360  24.930  1.00  0.00           H  
ATOM   4099  HB1 ALA    32      59.010  75.250  23.570  1.00  0.00           H  
ATOM   4100  HB2 ALA    32      58.220  76.410  24.510  1.00  0.00           H  
ATOM   4101  HB3 ALA    32      59.400  75.380  25.310  1.00  0.00           H  
ATOM   4102  N   GLY    33      56.200  75.790  26.410  1.00  0.00           N  
ATOM   4103  CA  GLY    33      55.470  76.200  27.600  1.00  0.00           C  
ATOM   4104  C   GLY    33      54.460  75.190  28.110  1.00  0.00           C  
ATOM   4105  O   GLY    33      54.640  74.630  29.190  1.00  0.00           O  
ATOM   4106  H   GLY    33      55.930  76.260  25.560  1.00  0.00           H  
ATOM   4107  HA2 GLY    33      54.980  77.170  27.460  1.00  0.00           H  
ATOM   4108  HA3 GLY    33      56.180  76.210  28.420  1.00  0.00           H  
ATOM   4109  N   ALA    34      53.530  74.810  27.220  1.00  0.00           N  
ATOM   4110  CA  ALA    34      52.600  73.730  27.470  1.00  0.00           C  
ATOM   4111  CB  ALA    34      51.850  73.640  26.140  1.00  0.00           C  
ATOM   4112  C   ALA    34      53.250  72.370  27.690  1.00  0.00           C  
ATOM   4113  O   ALA    34      52.800  71.740  28.650  1.00  0.00           O  
ATOM   4114  H   ALA    34      53.510  75.190  26.280  1.00  0.00           H  
ATOM   4115  HA  ALA    34      51.960  74.060  28.290  1.00  0.00           H  
ATOM   4116  HB1 ALA    34      51.360  74.590  25.910  1.00  0.00           H  
ATOM   4117  HB2 ALA    34      52.570  73.320  25.390  1.00  0.00           H  
ATOM   4118  HB3 ALA    34      51.070  72.930  26.390  1.00  0.00           H  
ATOM   4119  N   HIS    35      54.320  72.020  26.980  1.00  0.00           N  
ATOM   4120  CA  HIS    35      55.100  70.830  27.270  1.00  0.00           C  
ATOM   4121  CB  HIS    35      56.130  70.590  26.170  1.00  0.00           C  
ATOM   4122  CG  HIS    35      57.140  69.520  26.490  1.00  0.00           C  
ATOM   4123  ND1 HIS    35      56.790  68.240  26.890  1.00  0.00           N  
ATOM   4124  CE1 HIS    35      57.940  67.580  27.060  1.00  0.00           C  
ATOM   4125  NE2 HIS    35      58.990  68.380  26.830  1.00  0.00           N  
ATOM   4126  CD2 HIS    35      58.500  69.650  26.560  1.00  0.00           C  
ATOM   4127  C   HIS    35      55.750  70.930  28.650  1.00  0.00           C  
ATOM   4128  O   HIS    35      55.740  69.980  29.430  1.00  0.00           O  
ATOM   4129  H   HIS    35      54.650  72.690  26.310  1.00  0.00           H  
ATOM   4130  HA  HIS    35      54.390  70.010  27.340  1.00  0.00           H  
ATOM   4131  HB2 HIS    35      56.650  71.520  25.980  1.00  0.00           H  
ATOM   4132  HB3 HIS    35      55.540  70.410  25.260  1.00  0.00           H  
ATOM   4133  HD2 HIS    35      59.060  70.480  26.150  1.00  0.00           H  
ATOM   4134  HE2 HIS    35      59.960  68.150  26.960  1.00  0.00           H  
ATOM   4135  HE1 HIS    35      58.010  66.520  27.270  1.00  0.00           H  
ATOM   4136  N   GLY    36      56.020  72.130  29.160  1.00  0.00           N  
ATOM   4137  CA  GLY    36      56.460  72.510  30.480  1.00  0.00           C  
ATOM   4138  C   GLY    36      55.450  72.130  31.560  1.00  0.00           C  
ATOM   4139  O   GLY    36      55.690  71.630  32.660  1.00  0.00           O  
ATOM   4140  H   GLY    36      56.050  72.890  28.490  1.00  0.00           H  
ATOM   4141  HA2 GLY    36      56.490  73.600  30.470  1.00  0.00           H  
ATOM   4142  HA3 GLY    36      57.440  72.080  30.690  1.00  0.00           H  
ATOM   4143  N   ILE    37      54.180  72.290  31.210  1.00  0.00           N  
ATOM   4144  CA  ILE    37      53.080  72.200  32.160  1.00  0.00           C  
ATOM   4145  CB  ILE    37      51.890  73.080  31.780  1.00  0.00           C  
ATOM   4146  CG2 ILE    37      50.580  72.760  32.500  1.00  0.00           C  
ATOM   4147  CG1 ILE    37      52.180  74.580  31.780  1.00  0.00           C  
ATOM   4148  CD1 ILE    37      52.000  75.290  33.120  1.00  0.00           C  
ATOM   4149  C   ILE    37      52.600  70.760  32.330  1.00  0.00           C  
ATOM   4150  O   ILE    37      52.330  70.310  33.440  1.00  0.00           O  
ATOM   4151  H   ILE    37      53.930  72.590  30.280  1.00  0.00           H  
ATOM   4152  HA  ILE    37      53.430  72.530  33.130  1.00  0.00           H  
ATOM   4153  HB  ILE    37      51.630  72.730  30.780  1.00  0.00           H  
ATOM   4154 HG12 ILE    37      51.450  75.050  31.120  1.00  0.00           H  
ATOM   4155 HG13 ILE    37      53.150  74.750  31.320  1.00  0.00           H  
ATOM   4156 HG21 ILE    37      49.910  73.620  32.460  1.00  0.00           H  
ATOM   4157 HG22 ILE    37      50.060  71.950  31.990  1.00  0.00           H  
ATOM   4158 HG23 ILE    37      50.700  72.600  33.570  1.00  0.00           H  
ATOM   4159 HD11 ILE    37      52.730  74.990  33.880  1.00  0.00           H  
ATOM   4160 HD12 ILE    37      52.320  76.310  32.890  1.00  0.00           H  
ATOM   4161 HD13 ILE    37      50.960  75.400  33.420  1.00  0.00           H  
ATOM   4162  N   LEU    38      52.510  70.000  31.250  1.00  0.00           N  
ATOM   4163  CA  LEU    38      52.160  68.590  31.230  1.00  0.00           C  
ATOM   4164  CB  LEU    38      51.700  68.190  29.830  1.00  0.00           C  
ATOM   4165  CG  LEU    38      50.500  68.990  29.330  1.00  0.00           C  
ATOM   4166  CD1 LEU    38      50.260  68.620  27.870  1.00  0.00           C  
ATOM   4167  CD2 LEU    38      49.210  68.950  30.130  1.00  0.00           C  
ATOM   4168  C   LEU    38      53.390  67.830  31.710  1.00  0.00           C  
ATOM   4169  O   LEU    38      53.220  66.820  32.380  1.00  0.00           O  
ATOM   4170  H   LEU    38      52.750  70.430  30.370  1.00  0.00           H  
ATOM   4171  HA  LEU    38      51.340  68.410  31.930  1.00  0.00           H  
ATOM   4172  HB2 LEU    38      51.390  67.140  29.850  1.00  0.00           H  
ATOM   4173  HB3 LEU    38      52.570  68.360  29.210  1.00  0.00           H  
ATOM   4174  HG  LEU    38      50.850  70.020  29.240  1.00  0.00           H  
ATOM   4175 HD11 LEU    38      50.480  67.550  27.770  1.00  0.00           H  
ATOM   4176 HD12 LEU    38      49.260  68.930  27.560  1.00  0.00           H  
ATOM   4177 HD13 LEU    38      50.920  69.110  27.160  1.00  0.00           H  
ATOM   4178 HD21 LEU    38      49.320  69.530  31.040  1.00  0.00           H  
ATOM   4179 HD22 LEU    38      48.460  69.450  29.520  1.00  0.00           H  
ATOM   4180 HD23 LEU    38      48.890  67.950  30.420  1.00  0.00           H  
ATOM   4181  N   SER    39      54.610  68.240  31.330  1.00  0.00           N  
ATOM   4182  CA  SER    39      55.720  67.510  31.910  1.00  0.00           C  
ATOM   4183  CB  SER    39      56.870  68.430  31.540  1.00  0.00           C  
ATOM   4184  OG  SER    39      57.310  68.040  30.260  1.00  0.00           O  
ATOM   4185  C   SER    39      55.660  67.420  33.430  1.00  0.00           C  
ATOM   4186  O   SER    39      56.420  66.660  34.030  1.00  0.00           O  
ATOM   4187  H   SER    39      54.790  69.050  30.760  1.00  0.00           H  
ATOM   4188  HA  SER    39      55.770  66.500  31.480  1.00  0.00           H  
ATOM   4189  HB2 SER    39      57.710  68.130  32.180  1.00  0.00           H  
ATOM   4190  HB3 SER    39      56.660  69.490  31.680  1.00  0.00           H  
ATOM   4191  HG  SER    39      56.850  68.590  29.620  1.00  0.00           H  
ATOM   4192  N   PHE    40      54.940  68.320  34.090  1.00  0.00           N  
ATOM   4193  CA  PHE    40      54.820  68.300  35.540  1.00  0.00           C  
ATOM   4194  CB  PHE    40      55.220  69.720  35.930  1.00  0.00           C  
ATOM   4195  CG  PHE    40      56.690  69.930  36.230  1.00  0.00           C  
ATOM   4196  CD1 PHE    40      57.590  69.810  35.160  1.00  0.00           C  
ATOM   4197  CE1 PHE    40      58.960  70.060  35.350  1.00  0.00           C  
ATOM   4198  CZ  PHE    40      59.380  70.050  36.680  1.00  0.00           C  
ATOM   4199  CE2 PHE    40      58.570  69.920  37.820  1.00  0.00           C  
ATOM   4200  CD2 PHE    40      57.200  69.880  37.530  1.00  0.00           C  
ATOM   4201  C   PHE    40      53.490  67.750  36.030  1.00  0.00           C  
ATOM   4202  O   PHE    40      53.260  67.850  37.240  1.00  0.00           O  
ATOM   4203  H   PHE    40      54.450  69.030  33.550  1.00  0.00           H  
ATOM   4204  HA  PHE    40      55.590  67.640  35.940  1.00  0.00           H  
ATOM   4205  HB2 PHE    40      54.720  69.890  36.880  1.00  0.00           H  
ATOM   4206  HB3 PHE    40      54.840  70.400  35.170  1.00  0.00           H  
ATOM   4207  HD1 PHE    40      57.240  69.570  34.170  1.00  0.00           H  
ATOM   4208  HD2 PHE    40      56.590  69.720  38.410  1.00  0.00           H  
ATOM   4209  HE1 PHE    40      59.560  70.250  34.470  1.00  0.00           H  
ATOM   4210  HE2 PHE    40      59.020  69.880  38.800  1.00  0.00           H  
ATOM   4211  HZ  PHE    40      60.410  70.300  36.860  1.00  0.00           H  
ATOM   4212  N   LEU    41      52.550  67.290  35.200  1.00  0.00           N  
ATOM   4213  CA  LEU    41      51.150  67.240  35.580  1.00  0.00           C  
ATOM   4214  CB  LEU    41      50.320  67.010  34.320  1.00  0.00           C  
ATOM   4215  CG  LEU    41      49.970  65.610  33.810  1.00  0.00           C  
ATOM   4216  CD1 LEU    41      49.230  65.890  32.510  1.00  0.00           C  
ATOM   4217  CD2 LEU    41      51.200  64.750  33.550  1.00  0.00           C  
ATOM   4218  C   LEU    41      50.810  66.270  36.710  1.00  0.00           C  
ATOM   4219  O   LEU    41      49.670  66.440  37.120  1.00  0.00           O  
ATOM   4220  H   LEU    41      52.850  67.200  34.240  1.00  0.00           H  
ATOM   4221  HA  LEU    41      50.760  68.200  35.890  1.00  0.00           H  
ATOM   4222  HB2 LEU    41      50.790  67.540  33.490  1.00  0.00           H  
ATOM   4223  HB3 LEU    41      49.390  67.570  34.470  1.00  0.00           H  
ATOM   4224  HG  LEU    41      49.320  65.190  34.580  1.00  0.00           H  
ATOM   4225 HD11 LEU    41      48.340  66.490  32.690  1.00  0.00           H  
ATOM   4226 HD12 LEU    41      49.870  66.460  31.840  1.00  0.00           H  
ATOM   4227 HD13 LEU    41      48.920  64.980  31.980  1.00  0.00           H  
ATOM   4228 HD21 LEU    41      51.910  64.690  34.370  1.00  0.00           H  
ATOM   4229 HD22 LEU    41      50.900  63.750  33.220  1.00  0.00           H  
ATOM   4230 HD23 LEU    41      51.820  65.050  32.710  1.00  0.00           H  
ATOM   4231  N   VAL    42      51.730  65.380  37.090  1.00  0.00           N  
ATOM   4232  CA  VAL    42      51.520  64.420  38.160  1.00  0.00           C  
ATOM   4233  CB  VAL    42      51.130  63.010  37.730  1.00  0.00           C  
ATOM   4234  CG1 VAL    42      49.780  62.860  37.030  1.00  0.00           C  
ATOM   4235  CG2 VAL    42      52.270  62.340  36.960  1.00  0.00           C  
ATOM   4236  C   VAL    42      52.640  64.400  39.190  1.00  0.00           C  
ATOM   4237  O   VAL    42      52.630  63.590  40.110  1.00  0.00           O  
ATOM   4238  H   VAL    42      52.490  65.130  36.480  1.00  0.00           H  
ATOM   4239  HA  VAL    42      50.680  64.850  38.710  1.00  0.00           H  
ATOM   4240  HB  VAL    42      51.020  62.460  38.660  1.00  0.00           H  
ATOM   4241 HG11 VAL    42      49.400  61.840  36.940  1.00  0.00           H  
ATOM   4242 HG12 VAL    42      49.020  63.410  37.580  1.00  0.00           H  
ATOM   4243 HG13 VAL    42      49.890  63.210  36.010  1.00  0.00           H  
ATOM   4244 HG21 VAL    42      53.220  62.290  37.490  1.00  0.00           H  
ATOM   4245 HG22 VAL    42      51.950  61.320  36.780  1.00  0.00           H  
ATOM   4246 HG23 VAL    42      52.460  62.900  36.050  1.00  0.00           H  
ATOM   4247  N   PHE    43      53.700  65.200  39.050  1.00  0.00           N  
ATOM   4248  CA  PHE    43      54.920  65.030  39.810  1.00  0.00           C  
ATOM   4249  CB  PHE    43      55.920  66.050  39.270  1.00  0.00           C  
ATOM   4250  CG  PHE    43      57.270  65.740  39.870  1.00  0.00           C  
ATOM   4251  CD1 PHE    43      57.770  66.730  40.730  1.00  0.00           C  
ATOM   4252  CE1 PHE    43      59.040  66.640  41.310  1.00  0.00           C  
ATOM   4253  CZ  PHE    43      59.810  65.500  41.010  1.00  0.00           C  
ATOM   4254  CE2 PHE    43      59.310  64.510  40.150  1.00  0.00           C  
ATOM   4255  CD2 PHE    43      58.080  64.660  39.500  1.00  0.00           C  
ATOM   4256  C   PHE    43      54.710  65.120  41.310  1.00  0.00           C  
ATOM   4257  O   PHE    43      55.220  64.310  42.070  1.00  0.00           O  
ATOM   4258  H   PHE    43      53.830  65.810  38.250  1.00  0.00           H  
ATOM   4259  HA  PHE    43      55.320  64.050  39.570  1.00  0.00           H  
ATOM   4260  HB2 PHE    43      55.640  67.070  39.550  1.00  0.00           H  
ATOM   4261  HB3 PHE    43      55.970  65.940  38.190  1.00  0.00           H  
ATOM   4262  HD1 PHE    43      57.190  67.600  40.990  1.00  0.00           H  
ATOM   4263  HD2 PHE    43      57.620  63.840  38.960  1.00  0.00           H  
ATOM   4264  HE1 PHE    43      59.350  67.380  42.030  1.00  0.00           H  
ATOM   4265  HE2 PHE    43      59.940  63.650  39.990  1.00  0.00           H  
ATOM   4266  HZ  PHE    43      60.710  65.330  41.560  1.00  0.00           H  
ATOM   4267  N   PHE    44      53.970  66.140  41.740  1.00  0.00           N  
ATOM   4268  CA  PHE    44      53.580  66.340  43.130  1.00  0.00           C  
ATOM   4269  CB  PHE    44      53.260  67.800  43.420  1.00  0.00           C  
ATOM   4270  CG  PHE    44      53.320  68.150  44.890  1.00  0.00           C  
ATOM   4271  CD1 PHE    44      52.160  68.490  45.600  1.00  0.00           C  
ATOM   4272  CE1 PHE    44      52.260  68.740  46.970  1.00  0.00           C  
ATOM   4273  CZ  PHE    44      53.480  68.610  47.650  1.00  0.00           C  
ATOM   4274  CE2 PHE    44      54.650  68.440  46.910  1.00  0.00           C  
ATOM   4275  CD2 PHE    44      54.570  68.210  45.530  1.00  0.00           C  
ATOM   4276  C   PHE    44      52.510  65.340  43.560  1.00  0.00           C  
ATOM   4277  O   PHE    44      52.520  64.960  44.730  1.00  0.00           O  
ATOM   4278  H   PHE    44      53.620  66.770  41.030  1.00  0.00           H  
ATOM   4279  HA  PHE    44      54.470  66.110  43.700  1.00  0.00           H  
ATOM   4280  HB2 PHE    44      52.320  68.120  42.970  1.00  0.00           H  
ATOM   4281  HB3 PHE    44      54.020  68.460  43.020  1.00  0.00           H  
ATOM   4282  HD1 PHE    44      51.240  68.570  45.040  1.00  0.00           H  
ATOM   4283  HD2 PHE    44      55.470  67.960  44.990  1.00  0.00           H  
ATOM   4284  HE1 PHE    44      51.420  68.860  47.630  1.00  0.00           H  
ATOM   4285  HE2 PHE    44      55.600  68.360  47.420  1.00  0.00           H  
ATOM   4286  HZ  PHE    44      53.510  68.700  48.720  1.00  0.00           H  
ATOM   4287  N   CYS    45      51.580  64.910  42.710  1.00  0.00           N  
ATOM   4288  CA  CYS    45      50.370  64.180  43.020  1.00  0.00           C  
ATOM   4289  CB  CYS    45      49.420  64.430  41.850  1.00  0.00           C  
ATOM   4290  SG  CYS    45      47.890  63.460  41.820  1.00  0.00           S  
ATOM   4291  C   CYS    45      50.650  62.700  43.250  1.00  0.00           C  
ATOM   4292  O   CYS    45      50.240  62.110  44.250  1.00  0.00           O  
ATOM   4293  H   CYS    45      51.730  65.210  41.750  1.00  0.00           H  
ATOM   4294  HA  CYS    45      49.910  64.650  43.890  1.00  0.00           H  
ATOM   4295  HB2 CYS    45      49.990  64.300  40.930  1.00  0.00           H  
ATOM   4296  HB3 CYS    45      49.180  65.490  41.780  1.00  0.00           H  
ATOM   4297  HG  CYS    45      47.150  64.570  41.840  1.00  0.00           H  
ATOM   4298  N   ALA    46      51.410  62.170  42.290  1.00  0.00           N  
ATOM   4299  CA  ALA    46      51.740  60.770  42.140  1.00  0.00           C  
ATOM   4300  CB  ALA    46      52.550  60.300  43.350  1.00  0.00           C  
ATOM   4301  C   ALA    46      50.570  59.880  41.760  1.00  0.00           C  
ATOM   4302  O   ALA    46      50.680  59.330  40.660  1.00  0.00           O  
ATOM   4303  H   ALA    46      51.800  62.830  41.630  1.00  0.00           H  
ATOM   4304  HA  ALA    46      52.390  60.750  41.270  1.00  0.00           H  
ATOM   4305  HB1 ALA    46      52.760  59.250  43.190  1.00  0.00           H  
ATOM   4306  HB2 ALA    46      53.460  60.890  43.460  1.00  0.00           H  
ATOM   4307  HB3 ALA    46      51.880  60.540  44.180  1.00  0.00           H  
ATOM   4308  N   ALA    47      49.540  59.860  42.600  1.00  0.00           N  
ATOM   4309  CA  ALA    47      48.240  59.470  42.080  1.00  0.00           C  
ATOM   4310  CB  ALA    47      48.020  57.960  41.990  1.00  0.00           C  
ATOM   4311  C   ALA    47      47.090  60.150  42.800  1.00  0.00           C  
ATOM   4312  O   ALA    47      47.280  60.730  43.870  1.00  0.00           O  
ATOM   4313  H   ALA    47      49.710  60.520  43.350  1.00  0.00           H  
ATOM   4314  HA  ALA    47      48.170  59.770  41.040  1.00  0.00           H  
ATOM   4315  HB1 ALA    47      47.680  57.650  42.980  1.00  0.00           H  
ATOM   4316  HB2 ALA    47      47.190  57.790  41.310  1.00  0.00           H  
ATOM   4317  HB3 ALA    47      48.960  57.490  41.690  1.00  0.00           H  
ATOM   4318  N   TRP    48      45.880  60.060  42.230  1.00  0.00           N  
ATOM   4319  CA  TRP    48      44.620  60.550  42.760  1.00  0.00           C  
ATOM   4320  CB  TRP    48      43.730  61.070  41.630  1.00  0.00           C  
ATOM   4321  CG  TRP    48      44.370  61.950  40.600  1.00  0.00           C  
ATOM   4322  CD1 TRP    48      44.660  63.250  40.810  1.00  0.00           C  
ATOM   4323  NE1 TRP    48      45.210  63.740  39.650  1.00  0.00           N  
ATOM   4324  CE2 TRP    48      45.490  62.760  38.720  1.00  0.00           C  
ATOM   4325  CZ2 TRP    48      45.860  62.710  37.370  1.00  0.00           C  
ATOM   4326  CH2 TRP    48      45.740  61.510  36.660  1.00  0.00           C  
ATOM   4327  CZ3 TRP    48      45.340  60.320  37.290  1.00  0.00           C  
ATOM   4328  CE3 TRP    48      44.830  60.380  38.600  1.00  0.00           C  
ATOM   4329  CD2 TRP    48      44.870  61.610  39.270  1.00  0.00           C  
ATOM   4330  C   TRP    48      43.790  59.420  43.340  1.00  0.00           C  
ATOM   4331  O   TRP    48      42.820  59.720  44.030  1.00  0.00           O  
ATOM   4332  H   TRP    48      45.850  59.640  41.310  1.00  0.00           H  
ATOM   4333  HA  TRP    48      44.740  61.340  43.490  1.00  0.00           H  
ATOM   4334  HB2 TRP    48      42.990  61.670  42.150  1.00  0.00           H  
ATOM   4335  HB3 TRP    48      43.240  60.260  41.100  1.00  0.00           H  
ATOM   4336  HD1 TRP    48      44.320  63.770  41.690  1.00  0.00           H  
ATOM   4337  HE1 TRP    48      45.310  64.730  39.460  1.00  0.00           H  
ATOM   4338  HE3 TRP    48      44.360  59.550  39.110  1.00  0.00           H  
ATOM   4339  HZ2 TRP    48      46.150  63.590  36.810  1.00  0.00           H  
ATOM   4340  HZ3 TRP    48      45.190  59.420  36.730  1.00  0.00           H  
ATOM   4341  HH2 TRP    48      46.150  61.430  35.670  1.00  0.00           H  
ATOM   4342  N   TYR    49      44.190  58.160  43.110  1.00  0.00           N  
ATOM   4343  CA  TYR    49      43.330  57.020  43.380  1.00  0.00           C  
ATOM   4344  CB  TYR    49      43.990  55.760  42.840  1.00  0.00           C  
ATOM   4345  CG  TYR    49      45.000  55.140  43.770  1.00  0.00           C  
ATOM   4346  CD1 TYR    49      45.880  55.930  44.510  1.00  0.00           C  
ATOM   4347  CE1 TYR    49      46.850  55.300  45.300  1.00  0.00           C  
ATOM   4348  CZ  TYR    49      46.830  53.900  45.400  1.00  0.00           C  
ATOM   4349  OH  TYR    49      47.790  53.320  46.190  1.00  0.00           O  
ATOM   4350  CE2 TYR    49      45.860  53.100  44.780  1.00  0.00           C  
ATOM   4351  CD2 TYR    49      44.940  53.750  43.940  1.00  0.00           C  
ATOM   4352  C   TYR    49      42.870  56.870  44.830  1.00  0.00           C  
ATOM   4353  O   TYR    49      41.820  56.250  44.980  1.00  0.00           O  
ATOM   4354  H   TYR    49      45.110  57.980  42.740  1.00  0.00           H  
ATOM   4355  HA  TYR    49      42.420  57.080  42.790  1.00  0.00           H  
ATOM   4356  HB2 TYR    49      44.520  55.900  41.890  1.00  0.00           H  
ATOM   4357  HB3 TYR    49      43.200  55.060  42.570  1.00  0.00           H  
ATOM   4358  HD1 TYR    49      45.890  57.000  44.350  1.00  0.00           H  
ATOM   4359  HD2 TYR    49      44.100  53.300  43.420  1.00  0.00           H  
ATOM   4360  HE1 TYR    49      47.600  55.930  45.760  1.00  0.00           H  
ATOM   4361  HE2 TYR    49      45.790  52.040  44.950  1.00  0.00           H  
ATOM   4362  HH  TYR    49      47.920  52.380  46.060  1.00  0.00           H  
ATOM   4363  N   ILE    50      43.560  57.390  45.850  1.00  0.00           N  
ATOM   4364  CA  ILE    50      43.160  57.460  47.240  1.00  0.00           C  
ATOM   4365  CB  ILE    50      44.130  56.630  48.080  1.00  0.00           C  
ATOM   4366  CG2 ILE    50      43.570  56.620  49.500  1.00  0.00           C  
ATOM   4367  CG1 ILE    50      44.100  55.180  47.610  1.00  0.00           C  
ATOM   4368  CD1 ILE    50      44.780  54.230  48.590  1.00  0.00           C  
ATOM   4369  C   ILE    50      42.950  58.880  47.740  1.00  0.00           C  
ATOM   4370  O   ILE    50      41.960  59.000  48.470  1.00  0.00           O  
ATOM   4371  H   ILE    50      44.440  57.800  45.580  1.00  0.00           H  
ATOM   4372  HA  ILE    50      42.160  57.040  47.260  1.00  0.00           H  
ATOM   4373  HB  ILE    50      45.130  57.060  48.100  1.00  0.00           H  
ATOM   4374 HG12 ILE    50      44.500  55.130  46.600  1.00  0.00           H  
ATOM   4375 HG13 ILE    50      43.030  54.960  47.570  1.00  0.00           H  
ATOM   4376 HG21 ILE    50      42.630  56.070  49.520  1.00  0.00           H  
ATOM   4377 HG22 ILE    50      44.170  56.270  50.350  1.00  0.00           H  
ATOM   4378 HG23 ILE    50      43.360  57.620  49.880  1.00  0.00           H  
ATOM   4379 HD11 ILE    50      45.830  54.470  48.750  1.00  0.00           H  
ATOM   4380 HD12 ILE    50      44.350  54.340  49.590  1.00  0.00           H  
ATOM   4381 HD13 ILE    50      44.540  53.240  48.220  1.00  0.00           H  
ATOM   4382  N   LYS    51      43.900  59.790  47.520  1.00  0.00           N  
ATOM   4383  CA  LYS    51      43.840  61.230  47.660  1.00  0.00           C  
ATOM   4384  CB  LYS    51      43.780  61.500  49.160  1.00  0.00           C  
ATOM   4385  CG  LYS    51      43.390  62.940  49.480  1.00  0.00           C  
ATOM   4386  CD  LYS    51      43.200  63.110  50.990  1.00  0.00           C  
ATOM   4387  CE  LYS    51      43.210  64.520  51.570  1.00  0.00           C  
ATOM   4388  NZ  LYS    51      43.380  64.610  53.030  1.00  0.00           N1+
ATOM   4389  C   LYS    51      45.040  61.900  47.010  1.00  0.00           C  
ATOM   4390  O   LYS    51      44.950  62.770  46.150  1.00  0.00           O  
ATOM   4391  H   LYS    51      44.640  59.540  46.870  1.00  0.00           H  
ATOM   4392  HA  LYS    51      42.930  61.610  47.180  1.00  0.00           H  
ATOM   4393  HB2 LYS    51      44.740  61.320  49.650  1.00  0.00           H  
ATOM   4394  HB3 LYS    51      43.010  60.870  49.610  1.00  0.00           H  
ATOM   4395  HG2 LYS    51      42.500  63.240  48.940  1.00  0.00           H  
ATOM   4396  HG3 LYS    51      44.200  63.570  49.110  1.00  0.00           H  
ATOM   4397  HD2 LYS    51      43.990  62.520  51.440  1.00  0.00           H  
ATOM   4398  HD3 LYS    51      42.280  62.610  51.300  1.00  0.00           H  
ATOM   4399  HE2 LYS    51      42.220  64.940  51.370  1.00  0.00           H  
ATOM   4400  HE3 LYS    51      43.860  65.230  51.060  1.00  0.00           H  
ATOM   4401  HZ1 LYS    51      44.340  64.490  53.330  1.00  0.00           H  
ATOM   4402  HZ2 LYS    51      43.200  65.570  53.250  1.00  0.00           H  
ATOM   4403  HZ3 LYS    51      42.850  63.910  53.530  1.00  0.00           H  
ATOM   4404  N   GLY    52      46.250  61.470  47.400  1.00  0.00           N  
ATOM   4405  CA  GLY    52      47.500  62.090  47.010  1.00  0.00           C  
ATOM   4406  C   GLY    52      47.610  63.520  47.520  1.00  0.00           C  
ATOM   4407  O   GLY    52      47.370  63.790  48.700  1.00  0.00           O  
ATOM   4408  H   GLY    52      46.350  60.650  47.980  1.00  0.00           H  
ATOM   4409  HA2 GLY    52      47.670  61.930  45.950  1.00  0.00           H  
ATOM   4410  HA3 GLY    52      48.160  61.390  47.530  1.00  0.00           H  
ATOM   4411  N   ARG    53      48.160  64.320  46.610  1.00  0.00           N  
ATOM   4412  CA  ARG    53      48.420  65.730  46.750  1.00  0.00           C  
ATOM   4413  CB  ARG    53      49.880  66.070  47.080  1.00  0.00           C  
ATOM   4414  CG  ARG    53      50.360  65.370  48.340  1.00  0.00           C  
ATOM   4415  CD  ARG    53      51.800  65.580  48.810  1.00  0.00           C  
ATOM   4416  NE  ARG    53      52.730  65.220  47.730  1.00  0.00           N  
ATOM   4417  CZ  ARG    53      54.060  65.210  47.650  1.00  0.00           C  
ATOM   4418  NH1 ARG    53      54.830  65.620  48.680  1.00  0.00           N1+
ATOM   4419  NH2 ARG    53      54.670  64.650  46.600  1.00  0.00           N  
ATOM   4420  C   ARG    53      47.920  66.530  45.550  1.00  0.00           C  
ATOM   4421  O   ARG    53      47.590  65.900  44.550  1.00  0.00           O  
ATOM   4422  H   ARG    53      48.210  63.960  45.660  1.00  0.00           H  
ATOM   4423  HA  ARG    53      47.890  66.100  47.640  1.00  0.00           H  
ATOM   4424  HB2 ARG    53      49.980  67.140  47.210  1.00  0.00           H  
ATOM   4425  HB3 ARG    53      50.440  65.760  46.190  1.00  0.00           H  
ATOM   4426  HG2 ARG    53      50.360  64.350  47.970  1.00  0.00           H  
ATOM   4427  HG3 ARG    53      49.590  65.610  49.080  1.00  0.00           H  
ATOM   4428  HD2 ARG    53      52.030  64.870  49.600  1.00  0.00           H  
ATOM   4429  HD3 ARG    53      51.890  66.620  49.130  1.00  0.00           H  
ATOM   4430  HE  ARG    53      52.350  64.830  46.880  1.00  0.00           H  
ATOM   4431 HH11 ARG    53      54.430  65.880  49.570  1.00  0.00           H  
ATOM   4432 HH12 ARG    53      55.810  65.400  48.690  1.00  0.00           H  
ATOM   4433 HH21 ARG    53      54.130  64.450  45.770  1.00  0.00           H  
ATOM   4434 HH22 ARG    53      55.660  64.440  46.550  1.00  0.00           H  
ATOM   4435  N   LEU    54      47.720  67.830  45.770  1.00  0.00           N  
ATOM   4436  CA  LEU    54      46.900  68.570  44.830  1.00  0.00           C  
ATOM   4437  CB  LEU    54      45.460  68.510  45.320  1.00  0.00           C  
ATOM   4438  CG  LEU    54      45.280  68.930  46.770  1.00  0.00           C  
ATOM   4439  CD1 LEU    54      45.650  70.380  47.110  1.00  0.00           C  
ATOM   4440  CD2 LEU    54      43.800  68.870  47.110  1.00  0.00           C  
ATOM   4441  C   LEU    54      47.420  69.940  44.430  1.00  0.00           C  
ATOM   4442  O   LEU    54      46.660  70.640  43.770  1.00  0.00           O  
ATOM   4443  H   LEU    54      48.160  68.230  46.590  1.00  0.00           H  
ATOM   4444  HA  LEU    54      47.000  68.030  43.880  1.00  0.00           H  
ATOM   4445  HB2 LEU    54      45.060  67.520  45.110  1.00  0.00           H  
ATOM   4446  HB3 LEU    54      44.840  69.110  44.650  1.00  0.00           H  
ATOM   4447  HG  LEU    54      45.770  68.220  47.440  1.00  0.00           H  
ATOM   4448 HD11 LEU    54      45.180  71.070  46.420  1.00  0.00           H  
ATOM   4449 HD12 LEU    54      45.360  70.570  48.140  1.00  0.00           H  
ATOM   4450 HD13 LEU    54      46.710  70.560  46.940  1.00  0.00           H  
ATOM   4451 HD21 LEU    54      43.340  69.750  46.660  1.00  0.00           H  
ATOM   4452 HD22 LEU    54      43.290  67.970  46.750  1.00  0.00           H  
ATOM   4453 HD23 LEU    54      43.690  68.770  48.190  1.00  0.00           H  
ATOM   4454  N   ALA    55      48.610  70.310  44.910  1.00  0.00           N  
ATOM   4455  CA  ALA    55      49.120  71.660  44.780  1.00  0.00           C  
ATOM   4456  CB  ALA    55      50.520  71.800  45.370  1.00  0.00           C  
ATOM   4457  C   ALA    55      49.070  72.320  43.410  1.00  0.00           C  
ATOM   4458  O   ALA    55      48.660  73.480  43.470  1.00  0.00           O  
ATOM   4459  H   ALA    55      48.960  69.680  45.620  1.00  0.00           H  
ATOM   4460  HA  ALA    55      48.590  72.320  45.460  1.00  0.00           H  
ATOM   4461  HB1 ALA    55      50.530  71.480  46.410  1.00  0.00           H  
ATOM   4462  HB2 ALA    55      51.300  71.250  44.830  1.00  0.00           H  
ATOM   4463  HB3 ALA    55      50.640  72.880  45.310  1.00  0.00           H  
ATOM   4464  N   PRO    56      49.330  71.700  42.250  1.00  0.00           N  
ATOM   4465  CD  PRO    56      49.920  70.390  42.100  1.00  0.00           C  
ATOM   4466  CG  PRO    56      50.960  70.510  40.980  1.00  0.00           C  
ATOM   4467  CB  PRO    56      50.380  71.570  40.050  1.00  0.00           C  
ATOM   4468  CA  PRO    56      49.580  72.430  41.030  1.00  0.00           C  
ATOM   4469  C   PRO    56      48.290  72.890  40.370  1.00  0.00           C  
ATOM   4470  O   PRO    56      48.340  73.800  39.540  1.00  0.00           O  
ATOM   4471  HA  PRO    56      50.160  73.300  41.360  1.00  0.00           H  
ATOM   4472  HB2 PRO    56      49.790  71.010  39.330  1.00  0.00           H  
ATOM   4473  HB3 PRO    56      51.170  72.120  39.520  1.00  0.00           H  
ATOM   4474  HG2 PRO    56      51.060  69.510  40.560  1.00  0.00           H  
ATOM   4475  HG3 PRO    56      51.930  70.770  41.400  1.00  0.00           H  
ATOM   4476  HD2 PRO    56      49.170  69.720  41.690  1.00  0.00           H  
ATOM   4477  HD3 PRO    56      50.360  70.020  43.030  1.00  0.00           H  
ATOM   4478  N   GLY    57      47.170  72.220  40.670  1.00  0.00           N  
ATOM   4479  CA  GLY    57      45.890  72.400  40.030  1.00  0.00           C  
ATOM   4480  C   GLY    57      45.410  73.800  39.680  1.00  0.00           C  
ATOM   4481  O   GLY    57      44.900  74.030  38.590  1.00  0.00           O  
ATOM   4482  H   GLY    57      47.190  71.400  41.250  1.00  0.00           H  
ATOM   4483  HA2 GLY    57      45.150  72.070  40.760  1.00  0.00           H  
ATOM   4484  HA3 GLY    57      45.820  71.840  39.090  1.00  0.00           H  
ATOM   4485  N   ALA    58      45.570  74.770  40.580  1.00  0.00           N  
ATOM   4486  CA  ALA    58      45.240  76.180  40.450  1.00  0.00           C  
ATOM   4487  CB  ALA    58      45.630  76.860  41.760  1.00  0.00           C  
ATOM   4488  C   ALA    58      45.970  76.820  39.280  1.00  0.00           C  
ATOM   4489  O   ALA    58      45.550  77.840  38.730  1.00  0.00           O  
ATOM   4490  H   ALA    58      46.140  74.460  41.350  1.00  0.00           H  
ATOM   4491  HA  ALA    58      44.170  76.280  40.300  1.00  0.00           H  
ATOM   4492  HB1 ALA    58      46.660  76.580  41.980  1.00  0.00           H  
ATOM   4493  HB2 ALA    58      45.700  77.930  41.540  1.00  0.00           H  
ATOM   4494  HB3 ALA    58      45.020  76.520  42.590  1.00  0.00           H  
ATOM   4495  N   ALA    59      47.090  76.270  38.810  1.00  0.00           N  
ATOM   4496  CA  ALA    59      47.860  76.660  37.640  1.00  0.00           C  
ATOM   4497  CB  ALA    59      49.310  76.850  38.060  1.00  0.00           C  
ATOM   4498  C   ALA    59      47.780  75.620  36.530  1.00  0.00           C  
ATOM   4499  O   ALA    59      47.700  76.010  35.370  1.00  0.00           O  
ATOM   4500  H   ALA    59      47.520  75.420  39.150  1.00  0.00           H  
ATOM   4501  HA  ALA    59      47.550  77.610  37.210  1.00  0.00           H  
ATOM   4502  HB1 ALA    59      49.710  76.000  38.610  1.00  0.00           H  
ATOM   4503  HB2 ALA    59      49.820  76.950  37.100  1.00  0.00           H  
ATOM   4504  HB3 ALA    59      49.390  77.780  38.620  1.00  0.00           H  
ATOM   4505  N   TYR    60      47.930  74.320  36.790  1.00  0.00           N  
ATOM   4506  CA  TYR    60      47.900  73.300  35.760  1.00  0.00           C  
ATOM   4507  CB  TYR    60      48.030  71.940  36.440  1.00  0.00           C  
ATOM   4508  CG  TYR    60      47.310  70.790  35.770  1.00  0.00           C  
ATOM   4509  CD1 TYR    60      46.050  70.420  36.260  1.00  0.00           C  
ATOM   4510  CE1 TYR    60      45.300  69.440  35.600  1.00  0.00           C  
ATOM   4511  CZ  TYR    60      45.890  68.770  34.500  1.00  0.00           C  
ATOM   4512  OH  TYR    60      45.190  67.770  33.900  1.00  0.00           O  
ATOM   4513  CE2 TYR    60      47.130  69.170  33.980  1.00  0.00           C  
ATOM   4514  CD2 TYR    60      47.870  70.140  34.670  1.00  0.00           C  
ATOM   4515  C   TYR    60      46.670  73.300  34.860  1.00  0.00           C  
ATOM   4516  O   TYR    60      46.860  73.060  33.670  1.00  0.00           O  
ATOM   4517  H   TYR    60      47.970  74.020  37.750  1.00  0.00           H  
ATOM   4518  HA  TYR    60      48.780  73.440  35.130  1.00  0.00           H  
ATOM   4519  HB2 TYR    60      47.650  71.990  37.460  1.00  0.00           H  
ATOM   4520  HB3 TYR    60      49.040  71.630  36.710  1.00  0.00           H  
ATOM   4521  HD1 TYR    60      45.600  70.880  37.130  1.00  0.00           H  
ATOM   4522  HD2 TYR    60      48.810  70.480  34.260  1.00  0.00           H  
ATOM   4523  HE1 TYR    60      44.250  69.350  35.830  1.00  0.00           H  
ATOM   4524  HE2 TYR    60      47.620  68.660  33.160  1.00  0.00           H  
ATOM   4525  HH  TYR    60      44.300  67.510  34.140  1.00  0.00           H  
ATOM   4526  N   ALA    61      45.470  73.460  35.420  1.00  0.00           N  
ATOM   4527  CA  ALA    61      44.210  73.480  34.700  1.00  0.00           C  
ATOM   4528  CB  ALA    61      43.010  73.110  35.560  1.00  0.00           C  
ATOM   4529  C   ALA    61      44.050  74.840  34.040  1.00  0.00           C  
ATOM   4530  O   ALA    61      43.770  74.900  32.840  1.00  0.00           O  
ATOM   4531  H   ALA    61      45.420  73.710  36.400  1.00  0.00           H  
ATOM   4532  HA  ALA    61      44.260  72.770  33.870  1.00  0.00           H  
ATOM   4533  HB1 ALA    61      42.980  73.770  36.430  1.00  0.00           H  
ATOM   4534  HB2 ALA    61      42.170  73.140  34.870  1.00  0.00           H  
ATOM   4535  HB3 ALA    61      43.150  72.080  35.910  1.00  0.00           H  
ATOM   4536  N   PHE    62      44.210  75.950  34.760  1.00  0.00           N  
ATOM   4537  CA  PHE    62      44.020  77.320  34.340  1.00  0.00           C  
ATOM   4538  CB  PHE    62      44.030  78.260  35.540  1.00  0.00           C  
ATOM   4539  CG  PHE    62      43.530  79.670  35.330  1.00  0.00           C  
ATOM   4540  CD1 PHE    62      44.450  80.730  35.310  1.00  0.00           C  
ATOM   4541  CE1 PHE    62      43.960  82.040  35.330  1.00  0.00           C  
ATOM   4542  CZ  PHE    62      42.580  82.300  35.230  1.00  0.00           C  
ATOM   4543  CE2 PHE    62      41.670  81.240  35.240  1.00  0.00           C  
ATOM   4544  CD2 PHE    62      42.160  79.930  35.310  1.00  0.00           C  
ATOM   4545  C   PHE    62      45.010  77.820  33.300  1.00  0.00           C  
ATOM   4546  O   PHE    62      44.580  78.530  32.400  1.00  0.00           O  
ATOM   4547  H   PHE    62      44.380  75.880  35.760  1.00  0.00           H  
ATOM   4548  HA  PHE    62      42.980  77.350  33.990  1.00  0.00           H  
ATOM   4549  HB2 PHE    62      45.040  78.350  35.930  1.00  0.00           H  
ATOM   4550  HB3 PHE    62      43.400  77.820  36.310  1.00  0.00           H  
ATOM   4551  HD1 PHE    62      45.520  80.580  35.220  1.00  0.00           H  
ATOM   4552  HD2 PHE    62      41.360  79.210  35.330  1.00  0.00           H  
ATOM   4553  HE1 PHE    62      44.640  82.870  35.280  1.00  0.00           H  
ATOM   4554  HE2 PHE    62      40.600  81.420  35.150  1.00  0.00           H  
ATOM   4555  HZ  PHE    62      42.220  83.320  35.230  1.00  0.00           H  
ATOM   4556  N   TYR    63      46.240  77.300  33.270  1.00  0.00           N  
ATOM   4557  CA  TYR    63      47.310  77.910  32.500  1.00  0.00           C  
ATOM   4558  CB  TYR    63      48.240  78.650  33.460  1.00  0.00           C  
ATOM   4559  CG  TYR    63      48.820  79.970  33.000  1.00  0.00           C  
ATOM   4560  CD1 TYR    63      50.150  80.010  32.590  1.00  0.00           C  
ATOM   4561  CE1 TYR    63      50.750  81.220  32.210  1.00  0.00           C  
ATOM   4562  CZ  TYR    63      49.990  82.400  32.130  1.00  0.00           C  
ATOM   4563  OH  TYR    63      50.610  83.560  31.760  1.00  0.00           O  
ATOM   4564  CE2 TYR    63      48.640  82.350  32.520  1.00  0.00           C  
ATOM   4565  CD2 TYR    63      48.060  81.150  32.970  1.00  0.00           C  
ATOM   4566  C   TYR    63      48.010  76.940  31.560  1.00  0.00           C  
ATOM   4567  O   TYR    63      48.370  77.380  30.470  1.00  0.00           O  
ATOM   4568  H   TYR    63      46.480  76.650  34.010  1.00  0.00           H  
ATOM   4569  HA  TYR    63      47.000  78.760  31.900  1.00  0.00           H  
ATOM   4570  HB2 TYR    63      49.040  78.000  33.820  1.00  0.00           H  
ATOM   4571  HB3 TYR    63      47.590  78.930  34.290  1.00  0.00           H  
ATOM   4572  HD1 TYR    63      50.780  79.140  32.530  1.00  0.00           H  
ATOM   4573  HD2 TYR    63      47.000  81.110  33.160  1.00  0.00           H  
ATOM   4574  HE1 TYR    63      51.740  81.220  31.770  1.00  0.00           H  
ATOM   4575  HE2 TYR    63      48.080  83.270  32.490  1.00  0.00           H  
ATOM   4576  HH  TYR    63      49.950  84.240  31.660  1.00  0.00           H  
ATOM   4577  N   GLY    64      47.950  75.650  31.910  1.00  0.00           N  
ATOM   4578  CA  GLY    64      48.150  74.590  30.940  1.00  0.00           C  
ATOM   4579  C   GLY    64      47.190  74.450  29.760  1.00  0.00           C  
ATOM   4580  O   GLY    64      47.570  73.850  28.760  1.00  0.00           O  
ATOM   4581  H   GLY    64      47.490  75.470  32.790  1.00  0.00           H  
ATOM   4582  HA2 GLY    64      47.990  73.730  31.580  1.00  0.00           H  
ATOM   4583  HA3 GLY    64      49.150  74.540  30.520  1.00  0.00           H  
ATOM   4584  N   VAL    65      45.980  75.020  29.780  1.00  0.00           N  
ATOM   4585  CA  VAL    65      45.170  75.320  28.610  1.00  0.00           C  
ATOM   4586  CB  VAL    65      43.690  75.310  28.980  1.00  0.00           C  
ATOM   4587  CG1 VAL    65      43.250  76.560  29.730  1.00  0.00           C  
ATOM   4588  CG2 VAL    65      42.750  75.150  27.780  1.00  0.00           C  
ATOM   4589  C   VAL    65      45.700  76.550  27.890  1.00  0.00           C  
ATOM   4590  O   VAL    65      45.690  76.540  26.660  1.00  0.00           O  
ATOM   4591  H   VAL    65      45.600  75.370  30.640  1.00  0.00           H  
ATOM   4592  HA  VAL    65      45.350  74.560  27.860  1.00  0.00           H  
ATOM   4593  HB  VAL    65      43.510  74.480  29.660  1.00  0.00           H  
ATOM   4594 HG11 VAL    65      42.270  76.380  30.160  1.00  0.00           H  
ATOM   4595 HG12 VAL    65      43.890  76.720  30.610  1.00  0.00           H  
ATOM   4596 HG13 VAL    65      43.280  77.500  29.170  1.00  0.00           H  
ATOM   4597 HG21 VAL    65      43.010  75.920  27.060  1.00  0.00           H  
ATOM   4598 HG22 VAL    65      42.960  74.160  27.370  1.00  0.00           H  
ATOM   4599 HG23 VAL    65      41.770  75.350  28.210  1.00  0.00           H  
ATOM   4600  N   TRP    66      46.130  77.650  28.530  1.00  0.00           N  
ATOM   4601  CA  TRP    66      46.330  78.950  27.930  1.00  0.00           C  
ATOM   4602  CB  TRP    66      46.860  79.930  28.970  1.00  0.00           C  
ATOM   4603  CG  TRP    66      47.270  81.300  28.520  1.00  0.00           C  
ATOM   4604  CD1 TRP    66      48.400  81.930  28.880  1.00  0.00           C  
ATOM   4605  NE1 TRP    66      48.460  83.200  28.350  1.00  0.00           N  
ATOM   4606  CE2 TRP    66      47.320  83.410  27.600  1.00  0.00           C  
ATOM   4607  CZ2 TRP    66      46.900  84.430  26.740  1.00  0.00           C  
ATOM   4608  CH2 TRP    66      45.740  84.430  25.950  1.00  0.00           C  
ATOM   4609  CZ3 TRP    66      45.000  83.250  26.050  1.00  0.00           C  
ATOM   4610  CE3 TRP    66      45.410  82.160  26.830  1.00  0.00           C  
ATOM   4611  CD2 TRP    66      46.550  82.220  27.640  1.00  0.00           C  
ATOM   4612  C   TRP    66      47.230  79.050  26.710  1.00  0.00           C  
ATOM   4613  O   TRP    66      46.780  79.470  25.640  1.00  0.00           O  
ATOM   4614  H   TRP    66      46.100  77.670  29.540  1.00  0.00           H  
ATOM   4615  HA  TRP    66      45.380  79.400  27.630  1.00  0.00           H  
ATOM   4616  HB2 TRP    66      47.700  79.440  29.460  1.00  0.00           H  
ATOM   4617  HB3 TRP    66      46.080  80.140  29.710  1.00  0.00           H  
ATOM   4618  HD1 TRP    66      49.090  81.510  29.610  1.00  0.00           H  
ATOM   4619  HE1 TRP    66      49.350  83.650  28.210  1.00  0.00           H  
ATOM   4620  HE3 TRP    66      44.670  81.370  26.870  1.00  0.00           H  
ATOM   4621  HZ2 TRP    66      47.590  85.260  26.760  1.00  0.00           H  
ATOM   4622  HZ3 TRP    66      44.090  83.190  25.480  1.00  0.00           H  
ATOM   4623  HH2 TRP    66      45.470  85.260  25.310  1.00  0.00           H  
ATOM   4624  N   PRO    67      48.450  78.500  26.660  1.00  0.00           N  
ATOM   4625  CD  PRO    67      49.150  77.780  27.700  1.00  0.00           C  
ATOM   4626  CG  PRO    67      50.450  77.290  27.050  1.00  0.00           C  
ATOM   4627  CB  PRO    67      50.680  78.320  25.950  1.00  0.00           C  
ATOM   4628  CA  PRO    67      49.250  78.520  25.460  1.00  0.00           C  
ATOM   4629  C   PRO    67      48.850  77.570  24.350  1.00  0.00           C  
ATOM   4630  O   PRO    67      49.180  77.790  23.180  1.00  0.00           O  
ATOM   4631  HA  PRO    67      49.120  79.570  25.190  1.00  0.00           H  
ATOM   4632  HB2 PRO    67      51.340  77.890  25.190  1.00  0.00           H  
ATOM   4633  HB3 PRO    67      50.990  79.270  26.380  1.00  0.00           H  
ATOM   4634  HG2 PRO    67      50.410  76.250  26.720  1.00  0.00           H  
ATOM   4635  HG3 PRO    67      51.280  77.350  27.750  1.00  0.00           H  
ATOM   4636  HD2 PRO    67      48.660  76.900  28.130  1.00  0.00           H  
ATOM   4637  HD3 PRO    67      49.380  78.450  28.520  1.00  0.00           H  
ATOM   4638  N   LEU    68      48.080  76.520  24.690  1.00  0.00           N  
ATOM   4639  CA  LEU    68      47.410  75.650  23.750  1.00  0.00           C  
ATOM   4640  CB  LEU    68      47.110  74.320  24.450  1.00  0.00           C  
ATOM   4641  CG  LEU    68      48.300  73.460  24.830  1.00  0.00           C  
ATOM   4642  CD1 LEU    68      47.730  72.100  25.240  1.00  0.00           C  
ATOM   4643  CD2 LEU    68      49.410  73.180  23.810  1.00  0.00           C  
ATOM   4644  C   LEU    68      46.200  76.230  23.040  1.00  0.00           C  
ATOM   4645  O   LEU    68      45.800  75.870  21.940  1.00  0.00           O  
ATOM   4646  H   LEU    68      47.940  76.350  25.670  1.00  0.00           H  
ATOM   4647  HA  LEU    68      48.150  75.540  22.950  1.00  0.00           H  
ATOM   4648  HB2 LEU    68      46.560  73.730  23.710  1.00  0.00           H  
ATOM   4649  HB3 LEU    68      46.450  74.620  25.260  1.00  0.00           H  
ATOM   4650  HG  LEU    68      48.830  73.930  25.650  1.00  0.00           H  
ATOM   4651 HD11 LEU    68      47.470  71.430  24.430  1.00  0.00           H  
ATOM   4652 HD12 LEU    68      48.540  71.690  25.850  1.00  0.00           H  
ATOM   4653 HD13 LEU    68      46.910  72.360  25.900  1.00  0.00           H  
ATOM   4654 HD21 LEU    68      50.000  74.070  23.600  1.00  0.00           H  
ATOM   4655 HD22 LEU    68      50.100  72.450  24.230  1.00  0.00           H  
ATOM   4656 HD23 LEU    68      49.010  72.700  22.920  1.00  0.00           H  
ATOM   4657  N   LEU    69      45.620  77.260  23.680  1.00  0.00           N  
ATOM   4658  CA  LEU    69      44.850  78.270  22.970  1.00  0.00           C  
ATOM   4659  CB  LEU    69      44.060  79.200  23.880  1.00  0.00           C  
ATOM   4660  CG  LEU    69      42.920  78.490  24.610  1.00  0.00           C  
ATOM   4661  CD1 LEU    69      42.150  79.490  25.480  1.00  0.00           C  
ATOM   4662  CD2 LEU    69      41.920  77.830  23.660  1.00  0.00           C  
ATOM   4663  C   LEU    69      45.680  79.230  22.140  1.00  0.00           C  
ATOM   4664  O   LEU    69      45.360  79.430  20.970  1.00  0.00           O  
ATOM   4665  H   LEU    69      46.080  77.510  24.540  1.00  0.00           H  
ATOM   4666  HA  LEU    69      44.100  77.830  22.310  1.00  0.00           H  
ATOM   4667  HB2 LEU    69      43.700  80.000  23.240  1.00  0.00           H  
ATOM   4668  HB3 LEU    69      44.640  79.690  24.660  1.00  0.00           H  
ATOM   4669  HG  LEU    69      43.310  77.760  25.310  1.00  0.00           H  
ATOM   4670 HD11 LEU    69      41.750  80.290  24.860  1.00  0.00           H  
ATOM   4671 HD12 LEU    69      41.420  79.000  26.130  1.00  0.00           H  
ATOM   4672 HD13 LEU    69      42.780  79.940  26.240  1.00  0.00           H  
ATOM   4673 HD21 LEU    69      42.210  76.860  23.270  1.00  0.00           H  
ATOM   4674 HD22 LEU    69      41.090  77.550  24.310  1.00  0.00           H  
ATOM   4675 HD23 LEU    69      41.650  78.470  22.820  1.00  0.00           H  
ATOM   4676  N   LEU    70      46.750  79.850  22.650  1.00  0.00           N  
ATOM   4677  CA  LEU    70      47.400  81.070  22.210  1.00  0.00           C  
ATOM   4678  CB  LEU    70      48.500  81.430  23.190  1.00  0.00           C  
ATOM   4679  CG  LEU    70      49.260  82.740  22.980  1.00  0.00           C  
ATOM   4680  CD1 LEU    70      48.350  83.960  23.140  1.00  0.00           C  
ATOM   4681  CD2 LEU    70      50.370  82.930  24.010  1.00  0.00           C  
ATOM   4682  C   LEU    70      48.020  80.950  20.820  1.00  0.00           C  
ATOM   4683  O   LEU    70      47.910  81.890  20.040  1.00  0.00           O  
ATOM   4684  H   LEU    70      46.880  79.670  23.640  1.00  0.00           H  
ATOM   4685  HA  LEU    70      46.640  81.850  22.220  1.00  0.00           H  
ATOM   4686  HB2 LEU    70      49.180  80.580  23.150  1.00  0.00           H  
ATOM   4687  HB3 LEU    70      47.910  81.550  24.100  1.00  0.00           H  
ATOM   4688  HG  LEU    70      49.630  82.790  21.960  1.00  0.00           H  
ATOM   4689 HD11 LEU    70      48.760  84.880  22.720  1.00  0.00           H  
ATOM   4690 HD12 LEU    70      47.500  83.910  22.460  1.00  0.00           H  
ATOM   4691 HD13 LEU    70      48.090  84.170  24.180  1.00  0.00           H  
ATOM   4692 HD21 LEU    70      50.940  83.840  23.840  1.00  0.00           H  
ATOM   4693 HD22 LEU    70      49.870  82.930  24.970  1.00  0.00           H  
ATOM   4694 HD23 LEU    70      51.020  82.050  24.060  1.00  0.00           H  
ATOM   4695  N   LEU    71      48.590  79.780  20.510  1.00  0.00           N  
ATOM   4696  CA  LEU    71      49.450  79.590  19.350  1.00  0.00           C  
ATOM   4697  CB  LEU    71      50.200  78.270  19.460  1.00  0.00           C  
ATOM   4698  CG  LEU    71      49.440  76.990  19.110  1.00  0.00           C  
ATOM   4699  CD1 LEU    71      50.390  75.810  19.260  1.00  0.00           C  
ATOM   4700  CD2 LEU    71      48.150  76.700  19.860  1.00  0.00           C  
ATOM   4701  C   LEU    71      48.650  79.710  18.060  1.00  0.00           C  
ATOM   4702  O   LEU    71      49.250  79.800  16.990  1.00  0.00           O  
ATOM   4703  H   LEU    71      48.670  79.110  21.260  1.00  0.00           H  
ATOM   4704  HA  LEU    71      50.180  80.400  19.390  1.00  0.00           H  
ATOM   4705  HB2 LEU    71      50.530  78.200  20.500  1.00  0.00           H  
ATOM   4706  HB3 LEU    71      51.110  78.370  18.880  1.00  0.00           H  
ATOM   4707  HG  LEU    71      49.110  77.070  18.070  1.00  0.00           H  
ATOM   4708 HD11 LEU    71      50.200  75.280  20.190  1.00  0.00           H  
ATOM   4709 HD12 LEU    71      50.190  75.150  18.410  1.00  0.00           H  
ATOM   4710 HD13 LEU    71      51.450  76.050  19.320  1.00  0.00           H  
ATOM   4711 HD21 LEU    71      48.410  76.530  20.910  1.00  0.00           H  
ATOM   4712 HD22 LEU    71      47.330  77.410  19.760  1.00  0.00           H  
ATOM   4713 HD23 LEU    71      47.790  75.740  19.490  1.00  0.00           H  
ATOM   4714  N   LEU    72      47.310  79.710  18.100  1.00  0.00           N  
ATOM   4715  CA  LEU    72      46.430  80.080  17.010  1.00  0.00           C  
ATOM   4716  CB  LEU    72      45.570  78.890  16.600  1.00  0.00           C  
ATOM   4717  CG  LEU    72      46.340  77.710  16.020  1.00  0.00           C  
ATOM   4718  CD1 LEU    72      45.520  76.420  16.020  1.00  0.00           C  
ATOM   4719  CD2 LEU    72      46.820  78.040  14.610  1.00  0.00           C  
ATOM   4720  C   LEU    72      45.550  81.280  17.330  1.00  0.00           C  
ATOM   4721  O   LEU    72      44.970  81.780  16.370  1.00  0.00           O  
ATOM   4722  H   LEU    72      46.820  79.380  18.910  1.00  0.00           H  
ATOM   4723  HA  LEU    72      46.990  80.400  16.130  1.00  0.00           H  
ATOM   4724  HB2 LEU    72      44.810  79.260  15.920  1.00  0.00           H  
ATOM   4725  HB3 LEU    72      45.060  78.500  17.480  1.00  0.00           H  
ATOM   4726  HG  LEU    72      47.150  77.470  16.710  1.00  0.00           H  
ATOM   4727 HD11 LEU    72      46.140  75.610  15.630  1.00  0.00           H  
ATOM   4728 HD12 LEU    72      44.970  76.280  16.950  1.00  0.00           H  
ATOM   4729 HD13 LEU    72      44.670  76.650  15.380  1.00  0.00           H  
ATOM   4730 HD21 LEU    72      47.110  77.110  14.120  1.00  0.00           H  
ATOM   4731 HD22 LEU    72      46.090  78.410  13.890  1.00  0.00           H  
ATOM   4732 HD23 LEU    72      47.590  78.820  14.580  1.00  0.00           H  
ATOM   4733  N   LEU    73      45.280  81.670  18.580  1.00  0.00           N  
ATOM   4734  CA  LEU    73      44.530  82.860  18.900  1.00  0.00           C  
ATOM   4735  CB  LEU    73      44.190  82.850  20.390  1.00  0.00           C  
ATOM   4736  CG  LEU    73      42.710  82.860  20.770  1.00  0.00           C  
ATOM   4737  CD1 LEU    73      42.490  83.020  22.270  1.00  0.00           C  
ATOM   4738  CD2 LEU    73      41.890  83.960  20.110  1.00  0.00           C  
ATOM   4739  C   LEU    73      45.230  84.110  18.390  1.00  0.00           C  
ATOM   4740  O   LEU    73      44.560  85.120  18.190  1.00  0.00           O  
ATOM   4741  H   LEU    73      45.750  81.150  19.310  1.00  0.00           H  
ATOM   4742  HA  LEU    73      43.550  82.890  18.430  1.00  0.00           H  
ATOM   4743  HB2 LEU    73      44.680  83.710  20.850  1.00  0.00           H  
ATOM   4744  HB3 LEU    73      44.630  81.960  20.830  1.00  0.00           H  
ATOM   4745  HG  LEU    73      42.230  81.920  20.490  1.00  0.00           H  
ATOM   4746 HD11 LEU    73      42.810  82.120  22.790  1.00  0.00           H  
ATOM   4747 HD12 LEU    73      43.080  83.890  22.570  1.00  0.00           H  
ATOM   4748 HD13 LEU    73      41.450  83.250  22.490  1.00  0.00           H  
ATOM   4749 HD21 LEU    73      41.670  83.770  19.060  1.00  0.00           H  
ATOM   4750 HD22 LEU    73      41.000  84.240  20.670  1.00  0.00           H  
ATOM   4751 HD23 LEU    73      42.490  84.880  20.090  1.00  0.00           H  
ATOM   4752  N   ALA    74      46.540  84.070  18.130  1.00  0.00           N  
ATOM   4753  CA  ALA    74      47.340  85.140  17.550  1.00  0.00           C  
ATOM   4754  CB  ALA    74      48.770  84.940  18.040  1.00  0.00           C  
ATOM   4755  C   ALA    74      47.220  85.250  16.040  1.00  0.00           C  
ATOM   4756  O   ALA    74      48.200  85.520  15.340  1.00  0.00           O  
ATOM   4757  H   ALA    74      47.000  83.260  18.530  1.00  0.00           H  
ATOM   4758  HA  ALA    74      47.090  86.090  18.020  1.00  0.00           H  
ATOM   4759  HB1 ALA    74      49.210  84.130  17.450  1.00  0.00           H  
ATOM   4760  HB2 ALA    74      49.450  85.790  17.930  1.00  0.00           H  
ATOM   4761  HB3 ALA    74      48.850  84.560  19.060  1.00  0.00           H  
ATOM   4762  N   LEU    75      45.990  85.060  15.550  1.00  0.00           N  
ATOM   4763  CA  LEU    75      45.710  85.120  14.130  1.00  0.00           C  
ATOM   4764  CB  LEU    75      45.510  83.760  13.460  1.00  0.00           C  
ATOM   4765  CG  LEU    75      46.710  82.820  13.440  1.00  0.00           C  
ATOM   4766  CD1 LEU    75      46.160  81.430  13.160  1.00  0.00           C  
ATOM   4767  CD2 LEU    75      47.730  83.310  12.410  1.00  0.00           C  
ATOM   4768  C   LEU    75      44.380  85.870  14.080  1.00  0.00           C  
ATOM   4769  O   LEU    75      43.680  85.850  15.090  1.00  0.00           O  
ATOM   4770  H   LEU    75      45.280  84.850  16.240  1.00  0.00           H  
ATOM   4771  HA  LEU    75      46.470  85.670  13.580  1.00  0.00           H  
ATOM   4772  HB2 LEU    75      45.220  83.900  12.420  1.00  0.00           H  
ATOM   4773  HB3 LEU    75      44.680  83.280  13.980  1.00  0.00           H  
ATOM   4774  HG  LEU    75      47.190  82.930  14.410  1.00  0.00           H  
ATOM   4775 HD11 LEU    75      45.620  81.060  14.040  1.00  0.00           H  
ATOM   4776 HD12 LEU    75      45.490  81.430  12.300  1.00  0.00           H  
ATOM   4777 HD13 LEU    75      46.980  80.720  13.080  1.00  0.00           H  
ATOM   4778 HD21 LEU    75      47.200  83.540  11.480  1.00  0.00           H  
ATOM   4779 HD22 LEU    75      48.310  84.180  12.690  1.00  0.00           H  
ATOM   4780 HD23 LEU    75      48.410  82.500  12.150  1.00  0.00           H  
ATOM   4781  N   PRO    76      43.920  86.400  12.950  1.00  0.00           N  
ATOM   4782  CD  PRO    76      44.670  86.600  11.730  1.00  0.00           C  
ATOM   4783  CG  PRO    76      43.940  87.670  10.920  1.00  0.00           C  
ATOM   4784  CB  PRO    76      42.500  87.340  11.280  1.00  0.00           C  
ATOM   4785  CA  PRO    76      42.600  86.980  12.760  1.00  0.00           C  
ATOM   4786  C   PRO    76      41.440  86.070  13.120  1.00  0.00           C  
ATOM   4787  O   PRO    76      41.420  84.920  12.660  1.00  0.00           O  
ATOM   4788  HA  PRO    76      42.680  87.840  13.420  1.00  0.00           H  
ATOM   4789  HB2 PRO    76      41.980  86.550  10.740  1.00  0.00           H  
ATOM   4790  HB3 PRO    76      41.840  88.210  11.190  1.00  0.00           H  
ATOM   4791  HG2 PRO    76      44.090  87.590   9.840  1.00  0.00           H  
ATOM   4792  HG3 PRO    76      44.330  88.610  11.300  1.00  0.00           H  
ATOM   4793  HD2 PRO    76      44.520  85.650  11.200  1.00  0.00           H  
ATOM   4794  HD3 PRO    76      45.710  86.890  11.840  1.00  0.00           H  
ATOM   4795  N   PRO    77      40.380  86.500  13.810  1.00  0.00           N  
ATOM   4796  CD  PRO    77      40.270  87.860  14.290  1.00  0.00           C  
ATOM   4797  CG  PRO    77      39.060  87.870  15.210  1.00  0.00           C  
ATOM   4798  CB  PRO    77      38.220  86.760  14.590  1.00  0.00           C  
ATOM   4799  CA  PRO    77      39.290  85.700  14.340  1.00  0.00           C  
ATOM   4800  C   PRO    77      38.710  84.650  13.400  1.00  0.00           C  
ATOM   4801  O   PRO    77      38.300  83.580  13.850  1.00  0.00           O  
ATOM   4802  HA  PRO    77      39.620  85.180  15.230  1.00  0.00           H  
ATOM   4803  HB2 PRO    77      37.790  87.110  13.650  1.00  0.00           H  
ATOM   4804  HB3 PRO    77      37.470  86.340  15.260  1.00  0.00           H  
ATOM   4805  HG2 PRO    77      38.520  88.820  15.170  1.00  0.00           H  
ATOM   4806  HG3 PRO    77      39.390  87.620  16.220  1.00  0.00           H  
ATOM   4807  HD2 PRO    77      40.060  88.560  13.490  1.00  0.00           H  
ATOM   4808  HD3 PRO    77      41.160  88.230  14.810  1.00  0.00           H  
ATOM   4809  N   ARG    78      38.660  84.950  12.100  1.00  0.00           N  
ATOM   4810  CA  ARG    78      38.200  83.970  11.140  1.00  0.00           C  
ATOM   4811  CB  ARG    78      37.220  84.530  10.120  1.00  0.00           C  
ATOM   4812  CG  ARG    78      36.060  85.330  10.720  1.00  0.00           C  
ATOM   4813  CD  ARG    78      35.320  84.610  11.850  1.00  0.00           C  
ATOM   4814  NE  ARG    78      34.500  83.450  11.540  1.00  0.00           N  
ATOM   4815  CZ  ARG    78      33.260  83.340  11.040  1.00  0.00           C  
ATOM   4816  NH1 ARG    78      32.500  84.380  10.680  1.00  0.00           N1+
ATOM   4817  NH2 ARG    78      32.670  82.140  11.000  1.00  0.00           N  
ATOM   4818  C   ARG    78      39.200  83.090  10.410  1.00  0.00           C  
ATOM   4819  O   ARG    78      38.870  82.130   9.730  1.00  0.00           O  
ATOM   4820  H   ARG    78      38.990  85.870  11.820  1.00  0.00           H  
ATOM   4821  HA  ARG    78      37.610  83.280  11.740  1.00  0.00           H  
ATOM   4822  HB2 ARG    78      36.880  83.710   9.490  1.00  0.00           H  
ATOM   4823  HB3 ARG    78      37.780  85.300   9.590  1.00  0.00           H  
ATOM   4824  HG2 ARG    78      35.360  85.510   9.910  1.00  0.00           H  
ATOM   4825  HG3 ARG    78      36.490  86.210  11.190  1.00  0.00           H  
ATOM   4826  HD2 ARG    78      34.730  85.410  12.300  1.00  0.00           H  
ATOM   4827  HD3 ARG    78      35.990  84.380  12.680  1.00  0.00           H  
ATOM   4828  HE  ARG    78      34.830  82.620  12.010  1.00  0.00           H  
ATOM   4829 HH11 ARG    78      32.810  85.340  10.660  1.00  0.00           H  
ATOM   4830 HH12 ARG    78      31.500  84.270  10.610  1.00  0.00           H  
ATOM   4831 HH21 ARG    78      33.230  81.300  11.080  1.00  0.00           H  
ATOM   4832 HH22 ARG    78      31.830  82.160  10.450  1.00  0.00           H  
ATOM   4833  N   ALA    79      40.470  83.450  10.600  1.00  0.00           N  
ATOM   4834  CA  ALA    79      41.560  82.510  10.490  1.00  0.00           C  
ATOM   4835  CB  ALA    79      42.780  83.340  10.100  1.00  0.00           C  
ATOM   4836  C   ALA    79      41.820  81.660  11.720  1.00  0.00           C  
ATOM   4837  O   ALA    79      42.810  80.940  11.710  1.00  0.00           O  
ATOM   4838  H   ALA    79      40.630  84.250  11.200  1.00  0.00           H  
ATOM   4839  HA  ALA    79      41.370  81.830   9.650  1.00  0.00           H  
ATOM   4840  HB1 ALA    79      42.630  83.820   9.130  1.00  0.00           H  
ATOM   4841  HB2 ALA    79      42.850  84.040  10.930  1.00  0.00           H  
ATOM   4842  HB3 ALA    79      43.690  82.740  10.000  1.00  0.00           H  
ATOM   4843  N   TYR    80      40.870  81.690  12.670  1.00  0.00           N  
ATOM   4844  CA  TYR    80      40.770  80.850  13.850  1.00  0.00           C  
ATOM   4845  CB  TYR    80      40.890  81.760  15.070  1.00  0.00           C  
ATOM   4846  CG  TYR    80      41.020  81.100  16.420  1.00  0.00           C  
ATOM   4847  CD1 TYR    80      40.350  81.500  17.590  1.00  0.00           C  
ATOM   4848  CE1 TYR    80      40.590  80.800  18.770  1.00  0.00           C  
ATOM   4849  CZ  TYR    80      41.480  79.710  18.850  1.00  0.00           C  
ATOM   4850  OH  TYR    80      41.580  78.970  19.990  1.00  0.00           O  
ATOM   4851  CE2 TYR    80      42.080  79.280  17.640  1.00  0.00           C  
ATOM   4852  CD2 TYR    80      41.960  80.080  16.500  1.00  0.00           C  
ATOM   4853  C   TYR    80      39.530  79.970  13.760  1.00  0.00           C  
ATOM   4854  O   TYR    80      39.690  78.750  13.810  1.00  0.00           O  
ATOM   4855  H   TYR    80      40.180  82.420  12.600  1.00  0.00           H  
ATOM   4856  HA  TYR    80      41.620  80.170  13.830  1.00  0.00           H  
ATOM   4857  HB2 TYR    80      40.060  82.450  15.190  1.00  0.00           H  
ATOM   4858  HB3 TYR    80      41.820  82.320  15.040  1.00  0.00           H  
ATOM   4859  HD1 TYR    80      39.510  82.170  17.610  1.00  0.00           H  
ATOM   4860  HD2 TYR    80      42.580  79.750  15.670  1.00  0.00           H  
ATOM   4861  HE1 TYR    80      40.030  80.960  19.680  1.00  0.00           H  
ATOM   4862  HE2 TYR    80      42.650  78.360  17.580  1.00  0.00           H  
ATOM   4863  HH  TYR    80      42.100  78.240  19.650  1.00  0.00           H  
ATOM   4864  N   ALA    81      38.350  80.570  13.670  1.00  0.00           N  
ATOM   4865  CA  ALA    81      37.050  79.940  13.770  1.00  0.00           C  
ATOM   4866  CB  ALA    81      36.240  80.550  14.910  1.00  0.00           C  
ATOM   4867  C   ALA    81      36.250  79.980  12.470  1.00  0.00           C  
ATOM   4868  OC1 ALA    81      35.620  80.970  12.040  1.00  0.00           O  
ATOM   4869  OC2 ALA    81      36.210  78.980  11.720  1.00  0.00           O1-
ATOM   4870  H   ALA    81      38.390  81.580  13.710  1.00  0.00           H  
ATOM   4871  HA  ALA    81      37.220  78.910  14.090  1.00  0.00           H  
ATOM   4872  HB1 ALA    81      35.560  79.770  15.270  1.00  0.00           H  
ATOM   4873  HB2 ALA    81      36.880  80.830  15.750  1.00  0.00           H  
ATOM   4874  HB3 ALA    81      35.840  81.510  14.620  1.00  0.00           H  
TER    4875      ALA    81 
ATOM   4876  N   ALA    19      38.370  71.790  11.080  1.00  0.00           N1+
ATOM   4877  CA  ALA    19      39.300  72.270  12.110  1.00  0.00           C  
ATOM   4878  CB  ALA    19      38.740  71.990  13.500  1.00  0.00           C  
ATOM   4879  C   ALA    19      40.650  71.670  11.750  1.00  0.00           C  
ATOM   4880  O   ALA    19      41.220  70.920  12.540  1.00  0.00           O  
ATOM   4881  H1  ALA    19      38.430  70.780  11.020  1.00  0.00           H  
ATOM   4882  H2  ALA    19      37.430  72.100  11.290  1.00  0.00           H  
ATOM   4883  H3  ALA    19      38.520  72.230  10.190  1.00  0.00           H  
ATOM   4884  HA  ALA    19      39.380  73.350  12.010  1.00  0.00           H  
ATOM   4885  HB1 ALA    19      37.660  72.090  13.650  1.00  0.00           H  
ATOM   4886  HB2 ALA    19      39.150  71.040  13.840  1.00  0.00           H  
ATOM   4887  HB3 ALA    19      39.150  72.700  14.210  1.00  0.00           H  
ATOM   4888  N   LEU    20      41.100  72.020  10.540  1.00  0.00           N  
ATOM   4889  CA  LEU    20      42.350  71.500  10.030  1.00  0.00           C  
ATOM   4890  CB  LEU    20      42.580  72.130   8.660  1.00  0.00           C  
ATOM   4891  CG  LEU    20      43.790  71.650   7.870  1.00  0.00           C  
ATOM   4892  CD1 LEU    20      44.020  70.140   7.750  1.00  0.00           C  
ATOM   4893  CD2 LEU    20      43.760  72.270   6.470  1.00  0.00           C  
ATOM   4894  C   LEU    20      43.550  71.830  10.910  1.00  0.00           C  
ATOM   4895  O   LEU    20      44.340  70.930  11.220  1.00  0.00           O  
ATOM   4896  H   LEU    20      40.680  72.780  10.020  1.00  0.00           H  
ATOM   4897  HA  LEU    20      42.280  70.420   9.910  1.00  0.00           H  
ATOM   4898  HB2 LEU    20      42.710  73.200   8.840  1.00  0.00           H  
ATOM   4899  HB3 LEU    20      41.670  72.060   8.070  1.00  0.00           H  
ATOM   4900  HG  LEU    20      44.570  72.100   8.490  1.00  0.00           H  
ATOM   4901 HD11 LEU    20      43.410  69.600   7.030  1.00  0.00           H  
ATOM   4902 HD12 LEU    20      45.100  70.090   7.580  1.00  0.00           H  
ATOM   4903 HD13 LEU    20      43.780  69.650   8.690  1.00  0.00           H  
ATOM   4904 HD21 LEU    20      44.780  72.170   6.120  1.00  0.00           H
[truncated: 162,072 more chars]
