# Supplementary material for: Rationally derived inhibitors of hepatitis C virus (HCV) p7 channel activity reveal prospect for bimodal antiviral therapy
Source: eLife. 2020 Nov 10;9:e52555. doi: 10.7554/eLife.52555 (PMC7714397; doi:10.7554/eLife.52555)
Supplement: Figure 3—source data 1. [file elife-52555-fig3-data1.zip › SD-figure3/new run files/Mutant/p7_m_100ns.pdb]

HEADER    100ns.pdb.X                             
REMARK  99                                                                      
REMARK  99 MOE v2011.10 (Chemical Computing Group Inc.) Wed Aug 16 17:39:48 2017
HELIX    1   1 LEU X   20  PHE X   44  1               Generated by MOE   25
HELIX    2   2 PRO X   56  PHE X   62  1               Generated by MOE    7
HELIX    3   3 TYR X   63  GLY X   64  3               Generated by MOE    2
HELIX    4   4 TRP X   66  LEU X   73  1               Generated by MOE    8
HELIX    5   5 LEU     23  PHE     44  1               Generated by MOE   22
HELIX    6   6 ALA     55  LEU     69  1               Generated by MOE   15
HELIX    7   7 LEU     20  VAL     24  5               Generated by MOE    5
HELIX    8   8 VAL     25  PHE     44  1               Generated by MOE   20
HELIX    9   9 ALA     55  TYR     60  1               Generated by MOE    6
HELIX   10  10 LEU     70  LEU     73  1               Generated by MOE    4
HELIX   11  11 LEU     20  PHE     44  1               Generated by MOE   25
HELIX   12  12 ALA     46  TYR     49  5               Generated by MOE    4
HELIX   13  13 LEU     54  LEU     72  1               Generated by MOE   19
HELIX   14  14 LEU     73  ALA     74  5               Generated by MOE    2
HELIX   15  15 LEU     20  LEU     41  1               Generated by MOE   22
HELIX   16  16 VAL     42  PHE     43  5               Generated by MOE    2
HELIX   17  17 TRP     48  ALA     61  1               Generated by MOE   14
HELIX   18  18 TRP     66  ALA     74  1               Generated by MOE    9
HELIX   19  19 VAL     24  PHE     43  1               Generated by MOE   20
HELIX   20  20 GLY     57  ALA     58  5               Generated by MOE    2
HELIX   21  21 ALA     59  LEU     72  1               Generated by MOE   14
HELIX   22  22 LEU     73  ALA     74  5               Generated by MOE    2
HELIX   23  23 LEU     20  GLU     21  5               Generated by MOE    2
HELIX   24  24 ASN     22  PHE     38  1               Generated by MOE   17
HELIX   25  25 ALA     47  PHE     62  1               Generated by MOE   16
HELIX   26  26 TYR     63  VAL     65  3               Generated by MOE    3
HELIX   27  27 TRP     66  LEU     73  1               Generated by MOE    8
HELIX   28  28 PRO     77  ALA     79  5               Generated by MOE    3
ATOM      1  N   ALA X  19      46.900  56.250  17.600  1.00  0.00           N1+
ATOM      2  CA  ALA X  19      47.500  54.990  18.080  1.00  0.00           C  
ATOM      3  CB  ALA X  19      47.820  54.000  16.960  1.00  0.00           C  
ATOM      4  C   ALA X  19      48.570  55.160  19.140  1.00  0.00           C  
ATOM      5  O   ALA X  19      48.280  54.870  20.300  1.00  0.00           O  
ATOM      6  H1  ALA X  19      45.910  56.090  17.690  1.00  0.00           H  
ATOM      7  H2  ALA X  19      47.160  57.030  18.180  1.00  0.00           H  
ATOM      8  H3  ALA X  19      47.250  56.510  16.680  1.00  0.00           H  
ATOM      9  HA  ALA X  19      46.690  54.490  18.600  1.00  0.00           H  
ATOM     10  HB1 ALA X  19      48.010  53.000  17.350  1.00  0.00           H  
ATOM     11  HB2 ALA X  19      47.070  53.870  16.180  1.00  0.00           H  
ATOM     12  HB3 ALA X  19      48.770  54.170  16.450  1.00  0.00           H  
ATOM     13  N   LEU X  20      49.830  55.430  18.790  1.00  0.00           N  
ATOM     14  CA  LEU X  20      51.060  55.580  19.530  1.00  0.00           C  
ATOM     15  CB  LEU X  20      52.110  56.220  18.620  1.00  0.00           C  
ATOM     16  CG  LEU X  20      52.540  55.470  17.360  1.00  0.00           C  
ATOM     17  CD1 LEU X  20      53.540  56.370  16.630  1.00  0.00           C  
ATOM     18  CD2 LEU X  20      53.150  54.150  17.820  1.00  0.00           C  
ATOM     19  C   LEU X  20      50.890  56.500  20.730  1.00  0.00           C  
ATOM     20  O   LEU X  20      51.400  56.210  21.810  1.00  0.00           O  
ATOM     21  H   LEU X  20      49.930  55.520  17.790  1.00  0.00           H  
ATOM     22  HA  LEU X  20      51.400  54.610  19.880  1.00  0.00           H  
ATOM     23  HB2 LEU X  20      53.070  56.190  19.130  1.00  0.00           H  
ATOM     24  HB3 LEU X  20      51.850  57.230  18.310  1.00  0.00           H  
ATOM     25  HG  LEU X  20      51.640  55.370  16.740  1.00  0.00           H  
ATOM     26 HD11 LEU X  20      53.150  57.370  16.450  1.00  0.00           H  
ATOM     27 HD12 LEU X  20      54.430  56.490  17.240  1.00  0.00           H  
ATOM     28 HD13 LEU X  20      53.790  55.880  15.690  1.00  0.00           H  
ATOM     29 HD21 LEU X  20      53.600  54.130  18.810  1.00  0.00           H  
ATOM     30 HD22 LEU X  20      52.390  53.370  17.860  1.00  0.00           H  
ATOM     31 HD23 LEU X  20      53.900  53.900  17.070  1.00  0.00           H  
ATOM     32  N   GLU X  21      50.170  57.620  20.550  1.00  0.00           N  
ATOM     33  CA  GLU X  21      50.060  58.580  21.630  1.00  0.00           C  
ATOM     34  CB  GLU X  21      49.590  59.940  21.120  1.00  0.00           C  
ATOM     35  CG  GLU X  21      48.120  59.900  20.700  1.00  0.00           C  
ATOM     36  CD  GLU X  21      47.760  58.850  19.660  1.00  0.00           C  
ATOM     37  OE1 GLU X  21      48.280  58.970  18.530  1.00  0.00           O  
ATOM     38  OE2 GLU X  21      47.010  57.900  19.970  1.00  0.00           O1-
ATOM     39  C   GLU X  21      49.290  58.020  22.820  1.00  0.00           C  
ATOM     40  O   GLU X  21      49.600  58.270  23.980  1.00  0.00           O  
ATOM     41  H   GLU X  21      49.750  57.780  19.650  1.00  0.00           H  
ATOM     42  HA  GLU X  21      51.080  58.660  22.000  1.00  0.00           H  
ATOM     43  HB2 GLU X  21      50.090  60.340  20.240  1.00  0.00           H  
ATOM     44  HB3 GLU X  21      49.730  60.640  21.930  1.00  0.00           H  
ATOM     45  HG2 GLU X  21      47.790  60.930  20.550  1.00  0.00           H  
ATOM     46  HG3 GLU X  21      47.520  59.600  21.560  1.00  0.00           H  
ATOM     47  N   ASN X  22      48.390  57.060  22.600  1.00  0.00           N  
ATOM     48  CA  ASN X  22      47.730  56.300  23.640  1.00  0.00           C  
ATOM     49  CB  ASN X  22      46.430  55.690  23.150  1.00  0.00           C  
ATOM     50  CG  ASN X  22      45.300  56.660  22.840  1.00  0.00           C  
ATOM     51  OD1 ASN X  22      44.440  56.870  23.700  1.00  0.00           O  
ATOM     52  ND2 ASN X  22      45.110  57.200  21.640  1.00  0.00           N  
ATOM     53  C   ASN X  22      48.640  55.230  24.220  1.00  0.00           C  
ATOM     54  O   ASN X  22      48.370  54.810  25.350  1.00  0.00           O  
ATOM     55  H   ASN X  22      48.030  56.930  21.660  1.00  0.00           H  
ATOM     56  HA  ASN X  22      47.490  56.950  24.490  1.00  0.00           H  
ATOM     57  HB2 ASN X  22      46.050  54.930  23.840  1.00  0.00           H  
ATOM     58  HB3 ASN X  22      46.730  55.150  22.250  1.00  0.00           H  
ATOM     59 HD21 ASN X  22      45.810  57.180  20.900  1.00  0.00           H  
ATOM     60 HD22 ASN X  22      44.430  57.950  21.630  1.00  0.00           H  
ATOM     61  N   LEU X  23      49.590  54.720  23.440  1.00  0.00           N  
ATOM     62  CA  LEU X  23      50.420  53.610  23.860  1.00  0.00           C  
ATOM     63  CB  LEU X  23      50.820  52.750  22.660  1.00  0.00           C  
ATOM     64  CG  LEU X  23      49.620  52.100  21.970  1.00  0.00           C  
ATOM     65  CD1 LEU X  23      50.110  51.520  20.640  1.00  0.00           C  
ATOM     66  CD2 LEU X  23      48.900  51.030  22.780  1.00  0.00           C  
ATOM     67  C   LEU X  23      51.640  53.970  24.690  1.00  0.00           C  
ATOM     68  O   LEU X  23      52.040  53.160  25.520  1.00  0.00           O  
ATOM     69  H   LEU X  23      49.840  55.090  22.530  1.00  0.00           H  
ATOM     70  HA  LEU X  23      49.850  52.940  24.490  1.00  0.00           H  
ATOM     71  HB2 LEU X  23      51.440  51.920  22.990  1.00  0.00           H  
ATOM     72  HB3 LEU X  23      51.400  53.390  21.990  1.00  0.00           H  
ATOM     73  HG  LEU X  23      48.890  52.860  21.720  1.00  0.00           H  
ATOM     74 HD11 LEU X  23      49.280  50.960  20.200  1.00  0.00           H  
ATOM     75 HD12 LEU X  23      50.390  52.390  20.060  1.00  0.00           H  
ATOM     76 HD13 LEU X  23      51.020  50.930  20.710  1.00  0.00           H  
ATOM     77 HD21 LEU X  23      48.540  51.580  23.650  1.00  0.00           H  
ATOM     78 HD22 LEU X  23      48.050  50.690  22.180  1.00  0.00           H  
ATOM     79 HD23 LEU X  23      49.630  50.260  23.000  1.00  0.00           H  
ATOM     80  N   VAL X  24      52.350  55.060  24.390  1.00  0.00           N  
ATOM     81  CA  VAL X  24      53.260  55.670  25.340  1.00  0.00           C  
ATOM     82  CB  VAL X  24      53.950  56.860  24.690  1.00  0.00           C  
ATOM     83  CG1 VAL X  24      54.690  56.490  23.410  1.00  0.00           C  
ATOM     84  CG2 VAL X  24      53.060  58.080  24.440  1.00  0.00           C  
ATOM     85  C   VAL X  24      52.630  55.990  26.690  1.00  0.00           C  
ATOM     86  O   VAL X  24      53.340  55.810  27.680  1.00  0.00           O  
ATOM     87  H   VAL X  24      52.110  55.590  23.570  1.00  0.00           H  
ATOM     88  HA  VAL X  24      54.020  54.930  25.610  1.00  0.00           H  
ATOM     89  HB  VAL X  24      54.710  57.300  25.350  1.00  0.00           H  
ATOM     90 HG11 VAL X  24      55.310  57.330  23.100  1.00  0.00           H  
ATOM     91 HG12 VAL X  24      55.390  55.690  23.620  1.00  0.00           H  
ATOM     92 HG13 VAL X  24      53.960  56.300  22.610  1.00  0.00           H  
ATOM     93 HG21 VAL X  24      52.570  58.460  25.330  1.00  0.00           H  
ATOM     94 HG22 VAL X  24      53.750  58.870  24.140  1.00  0.00           H  
ATOM     95 HG23 VAL X  24      52.340  58.030  23.630  1.00  0.00           H  
ATOM     96  N   VAL X  25      51.330  56.230  26.820  1.00  0.00           N  
ATOM     97  CA  VAL X  25      50.710  56.340  28.120  1.00  0.00           C  
ATOM     98  CB  VAL X  25      49.330  56.980  28.000  1.00  0.00           C  
ATOM     99  CG1 VAL X  25      48.560  56.870  29.310  1.00  0.00           C  
ATOM    100  CG2 VAL X  25      49.320  58.470  27.670  1.00  0.00           C  
ATOM    101  C   VAL X  25      50.570  55.000  28.820  1.00  0.00           C  
ATOM    102  O   VAL X  25      50.900  54.840  29.990  1.00  0.00           O  
ATOM    103  H   VAL X  25      50.750  56.480  26.020  1.00  0.00           H  
ATOM    104  HA  VAL X  25      51.400  56.880  28.780  1.00  0.00           H  
ATOM    105  HB  VAL X  25      48.730  56.410  27.290  1.00  0.00           H  
ATOM    106 HG11 VAL X  25      48.390  55.820  29.560  1.00  0.00           H  
ATOM    107 HG12 VAL X  25      48.930  57.420  30.180  1.00  0.00           H  
ATOM    108 HG13 VAL X  25      47.500  57.090  29.160  1.00  0.00           H  
ATOM    109 HG21 VAL X  25      48.380  58.850  27.260  1.00  0.00           H  
ATOM    110 HG22 VAL X  25      49.590  59.020  28.570  1.00  0.00           H  
ATOM    111 HG23 VAL X  25      50.040  58.620  26.870  1.00  0.00           H  
ATOM    112  N   LEU X  26      50.120  54.010  28.040  1.00  0.00           N  
ATOM    113  CA  LEU X  26      49.890  52.640  28.430  1.00  0.00           C  
ATOM    114  CB  LEU X  26      48.990  51.850  27.480  1.00  0.00           C  
ATOM    115  CG  LEU X  26      48.480  50.510  28.000  1.00  0.00           C  
ATOM    116  CD1 LEU X  26      47.250  50.670  28.880  1.00  0.00           C  
ATOM    117  CD2 LEU X  26      48.100  49.530  26.890  1.00  0.00           C  
ATOM    118  C   LEU X  26      51.230  51.990  28.770  1.00  0.00           C  
ATOM    119  O   LEU X  26      51.260  51.210  29.720  1.00  0.00           O  
ATOM    120  H   LEU X  26      49.910  54.160  27.060  1.00  0.00           H  
ATOM    121  HA  LEU X  26      49.280  52.660  29.340  1.00  0.00           H  
ATOM    122  HB2 LEU X  26      49.540  51.710  26.550  1.00  0.00           H  
ATOM    123  HB3 LEU X  26      48.120  52.480  27.290  1.00  0.00           H  
ATOM    124  HG  LEU X  26      49.280  50.110  28.630  1.00  0.00           H  
ATOM    125 HD11 LEU X  26      47.420  51.350  29.720  1.00  0.00           H  
ATOM    126 HD12 LEU X  26      46.430  50.970  28.220  1.00  0.00           H  
ATOM    127 HD13 LEU X  26      46.970  49.720  29.330  1.00  0.00           H  
ATOM    128 HD21 LEU X  26      48.180  48.530  27.300  1.00  0.00           H  
ATOM    129 HD22 LEU X  26      47.130  49.730  26.430  1.00  0.00           H  
ATOM    130 HD23 LEU X  26      48.860  49.520  26.110  1.00  0.00           H  
ATOM    131  N   ASN X  27      52.340  52.290  28.090  1.00  0.00           N  
ATOM    132  CA  ASN X  27      53.650  51.910  28.570  1.00  0.00           C  
ATOM    133  CB  ASN X  27      54.660  52.160  27.460  1.00  0.00           C  
ATOM    134  CG  ASN X  27      56.000  51.440  27.430  1.00  0.00           C  
ATOM    135  OD1 ASN X  27      56.420  50.890  26.420  1.00  0.00           O  
ATOM    136  ND2 ASN X  27      56.670  51.230  28.570  1.00  0.00           N  
ATOM    137  C   ASN X  27      54.080  52.620  29.840  1.00  0.00           C  
ATOM    138  O   ASN X  27      54.770  51.950  30.600  1.00  0.00           O  
ATOM    139  H   ASN X  27      52.270  52.830  27.240  1.00  0.00           H  
ATOM    140  HA  ASN X  27      53.630  50.830  28.770  1.00  0.00           H  
ATOM    141  HB2 ASN X  27      54.770  53.240  27.390  1.00  0.00           H  
ATOM    142  HB3 ASN X  27      54.180  51.780  26.570  1.00  0.00           H  
ATOM    143 HD21 ASN X  27      56.240  51.480  29.450  1.00  0.00           H  
ATOM    144 HD22 ASN X  27      57.590  50.820  28.600  1.00  0.00           H  
ATOM    145  N   ALA X  28      53.660  53.850  30.150  1.00  0.00           N  
ATOM    146  CA  ALA X  28      53.900  54.470  31.450  1.00  0.00           C  
ATOM    147  CB  ALA X  28      53.540  55.950  31.440  1.00  0.00           C  
ATOM    148  C   ALA X  28      53.180  53.660  32.520  1.00  0.00           C  
ATOM    149  O   ALA X  28      53.820  53.500  33.560  1.00  0.00           O  
ATOM    150  H   ALA X  28      53.070  54.390  29.530  1.00  0.00           H  
ATOM    151  HA  ALA X  28      54.950  54.480  31.730  1.00  0.00           H  
ATOM    152  HB1 ALA X  28      53.860  56.300  32.420  1.00  0.00           H  
ATOM    153  HB2 ALA X  28      54.210  56.380  30.690  1.00  0.00           H  
ATOM    154  HB3 ALA X  28      52.460  56.040  31.310  1.00  0.00           H  
ATOM    155  N   ALA X  29      51.950  53.180  32.330  1.00  0.00           N  
ATOM    156  CA  ALA X  29      51.260  52.310  33.260  1.00  0.00           C  
ATOM    157  CB  ALA X  29      49.800  52.140  32.860  1.00  0.00           C  
ATOM    158  C   ALA X  29      51.880  50.920  33.390  1.00  0.00           C  
ATOM    159  O   ALA X  29      51.790  50.350  34.480  1.00  0.00           O  
ATOM    160  H   ALA X  29      51.440  53.530  31.540  1.00  0.00           H  
ATOM    161  HA  ALA X  29      51.280  52.650  34.290  1.00  0.00           H  
ATOM    162  HB1 ALA X  29      49.320  51.380  33.480  1.00  0.00           H  
ATOM    163  HB2 ALA X  29      49.210  53.050  33.030  1.00  0.00           H  
ATOM    164  HB3 ALA X  29      49.630  51.830  31.830  1.00  0.00           H  
ATOM    165  N   SER X  30      52.550  50.450  32.340  1.00  0.00           N  
ATOM    166  CA  SER X  30      53.200  49.160  32.390  1.00  0.00           C  
ATOM    167  CB  SER X  30      53.440  48.760  30.940  1.00  0.00           C  
ATOM    168  OG  SER X  30      52.350  48.760  30.040  1.00  0.00           O  
ATOM    169  C   SER X  30      54.480  49.240  33.210  1.00  0.00           C  
ATOM    170  O   SER X  30      54.810  48.300  33.930  1.00  0.00           O  
ATOM    171  H   SER X  30      52.430  50.910  31.440  1.00  0.00           H  
ATOM    172  HA  SER X  30      52.530  48.430  32.860  1.00  0.00           H  
ATOM    173  HB2 SER X  30      53.950  47.810  31.060  1.00  0.00           H  
ATOM    174  HB3 SER X  30      54.160  49.480  30.550  1.00  0.00           H  
ATOM    175  HG  SER X  30      52.100  49.650  29.780  1.00  0.00           H  
ATOM    176  N   VAL X  31      55.240  50.330  33.130  1.00  0.00           N  
ATOM    177  CA  VAL X  31      56.290  50.690  34.060  1.00  0.00           C  
ATOM    178  CB  VAL X  31      57.020  51.960  33.640  1.00  0.00           C  
ATOM    179  CG1 VAL X  31      58.060  52.390  34.680  1.00  0.00           C  
ATOM    180  CG2 VAL X  31      57.720  52.020  32.280  1.00  0.00           C  
ATOM    181  C   VAL X  31      55.720  50.670  35.480  1.00  0.00           C  
ATOM    182  O   VAL X  31      56.310  49.980  36.310  1.00  0.00           O  
ATOM    183  H   VAL X  31      55.000  51.010  32.420  1.00  0.00           H  
ATOM    184  HA  VAL X  31      56.970  49.840  34.090  1.00  0.00           H  
ATOM    185  HB  VAL X  31      56.280  52.750  33.720  1.00  0.00           H  
ATOM    186 HG11 VAL X  31      58.480  53.380  34.460  1.00  0.00           H  
ATOM    187 HG12 VAL X  31      57.600  52.360  35.660  1.00  0.00           H  
ATOM    188 HG13 VAL X  31      58.890  51.690  34.630  1.00  0.00           H  
ATOM    189 HG21 VAL X  31      58.700  51.550  32.290  1.00  0.00           H  
ATOM    190 HG22 VAL X  31      57.080  51.480  31.580  1.00  0.00           H  
ATOM    191 HG23 VAL X  31      57.760  53.040  31.900  1.00  0.00           H  
ATOM    192  N   ALA X  32      54.690  51.460  35.780  1.00  0.00           N  
ATOM    193  CA  ALA X  32      54.180  51.690  37.110  1.00  0.00           C  
ATOM    194  CB  ALA X  32      53.230  52.870  37.020  1.00  0.00           C  
ATOM    195  C   ALA X  32      53.600  50.480  37.830  1.00  0.00           C  
ATOM    196  O   ALA X  32      53.680  50.440  39.050  1.00  0.00           O  
ATOM    197  H   ALA X  32      54.450  52.100  35.030  1.00  0.00           H  
ATOM    198  HA  ALA X  32      55.070  51.930  37.710  1.00  0.00           H  
ATOM    199  HB1 ALA X  32      52.310  52.520  36.550  1.00  0.00           H  
ATOM    200  HB2 ALA X  32      53.180  53.410  37.970  1.00  0.00           H  
ATOM    201  HB3 ALA X  32      53.670  53.590  36.340  1.00  0.00           H  
ATOM    202  N   GLY X  33      53.160  49.440  37.110  1.00  0.00           N  
ATOM    203  CA  GLY X  33      52.930  48.060  37.480  1.00  0.00           C  
ATOM    204  C   GLY X  33      54.080  47.350  38.170  1.00  0.00           C  
ATOM    205  O   GLY X  33      53.940  46.770  39.250  1.00  0.00           O  
ATOM    206  H   GLY X  33      53.170  49.550  36.100  1.00  0.00           H  
ATOM    207  HA2 GLY X  33      52.690  47.620  36.520  1.00  0.00           H  
ATOM    208  HA3 GLY X  33      52.110  47.990  38.200  1.00  0.00           H  
ATOM    209  N   ALA X  34      55.280  47.380  37.590  1.00  0.00           N  
ATOM    210  CA  ALA X  34      56.500  46.950  38.250  1.00  0.00           C  
ATOM    211  CB  ALA X  34      57.500  46.570  37.170  1.00  0.00           C  
ATOM    212  C   ALA X  34      57.110  47.960  39.220  1.00  0.00           C  
ATOM    213  O   ALA X  34      57.300  47.600  40.380  1.00  0.00           O  
ATOM    214  H   ALA X  34      55.370  47.760  36.660  1.00  0.00           H  
ATOM    215  HA  ALA X  34      56.230  46.050  38.810  1.00  0.00           H  
ATOM    216  HB1 ALA X  34      57.080  45.820  36.500  1.00  0.00           H  
ATOM    217  HB2 ALA X  34      57.720  47.480  36.610  1.00  0.00           H  
ATOM    218  HB3 ALA X  34      58.440  46.330  37.660  1.00  0.00           H  
ATOM    219  N   HIS X  35      57.360  49.200  38.800  1.00  0.00           N  
ATOM    220  CA  HIS X  35      58.000  50.280  39.530  1.00  0.00           C  
ATOM    221  CB  HIS X  35      57.910  51.530  38.650  1.00  0.00           C  
ATOM    222  CG  HIS X  35      58.660  52.700  39.230  1.00  0.00           C  
ATOM    223  ND1 HIS X  35      58.130  53.680  40.070  1.00  0.00           N  
ATOM    224  CE1 HIS X  35      59.100  54.590  40.200  1.00  0.00           C  
ATOM    225  NE2 HIS X  35      60.220  54.210  39.560  1.00  0.00           N  
ATOM    226  CD2 HIS X  35      59.970  52.990  38.960  1.00  0.00           C  
ATOM    227  C   HIS X  35      57.270  50.400  40.860  1.00  0.00           C  
ATOM    228  O   HIS X  35      57.930  50.560  41.880  1.00  0.00           O  
ATOM    229  H   HIS X  35      56.920  49.450  37.930  1.00  0.00           H  
ATOM    230  HA  HIS X  35      59.040  50.040  39.740  1.00  0.00           H  
ATOM    231  HB2 HIS X  35      56.870  51.850  38.690  1.00  0.00           H  
ATOM    232  HB3 HIS X  35      58.150  51.330  37.610  1.00  0.00           H  
ATOM    233  HD2 HIS X  35      60.690  52.490  38.330  1.00  0.00           H  
ATOM    234  HE2 HIS X  35      61.040  54.790  39.500  1.00  0.00           H  
ATOM    235  HE1 HIS X  35      59.040  55.540  40.710  1.00  0.00           H  
ATOM    236  N   GLY X  36      55.940  50.310  40.940  1.00  0.00           N  
ATOM    237  CA  GLY X  36      55.230  50.500  42.190  1.00  0.00           C  
ATOM    238  C   GLY X  36      55.780  49.590  43.270  1.00  0.00           C  
ATOM    239  O   GLY X  36      56.310  50.050  44.280  1.00  0.00           O  
ATOM    240  H   GLY X  36      55.400  50.210  40.090  1.00  0.00           H  
ATOM    241  HA2 GLY X  36      54.170  50.250  42.130  1.00  0.00           H  
ATOM    242  HA3 GLY X  36      55.210  51.570  42.420  1.00  0.00           H  
ATOM    243  N   ILE X  37      55.520  48.290  43.140  1.00  0.00           N  
ATOM    244  CA  ILE X  37      55.880  47.290  44.130  1.00  0.00           C  
ATOM    245  CB  ILE X  37      55.320  45.910  43.790  1.00  0.00           C  
ATOM    246  CG2 ILE X  37      55.570  45.590  42.320  1.00  0.00           C  
ATOM    247  CG1 ILE X  37      55.760  44.700  44.620  1.00  0.00           C  
ATOM    248  CD1 ILE X  37      55.240  44.690  46.050  1.00  0.00           C  
ATOM    249  C   ILE X  37      57.370  47.290  44.440  1.00  0.00           C  
ATOM    250  O   ILE X  37      57.800  47.280  45.590  1.00  0.00           O  
ATOM    251  H   ILE X  37      54.930  47.940  42.400  1.00  0.00           H  
ATOM    252  HA  ILE X  37      55.410  47.620  45.060  1.00  0.00           H  
ATOM    253  HB  ILE X  37      54.250  46.090  43.880  1.00  0.00           H  
ATOM    254 HG12 ILE X  37      56.840  44.600  44.530  1.00  0.00           H  
ATOM    255 HG13 ILE X  37      55.350  43.790  44.190  1.00  0.00           H  
ATOM    256 HG21 ILE X  37      55.010  44.670  42.160  1.00  0.00           H  
ATOM    257 HG22 ILE X  37      55.270  46.360  41.620  1.00  0.00           H  
ATOM    258 HG23 ILE X  37      56.650  45.410  42.280  1.00  0.00           H  
ATOM    259 HD11 ILE X  37      55.780  45.450  46.610  1.00  0.00           H  
ATOM    260 HD12 ILE X  37      54.220  45.070  46.060  1.00  0.00           H  
ATOM    261 HD13 ILE X  37      55.210  43.760  46.630  1.00  0.00           H  
ATOM    262  N   PHE X  38      58.260  47.470  43.460  1.00  0.00           N  
ATOM    263  CA  PHE X  38      59.690  47.710  43.580  1.00  0.00           C  
ATOM    264  CB  PHE X  38      60.290  47.930  42.200  1.00  0.00           C  
ATOM    265  CG  PHE X  38      61.720  47.510  41.960  1.00  0.00           C  
ATOM    266  CD1 PHE X  38      62.080  46.190  41.660  1.00  0.00           C  
ATOM    267  CE1 PHE X  38      63.430  45.880  41.430  1.00  0.00           C  
ATOM    268  CZ  PHE X  38      64.410  46.850  41.630  1.00  0.00           C  
ATOM    269  CE2 PHE X  38      64.040  48.170  41.920  1.00  0.00           C  
ATOM    270  CD2 PHE X  38      62.690  48.500  42.090  1.00  0.00           C  
ATOM    271  C   PHE X  38      60.040  48.920  44.420  1.00  0.00           C  
ATOM    272  O   PHE X  38      61.010  48.870  45.170  1.00  0.00           O  
ATOM    273  H   PHE X  38      57.940  47.570  42.510  1.00  0.00           H  
ATOM    274  HA  PHE X  38      60.050  46.790  44.040  1.00  0.00           H  
ATOM    275  HB2 PHE X  38      60.150  48.980  41.950  1.00  0.00           H  
ATOM    276  HB3 PHE X  38      59.680  47.310  41.530  1.00  0.00           H  
ATOM    277  HD1 PHE X  38      61.390  45.360  41.620  1.00  0.00           H  
ATOM    278  HD2 PHE X  38      62.390  49.490  42.400  1.00  0.00           H  
ATOM    279  HE1 PHE X  38      63.740  44.870  41.210  1.00  0.00           H  
ATOM    280  HE2 PHE X  38      64.770  48.950  42.120  1.00  0.00           H  
ATOM    281  HZ  PHE X  38      65.460  46.610  41.540  1.00  0.00           H  
ATOM    282  N   SER X  39      59.280  50.010  44.300  1.00  0.00           N  
ATOM    283  CA  SER X  39      59.570  51.190  45.090  1.00  0.00           C  
ATOM    284  CB  SER X  39      58.910  52.490  44.630  1.00  0.00           C  
ATOM    285  OG  SER X  39      58.930  52.650  43.230  1.00  0.00           O  
ATOM    286  C   SER X  39      59.220  51.030  46.560  1.00  0.00           C  
ATOM    287  O   SER X  39      59.760  51.760  47.390  1.00  0.00           O  
ATOM    288  H   SER X  39      58.560  49.960  43.590  1.00  0.00           H  
ATOM    289  HA  SER X  39      60.650  51.330  45.100  1.00  0.00           H  
ATOM    290  HB2 SER X  39      59.360  53.360  45.090  1.00  0.00           H  
ATOM    291  HB3 SER X  39      57.870  52.590  44.970  1.00  0.00           H  
ATOM    292  HG  SER X  39      58.690  51.810  42.820  1.00  0.00           H  
ATOM    293  N   PHE X  40      58.300  50.110  46.870  1.00  0.00           N  
ATOM    294  CA  PHE X  40      57.980  49.670  48.210  1.00  0.00           C  
ATOM    295  CB  PHE X  40      56.620  48.980  48.150  1.00  0.00           C  
ATOM    296  CG  PHE X  40      56.080  48.610  49.510  1.00  0.00           C  
ATOM    297  CD1 PHE X  40      55.430  49.650  50.190  1.00  0.00           C  
ATOM    298  CE1 PHE X  40      54.920  49.450  51.470  1.00  0.00           C  
ATOM    299  CZ  PHE X  40      55.140  48.230  52.120  1.00  0.00           C  
ATOM    300  CE2 PHE X  40      55.750  47.190  51.400  1.00  0.00           C  
ATOM    301  CD2 PHE X  40      56.280  47.360  50.120  1.00  0.00           C  
ATOM    302  C   PHE X  40      59.030  48.780  48.840  1.00  0.00           C  
ATOM    303  O   PHE X  40      59.660  49.300  49.770  1.00  0.00           O  
ATOM    304  H   PHE X  40      57.960  49.510  46.120  1.00  0.00           H  
ATOM    305  HA  PHE X  40      57.800  50.530  48.860  1.00  0.00           H  
ATOM    306  HB2 PHE X  40      56.550  48.120  47.480  1.00  0.00           H  
ATOM    307  HB3 PHE X  40      55.990  49.780  47.760  1.00  0.00           H  
ATOM    308  HD1 PHE X  40      55.330  50.650  49.800  1.00  0.00           H  
ATOM    309  HD2 PHE X  40      56.840  46.550  49.660  1.00  0.00           H  
ATOM    310  HE1 PHE X  40      54.350  50.190  52.020  1.00  0.00           H  
ATOM    311  HE2 PHE X  40      55.800  46.200  51.810  1.00  0.00           H  
ATOM    312  HZ  PHE X  40      54.680  48.080  53.080  1.00  0.00           H  
ATOM    313  N   LEU X  41      59.310  47.640  48.200  1.00  0.00           N  
ATOM    314  CA  LEU X  41      60.360  46.690  48.490  1.00  0.00           C  
ATOM    315  CB  LEU X  41      60.320  45.680  47.350  1.00  0.00           C  
ATOM    316  CG  LEU X  41      61.240  44.460  47.350  1.00  0.00           C  
ATOM    317  CD1 LEU X  41      60.660  43.440  48.320  1.00  0.00           C  
ATOM    318  CD2 LEU X  41      61.210  43.800  45.980  1.00  0.00           C  
ATOM    319  C   LEU X  41      61.750  47.290  48.670  1.00  0.00           C  
ATOM    320  O   LEU X  41      62.350  47.050  49.710  1.00  0.00           O  
ATOM    321  H   LEU X  41      58.810  47.490  47.340  1.00  0.00           H  
ATOM    322  HA  LEU X  41      60.060  46.180  49.410  1.00  0.00           H  
ATOM    323  HB2 LEU X  41      60.710  46.300  46.540  1.00  0.00           H  
ATOM    324  HB3 LEU X  41      59.320  45.340  47.090  1.00  0.00           H  
ATOM    325  HG  LEU X  41      62.210  44.810  47.720  1.00  0.00           H  
ATOM    326 HD11 LEU X  41      60.640  43.780  49.360  1.00  0.00           H  
ATOM    327 HD12 LEU X  41      59.640  43.250  48.000  1.00  0.00           H  
ATOM    328 HD13 LEU X  41      61.160  42.470  48.290  1.00  0.00           H  
ATOM    329 HD21 LEU X  41      60.260  43.380  45.670  1.00  0.00           H  
ATOM    330 HD22 LEU X  41      61.580  44.480  45.210  1.00  0.00           H  
ATOM    331 HD23 LEU X  41      62.010  43.050  46.030  1.00  0.00           H  
ATOM    332  N   VAL X  42      62.230  48.130  47.750  1.00  0.00           N  
ATOM    333  CA  VAL X  42      63.590  48.620  47.830  1.00  0.00           C  
ATOM    334  CB  VAL X  42      63.960  49.280  46.510  1.00  0.00           C  
ATOM    335  CG1 VAL X  42      65.360  49.880  46.600  1.00  0.00           C  
ATOM    336  CG2 VAL X  42      64.110  48.390  45.280  1.00  0.00           C  
ATOM    337  C   VAL X  42      63.620  49.630  48.970  1.00  0.00           C  
ATOM    338  O   VAL X  42      64.710  49.760  49.530  1.00  0.00           O  
ATOM    339  H   VAL X  42      61.720  48.260  46.890  1.00  0.00           H  
ATOM    340  HA  VAL X  42      64.340  47.850  48.040  1.00  0.00           H  
ATOM    341  HB  VAL X  42      63.200  50.010  46.250  1.00  0.00           H  
ATOM    342 HG11 VAL X  42      65.700  50.370  45.690  1.00  0.00           H  
ATOM    343 HG12 VAL X  42      65.420  50.690  47.330  1.00  0.00           H  
ATOM    344 HG13 VAL X  42      66.060  49.080  46.850  1.00  0.00           H  
ATOM    345 HG21 VAL X  42      64.260  49.000  44.390  1.00  0.00           H  
ATOM    346 HG22 VAL X  42      65.030  47.810  45.410  1.00  0.00           H  
ATOM    347 HG23 VAL X  42      63.320  47.650  45.310  1.00  0.00           H  
ATOM    348  N   PHE X  43      62.520  50.290  49.340  1.00  0.00           N  
ATOM    349  CA  PHE X  43      62.500  51.170  50.500  1.00  0.00           C  
ATOM    350  CB  PHE X  43      61.480  52.280  50.270  1.00  0.00           C  
ATOM    351  CG  PHE X  43      61.600  53.550  51.070  1.00  0.00           C  
ATOM    352  CD1 PHE X  43      62.560  54.520  50.720  1.00  0.00           C  
ATOM    353  CE1 PHE X  43      62.510  55.680  51.500  1.00  0.00           C  
ATOM    354  CZ  PHE X  43      61.690  55.840  52.620  1.00  0.00           C  
ATOM    355  CE2 PHE X  43      60.930  54.750  53.070  1.00  0.00           C  
ATOM    356  CD2 PHE X  43      60.980  53.560  52.330  1.00  0.00           C  
ATOM    357  C   PHE X  43      62.210  50.380  51.770  1.00  0.00           C  
ATOM    358  O   PHE X  43      62.240  50.950  52.860  1.00  0.00           O  
ATOM    359  H   PHE X  43      61.600  50.020  49.030  1.00  0.00           H  
ATOM    360  HA  PHE X  43      63.470  51.660  50.590  1.00  0.00           H  
ATOM    361  HB2 PHE X  43      60.470  51.910  50.420  1.00  0.00           H  
ATOM    362  HB3 PHE X  43      61.590  52.700  49.270  1.00  0.00           H  
ATOM    363  HD1 PHE X  43      63.200  54.420  49.860  1.00  0.00           H  
ATOM    364  HD2 PHE X  43      60.430  52.690  52.640  1.00  0.00           H  
ATOM    365  HE1 PHE X  43      63.180  56.490  51.220  1.00  0.00           H  
ATOM    366  HE2 PHE X  43      60.400  54.940  53.990  1.00  0.00           H  
ATOM    367  HZ  PHE X  43      61.720  56.730  53.230  1.00  0.00           H  
ATOM    368  N   PHE X  44      61.900  49.090  51.700  1.00  0.00           N  
ATOM    369  CA  PHE X  44      61.930  48.120  52.780  1.00  0.00           C  
ATOM    370  CB  PHE X  44      60.860  47.070  52.500  1.00  0.00           C  
ATOM    371  CG  PHE X  44      61.010  45.700  53.120  1.00  0.00           C  
ATOM    372  CD1 PHE X  44      61.750  44.740  52.410  1.00  0.00           C  
ATOM    373  CE1 PHE X  44      61.850  43.400  52.810  1.00  0.00           C  
ATOM    374  CZ  PHE X  44      61.240  43.020  54.020  1.00  0.00           C  
ATOM    375  CE2 PHE X  44      60.610  44.010  54.780  1.00  0.00           C  
ATOM    376  CD2 PHE X  44      60.490  45.350  54.380  1.00  0.00           C  
ATOM    377  C   PHE X  44      63.360  47.680  53.080  1.00  0.00           C  
ATOM    378  O   PHE X  44      63.810  47.780  54.220  1.00  0.00           O  
ATOM    379  H   PHE X  44      61.850  48.720  50.760  1.00  0.00           H  
ATOM    380  HA  PHE X  44      61.580  48.710  53.630  1.00  0.00           H  
ATOM    381  HB2 PHE X  44      60.560  47.000  51.460  1.00  0.00           H  
ATOM    382  HB3 PHE X  44      59.960  47.570  52.860  1.00  0.00           H  
ATOM    383  HD1 PHE X  44      62.190  45.000  51.460  1.00  0.00           H  
ATOM    384  HD2 PHE X  44      59.860  45.910  55.050  1.00  0.00           H  
ATOM    385  HE1 PHE X  44      62.240  42.640  52.160  1.00  0.00           H  
ATOM    386  HE2 PHE X  44      60.150  43.690  55.700  1.00  0.00           H  
ATOM    387  HZ  PHE X  44      61.160  41.970  54.250  1.00  0.00           H  
ATOM    388  N   CYS X  45      64.070  47.350  52.000  1.00  0.00           N  
ATOM    389  CA  CYS X  45      65.480  47.030  52.010  1.00  0.00           C  
ATOM    390  CB  CYS X  45      65.710  45.740  52.790  1.00  0.00           C  
ATOM    391  SG  CYS X  45      65.350  44.280  51.780  1.00  0.00           S  
ATOM    392  C   CYS X  45      66.110  46.960  50.630  1.00  0.00           C  
ATOM    393  O   CYS X  45      65.380  46.590  49.700  1.00  0.00           O  
ATOM    394  H   CYS X  45      63.520  47.300  51.150  1.00  0.00           H  
ATOM    395  HA  CYS X  45      66.020  47.800  52.570  1.00  0.00           H  
ATOM    396  HB2 CYS X  45      65.230  45.740  53.770  1.00  0.00           H  
ATOM    397  HB3 CYS X  45      66.790  45.690  52.910  1.00  0.00           H  
ATOM    398  HG  CYS X  45      64.430  44.980  51.110  1.00  0.00           H  
ATOM    399  N   ALA X  46      67.390  47.170  50.340  1.00  0.00           N  
ATOM    400  CA  ALA X  46      67.970  46.810  49.060  1.00  0.00           C  
ATOM    401  CB  ALA X  46      69.190  47.710  48.900  1.00  0.00           C  
ATOM    402  C   ALA X  46      68.400  45.360  48.870  1.00  0.00           C  
ATOM    403  O   ALA X  46      68.310  44.830  47.770  1.00  0.00           O  
ATOM    404  H   ALA X  46      67.930  47.650  51.050  1.00  0.00           H  
ATOM    405  HA  ALA X  46      67.310  47.060  48.230  1.00  0.00           H  
ATOM    406  HB1 ALA X  46      69.940  47.480  49.660  1.00  0.00           H  
ATOM    407  HB2 ALA X  46      69.660  47.480  47.940  1.00  0.00           H  
ATOM    408  HB3 ALA X  46      68.930  48.770  48.940  1.00  0.00           H  
ATOM    409  N   ALA X  47      68.650  44.530  49.890  1.00  0.00           N  
ATOM    410  CA  ALA X  47      68.940  43.110  49.750  1.00  0.00           C  
ATOM    411  CB  ALA X  47      69.870  42.770  50.920  1.00  0.00           C  
ATOM    412  C   ALA X  47      67.730  42.210  49.670  1.00  0.00           C  
ATOM    413  O   ALA X  47      67.690  41.120  50.230  1.00  0.00           O  
ATOM    414  H   ALA X  47      68.770  44.880  50.820  1.00  0.00           H  
ATOM    415  HA  ALA X  47      69.520  42.900  48.850  1.00  0.00           H  
ATOM    416  HB1 ALA X  47      69.390  42.640  51.890  1.00  0.00           H  
ATOM    417  HB2 ALA X  47      70.410  41.860  50.660  1.00  0.00           H  
ATOM    418  HB3 ALA X  47      70.570  43.590  51.080  1.00  0.00           H  
ATOM    419  N   TRP X  48      66.650  42.680  49.030  1.00  0.00           N  
ATOM    420  CA  TRP X  48      65.340  42.060  49.080  1.00  0.00           C  
ATOM    421  CB  TRP X  48      64.380  43.040  48.400  1.00  0.00           C  
ATOM    422  CG  TRP X  48      64.650  43.510  47.010  1.00  0.00           C  
ATOM    423  CD1 TRP X  48      65.160  44.730  46.700  1.00  0.00           C  
ATOM    424  NE1 TRP X  48      65.450  44.790  45.350  1.00  0.00           N  
ATOM    425  CE2 TRP X  48      65.060  43.640  44.700  1.00  0.00           C  
ATOM    426  CZ2 TRP X  48      65.120  43.240  43.360  1.00  0.00           C  
ATOM    427  CH2 TRP X  48      64.600  41.990  43.010  1.00  0.00           C  
ATOM    428  CZ3 TRP X  48      64.050  41.190  44.010  1.00  0.00           C  
ATOM    429  CE3 TRP X  48      63.940  41.620  45.340  1.00  0.00           C  
ATOM    430  CD2 TRP X  48      64.560  42.810  45.740  1.00  0.00           C  
ATOM    431  C   TRP X  48      65.220  40.730  48.360  1.00  0.00           C  
ATOM    432  O   TRP X  48      64.250  40.000  48.590  1.00  0.00           O  
ATOM    433  H   TRP X  48      66.670  43.600  48.620  1.00  0.00           H  
ATOM    434  HA  TRP X  48      65.060  41.910  50.130  1.00  0.00           H  
ATOM    435  HB2 TRP X  48      64.310  43.860  49.110  1.00  0.00           H  
ATOM    436  HB3 TRP X  48      63.440  42.490  48.470  1.00  0.00           H  
ATOM    437  HD1 TRP X  48      65.340  45.470  47.460  1.00  0.00           H  
ATOM    438  HE1 TRP X  48      65.670  45.660  44.880  1.00  0.00           H  
ATOM    439  HE3 TRP X  48      63.340  41.090  46.080  1.00  0.00           H  
ATOM    440  HZ2 TRP X  48      65.510  43.820  42.530  1.00  0.00           H  
ATOM    441  HZ3 TRP X  48      63.570  40.260  43.730  1.00  0.00           H  
ATOM    442  HH2 TRP X  48      64.450  41.610  42.010  1.00  0.00           H  
ATOM    443  N   TYR X  49      66.170  40.390  47.490  1.00  0.00           N  
ATOM    444  CA  TYR X  49      66.340  39.080  46.890  1.00  0.00           C  
ATOM    445  CB  TYR X  49      67.030  39.230  45.530  1.00  0.00           C  
ATOM    446  CG  TYR X  49      68.370  39.910  45.660  1.00  0.00           C  
ATOM    447  CD1 TYR X  49      69.510  39.190  46.010  1.00  0.00           C  
ATOM    448  CE1 TYR X  49      70.660  39.830  46.490  1.00  0.00           C  
ATOM    449  CZ  TYR X  49      70.720  41.240  46.480  1.00  0.00           C  
ATOM    450  OH  TYR X  49      71.790  41.970  46.890  1.00  0.00           O  
ATOM    451  CE2 TYR X  49      69.580  41.970  46.100  1.00  0.00           C  
ATOM    452  CD2 TYR X  49      68.390  41.310  45.790  1.00  0.00           C  
ATOM    453  C   TYR X  49      66.990  38.110  47.860  1.00  0.00           C  
ATOM    454  O   TYR X  49      67.180  36.970  47.430  1.00  0.00           O  
ATOM    455  H   TYR X  49      66.960  41.020  47.370  1.00  0.00           H  
ATOM    456  HA  TYR X  49      65.320  38.760  46.670  1.00  0.00           H  
ATOM    457  HB2 TYR X  49      66.390  39.780  44.840  1.00  0.00           H  
ATOM    458  HB3 TYR X  49      67.100  38.330  44.920  1.00  0.00           H  
ATOM    459  HD1 TYR X  49      69.650  38.130  45.800  1.00  0.00           H  
ATOM    460  HD2 TYR X  49      67.460  41.860  45.660  1.00  0.00           H  
ATOM    461  HE1 TYR X  49      71.540  39.250  46.740  1.00  0.00           H  
ATOM    462  HE2 TYR X  49      69.670  43.050  46.160  1.00  0.00           H  
ATOM    463  HH  TYR X  49      71.670  42.890  46.650  1.00  0.00           H  
ATOM    464  N   ILE X  50      67.370  38.410  49.100  1.00  0.00           N  
ATOM    465  CA  ILE X  50      67.890  37.520  50.130  1.00  0.00           C  
ATOM    466  CB  ILE X  50      69.410  37.480  50.230  1.00  0.00           C  
ATOM    467  CG2 ILE X  50      70.060  36.820  49.020  1.00  0.00           C  
ATOM    468  CG1 ILE X  50      70.120  38.830  50.390  1.00  0.00           C  
ATOM    469  CD1 ILE X  50      71.610  38.830  50.680  1.00  0.00           C  
ATOM    470  C   ILE X  50      67.210  37.810  51.460  1.00  0.00           C  
ATOM    471  O   ILE X  50      67.560  37.210  52.470  1.00  0.00           O  
ATOM    472  H   ILE X  50      67.370  39.390  49.350  1.00  0.00           H  
ATOM    473  HA  ILE X  50      67.570  36.490  49.980  1.00  0.00           H  
ATOM    474  HB  ILE X  50      69.680  36.800  51.030  1.00  0.00           H  
ATOM    475 HG12 ILE X  50      69.700  39.350  51.250  1.00  0.00           H  
ATOM    476 HG13 ILE X  50      70.010  39.510  49.550  1.00  0.00           H  
ATOM    477 HG21 ILE X  50      70.250  37.470  48.170  1.00  0.00           H  
ATOM    478 HG22 ILE X  50      71.010  36.410  49.350  1.00  0.00           H  
ATOM    479 HG23 ILE X  50      69.520  35.920  48.720  1.00  0.00           H  
ATOM    480 HD11 ILE X  50      72.010  39.760  50.270  1.00  0.00           H  
ATOM    481 HD12 ILE X  50      71.820  38.610  51.730  1.00  0.00           H  
ATOM    482 HD13 ILE X  50      72.060  37.910  50.310  1.00  0.00           H  
ATOM    483  N   LYS X  51      66.170  38.650  51.420  1.00  0.00           N  
ATOM    484  CA  LYS X  51      65.460  39.150  52.580  1.00  0.00           C  
ATOM    485  CB  LYS X  51      65.850  40.570  53.000  1.00  0.00           C  
ATOM    486  CG  LYS X  51      67.190  40.530  53.730  1.00  0.00           C  
ATOM    487  CD  LYS X  51      67.610  41.880  54.320  1.00  0.00           C  
ATOM    488  CE  LYS X  51      66.640  42.270  55.430  1.00  0.00           C  
ATOM    489  NZ  LYS X  51      66.530  41.380  56.600  1.00  0.00           N1+
ATOM    490  C   LYS X  51      63.980  39.070  52.260  1.00  0.00           C  
ATOM    491  O   LYS X  51      63.570  39.480  51.180  1.00  0.00           O  
ATOM    492  H   LYS X  51      66.070  39.100  50.520  1.00  0.00           H  
ATOM    493  HA  LYS X  51      65.640  38.500  53.430  1.00  0.00           H  
ATOM    494  HB2 LYS X  51      65.140  40.980  53.720  1.00  0.00           H  
ATOM    495  HB3 LYS X  51      65.830  41.230  52.130  1.00  0.00           H  
ATOM    496  HG2 LYS X  51      67.940  40.360  52.960  1.00  0.00           H  
ATOM    497  HG3 LYS X  51      67.270  39.790  54.520  1.00  0.00           H  
ATOM    498  HD2 LYS X  51      67.610  42.650  53.550  1.00  0.00           H  
ATOM    499  HD3 LYS X  51      68.570  41.810  54.820  1.00  0.00           H  
ATOM    500  HE2 LYS X  51      65.610  42.460  55.120  1.00  0.00           H  
ATOM    501  HE3 LYS X  51      66.960  43.250  55.780  1.00  0.00           H  
ATOM    502  HZ1 LYS X  51      66.160  40.480  56.350  1.00  0.00           H  
ATOM    503  HZ2 LYS X  51      67.400  41.440  57.120  1.00  0.00           H  
ATOM    504  HZ3 LYS X  51      65.860  41.680  57.300  1.00  0.00           H  
ATOM    505  N   GLY X  52      63.220  38.510  53.210  1.00  0.00           N  
ATOM    506  CA  GLY X  52      61.780  38.420  53.220  1.00  0.00           C  
ATOM    507  C   GLY X  52      61.300  37.190  52.450  1.00  0.00           C  
ATOM    508  O   GLY X  52      61.600  36.110  52.960  1.00  0.00           O  
ATOM    509  H   GLY X  52      63.640  38.230  54.090  1.00  0.00           H  
ATOM    510  HA2 GLY X  52      61.370  39.330  52.780  1.00  0.00           H  
ATOM    511  HA3 GLY X  52      61.440  38.070  54.190  1.00  0.00           H  
ATOM    512  N   ARG X  53      60.500  37.480  51.420  1.00  0.00           N  
ATOM    513  CA  ARG X  53      59.710  36.540  50.640  1.00  0.00           C  
ATOM    514  CB  ARG X  53      58.320  36.530  51.270  1.00  0.00           C  
ATOM    515  CG  ARG X  53      58.190  36.060  52.720  1.00  0.00           C  
ATOM    516  CD  ARG X  53      56.710  35.870  53.030  1.00  0.00           C  
ATOM    517  NE  ARG X  53      56.080  34.820  52.240  1.00  0.00           N  
ATOM    518  CZ  ARG X  53      54.880  34.230  52.360  1.00  0.00           C  
ATOM    519  NH1 ARG X  53      54.090  34.580  53.380  1.00  0.00           N1+
ATOM    520  NH2 ARG X  53      54.450  33.300  51.500  1.00  0.00           N  
ATOM    521  C   ARG X  53      59.600  36.940  49.170  1.00  0.00           C  
ATOM    522  O   ARG X  53      59.730  38.090  48.760  1.00  0.00           O  
ATOM    523  H   ARG X  53      60.230  38.450  51.420  1.00  0.00           H  
ATOM    524  HA  ARG X  53      60.210  35.580  50.680  1.00  0.00           H  
ATOM    525  HB2 ARG X  53      57.740  35.840  50.660  1.00  0.00           H  
ATOM    526  HB3 ARG X  53      57.870  37.510  51.170  1.00  0.00           H  
ATOM    527  HG2 ARG X  53      58.630  36.790  53.410  1.00  0.00           H  
ATOM    528  HG3 ARG X  53      58.670  35.090  52.850  1.00  0.00           H  
ATOM    529  HD2 ARG X  53      56.170  36.760  52.710  1.00  0.00           H  
ATOM    530  HD3 ARG X  53      56.590  35.650  54.090  1.00  0.00           H  
ATOM    531  HE  ARG X  53      56.540  34.380  51.450  1.00  0.00           H  
ATOM    532 HH11 ARG X  53      54.280  35.440  53.860  1.00  0.00           H  
ATOM    533 HH12 ARG X  53      53.160  34.200  53.490  1.00  0.00           H  
ATOM    534 HH21 ARG X  53      55.130  32.820  50.930  1.00  0.00           H  
ATOM    535 HH22 ARG X  53      53.630  32.730  51.670  1.00  0.00           H  
ATOM    536  N   LEU X  54      59.300  35.960  48.320  1.00  0.00           N  
ATOM    537  CA  LEU X  54      58.830  36.120  46.960  1.00  0.00           C  
ATOM    538  CB  LEU X  54      58.920  34.750  46.310  1.00  0.00           C  
ATOM    539  CG  LEU X  54      58.640  34.570  44.820  1.00  0.00           C  
ATOM    540  CD1 LEU X  54      59.410  35.550  43.930  1.00  0.00           C  
ATOM    541  CD2 LEU X  54      58.940  33.170  44.300  1.00  0.00           C  
ATOM    542  C   LEU X  54      57.410  36.670  46.970  1.00  0.00           C  
ATOM    543  O   LEU X  54      56.910  37.030  45.910  1.00  0.00           O  
ATOM    544  H   LEU X  54      59.110  35.120  48.850  1.00  0.00           H  
ATOM    545  HA  LEU X  54      59.570  36.780  46.490  1.00  0.00           H  
ATOM    546  HB2 LEU X  54      58.180  34.130  46.820  1.00  0.00           H  
ATOM    547  HB3 LEU X  54      59.920  34.370  46.520  1.00  0.00           H  
ATOM    548  HG  LEU X  54      57.570  34.700  44.670  1.00  0.00           H  
ATOM    549 HD11 LEU X  54      60.470  35.320  44.100  1.00  0.00           H  
ATOM    550 HD12 LEU X  54      59.100  35.250  42.930  1.00  0.00           H  
ATOM    551 HD13 LEU X  54      59.070  36.510  44.300  1.00  0.00           H  
ATOM    552 HD21 LEU X  54      60.010  33.020  44.150  1.00  0.00           H  
ATOM    553 HD22 LEU X  54      58.520  32.440  45.000  1.00  0.00           H  
ATOM    554 HD23 LEU X  54      58.420  33.090  43.350  1.00  0.00           H  
ATOM    555  N   ALA X  55      56.740  36.890  48.110  1.00  0.00           N  
ATOM    556  CA  ALA X  55      55.380  37.370  48.210  1.00  0.00           C  
ATOM    557  CB  ALA X  55      54.980  37.310  49.680  1.00  0.00           C  
ATOM    558  C   ALA X  55      55.100  38.690  47.500  1.00  0.00           C  
ATOM    559  O   ALA X  55      54.110  38.710  46.770  1.00  0.00           O  
ATOM    560  H   ALA X  55      57.190  36.610  48.970  1.00  0.00           H  
ATOM    561  HA  ALA X  55      54.680  36.690  47.730  1.00  0.00           H  
ATOM    562  HB1 ALA X  55      55.360  38.160  50.250  1.00  0.00           H  
ATOM    563  HB2 ALA X  55      53.900  37.500  49.730  1.00  0.00           H  
ATOM    564  HB3 ALA X  55      55.340  36.420  50.200  1.00  0.00           H  
ATOM    565  N   PRO X  56      56.030  39.650  47.480  1.00  0.00           N  
ATOM    566  CD  PRO X  56      57.250  39.730  48.250  1.00  0.00           C  
ATOM    567  CG  PRO X  56      57.610  41.220  48.310  1.00  0.00           C  
ATOM    568  CB  PRO X  56      57.110  41.680  46.950  1.00  0.00           C  
ATOM    569  CA  PRO X  56      55.890  40.820  46.640  1.00  0.00           C  
ATOM    570  C   PRO X  56      55.610  40.560  45.160  1.00  0.00           C  
ATOM    571  O   PRO X  56      54.940  41.310  44.450  1.00  0.00           O  
ATOM    572  HA  PRO X  56      54.980  41.270  47.040  1.00  0.00           H  
ATOM    573  HB2 PRO X  56      57.970  41.650  46.280  1.00  0.00           H  
ATOM    574  HB3 PRO X  56      56.880  42.740  47.090  1.00  0.00           H  
ATOM    575  HG2 PRO X  56      58.690  41.310  48.380  1.00  0.00           H  
ATOM    576  HG3 PRO X  56      57.080  41.800  49.070  1.00  0.00           H  
ATOM    577  HD2 PRO X  56      58.040  39.230  47.700  1.00  0.00           H  
ATOM    578  HD3 PRO X  56      57.190  39.290  49.250  1.00  0.00           H  
ATOM    579  N   GLY X  57      56.000  39.380  44.680  1.00  0.00           N  
ATOM    580  CA  GLY X  57      55.880  38.930  43.310  1.00  0.00           C  
ATOM    581  C   GLY X  57      54.500  38.370  43.010  1.00  0.00           C  
ATOM    582  O   GLY X  57      54.200  38.360  41.810  1.00  0.00           O  
ATOM    583  H   GLY X  57      56.160  38.690  45.400  1.00  0.00           H  
ATOM    584  HA2 GLY X  57      56.610  38.170  43.010  1.00  0.00           H  
ATOM    585  HA3 GLY X  57      56.050  39.790  42.660  1.00  0.00           H  
ATOM    586  N   ALA X  58      53.620  38.140  43.980  1.00  0.00           N  
ATOM    587  CA  ALA X  58      52.230  37.810  43.750  1.00  0.00           C  
ATOM    588  CB  ALA X  58      51.760  36.960  44.930  1.00  0.00           C  
ATOM    589  C   ALA X  58      51.360  39.060  43.720  1.00  0.00           C  
ATOM    590  O   ALA X  58      50.320  39.090  43.060  1.00  0.00           O  
ATOM    591  H   ALA X  58      53.960  38.360  44.910  1.00  0.00           H  
ATOM    592  HA  ALA X  58      52.080  37.120  42.920  1.00  0.00           H  
ATOM    593  HB1 ALA X  58      50.780  36.520  44.780  1.00  0.00           H  
ATOM    594  HB2 ALA X  58      52.450  36.120  44.840  1.00  0.00           H  
ATOM    595  HB3 ALA X  58      51.820  37.480  45.890  1.00  0.00           H  
ATOM    596  N   ALA X  59      51.810  40.110  44.410  1.00  0.00           N  
ATOM    597  CA  ALA X  59      51.220  41.400  44.130  1.00  0.00           C  
ATOM    598  CB  ALA X  59      51.630  42.430  45.180  1.00  0.00           C  
ATOM    599  C   ALA X  59      51.590  41.890  42.730  1.00  0.00           C  
ATOM    600  O   ALA X  59      50.750  42.450  42.040  1.00  0.00           O  
ATOM    601  H   ALA X  59      52.570  39.930  45.050  1.00  0.00           H  
ATOM    602  HA  ALA X  59      50.150  41.230  44.170  1.00  0.00           H  
ATOM    603  HB1 ALA X  59      51.530  42.130  46.230  1.00  0.00           H  
ATOM    604  HB2 ALA X  59      52.640  42.820  45.090  1.00  0.00           H  
ATOM    605  HB3 ALA X  59      51.060  43.340  45.050  1.00  0.00           H  
ATOM    606  N   TYR X  60      52.770  41.570  42.200  1.00  0.00           N  
ATOM    607  CA  TYR X  60      53.160  41.930  40.850  1.00  0.00           C  
ATOM    608  CB  TYR X  60      54.580  41.540  40.450  1.00  0.00           C  
ATOM    609  CG  TYR X  60      54.870  41.960  39.030  1.00  0.00           C  
ATOM    610  CD1 TYR X  60      55.330  41.030  38.100  1.00  0.00           C  
ATOM    611  CE1 TYR X  60      55.530  41.400  36.760  1.00  0.00           C  
ATOM    612  CZ  TYR X  60      55.220  42.700  36.320  1.00  0.00           C  
ATOM    613  OH  TYR X  60      55.310  43.020  35.000  1.00  0.00           O  
ATOM    614  CE2 TYR X  60      54.770  43.660  37.250  1.00  0.00           C  
ATOM    615  CD2 TYR X  60      54.670  43.280  38.590  1.00  0.00           C  
ATOM    616  C   TYR X  60      52.200  41.160  39.950  1.00  0.00           C  
ATOM    617  O   TYR X  60      51.630  41.680  39.000  1.00  0.00           O  
ATOM    618  H   TYR X  60      53.520  41.310  42.820  1.00  0.00           H  
ATOM    619  HA  TYR X  60      53.100  43.010  40.780  1.00  0.00           H  
ATOM    620  HB2 TYR X  60      54.860  40.500  40.620  1.00  0.00           H  
ATOM    621  HB3 TYR X  60      55.270  42.110  41.080  1.00  0.00           H  
ATOM    622  HD1 TYR X  60      55.500  39.990  38.330  1.00  0.00           H  
ATOM    623  HD2 TYR X  60      54.530  44.050  39.330  1.00  0.00           H  
ATOM    624  HE1 TYR X  60      55.810  40.630  36.050  1.00  0.00           H  
ATOM    625  HE2 TYR X  60      54.620  44.660  36.870  1.00  0.00           H  
ATOM    626  HH  TYR X  60      55.120  43.940  34.760  1.00  0.00           H  
ATOM    627  N   ALA X  61      52.010  39.880  40.260  1.00  0.00           N  
ATOM    628  CA  ALA X  61      51.180  39.010  39.440  1.00  0.00           C  
ATOM    629  CB  ALA X  61      51.340  37.590  39.960  1.00  0.00           C  
ATOM    630  C   ALA X  61      49.710  39.410  39.430  1.00  0.00           C  
ATOM    631  O   ALA X  61      49.130  39.420  38.350  1.00  0.00           O  
ATOM    632  H   ALA X  61      52.610  39.440  40.950  1.00  0.00           H  
ATOM    633  HA  ALA X  61      51.470  39.120  38.400  1.00  0.00           H  
ATOM    634  HB1 ALA X  61      52.360  37.290  40.210  1.00  0.00           H  
ATOM    635  HB2 ALA X  61      50.820  37.420  40.900  1.00  0.00           H  
ATOM    636  HB3 ALA X  61      50.990  36.850  39.230  1.00  0.00           H  
ATOM    637  N   PHE X  62      49.050  39.760  40.540  1.00  0.00           N  
ATOM    638  CA  PHE X  62      47.660  40.140  40.630  1.00  0.00           C  
ATOM    639  CB  PHE X  62      47.140  40.090  42.060  1.00  0.00           C  
ATOM    640  CG  PHE X  62      45.670  40.010  42.380  1.00  0.00           C  
ATOM    641  CD1 PHE X  62      45.090  38.780  42.720  1.00  0.00           C  
ATOM    642  CE1 PHE X  62      43.690  38.680  42.770  1.00  0.00           C  
ATOM    643  CZ  PHE X  62      42.860  39.800  42.710  1.00  0.00           C  
ATOM    644  CE2 PHE X  62      43.440  41.050  42.440  1.00  0.00           C  
ATOM    645  CD2 PHE X  62      44.810  41.090  42.140  1.00  0.00           C  
ATOM    646  C   PHE X  62      47.350  41.450  39.920  1.00  0.00           C  
ATOM    647  O   PHE X  62      46.350  41.610  39.230  1.00  0.00           O  
ATOM    648  H   PHE X  62      49.620  39.640  41.370  1.00  0.00           H  
ATOM    649  HA  PHE X  62      47.030  39.380  40.150  1.00  0.00           H  
ATOM    650  HB2 PHE X  62      47.540  40.910  42.650  1.00  0.00           H  
ATOM    651  HB3 PHE X  62      47.490  39.160  42.520  1.00  0.00           H  
ATOM    652  HD1 PHE X  62      45.700  37.900  42.810  1.00  0.00           H  
ATOM    653  HD2 PHE X  62      45.200  41.980  41.660  1.00  0.00           H  
ATOM    654  HE1 PHE X  62      43.280  37.730  43.080  1.00  0.00           H  
ATOM    655  HE2 PHE X  62      42.830  41.920  42.260  1.00  0.00           H  
ATOM    656  HZ  PHE X  62      41.780  39.730  42.660  1.00  0.00           H  
ATOM    657  N   TYR X  63      48.130  42.500  40.190  1.00  0.00           N  
ATOM    658  CA  TYR X  63      47.830  43.800  39.640  1.00  0.00           C  
ATOM    659  CB  TYR X  63      47.320  44.580  40.850  1.00  0.00           C  
ATOM    660  CG  TYR X  63      46.460  45.750  40.450  1.00  0.00           C  
ATOM    661  CD1 TYR X  63      46.900  47.050  40.670  1.00  0.00           C  
ATOM    662  CE1 TYR X  63      46.100  48.130  40.290  1.00  0.00           C  
ATOM    663  CZ  TYR X  63      44.790  47.890  39.820  1.00  0.00           C  
ATOM    664  OH  TYR X  63      43.840  48.830  39.550  1.00  0.00           O  
ATOM    665  CE2 TYR X  63      44.310  46.580  39.650  1.00  0.00           C  
ATOM    666  CD2 TYR X  63      45.160  45.510  39.990  1.00  0.00           C  
ATOM    667  C   TYR X  63      48.970  44.520  38.920  1.00  0.00           C  
ATOM    668  O   TYR X  63      48.710  45.560  38.320  1.00  0.00           O  
ATOM    669  H   TYR X  63      48.860  42.480  40.880  1.00  0.00           H  
ATOM    670  HA  TYR X  63      46.980  43.720  38.950  1.00  0.00           H  
ATOM    671  HB2 TYR X  63      48.250  44.940  41.300  1.00  0.00           H  
ATOM    672  HB3 TYR X  63      46.710  43.980  41.520  1.00  0.00           H  
ATOM    673  HD1 TYR X  63      47.920  47.190  41.020  1.00  0.00           H  
ATOM    674  HD2 TYR X  63      44.870  44.470  39.910  1.00  0.00           H  
ATOM    675  HE1 TYR X  63      46.470  49.140  40.420  1.00  0.00           H  
ATOM    676  HE2 TYR X  63      43.320  46.390  39.260  1.00  0.00           H  
ATOM    677  HH  TYR X  63      44.200  49.690  39.780  1.00  0.00           H  
ATOM    678  N   GLY X  64      50.200  44.110  39.210  1.00  0.00           N  
ATOM    679  CA  GLY X  64      51.350  44.660  38.530  1.00  0.00           C  
ATOM    680  C   GLY X  64      51.400  44.390  37.030  1.00  0.00           C  
ATOM    681  O   GLY X  64      51.600  45.270  36.190  1.00  0.00           O  
ATOM    682  H   GLY X  64      50.270  43.300  39.810  1.00  0.00           H  
ATOM    683  HA2 GLY X  64      52.280  44.390  39.030  1.00  0.00           H  
ATOM    684  HA3 GLY X  64      51.290  45.710  38.790  1.00  0.00           H  
ATOM    685  N   VAL X  65      51.050  43.190  36.560  1.00  0.00           N  
ATOM    686  CA  VAL X  65      51.470  42.740  35.250  1.00  0.00           C  
ATOM    687  CB  VAL X  65      51.790  41.240  35.220  1.00  0.00           C  
ATOM    688  CG1 VAL X  65      50.610  40.290  35.320  1.00  0.00           C  
ATOM    689  CG2 VAL X  65      52.620  40.900  33.980  1.00  0.00           C  
ATOM    690  C   VAL X  65      50.450  43.150  34.200  1.00  0.00           C  
ATOM    691  O   VAL X  65      50.840  43.450  33.070  1.00  0.00           O  
ATOM    692  H   VAL X  65      50.710  42.610  37.310  1.00  0.00           H  
ATOM    693  HA  VAL X  65      52.390  43.280  35.020  1.00  0.00           H  
ATOM    694  HB  VAL X  65      52.430  41.060  36.080  1.00  0.00           H  
ATOM    695 HG11 VAL X  65      49.970  40.370  34.430  1.00  0.00           H  
ATOM    696 HG12 VAL X  65      51.060  39.300  35.300  1.00  0.00           H  
ATOM    697 HG13 VAL X  65      49.990  40.530  36.180  1.00  0.00           H  
ATOM    698 HG21 VAL X  65      53.280  41.690  33.630  1.00  0.00           H  
ATOM    699 HG22 VAL X  65      53.130  39.940  34.020  1.00  0.00           H  
ATOM    700 HG23 VAL X  65      51.940  40.720  33.140  1.00  0.00           H  
ATOM    701  N   TRP X  66      49.160  43.350  34.460  1.00  0.00           N  
ATOM    702  CA  TRP X  66      48.080  43.480  33.500  1.00  0.00           C  
ATOM    703  CB  TRP X  66      46.720  43.340  34.170  1.00  0.00           C  
ATOM    704  CG  TRP X  66      46.160  44.470  34.990  1.00  0.00           C  
ATOM    705  CD1 TRP X  66      46.370  44.770  36.290  1.00  0.00           C  
ATOM    706  NE1 TRP X  66      45.800  45.990  36.620  1.00  0.00           N  
ATOM    707  CE2 TRP X  66      45.170  46.530  35.510  1.00  0.00           C  
ATOM    708  CZ2 TRP X  66      44.470  47.720  35.270  1.00  0.00           C  
ATOM    709  CH2 TRP X  66      44.110  48.050  33.960  1.00  0.00           C  
ATOM    710  CZ3 TRP X  66      44.240  47.080  32.970  1.00  0.00           C  
ATOM    711  CE3 TRP X  66      44.900  45.860  33.200  1.00  0.00           C  
ATOM    712  CD2 TRP X  66      45.330  45.550  34.500  1.00  0.00           C  
ATOM    713  C   TRP X  66      48.240  44.540  32.420  1.00  0.00           C  
ATOM    714  O   TRP X  66      48.060  44.200  31.250  1.00  0.00           O  
ATOM    715  H   TRP X  66      48.880  43.190  35.410  1.00  0.00           H  
ATOM    716  HA  TRP X  66      48.180  42.550  32.950  1.00  0.00           H  
ATOM    717  HB2 TRP X  66      46.810  42.490  34.840  1.00  0.00           H  
ATOM    718  HB3 TRP X  66      46.030  43.160  33.350  1.00  0.00           H  
ATOM    719  HD1 TRP X  66      47.050  44.230  36.920  1.00  0.00           H  
ATOM    720  HE1 TRP X  66      45.880  46.390  37.540  1.00  0.00           H  
ATOM    721  HE3 TRP X  66      45.170  45.220  32.370  1.00  0.00           H  
ATOM    722  HZ2 TRP X  66      44.090  48.270  36.120  1.00  0.00           H  
ATOM    723  HZ3 TRP X  66      43.860  47.320  31.990  1.00  0.00           H  
ATOM    724  HH2 TRP X  66      43.660  49.020  33.790  1.00  0.00           H  
ATOM    725  N   PRO X  67      48.540  45.810  32.720  1.00  0.00           N  
ATOM    726  CD  PRO X  67      48.480  46.500  33.990  1.00  0.00           C  
ATOM    727  CG  PRO X  67      49.510  47.630  33.910  1.00  0.00           C  
ATOM    728  CB  PRO X  67      49.450  47.950  32.420  1.00  0.00           C  
ATOM    729  CA  PRO X  67      48.790  46.790  31.670  1.00  0.00           C  
ATOM    730  C   PRO X  67      49.850  46.390  30.660  1.00  0.00           C  
ATOM    731  O   PRO X  67      49.650  46.550  29.450  1.00  0.00           O  
ATOM    732  HA  PRO X  67      47.870  47.110  31.190  1.00  0.00           H  
ATOM    733  HB2 PRO X  67      50.450  48.110  32.030  1.00  0.00           H  
ATOM    734  HB3 PRO X  67      48.870  48.860  32.270  1.00  0.00           H  
ATOM    735  HG2 PRO X  67      50.540  47.340  34.130  1.00  0.00           H  
ATOM    736  HG3 PRO X  67      49.250  48.480  34.540  1.00  0.00           H  
ATOM    737  HD2 PRO X  67      48.710  45.870  34.840  1.00  0.00           H  
ATOM    738  HD3 PRO X  67      47.510  46.970  34.110  1.00  0.00           H  
ATOM    739  N   LEU X  68      50.860  45.610  31.040  1.00  0.00           N  
ATOM    740  CA  LEU X  68      52.000  45.060  30.330  1.00  0.00           C  
ATOM    741  CB  LEU X  68      53.160  44.750  31.280  1.00  0.00           C  
ATOM    742  CG  LEU X  68      54.440  44.230  30.650  1.00  0.00           C  
ATOM    743  CD1 LEU X  68      54.890  44.980  29.390  1.00  0.00           C  
ATOM    744  CD2 LEU X  68      55.560  44.210  31.680  1.00  0.00           C  
ATOM    745  C   LEU X  68      51.510  43.850  29.540  1.00  0.00           C  
ATOM    746  O   LEU X  68      52.010  43.630  28.440  1.00  0.00           O  
ATOM    747  H   LEU X  68      50.920  45.300  32.000  1.00  0.00           H  
ATOM    748  HA  LEU X  68      52.400  45.720  29.570  1.00  0.00           H  
ATOM    749  HB2 LEU X  68      52.900  43.980  32.010  1.00  0.00           H  
ATOM    750  HB3 LEU X  68      53.370  45.610  31.910  1.00  0.00           H  
ATOM    751  HG  LEU X  68      54.290  43.160  30.450  1.00  0.00           H  
ATOM    752 HD11 LEU X  68      54.170  45.140  28.590  1.00  0.00           H  
ATOM    753 HD12 LEU X  68      55.170  45.940  29.830  1.00  0.00           H  
ATOM    754 HD13 LEU X  68      55.690  44.420  28.910  1.00  0.00           H  
ATOM    755 HD21 LEU X  68      55.370  43.510  32.490  1.00  0.00           H  
ATOM    756 HD22 LEU X  68      56.480  43.920  31.180  1.00  0.00           H  
ATOM    757 HD23 LEU X  68      55.750  45.250  31.970  1.00  0.00           H  
ATOM    758  N   LEU X  69      50.380  43.250  29.910  1.00  0.00           N  
ATOM    759  CA  LEU X  69      49.760  42.190  29.140  1.00  0.00           C  
ATOM    760  CB  LEU X  69      48.820  41.420  30.060  1.00  0.00           C  
ATOM    761  CG  LEU X  69      49.370  40.620  31.240  1.00  0.00           C  
ATOM    762  CD1 LEU X  69      48.280  39.750  31.850  1.00  0.00           C  
ATOM    763  CD2 LEU X  69      50.430  39.580  30.890  1.00  0.00           C  
ATOM    764  C   LEU X  69      48.900  42.690  27.980  1.00  0.00           C  
ATOM    765  O   LEU X  69      48.670  42.030  26.980  1.00  0.00           O  
ATOM    766  H   LEU X  69      50.010  43.500  30.820  1.00  0.00           H  
ATOM    767  HA  LEU X  69      50.650  41.640  28.820  1.00  0.00           H  
ATOM    768  HB2 LEU X  69      48.360  40.660  29.440  1.00  0.00           H  
ATOM    769  HB3 LEU X  69      48.080  42.130  30.440  1.00  0.00           H  
ATOM    770  HG  LEU X  69      49.710  41.330  31.990  1.00  0.00           H  
ATOM    771 HD11 LEU X  69      48.730  39.130  32.630  1.00  0.00           H  
ATOM    772 HD12 LEU X  69      47.510  40.320  32.350  1.00  0.00           H  
ATOM    773 HD13 LEU X  69      47.740  39.160  31.110  1.00  0.00           H  
ATOM    774 HD21 LEU X  69      50.860  39.240  31.840  1.00  0.00           H  
ATOM    775 HD22 LEU X  69      49.990  38.800  30.270  1.00  0.00           H  
ATOM    776 HD23 LEU X  69      51.270  39.930  30.290  1.00  0.00           H  
ATOM    777  N   LEU X  70      48.520  43.970  27.990  1.00  0.00           N  
ATOM    778  CA  LEU X  70      47.720  44.590  26.950  1.00  0.00           C  
ATOM    779  CB  LEU X  70      46.740  45.630  27.500  1.00  0.00           C  
ATOM    780  CG  LEU X  70      45.800  45.020  28.550  1.00  0.00           C  
ATOM    781  CD1 LEU X  70      44.890  46.080  29.170  1.00  0.00           C  
ATOM    782  CD2 LEU X  70      44.870  44.030  27.870  1.00  0.00           C  
ATOM    783  C   LEU X  70      48.580  45.460  26.040  1.00  0.00           C  
ATOM    784  O   LEU X  70      48.330  45.540  24.840  1.00  0.00           O  
ATOM    785  H   LEU X  70      48.700  44.440  28.860  1.00  0.00           H  
ATOM    786  HA  LEU X  70      47.330  43.800  26.320  1.00  0.00           H  
ATOM    787  HB2 LEU X  70      46.160  45.960  26.650  1.00  0.00           H  
ATOM    788  HB3 LEU X  70      47.320  46.400  28.000  1.00  0.00           H  
ATOM    789  HG  LEU X  70      46.360  44.480  29.310  1.00  0.00           H  
ATOM    790 HD11 LEU X  70      45.450  46.740  29.820  1.00  0.00           H  
ATOM    791 HD12 LEU X  70      44.450  46.750  28.430  1.00  0.00           H  
ATOM    792 HD13 LEU X  70      43.980  45.650  29.600  1.00  0.00           H  
ATOM    793 HD21 LEU X  70      44.110  43.650  28.550  1.00  0.00           H  
ATOM    794 HD22 LEU X  70      44.450  44.440  26.940  1.00  0.00           H  
ATOM    795 HD23 LEU X  70      45.430  43.130  27.630  1.00  0.00           H  
ATOM    796  N   LEU X  71      49.760  45.890  26.480  1.00  0.00           N  
ATOM    797  CA  LEU X  71      50.790  46.400  25.600  1.00  0.00           C  
ATOM    798  CB  LEU X  71      52.000  46.820  26.420  1.00  0.00           C  
ATOM    799  CG  LEU X  71      52.860  48.010  25.980  1.00  0.00           C  
ATOM    800  CD1 LEU X  71      52.230  49.390  25.870  1.00  0.00           C  
ATOM    801  CD2 LEU X  71      54.060  47.990  26.910  1.00  0.00           C  
ATOM    802  C   LEU X  71      51.190  45.360  24.560  1.00  0.00           C  
ATOM    803  O   LEU X  71      51.540  45.740  23.450  1.00  0.00           O  
ATOM    804  H   LEU X  71      49.970  45.590  27.420  1.00  0.00           H  
ATOM    805  HA  LEU X  71      50.380  47.210  25.000  1.00  0.00           H  
ATOM    806  HB2 LEU X  71      52.670  45.990  26.650  1.00  0.00           H  
ATOM    807  HB3 LEU X  71      51.670  47.100  27.420  1.00  0.00           H  
ATOM    808  HG  LEU X  71      53.350  47.880  25.010  1.00  0.00           H  
ATOM    809 HD11 LEU X  71      52.850  50.060  25.270  1.00  0.00           H  
ATOM    810 HD12 LEU X  71      51.300  49.370  25.300  1.00  0.00           H  
ATOM    811 HD13 LEU X  71      52.080  49.840  26.860  1.00  0.00           H  
ATOM    812 HD21 LEU X  71      53.700  48.020  27.940  1.00  0.00           H  
ATOM    813 HD22 LEU X  71      54.630  47.070  26.760  1.00  0.00           H  
ATOM    814 HD23 LEU X  71      54.800  48.780  26.740  1.00  0.00           H  
ATOM    815  N   LEU X  72      51.000  44.060  24.830  1.00  0.00           N  
ATOM    816  CA  LEU X  72      51.130  42.940  23.930  1.00  0.00           C  
ATOM    817  CB  LEU X  72      51.240  41.630  24.710  1.00  0.00           C  
ATOM    818  CG  LEU X  72      52.360  41.420  25.720  1.00  0.00           C  
ATOM    819  CD1 LEU X  72      52.040  40.190  26.570  1.00  0.00           C  
ATOM    820  CD2 LEU X  72      53.830  41.340  25.340  1.00  0.00           C  
ATOM    821  C   LEU X  72      50.150  42.930  22.770  1.00  0.00           C  
ATOM    822  O   LEU X  72      50.540  42.790  21.610  1.00  0.00           O  
ATOM    823  H   LEU X  72      50.570  43.890  25.730  1.00  0.00           H  
ATOM    824  HA  LEU X  72      52.100  43.150  23.480  1.00  0.00           H  
ATOM    825  HB2 LEU X  72      51.320  40.790  24.010  1.00  0.00           H  
ATOM    826  HB3 LEU X  72      50.240  41.530  25.130  1.00  0.00           H  
ATOM    827  HG  LEU X  72      52.340  42.220  26.460  1.00  0.00           H  
ATOM    828 HD11 LEU X  72      52.410  40.280  27.590  1.00  0.00           H  
ATOM    829 HD12 LEU X  72      50.970  40.030  26.660  1.00  0.00           H  
ATOM    830 HD13 LEU X  72      52.630  39.360  26.170  1.00  0.00           H  
ATOM    831 HD21 LEU X  72      53.960  41.720  24.330  1.00  0.00           H  
ATOM    832 HD22 LEU X  72      54.340  42.050  25.990  1.00  0.00           H  
ATOM    833 HD23 LEU X  72      54.370  40.430  25.610  1.00  0.00           H  
ATOM    834  N   LEU X  73      48.840  43.050  23.010  1.00  0.00           N  
ATOM    835  CA  LEU X  73      47.800  43.100  22.010  1.00  0.00           C  
ATOM    836  CB  LEU X  73      46.450  43.110  22.710  1.00  0.00           C  
ATOM    837  CG  LEU X  73      45.840  41.780  23.150  1.00  0.00           C  
ATOM    838  CD1 LEU X  73      44.640  41.980  24.070  1.00  0.00           C  
ATOM    839  CD2 LEU X  73      45.370  40.960  21.960  1.00  0.00           C  
ATOM    840  C   LEU X  73      48.080  44.190  20.980  1.00  0.00           C  
ATOM    841  O   LEU X  73      47.910  43.950  19.790  1.00  0.00           O  
ATOM    842  H   LEU X  73      48.540  43.120  23.980  1.00  0.00           H  
ATOM    843  HA  LEU X  73      47.840  42.140  21.490  1.00  0.00           H  
ATOM    844  HB2 LEU X  73      45.840  43.420  21.860  1.00  0.00           H  
ATOM    845  HB3 LEU X  73      46.620  43.910  23.430  1.00  0.00           H  
ATOM    846  HG  LEU X  73      46.600  41.180  23.650  1.00  0.00           H  
ATOM    847 HD11 LEU X  73      43.980  42.760  23.680  1.00  0.00           H  
ATOM    848 HD12 LEU X  73      44.130  41.020  24.180  1.00  0.00           H  
ATOM    849 HD13 LEU X  73      45.020  42.320  25.030  1.00  0.00           H  
ATOM    850 HD21 LEU X  73      44.490  41.340  21.430  1.00  0.00           H  
ATOM    851 HD22 LEU X  73      46.180  40.850  21.240  1.00  0.00           H  
ATOM    852 HD23 LEU X  73      45.010  39.970  22.250  1.00  0.00           H  
ATOM    853  N   ALA X  74      48.610  45.340  21.410  1.00  0.00           N  
ATOM    854  CA  ALA X  74      49.050  46.490  20.640  1.00  0.00           C  
ATOM    855  CB  ALA X  74      48.940  47.740  21.520  1.00  0.00           C  
ATOM    856  C   ALA X  74      50.400  46.410  19.950  1.00  0.00           C  
ATOM    857  O   ALA X  74      51.110  47.390  19.710  1.00  0.00           O  
ATOM    858  H   ALA X  74      48.630  45.400  22.410  1.00  0.00           H  
ATOM    859  HA  ALA X  74      48.410  46.620  19.770  1.00  0.00           H  
ATOM    860  HB1 ALA X  74      49.270  48.630  20.980  1.00  0.00           H  
ATOM    861  HB2 ALA X  74      48.020  47.860  22.070  1.00  0.00           H  
ATOM    862  HB3 ALA X  74      49.600  47.530  22.360  1.00  0.00           H  
ATOM    863  N   LEU X  75      50.700  45.220  19.440  1.00  0.00           N  
ATOM    864  CA  LEU X  75      51.840  44.870  18.610  1.00  0.00           C  
ATOM    865  CB  LEU X  75      52.800  44.020  19.430  1.00  0.00           C  
ATOM    866  CG  LEU X  75      53.440  44.640  20.670  1.00  0.00           C  
ATOM    867  CD1 LEU X  75      54.270  43.620  21.430  1.00  0.00           C  
ATOM    868  CD2 LEU X  75      54.170  45.960  20.430  1.00  0.00           C  
ATOM    869  C   LEU X  75      51.400  44.240  17.290  1.00  0.00           C  
ATOM    870  O   LEU X  75      50.430  43.490  17.340  1.00  0.00           O  
ATOM    871  H   LEU X  75      50.020  44.470  19.430  1.00  0.00           H  
ATOM    872  HA  LEU X  75      52.270  45.820  18.290  1.00  0.00           H  
ATOM    873  HB2 LEU X  75      53.590  43.770  18.720  1.00  0.00           H  
ATOM    874  HB3 LEU X  75      52.390  43.040  19.680  1.00  0.00           H  
ATOM    875  HG  LEU X  75      52.560  44.830  21.280  1.00  0.00           H  
ATOM    876 HD11 LEU X  75      53.740  42.670  21.380  1.00  0.00           H  
ATOM    877 HD12 LEU X  75      55.250  43.450  20.980  1.00  0.00           H  
ATOM    878 HD13 LEU X  75      54.370  43.970  22.450  1.00  0.00           H  
ATOM    879 HD21 LEU X  75      54.410  46.410  21.390  1.00  0.00           H  
ATOM    880 HD22 LEU X  75      55.170  45.850  20.020  1.00  0.00           H  
ATOM    881 HD23 LEU X  75      53.640  46.660  19.780  1.00  0.00           H  
ATOM    882  N   PRO X  76      51.970  44.560  16.130  1.00  0.00           N  
ATOM    883  CD  PRO X  76      52.960  45.600  15.900  1.00  0.00           C  
ATOM    884  CG  PRO X  76      53.520  45.330  14.510  1.00  0.00           C  
ATOM    885  CB  PRO X  76      52.270  44.840  13.790  1.00  0.00           C  
ATOM    886  CA  PRO X  76      51.590  43.980  14.860  1.00  0.00           C  
ATOM    887  C   PRO X  76      51.880  42.480  14.800  1.00  0.00           C  
ATOM    888  O   PRO X  76      52.790  41.980  15.460  1.00  0.00           O  
ATOM    889  HA  PRO X  76      50.510  44.090  14.870  1.00  0.00           H  
ATOM    890  HB2 PRO X  76      52.510  44.310  12.870  1.00  0.00           H  
ATOM    891  HB3 PRO X  76      51.600  45.650  13.510  1.00  0.00           H  
ATOM    892  HG2 PRO X  76      54.210  44.480  14.590  1.00  0.00           H  
ATOM    893  HG3 PRO X  76      53.990  46.250  14.150  1.00  0.00           H  
ATOM    894  HD2 PRO X  76      53.750  45.630  16.650  1.00  0.00           H  
ATOM    895  HD3 PRO X  76      52.480  46.570  15.970  1.00  0.00           H  
ATOM    896  N   PRO X  77      51.300  41.800  13.820  1.00  0.00           N  
ATOM    897  CD  PRO X  77      50.310  42.360  12.920  1.00  0.00           C  
ATOM    898  CG  PRO X  77      50.040  41.280  11.880  1.00  0.00           C  
ATOM    899  CB  PRO X  77      50.430  39.950  12.510  1.00  0.00           C  
ATOM    900  CA  PRO X  77      51.550  40.430  13.430  1.00  0.00           C  
ATOM    901  C   PRO X  77      52.950  40.220  12.860  1.00  0.00           C  
ATOM    902  O   PRO X  77      53.620  41.160  12.440  1.00  0.00           O  
ATOM    903  HA  PRO X  77      51.420  39.840  14.340  1.00  0.00           H  
ATOM    904  HB2 PRO X  77      50.720  39.190  11.780  1.00  0.00           H  
ATOM    905  HB3 PRO X  77      49.570  39.610  13.070  1.00  0.00           H  
ATOM    906  HG2 PRO X  77      50.670  41.370  10.990  1.00  0.00           H  
ATOM    907  HG3 PRO X  77      49.040  41.390  11.460  1.00  0.00           H  
ATOM    908  HD2 PRO X  77      50.610  43.220  12.310  1.00  0.00           H  
ATOM    909  HD3 PRO X  77      49.390  42.550  13.470  1.00  0.00           H  
ATOM    910  N   ARG X  78      53.370  38.960  12.980  1.00  0.00           N  
ATOM    911  CA  ARG X  78      54.570  38.500  12.320  1.00  0.00           C  
ATOM    912  CB  ARG X  78      55.720  38.380  13.320  1.00  0.00           C  
ATOM    913  CG  ARG X  78      55.430  37.330  14.380  1.00  0.00           C  
ATOM    914  CD  ARG X  78      56.420  37.520  15.520  1.00  0.00           C  
ATOM    915  NE  ARG X  78      56.010  38.550  16.490  1.00  0.00           N  
ATOM    916  CZ  ARG X  78      56.520  38.830  17.690  1.00  0.00           C  
ATOM    917  NH1 ARG X  78      57.720  38.380  18.090  1.00  0.00           N1+
ATOM    918  NH2 ARG X  78      55.800  39.510  18.590  1.00  0.00           N  
ATOM    919  C   ARG X  78      54.420  37.210  11.530  1.00  0.00           C  
ATOM    920  O   ARG X  78      53.400  36.540  11.540  1.00  0.00           O  
ATOM    921  H   ARG X  78      52.820  38.380  13.600  1.00  0.00           H  
ATOM    922  HA  ARG X  78      54.920  39.180  11.540  1.00  0.00           H  
ATOM    923  HB2 ARG X  78      55.870  39.350  13.800  1.00  0.00           H  
ATOM    924  HB3 ARG X  78      56.680  38.260  12.820  1.00  0.00           H  
ATOM    925  HG2 ARG X  78      55.560  36.400  13.830  1.00  0.00           H  
ATOM    926  HG3 ARG X  78      54.410  37.390  14.780  1.00  0.00           H  
ATOM    927  HD2 ARG X  78      57.400  37.650  15.060  1.00  0.00           H  
ATOM    928  HD3 ARG X  78      56.460  36.660  16.190  1.00  0.00           H  
ATOM    929  HE  ARG X  78      55.110  39.000  16.380  1.00  0.00           H  
ATOM    930 HH11 ARG X  78      58.190  37.720  17.490  1.00  0.00           H  
ATOM    931 HH12 ARG X  78      58.150  38.660  18.970  1.00  0.00           H  
ATOM    932 HH21 ARG X  78      54.870  39.780  18.330  1.00  0.00           H  
ATOM    933 HH22 ARG X  78      56.170  39.910  19.440  1.00  0.00           H  
ATOM    934  N   ALA X  79      55.480  36.890  10.780  1.00  0.00           N  
ATOM    935  CA  ALA X  79      55.640  35.520  10.330  1.00  0.00           C  
ATOM    936  CB  ALA X  79      56.610  35.560   9.150  1.00  0.00           C  
ATOM    937  C   ALA X  79      56.150  34.610  11.430  1.00  0.00           C  
ATOM    938  O   ALA X  79      57.030  34.990  12.190  1.00  0.00           O  
ATOM    939  H   ALA X  79      56.330  37.440  10.840  1.00  0.00           H  
ATOM    940  HA  ALA X  79      54.670  35.090  10.080  1.00  0.00           H  
ATOM    941  HB1 ALA X  79      57.500  36.050   9.550  1.00  0.00           H  
ATOM    942  HB2 ALA X  79      56.900  34.580   8.780  1.00  0.00           H  
ATOM    943  HB3 ALA X  79      56.190  36.180   8.350  1.00  0.00           H  
ATOM    944  N   TYR X  80      55.550  33.430  11.590  1.00  0.00           N  
ATOM    945  CA  TYR X  80      55.910  32.390  12.540  1.00  0.00           C  
ATOM    946  CB  TYR X  80      54.950  32.470  13.720  1.00  0.00           C  
ATOM    947  CG  TYR X  80      53.500  32.130  13.490  1.00  0.00           C  
ATOM    948  CD1 TYR X  80      52.990  30.920  13.970  1.00  0.00           C  
ATOM    949  CE1 TYR X  80      51.650  30.570  13.800  1.00  0.00           C  
ATOM    950  CZ  TYR X  80      50.800  31.520  13.190  1.00  0.00           C  
ATOM    951  OH  TYR X  80      49.490  31.210  12.960  1.00  0.00           O  
ATOM    952  CE2 TYR X  80      51.280  32.790  12.810  1.00  0.00           C  
ATOM    953  CD2 TYR X  80      52.650  33.070  12.890  1.00  0.00           C  
ATOM    954  C   TYR X  80      55.870  30.980  11.970  1.00  0.00           C  
ATOM    955  O   TYR X  80      56.480  30.100  12.560  1.00  0.00           O  
ATOM    956  H   TYR X  80      54.820  33.200  10.920  1.00  0.00           H  
ATOM    957  HA  TYR X  80      56.960  32.530  12.810  1.00  0.00           H  
ATOM    958  HB2 TYR X  80      54.870  33.520  14.030  1.00  0.00           H  
ATOM    959  HB3 TYR X  80      55.310  31.900  14.580  1.00  0.00           H  
ATOM    960  HD1 TYR X  80      53.710  30.220  14.360  1.00  0.00           H  
ATOM    961  HD2 TYR X  80      53.030  34.050  12.650  1.00  0.00           H  
ATOM    962  HE1 TYR X  80      51.240  29.620  14.090  1.00  0.00           H  
ATOM    963  HE2 TYR X  80      50.510  33.450  12.420  1.00  0.00           H  
ATOM    964  HH  TYR X  80      49.240  30.350  13.300  1.00  0.00           H  
ATOM    965  N   ALA X  81      55.210  30.730  10.830  1.00  0.00           N  
ATOM    966  CA  ALA X  81      54.900  29.500  10.140  1.00  0.00           C  
ATOM    967  CB  ALA X  81      53.410  29.210  10.320  1.00  0.00           C  
ATOM    968  C   ALA X  81      55.400  29.340   8.710  1.00  0.00           C  
ATOM    969  OC1 ALA X  81      56.520  28.800   8.580  1.00  0.00           O  
ATOM    970  OC2 ALA X  81      54.680  29.820   7.800  1.00  0.00           O1-
ATOM    971  H   ALA X  81      54.850  31.580  10.420  1.00  0.00           H  
ATOM    972  HA  ALA X  81      55.400  28.750  10.760  1.00  0.00           H  
ATOM    973  HB1 ALA X  81      53.180  29.030  11.370  1.00  0.00           H  
ATOM    974  HB2 ALA X  81      52.690  29.950   9.960  1.00  0.00           H  
ATOM    975  HB3 ALA X  81      53.320  28.240   9.830  1.00  0.00           H  
TER     976      ALA    81 
ATOM    977  N   ALA    19      52.250  67.460  12.090  1.00  0.00           N1+
ATOM    978  CA  ALA    19      53.020  66.970  13.250  1.00  0.00           C  
ATOM    979  CB  ALA    19      54.440  67.520  13.140  1.00  0.00           C  
ATOM    980  C   ALA    19      52.350  67.530  14.500  1.00  0.00           C  
ATOM    981  O   ALA    19      51.810  68.630  14.530  1.00  0.00           O  
ATOM    982  H1  ALA    19      52.710  67.240  11.210  1.00  0.00           H  
ATOM    983  H2  ALA    19      51.320  67.070  11.980  1.00  0.00           H  
ATOM    984  H3  ALA    19      52.310  68.460  12.120  1.00  0.00           H  
ATOM    985  HA  ALA    19      53.000  65.890  13.170  1.00  0.00           H  
ATOM    986  HB1 ALA    19      55.130  66.900  13.720  1.00  0.00           H  
ATOM    987  HB2 ALA    19      54.710  67.500  12.090  1.00  0.00           H  
ATOM    988  HB3 ALA    19      54.440  68.550  13.490  1.00  0.00           H  
ATOM    989  N   LEU    20      52.510  66.830  15.630  1.00  0.00           N  
ATOM    990  CA  LEU    20      51.980  67.160  16.940  1.00  0.00           C  
ATOM    991  CB  LEU    20      51.800  65.850  17.710  1.00  0.00           C  
ATOM    992  CG  LEU    20      50.790  64.950  17.030  1.00  0.00           C  
ATOM    993  CD1 LEU    20      50.710  63.770  17.990  1.00  0.00           C  
ATOM    994  CD2 LEU    20      49.360  65.490  16.910  1.00  0.00           C  
ATOM    995  C   LEU    20      52.930  68.130  17.630  1.00  0.00           C  
ATOM    996  O   LEU    20      54.150  68.180  17.550  1.00  0.00           O  
ATOM    997  H   LEU    20      53.130  66.050  15.520  1.00  0.00           H  
ATOM    998  HA  LEU    20      51.010  67.650  16.920  1.00  0.00           H  
ATOM    999  HB2 LEU    20      51.400  66.150  18.680  1.00  0.00           H  
ATOM   1000  HB3 LEU    20      52.730  65.330  17.940  1.00  0.00           H  
ATOM   1001  HG  LEU    20      51.140  64.740  16.020  1.00  0.00           H  
ATOM   1002 HD11 LEU    20      50.430  64.150  18.980  1.00  0.00           H  
ATOM   1003 HD12 LEU    20      50.000  63.030  17.620  1.00  0.00           H  
ATOM   1004 HD13 LEU    20      51.680  63.270  17.970  1.00  0.00           H  
ATOM   1005 HD21 LEU    20      49.350  66.030  15.960  1.00  0.00           H  
ATOM   1006 HD22 LEU    20      48.630  64.680  16.850  1.00  0.00           H  
ATOM   1007 HD23 LEU    20      49.130  66.180  17.710  1.00  0.00           H  
ATOM   1008  N   GLU    21      52.280  69.120  18.240  1.00  0.00           N  
ATOM   1009  CA  GLU    21      52.930  70.260  18.860  1.00  0.00           C  
ATOM   1010  CB  GLU    21      52.960  71.500  17.970  1.00  0.00           C  
ATOM   1011  CG  GLU    21      53.940  71.400  16.800  1.00  0.00           C  
ATOM   1012  CD  GLU    21      53.980  72.770  16.160  1.00  0.00           C  
ATOM   1013  OE1 GLU    21      54.490  72.840  15.020  1.00  0.00           O  
ATOM   1014  OE2 GLU    21      53.600  73.820  16.730  1.00  0.00           O1-
ATOM   1015  C   GLU    21      52.250  70.630  20.180  1.00  0.00           C  
ATOM   1016  O   GLU    21      52.860  71.100  21.130  1.00  0.00           O  
ATOM   1017  H   GLU    21      51.270  69.150  18.120  1.00  0.00           H  
ATOM   1018  HA  GLU    21      53.970  70.030  19.080  1.00  0.00           H  
ATOM   1019  HB2 GLU    21      53.230  72.270  18.680  1.00  0.00           H  
ATOM   1020  HB3 GLU    21      52.010  71.830  17.550  1.00  0.00           H  
ATOM   1021  HG2 GLU    21      53.670  70.650  16.060  1.00  0.00           H  
ATOM   1022  HG3 GLU    21      54.900  71.210  17.300  1.00  0.00           H  
ATOM   1023  N   ASN    22      50.920  70.570  20.250  1.00  0.00           N  
ATOM   1024  CA  ASN    22      50.020  70.930  21.330  1.00  0.00           C  
ATOM   1025  CB  ASN    22      48.890  71.810  20.830  1.00  0.00           C  
ATOM   1026  CG  ASN    22      49.350  73.110  20.180  1.00  0.00           C  
ATOM   1027  OD1 ASN    22      50.380  73.220  19.520  1.00  0.00           O  
ATOM   1028  ND2 ASN    22      48.530  74.150  20.310  1.00  0.00           N  
ATOM   1029  C   ASN    22      49.550  69.650  22.010  1.00  0.00           C  
ATOM   1030  O   ASN    22      49.540  69.510  23.230  1.00  0.00           O  
ATOM   1031  H   ASN    22      50.520  70.290  19.370  1.00  0.00           H  
ATOM   1032  HA  ASN    22      50.590  71.450  22.100  1.00  0.00           H  
ATOM   1033  HB2 ASN    22      48.220  72.030  21.670  1.00  0.00           H  
ATOM   1034  HB3 ASN    22      48.220  71.230  20.190  1.00  0.00           H  
ATOM   1035 HD21 ASN    22      47.720  74.000  20.880  1.00  0.00           H  
ATOM   1036 HD22 ASN    22      48.530  74.990  19.740  1.00  0.00           H  
ATOM   1037  N   LEU    23      49.320  68.530  21.310  1.00  0.00           N  
ATOM   1038  CA  LEU    23      48.890  67.270  21.880  1.00  0.00           C  
ATOM   1039  CB  LEU    23      48.440  66.350  20.740  1.00  0.00           C  
ATOM   1040  CG  LEU    23      48.040  64.930  21.110  1.00  0.00           C  
ATOM   1041  CD1 LEU    23      46.930  64.880  22.150  1.00  0.00           C  
ATOM   1042  CD2 LEU    23      47.510  64.220  19.870  1.00  0.00           C  
ATOM   1043  C   LEU    23      49.990  66.670  22.730  1.00  0.00           C  
ATOM   1044  O   LEU    23      49.750  66.110  23.800  1.00  0.00           O  
ATOM   1045  H   LEU    23      49.220  68.650  20.310  1.00  0.00           H  
ATOM   1046  HA  LEU    23      48.010  67.430  22.500  1.00  0.00           H  
ATOM   1047  HB2 LEU    23      49.350  66.390  20.140  1.00  0.00           H  
ATOM   1048  HB3 LEU    23      47.610  66.780  20.180  1.00  0.00           H  
ATOM   1049  HG  LEU    23      48.970  64.460  21.440  1.00  0.00           H  
ATOM   1050 HD11 LEU    23      46.830  63.930  22.670  1.00  0.00           H  
ATOM   1051 HD12 LEU    23      47.110  65.490  23.040  1.00  0.00           H  
ATOM   1052 HD13 LEU    23      45.970  65.120  21.690  1.00  0.00           H  
ATOM   1053 HD21 LEU    23      46.500  64.550  19.640  1.00  0.00           H  
ATOM   1054 HD22 LEU    23      48.170  64.210  19.000  1.00  0.00           H  
ATOM   1055 HD23 LEU    23      47.410  63.150  20.050  1.00  0.00           H  
ATOM   1056  N   VAL    24      51.250  66.930  22.380  1.00  0.00           N  
ATOM   1057  CA  VAL    24      52.360  66.440  23.180  1.00  0.00           C  
ATOM   1058  CB  VAL    24      53.690  66.610  22.460  1.00  0.00           C  
ATOM   1059  CG1 VAL    24      53.630  66.180  21.000  1.00  0.00           C  
ATOM   1060  CG2 VAL    24      54.200  68.050  22.500  1.00  0.00           C  
ATOM   1061  C   VAL    24      52.340  66.960  24.610  1.00  0.00           C  
ATOM   1062  O   VAL    24      53.000  66.330  25.430  1.00  0.00           O  
ATOM   1063  H   VAL    24      51.410  67.700  21.750  1.00  0.00           H  
ATOM   1064  HA  VAL    24      52.170  65.360  23.210  1.00  0.00           H  
ATOM   1065  HB  VAL    24      54.490  66.050  22.950  1.00  0.00           H  
ATOM   1066 HG11 VAL    24      53.220  65.170  20.940  1.00  0.00           H  
ATOM   1067 HG12 VAL    24      53.020  66.860  20.410  1.00  0.00           H  
ATOM   1068 HG13 VAL    24      54.670  66.250  20.680  1.00  0.00           H  
ATOM   1069 HG21 VAL    24      54.570  68.240  23.510  1.00  0.00           H  
ATOM   1070 HG22 VAL    24      55.110  68.310  21.970  1.00  0.00           H  
ATOM   1071 HG23 VAL    24      53.380  68.740  22.250  1.00  0.00           H  
ATOM   1072  N   VAL    25      51.750  68.100  24.980  1.00  0.00           N  
ATOM   1073  CA  VAL    25      51.600  68.640  26.310  1.00  0.00           C  
ATOM   1074  CB  VAL    25      51.660  70.160  26.270  1.00  0.00           C  
ATOM   1075  CG1 VAL    25      51.720  70.800  27.660  1.00  0.00           C  
ATOM   1076  CG2 VAL    25      52.720  70.760  25.350  1.00  0.00           C  
ATOM   1077  C   VAL    25      50.460  68.050  27.130  1.00  0.00           C  
ATOM   1078  O   VAL    25      50.570  67.710  28.310  1.00  0.00           O  
ATOM   1079  H   VAL    25      51.150  68.620  24.350  1.00  0.00           H  
ATOM   1080  HA  VAL    25      52.470  68.410  26.930  1.00  0.00           H  
ATOM   1081  HB  VAL    25      50.750  70.580  25.840  1.00  0.00           H  
ATOM   1082 HG11 VAL    25      52.300  70.170  28.330  1.00  0.00           H  
ATOM   1083 HG12 VAL    25      52.230  71.750  27.530  1.00  0.00           H  
ATOM   1084 HG13 VAL    25      50.710  70.900  28.050  1.00  0.00           H  
ATOM   1085 HG21 VAL    25      53.630  70.350  25.790  1.00  0.00           H  
ATOM   1086 HG22 VAL    25      52.610  70.310  24.360  1.00  0.00           H  
ATOM   1087 HG23 VAL    25      52.840  71.840  25.320  1.00  0.00           H  
ATOM   1088  N   LEU    26      49.350  67.760  26.450  1.00  0.00           N  
ATOM   1089  CA  LEU    26      48.360  66.810  26.930  1.00  0.00           C  
ATOM   1090  CB  LEU    26      47.140  66.780  26.020  1.00  0.00           C  
ATOM   1091  CG  LEU    26      46.490  68.130  25.750  1.00  0.00           C  
ATOM   1092  CD1 LEU    26      45.640  68.040  24.480  1.00  0.00           C  
ATOM   1093  CD2 LEU    26      45.640  68.700  26.880  1.00  0.00           C  
ATOM   1094  C   LEU    26      48.990  65.440  27.130  1.00  0.00           C  
ATOM   1095  O   LEU    26      48.810  64.860  28.200  1.00  0.00           O  
ATOM   1096  H   LEU    26      49.240  68.260  25.580  1.00  0.00           H  
ATOM   1097  HA  LEU    26      48.040  67.120  27.930  1.00  0.00           H  
ATOM   1098  HB2 LEU    26      46.370  66.060  26.300  1.00  0.00           H  
ATOM   1099  HB3 LEU    26      47.530  66.340  25.100  1.00  0.00           H  
ATOM   1100  HG  LEU    26      47.260  68.870  25.530  1.00  0.00           H  
ATOM   1101 HD11 LEU    26      44.750  67.430  24.620  1.00  0.00           H  
ATOM   1102 HD12 LEU    26      45.220  69.010  24.200  1.00  0.00           H  
ATOM   1103 HD13 LEU    26      46.220  67.630  23.660  1.00  0.00           H  
ATOM   1104 HD21 LEU    26      44.850  67.980  27.080  1.00  0.00           H  
ATOM   1105 HD22 LEU    26      46.320  68.790  27.720  1.00  0.00           H  
ATOM   1106 HD23 LEU    26      45.110  69.600  26.530  1.00  0.00           H  
ATOM   1107  N   ASN    27      49.720  64.880  26.170  1.00  0.00           N  
ATOM   1108  CA  ASN    27      50.380  63.600  26.320  1.00  0.00           C  
ATOM   1109  CB  ASN    27      50.800  63.270  24.890  1.00  0.00           C  
ATOM   1110  CG  ASN    27      50.960  61.790  24.600  1.00  0.00           C  
ATOM   1111  OD1 ASN    27      52.030  61.380  24.170  1.00  0.00           O  
ATOM   1112  ND2 ASN    27      49.940  60.960  24.860  1.00  0.00           N  
ATOM   1113  C   ASN    27      51.530  63.570  27.320  1.00  0.00           C  
ATOM   1114  O   ASN    27      51.910  62.520  27.840  1.00  0.00           O  
ATOM   1115  H   ASN    27      49.800  65.330  25.270  1.00  0.00           H  
ATOM   1116  HA  ASN    27      49.650  62.890  26.710  1.00  0.00           H  
ATOM   1117  HB2 ASN    27      51.600  63.900  24.500  1.00  0.00           H  
ATOM   1118  HB3 ASN    27      49.910  63.500  24.290  1.00  0.00           H  
ATOM   1119 HD21 ASN    27      49.040  61.410  25.010  1.00  0.00           H  
ATOM   1120 HD22 ASN    27      50.050  60.000  24.600  1.00  0.00           H  
ATOM   1121  N   ALA    28      52.170  64.710  27.600  1.00  0.00           N  
ATOM   1122  CA  ALA    28      53.110  64.860  28.690  1.00  0.00           C  
ATOM   1123  CB  ALA    28      53.760  66.240  28.650  1.00  0.00           C  
ATOM   1124  C   ALA    28      52.450  64.690  30.060  1.00  0.00           C  
ATOM   1125  O   ALA    28      52.920  63.860  30.840  1.00  0.00           O  
ATOM   1126  H   ALA    28      51.950  65.550  27.090  1.00  0.00           H  
ATOM   1127  HA  ALA    28      53.950  64.160  28.730  1.00  0.00           H  
ATOM   1128  HB1 ALA    28      53.030  67.010  28.880  1.00  0.00           H  
ATOM   1129  HB2 ALA    28      54.650  66.320  29.280  1.00  0.00           H  
ATOM   1130  HB3 ALA    28      54.100  66.450  27.640  1.00  0.00           H  
ATOM   1131  N   ALA    29      51.310  65.370  30.210  1.00  0.00           N  
ATOM   1132  CA  ALA    29      50.560  65.110  31.410  1.00  0.00           C  
ATOM   1133  CB  ALA    29      49.470  66.180  31.400  1.00  0.00           C  
ATOM   1134  C   ALA    29      50.050  63.700  31.680  1.00  0.00           C  
ATOM   1135  O   ALA    29      50.310  63.100  32.720  1.00  0.00           O  
ATOM   1136  H   ALA    29      50.860  65.940  29.510  1.00  0.00           H  
ATOM   1137  HA  ALA    29      51.090  65.300  32.350  1.00  0.00           H  
ATOM   1138  HB1 ALA    29      48.820  65.990  30.540  1.00  0.00           H  
ATOM   1139  HB2 ALA    29      48.840  66.020  32.270  1.00  0.00           H  
ATOM   1140  HB3 ALA    29      49.910  67.170  31.270  1.00  0.00           H  
ATOM   1141  N   SER    30      49.470  63.170  30.590  1.00  0.00           N  
ATOM   1142  CA  SER    30      48.900  61.850  30.680  1.00  0.00           C  
ATOM   1143  CB  SER    30      48.400  61.410  29.300  1.00  0.00           C  
ATOM   1144  OG  SER    30      47.370  62.320  28.990  1.00  0.00           O  
ATOM   1145  C   SER    30      49.850  60.730  31.070  1.00  0.00           C  
ATOM   1146  O   SER    30      49.470  59.850  31.850  1.00  0.00           O  
ATOM   1147  H   SER    30      49.180  63.790  29.850  1.00  0.00           H  
ATOM   1148  HA  SER    30      47.970  61.870  31.260  1.00  0.00           H  
ATOM   1149  HB2 SER    30      48.040  60.390  29.390  1.00  0.00           H  
ATOM   1150  HB3 SER    30      49.130  61.320  28.500  1.00  0.00           H  
ATOM   1151  HG  SER    30      46.630  61.800  28.650  1.00  0.00           H  
ATOM   1152  N   VAL    31      51.100  60.840  30.640  1.00  0.00           N  
ATOM   1153  CA  VAL    31      52.170  59.970  31.100  1.00  0.00           C  
ATOM   1154  CB  VAL    31      53.360  59.860  30.160  1.00  0.00           C  
ATOM   1155  CG1 VAL    31      53.000  59.410  28.740  1.00  0.00           C  
ATOM   1156  CG2 VAL    31      54.370  61.010  30.060  1.00  0.00           C  
ATOM   1157  C   VAL    31      52.510  59.980  32.580  1.00  0.00           C  
ATOM   1158  O   VAL    31      52.740  58.940  33.180  1.00  0.00           O  
ATOM   1159  H   VAL    31      51.340  61.570  29.990  1.00  0.00           H  
ATOM   1160  HA  VAL    31      51.600  59.050  31.030  1.00  0.00           H  
ATOM   1161  HB  VAL    31      53.910  59.010  30.570  1.00  0.00           H  
ATOM   1162 HG11 VAL    31      53.740  58.690  28.390  1.00  0.00           H  
ATOM   1163 HG12 VAL    31      52.000  58.990  28.770  1.00  0.00           H  
ATOM   1164 HG13 VAL    31      52.970  60.300  28.110  1.00  0.00           H  
ATOM   1165 HG21 VAL    31      54.060  61.910  29.540  1.00  0.00           H  
ATOM   1166 HG22 VAL    31      54.660  61.310  31.070  1.00  0.00           H  
ATOM   1167 HG23 VAL    31      55.220  60.710  29.460  1.00  0.00           H  
ATOM   1168  N   ALA    32      52.480  61.150  33.230  1.00  0.00           N  
ATOM   1169  CA  ALA    32      52.660  61.290  34.660  1.00  0.00           C  
ATOM   1170  CB  ALA    32      53.090  62.720  34.990  1.00  0.00           C  
ATOM   1171  C   ALA    32      51.370  60.870  35.340  1.00  0.00           C  
ATOM   1172  O   ALA    32      51.410  60.030  36.240  1.00  0.00           O  
ATOM   1173  H   ALA    32      52.140  61.920  32.670  1.00  0.00           H  
ATOM   1174  HA  ALA    32      53.450  60.620  34.980  1.00  0.00           H  
ATOM   1175  HB1 ALA    32      52.250  63.400  34.870  1.00  0.00           H  
ATOM   1176  HB2 ALA    32      53.380  62.670  36.040  1.00  0.00           H  
ATOM   1177  HB3 ALA    32      53.900  63.130  34.390  1.00  0.00           H  
ATOM   1178  N   GLY    33      50.190  61.220  34.830  1.00  0.00           N  
ATOM   1179  CA  GLY    33      48.980  60.550  35.260  1.00  0.00           C  
ATOM   1180  C   GLY    33      48.980  59.030  35.340  1.00  0.00           C  
ATOM   1181  O   GLY    33      48.650  58.470  36.380  1.00  0.00           O  
ATOM   1182  H   GLY    33      50.170  61.860  34.040  1.00  0.00           H  
ATOM   1183  HA2 GLY    33      48.240  60.750  34.490  1.00  0.00           H  
ATOM   1184  HA3 GLY    33      48.620  60.890  36.240  1.00  0.00           H  
ATOM   1185  N   ALA    34      49.290  58.330  34.250  1.00  0.00           N  
ATOM   1186  CA  ALA    34      49.300  56.880  34.280  1.00  0.00           C  
ATOM   1187  CB  ALA    34      49.270  56.450  32.820  1.00  0.00           C  
ATOM   1188  C   ALA    34      50.360  56.210  35.150  1.00  0.00           C  
ATOM   1189  O   ALA    34      50.160  55.080  35.580  1.00  0.00           O  
ATOM   1190  H   ALA    34      49.500  58.790  33.380  1.00  0.00           H  
ATOM   1191  HA  ALA    34      48.290  56.620  34.600  1.00  0.00           H  
ATOM   1192  HB1 ALA    34      50.290  56.430  32.430  1.00  0.00           H  
ATOM   1193  HB2 ALA    34      48.900  55.420  32.850  1.00  0.00           H  
ATOM   1194  HB3 ALA    34      48.540  57.030  32.250  1.00  0.00           H  
ATOM   1195  N   HIS    35      51.420  56.920  35.560  1.00  0.00           N  
ATOM   1196  CA  HIS    35      52.340  56.410  36.560  1.00  0.00           C  
ATOM   1197  CB  HIS    35      53.780  56.790  36.220  1.00  0.00           C  
ATOM   1198  CG  HIS    35      54.870  56.010  36.920  1.00  0.00           C  
ATOM   1199  ND1 HIS    35      56.060  55.630  36.310  1.00  0.00           N  
ATOM   1200  CE1 HIS    35      56.670  54.890  37.240  1.00  0.00           C  
ATOM   1201  NE2 HIS    35      56.040  54.920  38.420  1.00  0.00           N  
ATOM   1202  CD2 HIS    35      54.880  55.650  38.240  1.00  0.00           C  
ATOM   1203  C   HIS    35      51.820  56.640  37.970  1.00  0.00           C  
ATOM   1204  O   HIS    35      51.670  55.670  38.700  1.00  0.00           O  
ATOM   1205  H   HIS    35      51.590  57.850  35.220  1.00  0.00           H  
ATOM   1206  HA  HIS    35      52.300  55.330  36.480  1.00  0.00           H  
ATOM   1207  HB2 HIS    35      54.040  57.830  36.450  1.00  0.00           H  
ATOM   1208  HB3 HIS    35      53.860  56.770  35.140  1.00  0.00           H  
ATOM   1209  HD2 HIS    35      54.140  55.700  39.020  1.00  0.00           H  
ATOM   1210  HE2 HIS    35      56.560  54.570  39.220  1.00  0.00           H  
ATOM   1211  HE1 HIS    35      57.660  54.490  37.030  1.00  0.00           H  
ATOM   1212  N   GLY    36      51.480  57.880  38.350  1.00  0.00           N  
ATOM   1213  CA  GLY    36      51.290  58.270  39.730  1.00  0.00           C  
ATOM   1214  C   GLY    36      50.220  57.500  40.480  1.00  0.00           C  
ATOM   1215  O   GLY    36      50.250  57.480  41.710  1.00  0.00           O  
ATOM   1216  H   GLY    36      51.640  58.670  37.740  1.00  0.00           H  
ATOM   1217  HA2 GLY    36      50.990  59.320  39.710  1.00  0.00           H  
ATOM   1218  HA3 GLY    36      52.210  58.000  40.260  1.00  0.00           H  
ATOM   1219  N   ILE    37      49.330  56.890  39.680  1.00  0.00           N  
ATOM   1220  CA  ILE    37      48.170  56.150  40.110  1.00  0.00           C  
ATOM   1221  CB  ILE    37      47.110  56.070  39.020  1.00  0.00           C  
ATOM   1222  CG2 ILE    37      47.530  55.270  37.780  1.00  0.00           C  
ATOM   1223  CG1 ILE    37      45.710  55.700  39.480  1.00  0.00           C  
ATOM   1224  CD1 ILE    37      45.290  56.470  40.730  1.00  0.00           C  
ATOM   1225  C   ILE    37      48.570  54.820  40.730  1.00  0.00           C  
ATOM   1226  O   ILE    37      48.120  54.410  41.800  1.00  0.00           O  
ATOM   1227  H   ILE    37      49.580  56.920  38.700  1.00  0.00           H  
ATOM   1228  HA  ILE    37      47.670  56.790  40.850  1.00  0.00           H  
ATOM   1229  HB  ILE    37      46.930  57.070  38.620  1.00  0.00           H  
ATOM   1230 HG12 ILE    37      45.650  54.660  39.810  1.00  0.00           H  
ATOM   1231 HG13 ILE    37      45.030  55.770  38.640  1.00  0.00           H  
ATOM   1232 HG21 ILE    37      48.470  55.710  37.460  1.00  0.00           H  
ATOM   1233 HG22 ILE    37      47.700  54.270  38.190  1.00  0.00           H  
ATOM   1234 HG23 ILE    37      46.660  55.250  37.120  1.00  0.00           H  
ATOM   1235 HD11 ILE    37      45.450  57.550  40.760  1.00  0.00           H  
ATOM   1236 HD12 ILE    37      44.210  56.290  40.790  1.00  0.00           H  
ATOM   1237 HD13 ILE    37      45.740  55.940  41.570  1.00  0.00           H  
ATOM   1238  N   PHE    38      49.530  54.100  40.130  1.00  0.00           N  
ATOM   1239  CA  PHE    38      50.110  52.970  40.830  1.00  0.00           C  
ATOM   1240  CB  PHE    38      50.930  52.090  39.890  1.00  0.00           C  
ATOM   1241  CG  PHE    38      50.060  51.380  38.880  1.00  0.00           C  
ATOM   1242  CD1 PHE    38      49.780  50.010  39.020  1.00  0.00           C  
ATOM   1243  CE1 PHE    38      48.980  49.350  38.090  1.00  0.00           C  
ATOM   1244  CZ  PHE    38      48.570  50.080  36.970  1.00  0.00           C  
ATOM   1245  CE2 PHE    38      48.960  51.410  36.780  1.00  0.00           C  
ATOM   1246  CD2 PHE    38      49.670  52.120  37.760  1.00  0.00           C  
ATOM   1247  C   PHE    38      51.040  53.310  41.990  1.00  0.00           C  
ATOM   1248  O   PHE    38      51.180  52.460  42.860  1.00  0.00           O  
ATOM   1249  H   PHE    38      50.030  54.470  39.340  1.00  0.00           H  
ATOM   1250  HA  PHE    38      49.250  52.390  41.140  1.00  0.00           H  
ATOM   1251  HB2 PHE    38      51.370  51.340  40.560  1.00  0.00           H  
ATOM   1252  HB3 PHE    38      51.730  52.650  39.420  1.00  0.00           H  
ATOM   1253  HD1 PHE    38      50.110  49.600  39.960  1.00  0.00           H  
ATOM   1254  HD2 PHE    38      49.940  53.160  37.630  1.00  0.00           H  
ATOM   1255  HE1 PHE    38      48.750  48.300  38.210  1.00  0.00           H  
ATOM   1256  HE2 PHE    38      48.740  51.880  35.830  1.00  0.00           H  
ATOM   1257  HZ  PHE    38      48.060  49.490  36.220  1.00  0.00           H  
ATOM   1258  N   SER    39      51.610  54.510  42.100  1.00  0.00           N  
ATOM   1259  CA  SER    39      52.260  54.930  43.330  1.00  0.00           C  
ATOM   1260  CB  SER    39      53.180  56.100  43.020  1.00  0.00           C  
ATOM   1261  OG  SER    39      54.070  55.790  41.970  1.00  0.00           O  
ATOM   1262  C   SER    39      51.300  55.330  44.440  1.00  0.00           C  
ATOM   1263  O   SER    39      51.600  54.880  45.540  1.00  0.00           O  
ATOM   1264  H   SER    39      51.680  55.080  41.260  1.00  0.00           H  
ATOM   1265  HA  SER    39      52.940  54.180  43.730  1.00  0.00           H  
ATOM   1266  HB2 SER    39      53.690  56.550  43.870  1.00  0.00           H  
ATOM   1267  HB3 SER    39      52.500  56.930  42.820  1.00  0.00           H  
ATOM   1268  HG  SER    39      54.820  55.220  42.160  1.00  0.00           H  
ATOM   1269  N   PHE    40      50.120  55.860  44.100  1.00  0.00           N  
ATOM   1270  CA  PHE    40      49.180  56.310  45.100  1.00  0.00           C  
ATOM   1271  CB  PHE    40      48.240  57.270  44.390  1.00  0.00           C  
ATOM   1272  CG  PHE    40      47.060  57.730  45.220  1.00  0.00           C  
ATOM   1273  CD1 PHE    40      47.210  58.820  46.090  1.00  0.00           C  
ATOM   1274  CE1 PHE    40      46.170  59.240  46.930  1.00  0.00           C  
ATOM   1275  CZ  PHE    40      44.940  58.600  46.830  1.00  0.00           C  
ATOM   1276  CE2 PHE    40      44.750  57.520  45.950  1.00  0.00           C  
ATOM   1277  CD2 PHE    40      45.780  57.190  45.070  1.00  0.00           C  
ATOM   1278  C   PHE    40      48.550  55.120  45.800  1.00  0.00           C  
ATOM   1279  O   PHE    40      48.510  55.150  47.030  1.00  0.00           O  
ATOM   1280  H   PHE    40      49.880  56.030  43.130  1.00  0.00           H  
ATOM   1281  HA  PHE    40      49.810  56.840  45.830  1.00  0.00           H  
ATOM   1282  HB2 PHE    40      47.850  56.770  43.500  1.00  0.00           H  
ATOM   1283  HB3 PHE    40      48.750  58.130  43.950  1.00  0.00           H  
ATOM   1284  HD1 PHE    40      48.180  59.290  46.150  1.00  0.00           H  
ATOM   1285  HD2 PHE    40      45.620  56.360  44.390  1.00  0.00           H  
ATOM   1286  HE1 PHE    40      46.360  59.980  47.690  1.00  0.00           H  
ATOM   1287  HE2 PHE    40      43.790  57.020  45.950  1.00  0.00           H  
ATOM   1288  HZ  PHE    40      44.280  58.970  47.600  1.00  0.00           H  
ATOM   1289  N   LEU    41      48.170  54.060  45.090  1.00  0.00           N  
ATOM   1290  CA  LEU    41      48.050  52.710  45.620  1.00  0.00           C  
ATOM   1291  CB  LEU    41      47.740  51.780  44.460  1.00  0.00           C  
ATOM   1292  CG  LEU    41      47.680  50.290  44.800  1.00  0.00           C  
ATOM   1293  CD1 LEU    41      46.470  49.880  45.630  1.00  0.00           C  
ATOM   1294  CD2 LEU    41      47.580  49.510  43.490  1.00  0.00           C  
ATOM   1295  C   LEU    41      49.190  52.220  46.510  1.00  0.00           C  
ATOM   1296  O   LEU    41      48.980  52.030  47.700  1.00  0.00           O  
ATOM   1297  H   LEU    41      48.120  54.120  44.080  1.00  0.00           H  
ATOM   1298  HA  LEU    41      47.200  52.670  46.300  1.00  0.00           H  
ATOM   1299  HB2 LEU    41      48.380  51.840  43.570  1.00  0.00           H  
ATOM   1300  HB3 LEU    41      46.700  51.970  44.200  1.00  0.00           H  
ATOM   1301  HG  LEU    41      48.590  49.940  45.290  1.00  0.00           H  
ATOM   1302 HD11 LEU    41      45.510  50.020  45.130  1.00  0.00           H  
ATOM   1303 HD12 LEU    41      46.600  48.840  45.920  1.00  0.00           H  
ATOM   1304 HD13 LEU    41      46.540  50.440  46.550  1.00  0.00           H  
ATOM   1305 HD21 LEU    41      46.820  49.950  42.850  1.00  0.00           H  
ATOM   1306 HD22 LEU    41      48.570  49.380  43.060  1.00  0.00           H  
ATOM   1307 HD23 LEU    41      47.150  48.530  43.700  1.00  0.00           H  
ATOM   1308  N   VAL    42      50.380  52.030  45.950  1.00  0.00           N  
ATOM   1309  CA  VAL    42      51.450  51.450  46.740  1.00  0.00           C  
ATOM   1310  CB  VAL    42      52.640  51.010  45.890  1.00  0.00           C  
ATOM   1311  CG1 VAL    42      53.690  52.110  45.740  1.00  0.00           C  
ATOM   1312  CG2 VAL    42      53.210  49.660  46.290  1.00  0.00           C  
ATOM   1313  C   VAL    42      51.840  52.180  48.020  1.00  0.00           C  
ATOM   1314  O   VAL    42      52.610  51.550  48.740  1.00  0.00           O  
ATOM   1315  H   VAL    42      50.650  52.410  45.050  1.00  0.00           H  
ATOM   1316  HA  VAL    42      50.940  50.540  47.040  1.00  0.00           H  
ATOM   1317  HB  VAL    42      52.280  50.910  44.860  1.00  0.00           H  
ATOM   1318 HG11 VAL    42      54.380  51.800  44.950  1.00  0.00           H  
ATOM   1319 HG12 VAL    42      53.200  53.060  45.540  1.00  0.00           H  
ATOM   1320 HG13 VAL    42      54.340  52.160  46.610  1.00  0.00           H  
ATOM   1321 HG21 VAL    42      53.940  49.220  45.600  1.00  0.00           H  
ATOM   1322 HG22 VAL    42      53.680  49.810  47.270  1.00  0.00           H  
ATOM   1323 HG23 VAL    42      52.300  49.070  46.370  1.00  0.00           H  
ATOM   1324  N   PHE    43      51.450  53.410  48.350  1.00  0.00           N  
ATOM   1325  CA  PHE    43      51.600  54.020  49.660  1.00  0.00           C  
ATOM   1326  CB  PHE    43      51.790  55.530  49.500  1.00  0.00           C  
ATOM   1327  CG  PHE    43      51.600  56.330  50.760  1.00  0.00           C  
ATOM   1328  CD1 PHE    43      52.610  56.220  51.720  1.00  0.00           C  
ATOM   1329  CE1 PHE    43      52.640  57.140  52.780  1.00  0.00           C  
ATOM   1330  CZ  PHE    43      51.640  58.100  52.990  1.00  0.00           C  
ATOM   1331  CE2 PHE    43      50.590  58.150  52.060  1.00  0.00           C  
ATOM   1332  CD2 PHE    43      50.560  57.240  51.000  1.00  0.00           C  
ATOM   1333  C   PHE    43      50.440  53.680  50.590  1.00  0.00           C  
ATOM   1334  O   PHE    43      50.620  53.670  51.800  1.00  0.00           O  
ATOM   1335  H   PHE    43      50.970  53.960  47.660  1.00  0.00           H  
ATOM   1336  HA  PHE    43      52.560  53.660  50.030  1.00  0.00           H  
ATOM   1337  HB2 PHE    43      51.080  55.850  48.730  1.00  0.00           H  
ATOM   1338  HB3 PHE    43      52.800  55.680  49.120  1.00  0.00           H  
ATOM   1339  HD1 PHE    43      53.470  55.570  51.640  1.00  0.00           H  
ATOM   1340  HD2 PHE    43      49.840  57.440  50.220  1.00  0.00           H  
ATOM   1341  HE1 PHE    43      53.470  57.160  53.460  1.00  0.00           H  
ATOM   1342  HE2 PHE    43      49.840  58.920  52.180  1.00  0.00           H  
ATOM   1343  HZ  PHE    43      51.760  58.840  53.770  1.00  0.00           H  
ATOM   1344  N   PHE    44      49.230  53.460  50.060  1.00  0.00           N  
ATOM   1345  CA  PHE    44      48.080  52.920  50.750  1.00  0.00           C  
ATOM   1346  CB  PHE    44      46.810  53.170  49.930  1.00  0.00           C  
ATOM   1347  CG  PHE    44      46.110  54.490  50.120  1.00  0.00           C  
ATOM   1348  CD1 PHE    44      46.710  55.690  49.710  1.00  0.00           C  
ATOM   1349  CE1 PHE    44      46.080  56.940  49.830  1.00  0.00           C  
ATOM   1350  CZ  PHE    44      44.760  56.970  50.280  1.00  0.00           C  
ATOM   1351  CE2 PHE    44      44.140  55.810  50.760  1.00  0.00           C  
ATOM   1352  CD2 PHE    44      44.870  54.610  50.760  1.00  0.00           C  
ATOM   1353  C   PHE    44      48.190  51.470  51.190  1.00  0.00           C  
ATOM   1354  O   PHE    44      47.840  51.110  52.310  1.00  0.00           O  
ATOM   1355  H   PHE    44      49.230  53.450  49.050  1.00  0.00           H  
ATOM   1356  HA  PHE    44      47.960  53.420  51.710  1.00  0.00           H  
ATOM   1357  HB2 PHE    44      46.080  52.370  50.060  1.00  0.00           H  
ATOM   1358  HB3 PHE    44      47.140  53.150  48.890  1.00  0.00           H  
ATOM   1359  HD1 PHE    44      47.680  55.640  49.240  1.00  0.00           H  
ATOM   1360  HD2 PHE    44      44.440  53.640  50.950  1.00  0.00           H  
ATOM   1361  HE1 PHE    44      46.620  57.820  49.500  1.00  0.00           H  
ATOM   1362  HE2 PHE    44      43.190  55.810  51.260  1.00  0.00           H  
ATOM   1363  HZ  PHE    44      44.290  57.940  50.380  1.00  0.00           H  
ATOM   1364  N   CYS    45      48.530  50.630  50.220  1.00  0.00           N  
ATOM   1365  CA  CYS    45      48.680  49.190  50.320  1.00  0.00           C  
ATOM   1366  CB  CYS    45      47.270  48.620  50.280  1.00  0.00           C  
ATOM   1367  SG  CYS    45      46.260  49.090  48.850  1.00  0.00           S  
ATOM   1368  C   CYS    45      49.490  48.660  49.150  1.00  0.00           C  
ATOM   1369  O   CYS    45      49.160  48.900  47.990  1.00  0.00           O  
ATOM   1370  H   CYS    45      48.610  51.040  49.300  1.00  0.00           H  
ATOM   1371  HA  CYS    45      49.170  48.930  51.270  1.00  0.00           H  
ATOM   1372  HB2 CYS    45      46.710  48.980  51.140  1.00  0.00           H  
ATOM   1373  HB3 CYS    45      47.280  47.540  50.420  1.00  0.00           H  
ATOM   1374  HG  CYS    45      47.220  48.800  47.960  1.00  0.00           H  
ATOM   1375  N   ALA    46      50.410  47.760  49.490  1.00  0.00           N  
ATOM   1376  CA  ALA    46      51.290  47.050  48.580  1.00  0.00           C  
ATOM   1377  CB  ALA    46      52.710  47.320  49.070  1.00  0.00           C  
ATOM   1378  C   ALA    46      51.010  45.580  48.340  1.00  0.00           C  
ATOM   1379  O   ALA    46      51.350  45.060  47.280  1.00  0.00           O  
ATOM   1380  H   ALA    46      50.630  47.680  50.470  1.00  0.00           H  
ATOM   1381  HA  ALA    46      51.300  47.610  47.640  1.00  0.00           H  
ATOM   1382  HB1 ALA    46      52.980  46.730  49.950  1.00  0.00           H  
ATOM   1383  HB2 ALA    46      53.460  46.940  48.370  1.00  0.00           H  
ATOM   1384  HB3 ALA    46      52.860  48.370  49.320  1.00  0.00           H  
ATOM   1385  N   ALA    47      50.130  44.940  49.120  1.00  0.00           N  
ATOM   1386  CA  ALA    47      50.040  43.500  49.230  1.00  0.00           C  
ATOM   1387  CB  ALA    47      50.060  43.030  50.680  1.00  0.00           C  
ATOM   1388  C   ALA    47      48.950  42.990  48.300  1.00  0.00           C  
ATOM   1389  O   ALA    47      48.090  42.200  48.680  1.00  0.00           O  
ATOM   1390  H   ALA    47      49.700  45.410  49.900  1.00  0.00           H  
ATOM   1391  HA  ALA    47      50.950  43.020  48.870  1.00  0.00           H  
ATOM   1392  HB1 ALA    47      49.140  43.120  51.250  1.00  0.00           H  
ATOM   1393  HB2 ALA    47      50.460  42.020  50.550  1.00  0.00           H  
ATOM   1394  HB3 ALA    47      50.810  43.600  51.220  1.00  0.00           H  
ATOM   1395  N   TRP    48      48.970  43.460  47.050  1.00  0.00           N  
ATOM   1396  CA  TRP    48      47.910  43.440  46.060  1.00  0.00           C  
ATOM   1397  CB  TRP    48      48.310  44.080  44.740  1.00  0.00           C  
ATOM   1398  CG  TRP    48      48.890  45.460  44.750  1.00  0.00           C  
ATOM   1399  CD1 TRP    48      48.680  46.310  45.790  1.00  0.00           C  
ATOM   1400  NE1 TRP    48      49.390  47.470  45.570  1.00  0.00           N  
ATOM   1401  CE2 TRP    48      50.150  47.380  44.420  1.00  0.00           C  
ATOM   1402  CZ2 TRP    48      51.080  48.240  43.820  1.00  0.00           C  
ATOM   1403  CH2 TRP    48      51.710  47.790  42.650  1.00  0.00           C  
ATOM   1404  CZ3 TRP    48      51.470  46.520  42.120  1.00  0.00           C  
ATOM   1405  CE3 TRP    48      50.600  45.630  42.770  1.00  0.00           C  
ATOM   1406  CD2 TRP    48      49.930  46.060  43.930  1.00  0.00           C  
ATOM   1407  C   TRP    48      47.290  42.080  45.760  1.00  0.00           C  
ATOM   1408  O   TRP    48      46.220  42.090  45.150  1.00  0.00           O  
ATOM   1409  H   TRP    48      49.640  44.170  46.790  1.00  0.00           H  
ATOM   1410  HA  TRP    48      47.140  43.990  46.600  1.00  0.00           H  
ATOM   1411  HB2 TRP    48      47.450  44.120  44.070  1.00  0.00           H  
ATOM   1412  HB3 TRP    48      48.960  43.330  44.280  1.00  0.00           H  
ATOM   1413  HD1 TRP    48      48.020  46.120  46.620  1.00  0.00           H  
ATOM   1414  HE1 TRP    48      49.220  48.290  46.120  1.00  0.00           H  
ATOM   1415  HE3 TRP    48      50.360  44.700  42.270  1.00  0.00           H  
ATOM   1416  HZ2 TRP    48      51.270  49.240  44.170  1.00  0.00           H  
ATOM   1417  HZ3 TRP    48      52.020  46.320  41.220  1.00  0.00           H  
ATOM   1418  HH2 TRP    48      52.290  48.470  42.040  1.00  0.00           H  
ATOM   1419  N   TYR    49      47.850  40.920  46.090  1.00  0.00           N  
ATOM   1420  CA  TYR    49      47.140  39.660  46.090  1.00  0.00           C  
ATOM   1421  CB  TYR    49      48.150  38.570  45.750  1.00  0.00           C  
ATOM   1422  CG  TYR    49      48.970  37.990  46.870  1.00  0.00           C  
ATOM   1423  CD1 TYR    49      48.680  36.720  47.380  1.00  0.00           C  
ATOM   1424  CE1 TYR    49      49.560  36.200  48.330  1.00  0.00           C  
ATOM   1425  CZ  TYR    49      50.680  36.870  48.860  1.00  0.00           C  
ATOM   1426  OH  TYR    49      51.420  36.240  49.820  1.00  0.00           O  
ATOM   1427  CE2 TYR    49      50.830  38.220  48.500  1.00  0.00           C  
ATOM   1428  CD2 TYR    49      50.020  38.700  47.460  1.00  0.00           C  
ATOM   1429  C   TYR    49      46.280  39.270  47.290  1.00  0.00           C  
ATOM   1430  O   TYR    49      45.480  38.360  47.100  1.00  0.00           O  
ATOM   1431  H   TYR    49      48.780  41.010  46.480  1.00  0.00           H  
ATOM   1432  HA  TYR    49      46.420  39.650  45.270  1.00  0.00           H  
ATOM   1433  HB2 TYR    49      48.920  38.960  45.080  1.00  0.00           H  
ATOM   1434  HB3 TYR    49      47.610  37.760  45.250  1.00  0.00           H  
ATOM   1435  HD1 TYR    49      47.750  36.240  47.110  1.00  0.00           H  
ATOM   1436  HD2 TYR    49      50.240  39.680  47.050  1.00  0.00           H  
ATOM   1437  HE1 TYR    49      49.280  35.260  48.770  1.00  0.00           H  
ATOM   1438  HE2 TYR    49      51.700  38.750  48.860  1.00  0.00           H  
ATOM   1439  HH  TYR    49      51.190  35.310  49.780  1.00  0.00           H  
ATOM   1440  N   ILE    50      46.500  39.870  48.460  1.00  0.00           N  
ATOM   1441  CA  ILE    50      45.780  39.620  49.690  1.00  0.00           C  
ATOM   1442  CB  ILE    50      46.680  38.790  50.600  1.00  0.00           C  
ATOM   1443  CG2 ILE    50      46.630  37.310  50.260  1.00  0.00           C  
ATOM   1444  CG1 ILE    50      48.070  39.380  50.850  1.00  0.00           C  
ATOM   1445  CD1 ILE    50      48.900  38.570  51.840  1.00  0.00           C  
ATOM   1446  C   ILE    50      45.340  40.820  50.520  1.00  0.00           C  
ATOM   1447  O   ILE    50      44.490  40.630  51.380  1.00  0.00           O  
ATOM   1448  H   ILE    50      47.230  40.560  48.460  1.00  0.00           H  
ATOM   1449  HA  ILE    50      44.880  39.060  49.440  1.00  0.00           H  
ATOM   1450  HB  ILE    50      46.360  38.820  51.650  1.00  0.00           H  
ATOM   1451 HG12 ILE    50      47.950  40.380  51.270  1.00  0.00           H  
ATOM   1452 HG13 ILE    50      48.760  39.430  50.010  1.00  0.00           H  
ATOM   1453 HG21 ILE    50      46.950  36.810  51.170  1.00  0.00           H  
ATOM   1454 HG22 ILE    50      45.610  37.040  50.010  1.00  0.00           H  
ATOM   1455 HG23 ILE    50      47.320  37.060  49.450  1.00  0.00           H  
ATOM   1456 HD11 ILE    50      48.500  38.650  52.850  1.00  0.00           H  
ATOM   1457 HD12 ILE    50      49.090  37.560  51.480  1.00  0.00           H  
ATOM   1458 HD13 ILE    50      49.840  39.090  52.000  1.00  0.00           H  
ATOM   1459  N   LYS    51      45.640  42.080  50.180  1.00  0.00           N  
ATOM   1460  CA  LYS    51      45.130  43.310  50.740  1.00  0.00           C  
ATOM   1461  CB  LYS    51      46.080  43.860  51.800  1.00  0.00           C  
ATOM   1462  CG  LYS    51      46.290  42.930  52.990  1.00  0.00           C  
ATOM   1463  CD  LYS    51      47.110  43.710  54.010  1.00  0.00           C  
ATOM   1464  CE  LYS    51      47.810  42.910  55.110  1.00  0.00           C  
ATOM   1465  NZ  LYS    51      46.830  42.290  56.030  1.00  0.00           N1+
ATOM   1466  C   LYS    51      44.930  44.390  49.680  1.00  0.00           C  
ATOM   1467  O   LYS    51      45.730  44.470  48.750  1.00  0.00           O  
ATOM   1468  H   LYS    51      46.180  42.290  49.350  1.00  0.00           H  
ATOM   1469  HA  LYS    51      44.170  43.070  51.200  1.00  0.00           H  
ATOM   1470  HB2 LYS    51      45.570  44.760  52.160  1.00  0.00           H  
ATOM   1471  HB3 LYS    51      46.990  44.160  51.280  1.00  0.00           H  
ATOM   1472  HG2 LYS    51      46.900  42.060  52.760  1.00  0.00           H  
ATOM   1473  HG3 LYS    51      45.290  42.680  53.360  1.00  0.00           H  
ATOM   1474  HD2 LYS    51      46.610  44.540  54.500  1.00  0.00           H  
ATOM   1475  HD3 LYS    51      47.910  44.150  53.420  1.00  0.00           H  
ATOM   1476  HE2 LYS    51      48.490  43.580  55.630  1.00  0.00           H  
ATOM   1477  HE3 LYS    51      48.420  42.070  54.790  1.00  0.00           H  
ATOM   1478  HZ1 LYS    51      47.150  41.850  56.870  1.00  0.00           H  
ATOM   1479  HZ2 LYS    51      46.170  43.000  56.320  1.00  0.00           H  
ATOM   1480  HZ3 LYS    51      46.270  41.570  55.590  1.00  0.00           H  
ATOM   1481  N   GLY    52      43.870  45.150  49.960  1.00  0.00           N  
ATOM   1482  CA  GLY    52      43.570  46.430  49.350  1.00  0.00           C  
ATOM   1483  C   GLY    52      42.910  47.480  50.240  1.00  0.00           C  
ATOM   1484  O   GLY    52      42.650  47.390  51.430  1.00  0.00           O  
ATOM   1485  H   GLY    52      43.320  44.860  50.760  1.00  0.00           H  
ATOM   1486  HA2 GLY    52      42.940  46.410  48.460  1.00  0.00           H  
ATOM   1487  HA3 GLY    52      44.560  46.800  49.070  1.00  0.00           H  
ATOM   1488  N   ARG    53      42.860  48.650  49.600  1.00  0.00           N  
ATOM   1489  CA  ARG    53      42.320  49.880  50.150  1.00  0.00           C  
ATOM   1490  CB  ARG    53      43.430  50.780  50.680  1.00  0.00           C  
ATOM   1491  CG  ARG    53      44.190  50.260  51.900  1.00  0.00           C  
ATOM   1492  CD  ARG    53      43.250  50.120  53.090  1.00  0.00           C  
ATOM   1493  NE  ARG    53      43.810  49.730  54.380  1.00  0.00           N  
ATOM   1494  CZ  ARG    53      44.200  48.520  54.820  1.00  0.00           C  
ATOM   1495  NH1 ARG    53      44.090  47.430  54.050  1.00  0.00           N1+
ATOM   1496  NH2 ARG    53      44.830  48.470  56.000  1.00  0.00           N  
ATOM   1497  C   ARG    53      41.400  50.540  49.140  1.00  0.00           C  
ATOM   1498  O   ARG    53      41.850  50.790  48.020  1.00  0.00           O  
ATOM   1499  H   ARG    53      43.410  48.750  48.760  1.00  0.00           H  
ATOM   1500  HA  ARG    53      41.690  49.710  51.030  1.00  0.00           H  
ATOM   1501  HB2 ARG    53      43.050  51.770  50.930  1.00  0.00           H  
ATOM   1502  HB3 ARG    53      44.230  51.010  49.980  1.00  0.00           H  
ATOM   1503  HG2 ARG    53      44.820  51.090  52.220  1.00  0.00           H  
ATOM   1504  HG3 ARG    53      44.740  49.350  51.690  1.00  0.00           H  
ATOM   1505  HD2 ARG    53      42.490  49.360  52.890  1.00  0.00           H  
ATOM   1506  HD3 ARG    53      42.590  50.970  53.290  1.00  0.00           H  
ATOM   1507  HE  ARG    53      44.100  50.510  54.950  1.00  0.00           H  
ATOM   1508 HH11 ARG    53      43.680  47.630  53.150  1.00  0.00           H  
ATOM   1509 HH12 ARG    53      44.580  46.610  54.370  1.00  0.00           H  
ATOM   1510 HH21 ARG    53      44.800  49.360  56.470  1.00  0.00           H  
ATOM   1511 HH22 ARG    53      45.110  47.630  56.490  1.00  0.00           H  
ATOM   1512  N   LEU    54      40.100  50.650  49.450  1.00  0.00           N  
ATOM   1513  CA  LEU    54      39.200  50.920  48.340  1.00  0.00           C  
ATOM   1514  CB  LEU    54      37.850  50.360  48.790  1.00  0.00           C  
ATOM   1515  CG  LEU    54      36.590  50.660  47.990  1.00  0.00           C  
ATOM   1516  CD1 LEU    54      36.560  50.150  46.550  1.00  0.00           C  
ATOM   1517  CD2 LEU    54      35.390  50.010  48.670  1.00  0.00           C  
ATOM   1518  C   LEU    54      39.080  52.370  47.900  1.00  0.00           C  
ATOM   1519  O   LEU    54      38.560  52.690  46.830  1.00  0.00           O  
ATOM   1520  H   LEU    54      39.770  50.210  50.290  1.00  0.00           H  
ATOM   1521  HA  LEU    54      39.510  50.410  47.430  1.00  0.00           H  
ATOM   1522  HB2 LEU    54      37.760  50.630  49.840  1.00  0.00           H  
ATOM   1523  HB3 LEU    54      37.990  49.280  48.800  1.00  0.00           H  
ATOM   1524  HG  LEU    54      36.460  51.740  48.100  1.00  0.00           H  
ATOM   1525 HD11 LEU    54      35.690  50.650  46.120  1.00  0.00           H  
ATOM   1526 HD12 LEU    54      37.460  50.420  46.000  1.00  0.00           H  
ATOM   1527 HD13 LEU    54      36.480  49.060  46.530  1.00  0.00           H  
ATOM   1528 HD21 LEU    54      35.270  50.420  49.680  1.00  0.00           H  
ATOM   1529 HD22 LEU    54      34.450  50.300  48.190  1.00  0.00           H  
ATOM   1530 HD23 LEU    54      35.440  48.920  48.620  1.00  0.00           H  
ATOM   1531  N   ALA    55      39.760  53.280  48.610  1.00  0.00           N  
ATOM   1532  CA  ALA    55      39.900  54.640  48.140  1.00  0.00           C  
ATOM   1533  CB  ALA    55      40.230  55.530  49.330  1.00  0.00           C  
ATOM   1534  C   ALA    55      40.780  54.800  46.910  1.00  0.00           C  
ATOM   1535  O   ALA    55      40.260  55.360  45.940  1.00  0.00           O  
ATOM   1536  H   ALA    55      40.310  53.050  49.430  1.00  0.00           H  
ATOM   1537  HA  ALA    55      38.920  55.050  47.920  1.00  0.00           H  
ATOM   1538  HB1 ALA    55      39.570  55.190  50.130  1.00  0.00           H  
ATOM   1539  HB2 ALA    55      41.230  55.210  49.600  1.00  0.00           H  
ATOM   1540  HB3 ALA    55      40.080  56.600  49.150  1.00  0.00           H  
ATOM   1541  N   PRO    56      42.000  54.260  46.820  1.00  0.00           N  
ATOM   1542  CD  PRO    56      42.920  53.800  47.850  1.00  0.00           C  
ATOM   1543  CG  PRO    56      44.230  53.370  47.200  1.00  0.00           C  
ATOM   1544  CB  PRO    56      43.720  53.010  45.820  1.00  0.00           C  
ATOM   1545  CA  PRO    56      42.600  54.010  45.530  1.00  0.00           C  
ATOM   1546  C   PRO    56      41.760  53.320  44.470  1.00  0.00           C  
ATOM   1547  O   PRO    56      41.940  53.620  43.290  1.00  0.00           O  
ATOM   1548  HA  PRO    56      42.960  54.940  45.100  1.00  0.00           H  
ATOM   1549  HB2 PRO    56      43.410  51.960  45.790  1.00  0.00           H  
ATOM   1550  HB3 PRO    56      44.440  53.180  45.020  1.00  0.00           H  
ATOM   1551  HG2 PRO    56      44.570  52.530  47.820  1.00  0.00           H  
ATOM   1552  HG3 PRO    56      44.980  54.170  47.240  1.00  0.00           H  
ATOM   1553  HD2 PRO    56      42.510  52.950  48.390  1.00  0.00           H  
ATOM   1554  HD3 PRO    56      43.120  54.560  48.600  1.00  0.00           H  
ATOM   1555  N   GLY    57      40.790  52.490  44.870  1.00  0.00           N  
ATOM   1556  CA  GLY    57      39.880  51.960  43.880  1.00  0.00           C  
ATOM   1557  C   GLY    57      39.010  52.970  43.150  1.00  0.00           C  
ATOM   1558  O   GLY    57      38.950  53.020  41.920  1.00  0.00           O  
ATOM   1559  H   GLY    57      40.460  52.430  45.820  1.00  0.00           H  
ATOM   1560  HA2 GLY    57      39.230  51.200  44.320  1.00  0.00           H  
ATOM   1561  HA3 GLY    57      40.500  51.500  43.110  1.00  0.00           H  
ATOM   1562  N   ALA    58      38.530  53.890  43.990  1.00  0.00           N  
ATOM   1563  CA  ALA    58      37.890  55.120  43.580  1.00  0.00           C  
ATOM   1564  CB  ALA    58      37.320  55.810  44.810  1.00  0.00           C  
ATOM   1565  C   ALA    58      38.770  56.070  42.780  1.00  0.00           C  
ATOM   1566  O   ALA    58      38.270  56.770  41.900  1.00  0.00           O  
ATOM   1567  H   ALA    58      38.540  53.670  44.970  1.00  0.00           H  
ATOM   1568  HA  ALA    58      37.050  54.790  42.960  1.00  0.00           H  
ATOM   1569  HB1 ALA    58      38.100  56.070  45.530  1.00  0.00           H  
ATOM   1570  HB2 ALA    58      36.840  56.750  44.510  1.00  0.00           H  
ATOM   1571  HB3 ALA    58      36.620  55.170  45.350  1.00  0.00           H  
ATOM   1572  N   ALA    59      40.070  56.210  43.040  1.00  0.00           N  
ATOM   1573  CA  ALA    59      41.020  56.770  42.100  1.00  0.00           C  
ATOM   1574  CB  ALA    59      42.320  57.010  42.860  1.00  0.00           C  
ATOM   1575  C   ALA    59      41.120  55.980  40.800  1.00  0.00           C  
ATOM   1576  O   ALA    59      40.910  56.610  39.770  1.00  0.00           O  
ATOM   1577  H   ALA    59      40.400  55.620  43.790  1.00  0.00           H  
ATOM   1578  HA  ALA    59      40.670  57.730  41.740  1.00  0.00           H  
ATOM   1579  HB1 ALA    59      42.960  57.470  42.100  1.00  0.00           H  
ATOM   1580  HB2 ALA    59      42.140  57.860  43.510  1.00  0.00           H  
ATOM   1581  HB3 ALA    59      42.730  56.110  43.320  1.00  0.00           H  
ATOM   1582  N   TYR    60      41.260  54.650  40.740  1.00  0.00           N  
ATOM   1583  CA  TYR    60      41.400  53.900  39.520  1.00  0.00           C  
ATOM   1584  CB  TYR    60      41.780  52.440  39.740  1.00  0.00           C  
ATOM   1585  CG  TYR    60      43.260  52.150  39.700  1.00  0.00           C  
ATOM   1586  CD1 TYR    60      43.960  51.710  38.570  1.00  0.00           C  
ATOM   1587  CE1 TYR    60      45.340  51.510  38.660  1.00  0.00           C  
ATOM   1588  CZ  TYR    60      46.020  51.740  39.880  1.00  0.00           C  
ATOM   1589  OH  TYR    60      47.370  51.600  39.800  1.00  0.00           O  
ATOM   1590  CE2 TYR    60      45.300  52.140  41.030  1.00  0.00           C  
ATOM   1591  CD2 TYR    60      43.910  52.240  40.940  1.00  0.00           C  
ATOM   1592  C   TYR    60      40.320  54.130  38.470  1.00  0.00           C  
ATOM   1593  O   TYR    60      40.550  54.120  37.260  1.00  0.00           O  
ATOM   1594  H   TYR    60      41.260  54.210  41.650  1.00  0.00           H  
ATOM   1595  HA  TYR    60      42.280  54.260  38.980  1.00  0.00           H  
ATOM   1596  HB2 TYR    60      41.300  51.820  38.980  1.00  0.00           H  
ATOM   1597  HB3 TYR    60      41.420  52.220  40.750  1.00  0.00           H  
ATOM   1598  HD1 TYR    60      43.390  51.540  37.660  1.00  0.00           H  
ATOM   1599  HD2 TYR    60      43.430  52.600  41.840  1.00  0.00           H  
ATOM   1600  HE1 TYR    60      45.860  51.230  37.750  1.00  0.00           H  
ATOM   1601  HE2 TYR    60      45.840  52.220  41.960  1.00  0.00           H  
ATOM   1602  HH  TYR    60      47.750  51.300  38.970  1.00  0.00           H  
ATOM   1603  N   ALA    61      39.110  54.370  38.960  1.00  0.00           N  
ATOM   1604  CA  ALA    61      37.890  54.330  38.170  1.00  0.00           C  
ATOM   1605  CB  ALA    61      36.790  54.170  39.200  1.00  0.00           C  
ATOM   1606  C   ALA    61      37.680  55.570  37.310  1.00  0.00           C  
ATOM   1607  O   ALA    61      36.910  55.520  36.350  1.00  0.00           O  
ATOM   1608  H   ALA    61      39.060  54.210  39.950  1.00  0.00           H  
ATOM   1609  HA  ALA    61      37.840  53.450  37.530  1.00  0.00           H  
ATOM   1610  HB1 ALA    61      36.980  54.890  40.000  1.00  0.00           H  
ATOM   1611  HB2 ALA    61      35.780  54.430  38.870  1.00  0.00           H  
ATOM   1612  HB3 ALA    61      36.840  53.220  39.740  1.00  0.00           H  
ATOM   1613  N   PHE    62      38.320  56.690  37.660  1.00  0.00           N  
ATOM   1614  CA  PHE    62      38.370  57.840  36.780  1.00  0.00           C  
ATOM   1615  CB  PHE    62      38.050  59.090  37.590  1.00  0.00           C  
ATOM   1616  CG  PHE    62      38.410  60.420  36.960  1.00  0.00           C  
ATOM   1617  CD1 PHE    62      39.060  61.370  37.740  1.00  0.00           C  
ATOM   1618  CE1 PHE    62      39.320  62.650  37.220  1.00  0.00           C  
ATOM   1619  CZ  PHE    62      38.770  63.040  36.000  1.00  0.00           C  
ATOM   1620  CE2 PHE    62      38.140  62.070  35.200  1.00  0.00           C  
ATOM   1621  CD2 PHE    62      37.890  60.790  35.710  1.00  0.00           C  
ATOM   1622  C   PHE    62      39.760  57.840  36.160  1.00  0.00           C  
ATOM   1623  O   PHE    62      39.870  58.000  34.950  1.00  0.00           O  
ATOM   1624  H   PHE    62      38.910  56.620  38.470  1.00  0.00           H  
ATOM   1625  HA  PHE    62      37.650  57.780  35.970  1.00  0.00           H  
ATOM   1626  HB2 PHE    62      38.450  59.070  38.610  1.00  0.00           H  
ATOM   1627  HB3 PHE    62      36.980  59.080  37.780  1.00  0.00           H  
ATOM   1628  HD1 PHE    62      39.450  61.060  38.700  1.00  0.00           H  
ATOM   1629  HD2 PHE    62      37.230  60.120  35.190  1.00  0.00           H  
ATOM   1630  HE1 PHE    62      39.910  63.410  37.720  1.00  0.00           H  
ATOM   1631  HE2 PHE    62      37.670  62.440  34.300  1.00  0.00           H  
ATOM   1632  HZ  PHE    62      38.800  64.050  35.620  1.00  0.00           H  
ATOM   1633  N   TYR    63      40.800  57.720  36.990  1.00  0.00           N  
ATOM   1634  CA  TYR    63      42.180  58.010  36.630  1.00  0.00           C  
ATOM   1635  CB  TYR    63      43.080  58.290  37.830  1.00  0.00           C  
ATOM   1636  CG  TYR    63      42.990  59.700  38.370  1.00  0.00           C  
ATOM   1637  CD1 TYR    63      42.150  59.970  39.460  1.00  0.00           C  
ATOM   1638  CE1 TYR    63      41.940  61.290  39.860  1.00  0.00           C  
ATOM   1639  CZ  TYR    63      42.660  62.320  39.220  1.00  0.00           C  
ATOM   1640  OH  TYR    63      42.470  63.630  39.560  1.00  0.00           O  
ATOM   1641  CE2 TYR    63      43.540  62.030  38.150  1.00  0.00           C  
ATOM   1642  CD2 TYR    63      43.730  60.710  37.750  1.00  0.00           C  
ATOM   1643  C   TYR    63      42.760  57.020  35.640  1.00  0.00           C  
ATOM   1644  O   TYR    63      43.810  57.320  35.070  1.00  0.00           O  
ATOM   1645  H   TYR    63      40.640  57.480  37.950  1.00  0.00           H  
ATOM   1646  HA  TYR    63      42.170  58.940  36.060  1.00  0.00           H  
ATOM   1647  HB2 TYR    63      44.120  58.030  37.630  1.00  0.00           H  
ATOM   1648  HB3 TYR    63      42.830  57.600  38.630  1.00  0.00           H  
ATOM   1649  HD1 TYR    63      41.680  59.160  40.000  1.00  0.00           H  
ATOM   1650  HD2 TYR    63      44.490  60.480  37.020  1.00  0.00           H  
ATOM   1651  HE1 TYR    63      41.460  61.500  40.810  1.00  0.00           H  
ATOM   1652  HE2 TYR    63      43.990  62.860  37.630  1.00  0.00           H  
ATOM   1653  HH  TYR    63      43.000  64.280  39.100  1.00  0.00           H  
ATOM   1654  N   GLY    64      42.110  55.880  35.350  1.00  0.00           N  
ATOM   1655  CA  GLY    64      42.390  55.020  34.220  1.00  0.00           C  
ATOM   1656  C   GLY    64      42.020  55.480  32.810  1.00  0.00           C  
ATOM   1657  O   GLY    64      42.790  55.210  31.890  1.00  0.00           O  
ATOM   1658  H   GLY    64      41.340  55.620  35.940  1.00  0.00           H  
ATOM   1659  HA2 GLY    64      42.030  54.010  34.400  1.00  0.00           H  
ATOM   1660  HA3 GLY    64      43.480  55.010  34.140  1.00  0.00           H  
ATOM   1661  N   VAL    65      40.850  56.110  32.660  1.00  0.00           N  
ATOM   1662  CA  VAL    65      40.320  56.510  31.370  1.00  0.00           C  
ATOM   1663  CB  VAL    65      38.850  56.180  31.160  1.00  0.00           C  
ATOM   1664  CG1 VAL    65      37.910  56.990  32.040  1.00  0.00           C  
ATOM   1665  CG2 VAL    65      38.310  56.140  29.730  1.00  0.00           C  
ATOM   1666  C   VAL    65      40.730  57.950  31.090  1.00  0.00           C  
ATOM   1667  O   VAL    65      40.910  58.280  29.920  1.00  0.00           O  
ATOM   1668  H   VAL    65      40.270  56.190  33.480  1.00  0.00           H  
ATOM   1669  HA  VAL    65      40.850  55.880  30.660  1.00  0.00           H  
ATOM   1670  HB  VAL    65      38.700  55.170  31.540  1.00  0.00           H  
ATOM   1671 HG11 VAL    65      38.380  56.950  33.020  1.00  0.00           H  
ATOM   1672 HG12 VAL    65      37.950  58.030  31.690  1.00  0.00           H  
ATOM   1673 HG13 VAL    65      36.880  56.650  32.190  1.00  0.00           H  
ATOM   1674 HG21 VAL    65      38.300  57.130  29.270  1.00  0.00           H  
ATOM   1675 HG22 VAL    65      38.710  55.310  29.140  1.00  0.00           H  
ATOM   1676 HG23 VAL    65      37.280  55.810  29.810  1.00  0.00           H  
ATOM   1677  N   TRP    66      40.790  58.760  32.150  1.00  0.00           N  
ATOM   1678  CA  TRP    66      41.130  60.170  32.120  1.00  0.00           C  
ATOM   1679  CB  TRP    66      41.300  60.660  33.560  1.00  0.00           C  
ATOM   1680  CG  TRP    66      41.760  62.060  33.780  1.00  0.00           C  
ATOM   1681  CD1 TRP    66      42.850  62.430  34.500  1.00  0.00           C  
ATOM   1682  NE1 TRP    66      42.860  63.800  34.660  1.00  0.00           N  
ATOM   1683  CE2 TRP    66      41.850  64.370  33.910  1.00  0.00           C  
ATOM   1684  CZ2 TRP    66      41.330  65.670  33.930  1.00  0.00           C  
ATOM   1685  CH2 TRP    66      40.160  65.930  33.210  1.00  0.00           C  
ATOM   1686  CZ3 TRP    66      39.620  64.920  32.410  1.00  0.00           C  
ATOM   1687  CE3 TRP    66      40.150  63.630  32.380  1.00  0.00           C  
ATOM   1688  CD2 TRP    66      41.220  63.300  33.230  1.00  0.00           C  
ATOM   1689  C   TRP    66      42.380  60.490  31.320  1.00  0.00           C  
ATOM   1690  O   TRP    66      42.260  61.320  30.420  1.00  0.00           O  
ATOM   1691  H   TRP    66      40.490  58.400  33.040  1.00  0.00           H  
ATOM   1692  HA  TRP    66      40.380  60.720  31.540  1.00  0.00           H  
ATOM   1693  HB2 TRP    66      42.010  60.040  34.100  1.00  0.00           H  
ATOM   1694  HB3 TRP    66      40.350  60.630  34.100  1.00  0.00           H  
ATOM   1695  HD1 TRP    66      43.550  61.800  35.030  1.00  0.00           H  
ATOM   1696  HE1 TRP    66      43.290  64.240  35.460  1.00  0.00           H  
ATOM   1697  HE3 TRP    66      39.630  62.870  31.800  1.00  0.00           H  
ATOM   1698  HZ2 TRP    66      41.710  66.480  34.530  1.00  0.00           H  
ATOM   1699  HZ3 TRP    66      38.790  65.160  31.760  1.00  0.00           H  
ATOM   1700  HH2 TRP    66      39.670  66.900  33.250  1.00  0.00           H  
ATOM   1701  N   PRO    67      43.500  59.770  31.420  1.00  0.00           N  
ATOM   1702  CD  PRO    67      43.860  58.610  32.220  1.00  0.00           C  
ATOM   1703  CG  PRO    67      45.230  58.060  31.870  1.00  0.00           C  
ATOM   1704  CB  PRO    67      45.810  59.380  31.370  1.00  0.00           C  
ATOM   1705  CA  PRO    67      44.680  60.130  30.660  1.00  0.00           C  
ATOM   1706  C   PRO    67      44.560  59.970  29.150  1.00  0.00           C  
ATOM   1707  O   PRO    67      45.460  60.540  28.530  1.00  0.00           O  
ATOM   1708  HA  PRO    67      44.870  61.190  30.800  1.00  0.00           H  
ATOM   1709  HB2 PRO    67      46.650  59.130  30.730  1.00  0.00           H  
ATOM   1710  HB3 PRO    67      46.190  59.950  32.210  1.00  0.00           H  
ATOM   1711  HG2 PRO    67      45.130  57.370  31.030  1.00  0.00           H  
ATOM   1712  HG3 PRO    67      45.750  57.670  32.750  1.00  0.00           H  
ATOM   1713  HD2 PRO    67      43.070  57.860  32.090  1.00  0.00           H  
ATOM   1714  HD3 PRO    67      43.890  58.980  33.250  1.00  0.00           H  
ATOM   1715  N   LEU    68      43.510  59.340  28.610  1.00  0.00           N  
ATOM   1716  CA  LEU    68      43.340  59.090  27.190  1.00  0.00           C  
ATOM   1717  CB  LEU    68      43.040  57.610  27.000  1.00  0.00           C  
ATOM   1718  CG  LEU    68      44.050  56.640  27.610  1.00  0.00           C  
ATOM   1719  CD1 LEU    68      43.570  55.210  27.400  1.00  0.00           C  
ATOM   1720  CD2 LEU    68      45.450  56.900  27.050  1.00  0.00           C  
ATOM   1721  C   LEU    68      42.200  59.930  26.630  1.00  0.00           C  
ATOM   1722  O   LEU    68      42.250  60.310  25.460  1.00  0.00           O  
ATOM   1723  H   LEU    68      42.790  59.020  29.240  1.00  0.00           H  
ATOM   1724  HA  LEU    68      44.240  59.340  26.620  1.00  0.00           H  
ATOM   1725  HB2 LEU    68      42.880  57.350  25.950  1.00  0.00           H  
ATOM   1726  HB3 LEU    68      42.070  57.540  27.500  1.00  0.00           H  
ATOM   1727  HG  LEU    68      44.130  56.680  28.700  1.00  0.00           H  
ATOM   1728 HD11 LEU    68      42.660  55.090  27.980  1.00  0.00           H  
ATOM   1729 HD12 LEU    68      43.320  55.070  26.340  1.00  0.00           H  
ATOM   1730 HD13 LEU    68      44.370  54.520  27.670  1.00  0.00           H  
ATOM   1731 HD21 LEU    68      45.770  57.910  27.270  1.00  0.00           H  
ATOM   1732 HD22 LEU    68      46.130  56.170  27.480  1.00  0.00           H  
ATOM   1733 HD23 LEU    68      45.390  56.820  25.960  1.00  0.00           H  
ATOM   1734  N   LEU    69      41.190  60.170  27.470  1.00  0.00           N  
ATOM   1735  CA  LEU    69      40.150  61.160  27.310  1.00  0.00           C  
ATOM   1736  CB  LEU    69      39.210  61.270  28.510  1.00  0.00           C  
ATOM   1737  CG  LEU    69      38.100  60.230  28.540  1.00  0.00           C  
ATOM   1738  CD1 LEU    69      37.300  60.240  29.840  1.00  0.00           C  
ATOM   1739  CD2 LEU    69      37.200  60.510  27.340  1.00  0.00           C  
ATOM   1740  C   LEU    69      40.780  62.540  27.130  1.00  0.00           C  
ATOM   1741  O   LEU    69      40.360  63.320  26.280  1.00  0.00           O  
ATOM   1742  H   LEU    69      41.230  59.730  28.370  1.00  0.00           H  
ATOM   1743  HA  LEU    69      39.680  61.100  26.340  1.00  0.00           H  
ATOM   1744  HB2 LEU    69      38.720  62.250  28.530  1.00  0.00           H  
ATOM   1745  HB3 LEU    69      39.830  61.230  29.410  1.00  0.00           H  
ATOM   1746  HG  LEU    69      38.520  59.250  28.320  1.00  0.00           H  
ATOM   1747 HD11 LEU    69      36.500  60.980  29.810  1.00  0.00           H  
ATOM   1748 HD12 LEU    69      36.900  59.230  29.810  1.00  0.00           H  
ATOM   1749 HD13 LEU    69      38.040  60.290  30.640  1.00  0.00           H  
ATOM   1750 HD21 LEU    69      37.740  60.260  26.420  1.00  0.00           H  
ATOM   1751 HD22 LEU    69      36.290  59.910  27.290  1.00  0.00           H  
ATOM   1752 HD23 LEU    69      37.000  61.580  27.330  1.00  0.00           H  
ATOM   1753  N   LEU    70      41.860  62.840  27.860  1.00  0.00           N  
ATOM   1754  CA  LEU    70      42.520  64.130  27.860  1.00  0.00           C  
ATOM   1755  CB  LEU    70      43.520  64.200  29.010  1.00  0.00           C  
ATOM   1756  CG  LEU    70      44.180  65.540  29.330  1.00  0.00           C  
ATOM   1757  CD1 LEU    70      43.250  66.580  29.940  1.00  0.00           C  
ATOM   1758  CD2 LEU    70      45.320  65.360  30.330  1.00  0.00           C  
ATOM   1759  C   LEU    70      43.310  64.360  26.580  1.00  0.00           C  
ATOM   1760  O   LEU    70      43.610  65.490  26.210  1.00  0.00           O  
ATOM   1761  H   LEU    70      42.130  62.260  28.640  1.00  0.00           H  
ATOM   1762  HA  LEU    70      41.800  64.950  27.890  1.00  0.00           H  
ATOM   1763  HB2 LEU    70      44.290  63.450  28.820  1.00  0.00           H  
ATOM   1764  HB3 LEU    70      42.840  63.950  29.820  1.00  0.00           H  
ATOM   1765  HG  LEU    70      44.560  65.860  28.370  1.00  0.00           H  
ATOM   1766 HD11 LEU    70      43.030  66.320  30.980  1.00  0.00           H  
ATOM   1767 HD12 LEU    70      43.770  67.540  29.870  1.00  0.00           H  
ATOM   1768 HD13 LEU    70      42.380  66.670  29.290  1.00  0.00           H  
ATOM   1769 HD21 LEU    70      45.650  66.350  30.650  1.00  0.00           H  
ATOM   1770 HD22 LEU    70      44.920  64.730  31.130  1.00  0.00           H  
ATOM   1771 HD23 LEU    70      46.150  64.770  29.940  1.00  0.00           H  
ATOM   1772  N   LEU    71      43.620  63.280  25.850  1.00  0.00           N  
ATOM   1773  CA  LEU    71      44.200  63.450  24.540  1.00  0.00           C  
ATOM   1774  CB  LEU    71      44.910  62.170  24.100  1.00  0.00           C  
ATOM   1775  CG  LEU    71      45.910  61.690  25.150  1.00  0.00           C  
ATOM   1776  CD1 LEU    71      46.210  60.240  24.800  1.00  0.00           C  
ATOM   1777  CD2 LEU    71      47.180  62.530  25.260  1.00  0.00           C  
ATOM   1778  C   LEU    71      43.170  63.870  23.500  1.00  0.00           C  
ATOM   1779  O   LEU    71      43.550  64.410  22.460  1.00  0.00           O  
ATOM   1780  H   LEU    71      43.400  62.390  26.280  1.00  0.00           H  
ATOM   1781  HA  LEU    71      44.940  64.250  24.610  1.00  0.00           H  
ATOM   1782  HB2 LEU    71      45.430  62.240  23.150  1.00  0.00           H  
ATOM   1783  HB3 LEU    71      44.040  61.530  24.090  1.00  0.00           H  
ATOM   1784  HG  LEU    71      45.470  61.740  26.150  1.00  0.00           H  
ATOM   1785 HD11 LEU    71      45.410  59.510  24.700  1.00  0.00           H  
ATOM   1786 HD12 LEU    71      46.850  60.230  23.920  1.00  0.00           H  
ATOM   1787 HD13 LEU    71      46.890  59.790  25.530  1.00  0.00           H  
ATOM   1788 HD21 LEU    71      46.960  63.550  25.580  1.00  0.00           H  
ATOM   1789 HD22 LEU    71      47.770  62.030  26.020  1.00  0.00           H  
ATOM   1790 HD23 LEU    71      47.790  62.710  24.370  1.00  0.00           H  
ATOM   1791  N   LEU    72      41.860  63.720  23.690  1.00  0.00           N  
ATOM   1792  CA  LEU    72      40.810  64.160  22.790  1.00  0.00           C  
ATOM   1793  CB  LEU    72      39.490  63.550  23.260  1.00  0.00           C  
ATOM   1794  CG  LEU    72      38.360  63.510  22.230  1.00  0.00           C  
ATOM   1795  CD1 LEU    72      38.550  62.790  20.890  1.00  0.00           C  
ATOM   1796  CD2 LEU    72      37.190  62.790  22.890  1.00  0.00           C  
ATOM   1797  C   LEU    72      40.680  65.650  22.560  1.00  0.00           C  
ATOM   1798  O   LEU    72      40.170  66.050  21.510  1.00  0.00           O  
ATOM   1799  H   LEU    72      41.630  63.430  24.630  1.00  0.00           H  
ATOM   1800  HA  LEU    72      40.950  63.700  21.810  1.00  0.00           H  
ATOM   1801  HB2 LEU    72      39.210  64.060  24.180  1.00  0.00           H  
ATOM   1802  HB3 LEU    72      39.640  62.500  23.500  1.00  0.00           H  
ATOM   1803  HG  LEU    72      38.070  64.530  21.980  1.00  0.00           H  
ATOM   1804 HD11 LEU    72      39.360  63.350  20.420  1.00  0.00           H  
ATOM   1805 HD12 LEU    72      38.810  61.750  21.070  1.00  0.00           H  
ATOM   1806 HD13 LEU    72      37.670  62.830  20.240  1.00  0.00           H  
ATOM   1807 HD21 LEU    72      36.310  62.730  22.250  1.00  0.00           H  
ATOM   1808 HD22 LEU    72      37.370  61.720  23.010  1.00  0.00           H  
ATOM   1809 HD23 LEU    72      36.820  63.220  23.810  1.00  0.00           H  
ATOM   1810  N   LEU    73      41.230  66.510  23.420  1.00  0.00           N  
ATOM   1811  CA  LEU    73      41.330  67.950  23.290  1.00  0.00           C  
ATOM   1812  CB  LEU    73      41.750  68.770  24.510  1.00  0.00           C  
ATOM   1813  CG  LEU    73      40.680  68.810  25.590  1.00  0.00           C  
ATOM   1814  CD1 LEU    73      41.360  68.750  26.950  1.00  0.00           C  
ATOM   1815  CD2 LEU    73      39.700  69.980  25.560  1.00  0.00           C  
ATOM   1816  C   LEU    73      42.150  68.400  22.090  1.00  0.00           C  
ATOM   1817  O   LEU    73      42.180  69.580  21.740  1.00  0.00           O  
ATOM   1818  H   LEU    73      41.610  66.030  24.220  1.00  0.00           H  
ATOM   1819  HA  LEU    73      40.310  68.220  23.000  1.00  0.00           H  
ATOM   1820  HB2 LEU    73      42.020  69.800  24.270  1.00  0.00           H  
ATOM   1821  HB3 LEU    73      42.580  68.150  24.860  1.00  0.00           H  
ATOM   1822  HG  LEU    73      40.040  67.930  25.520  1.00  0.00           H  
ATOM   1823 HD11 LEU    73      41.980  67.850  26.960  1.00  0.00           H  
ATOM   1824 HD12 LEU    73      41.960  69.640  27.150  1.00  0.00           H  
ATOM   1825 HD13 LEU    73      40.660  68.530  27.760  1.00  0.00           H  
ATOM   1826 HD21 LEU    73      39.240  70.210  26.510  1.00  0.00           H  
ATOM   1827 HD22 LEU    73      40.160  70.930  25.270  1.00  0.00           H  
ATOM   1828 HD23 LEU    73      38.840  69.810  24.910  1.00  0.00           H  
ATOM   1829  N   ALA    74      42.950  67.510  21.480  1.00  0.00           N  
ATOM   1830  CA  ALA    74      43.870  67.850  20.420  1.00  0.00           C  
ATOM   1831  CB  ALA    74      45.190  68.290  21.040  1.00  0.00           C  
ATOM   1832  C   ALA    74      44.110  66.750  19.390  1.00  0.00           C  
ATOM   1833  O   ALA    74      44.390  67.100  18.250  1.00  0.00           O  
ATOM   1834  H   ALA    74      43.050  66.630  21.960  1.00  0.00           H  
ATOM   1835  HA  ALA    74      43.500  68.670  19.790  1.00  0.00           H  
ATOM   1836  HB1 ALA    74      45.080  69.060  21.810  1.00  0.00           H  
ATOM   1837  HB2 ALA    74      45.690  67.440  21.510  1.00  0.00           H  
ATOM   1838  HB3 ALA    74      45.810  68.790  20.300  1.00  0.00           H  
ATOM   1839  N   LEU    75      43.860  65.490  19.730  1.00  0.00           N  
ATOM   1840  CA  LEU    75      43.740  64.400  18.780  1.00  0.00           C  
ATOM   1841  CB  LEU    75      43.950  63.120  19.590  1.00  0.00           C  
ATOM   1842  CG  LEU    75      44.110  61.750  18.940  1.00  0.00           C  
ATOM   1843  CD1 LEU    75      45.100  61.810  17.770  1.00  0.00           C  
ATOM   1844  CD2 LEU    75      44.640  60.750  19.960  1.00  0.00           C  
ATOM   1845  C   LEU    75      42.350  64.290  18.170  1.00  0.00           C  
ATOM   1846  O   LEU    75      41.410  64.270  18.960  1.00  0.00           O  
ATOM   1847  H   LEU    75      43.640  65.170  20.660  1.00  0.00           H  
ATOM   1848  HA  LEU    75      44.460  64.440  17.960  1.00  0.00           H  
ATOM   1849  HB2 LEU    75      43.220  62.980  20.390  1.00  0.00           H  
ATOM   1850  HB3 LEU    75      44.950  63.270  20.000  1.00  0.00           H  
ATOM   1851  HG  LEU    75      43.180  61.480  18.440  1.00  0.00           H  
ATOM   1852 HD11 LEU    75      44.640  62.430  17.000  1.00  0.00           H  
ATOM   1853 HD12 LEU    75      46.060  62.180  18.130  1.00  0.00           H  
ATOM   1854 HD13 LEU    75      45.300  60.820  17.350  1.00  0.00           H  
ATOM   1855 HD21 LEU    75      44.340  59.770  19.590  1.00  0.00           H  
ATOM   1856 HD22 LEU    75      45.710  60.900  20.130  1.00  0.00           H  
ATOM   1857 HD23 LEU    75      44.060  60.800  20.880  1.00  0.00           H  
ATOM   1858  N   PRO    76      42.150  64.210  16.850  1.00  0.00           N  
ATOM   1859  CD  PRO    76      43.080  64.560  15.790  1.00  0.00           C  
ATOM   1860  CG  PRO    76      42.210  64.800  14.560  1.00  0.00           C  
ATOM   1861  CB  PRO    76      41.030  63.850  14.740  1.00  0.00           C  
ATOM   1862  CA  PRO    76      40.860  63.920  16.250  1.00  0.00           C  
ATOM   1863  C   PRO    76      40.370  62.560  16.720  1.00  0.00           C  
ATOM   1864  O   PRO    76      41.190  61.640  16.780  1.00  0.00           O  
ATOM   1865  HA  PRO    76      40.200  64.740  16.530  1.00  0.00           H  
ATOM   1866  HB2 PRO    76      41.230  62.820  14.420  1.00  0.00           H  
ATOM   1867  HB3 PRO    76      40.120  64.240  14.280  1.00  0.00           H  
ATOM   1868  HG2 PRO    76      42.730  64.720  13.610  1.00  0.00           H  
ATOM   1869  HG3 PRO    76      41.780  65.800  14.620  1.00  0.00           H  
ATOM   1870  HD2 PRO    76      43.750  63.730  15.580  1.00  0.00           H  
ATOM   1871  HD3 PRO    76      43.570  65.480  16.120  1.00  0.00           H  
ATOM   1872  N   PRO    77      39.050  62.370  16.760  1.00  0.00           N  
ATOM   1873  CD  PRO    77      38.060  63.420  16.800  1.00  0.00           C  
ATOM   1874  CG  PRO    77      36.720  62.780  17.130  1.00  0.00           C  
ATOM   1875  CB  PRO    77      36.870  61.260  16.980  1.00  0.00           C  
ATOM   1876  CA  PRO    77      38.380  61.100  17.000  1.00  0.00           C  
ATOM   1877  C   PRO    77      38.730  60.020  15.990  1.00  0.00           C  
ATOM   1878  O   PRO    77      38.630  58.840  16.330  1.00  0.00           O  
ATOM   1879  HA  PRO    77      38.700  60.770  17.990  1.00  0.00           H  
ATOM   1880  HB2 PRO    77      36.440  61.010  16.010  1.00  0.00           H  
ATOM   1881  HB3 PRO    77      36.460  60.860  17.910  1.00  0.00           H  
ATOM   1882  HG2 PRO    77      35.960  63.090  16.420  1.00  0.00           H  
ATOM   1883  HG3 PRO    77      36.320  62.980  18.120  1.00  0.00           H  
ATOM   1884  HD2 PRO    77      38.000  63.970  15.860  1.00  0.00           H  
ATOM   1885  HD3 PRO    77      38.440  64.060  17.600  1.00  0.00           H  
ATOM   1886  N   ARG    78      39.070  60.400  14.760  1.00  0.00           N  
ATOM   1887  CA  ARG    78      39.410  59.580  13.610  1.00  0.00           C  
ATOM   1888  CB  ARG    78      38.830  60.100  12.300  1.00  0.00           C  
ATOM   1889  CG  ARG    78      37.330  59.930  12.100  1.00  0.00           C  
ATOM   1890  CD  ARG    78      36.750  60.710  10.920  1.00  0.00           C  
ATOM   1891  NE  ARG    78      36.730  62.130  11.270  1.00  0.00           N  
ATOM   1892  CZ  ARG    78      36.220  63.060  10.450  1.00  0.00           C  
ATOM   1893  NH1 ARG    78      35.730  62.740   9.250  1.00  0.00           N1+
ATOM   1894  NH2 ARG    78      36.340  64.360  10.750  1.00  0.00           N  
ATOM   1895  C   ARG    78      40.900  59.260  13.650  1.00  0.00           C  
ATOM   1896  O   ARG    78      41.370  58.580  12.740  1.00  0.00           O  
ATOM   1897  H   ARG    78      39.190  61.400  14.660  1.00  0.00           H  
ATOM   1898  HA  ARG    78      39.000  58.580  13.710  1.00  0.00           H  
ATOM   1899  HB2 ARG    78      39.280  59.640  11.410  1.00  0.00           H  
ATOM   1900  HB3 ARG    78      39.060  61.160  12.400  1.00  0.00           H  
ATOM   1901  HG2 ARG    78      36.780  60.350  12.940  1.00  0.00           H  
ATOM   1902  HG3 ARG    78      37.030  58.900  11.980  1.00  0.00           H  
ATOM   1903  HD2 ARG    78      35.740  60.320  10.780  1.00  0.00           H  
ATOM   1904  HD3 ARG    78      37.400  60.570  10.060  1.00  0.00           H  
ATOM   1905  HE  ARG    78      37.210  62.480  12.080  1.00  0.00           H  
ATOM   1906 HH11 ARG    78      35.820  61.780   8.930  1.00  0.00           H  
ATOM   1907 HH12 ARG    78      35.540  63.550   8.680  1.00  0.00           H  
ATOM   1908 HH21 ARG    78      36.520  64.610  11.710  1.00  0.00           H  
ATOM   1909 HH22 ARG    78      36.060  65.030  10.050  1.00  0.00           H  
ATOM   1910  N   ALA    79      41.670  59.680  14.670  1.00  0.00           N  
ATOM   1911  CA  ALA    79      43.090  59.430  14.800  1.00  0.00           C  
ATOM   1912  CB  ALA    79      43.820  60.770  14.660  1.00  0.00           C  
ATOM   1913  C   ALA    79      43.580  58.650  16.020  1.00  0.00           C  
ATOM   1914  O   ALA    79      44.760  58.450  16.310  1.00  0.00           O  
ATOM   1915  H   ALA    79      41.230  60.320  15.310  1.00  0.00           H  
ATOM   1916  HA  ALA    79      43.320  58.810  13.940  1.00  0.00           H  
ATOM   1917  HB1 ALA    79      43.430  61.480  15.380  1.00  0.00           H  
ATOM   1918  HB2 ALA    79      44.900  60.840  14.620  1.00  0.00           H  
ATOM   1919  HB3 ALA    79      43.510  61.260  13.740  1.00  0.00           H  
ATOM   1920  N   TYR    80      42.680  57.930  16.680  1.00  0.00           N  
ATOM   1921  CA  TYR    80      43.030  57.070  17.800  1.00  0.00           C  
ATOM   1922  CB  TYR    80      41.760  56.880  18.610  1.00  0.00           C  
ATOM   1923  CG  TYR    80      41.560  57.960  19.650  1.00  0.00           C  
ATOM   1924  CD1 TYR    80      41.980  57.650  20.950  1.00  0.00           C  
ATOM   1925  CE1 TYR    80      41.860  58.550  22.010  1.00  0.00           C  
ATOM   1926  CZ  TYR    80      41.340  59.830  21.690  1.00  0.00           C  
ATOM   1927  OH  TYR    80      41.160  60.760  22.670  1.00  0.00           O  
ATOM   1928  CE2 TYR    80      41.030  60.150  20.360  1.00  0.00           C  
ATOM   1929  CD2 TYR    80      41.110  59.240  19.300  1.00  0.00           C  
ATOM   1930  C   TYR    80      43.520  55.670  17.440  1.00  0.00           C  
ATOM   1931  O   TYR    80      44.390  55.140  18.130  1.00  0.00           O  
ATOM   1932  H   TYR    80      41.710  58.040  16.430  1.00  0.00           H  
ATOM   1933  HA  TYR    80      43.770  57.470  18.490  1.00  0.00           H  
ATOM   1934  HB2 TYR    80      41.640  55.940  19.150  1.00  0.00           H  
ATOM   1935  HB3 TYR    80      40.920  56.880  17.910  1.00  0.00           H  
ATOM   1936  HD1 TYR    80      42.360  56.660  21.140  1.00  0.00           H  
ATOM   1937  HD2 TYR    80      40.940  59.530  18.270  1.00  0.00           H  
ATOM   1938  HE1 TYR    80      42.220  58.350  23.000  1.00  0.00           H  
ATOM   1939  HE2 TYR    80      40.780  61.180  20.110  1.00  0.00           H  
ATOM   1940  HH  TYR    80      41.570  60.590  23.520  1.00  0.00           H  
ATOM   1941  N   ALA    81      43.120  55.120  16.290  1.00  0.00           N  
ATOM   1942  CA  ALA    81      43.440  53.850  15.690  1.00  0.00           C  
ATOM   1943  CB  ALA    81      42.370  52.810  16.000  1.00  0.00           C  
ATOM   1944  C   ALA    81      43.680  53.820  14.180  1.00  0.00           C  
ATOM   1945  OC1 ALA    81      44.860  53.750  13.770  1.00  0.00           O  
ATOM   1946  OC2 ALA    81      42.690  54.070  13.460  1.00  0.00           O1-
ATOM   1947  H   ALA    81      42.360  55.570  15.790  1.00  0.00           H  
ATOM   1948  HA  ALA    81      44.320  53.530  16.240  1.00  0.00           H  
ATOM   1949  HB1 ALA    81      42.320  52.490  17.050  1.00  0.00           H  
ATOM   1950  HB2 ALA    81      41.420  53.080  15.540  1.00  0.00           H  
ATOM   1951  HB3 ALA    81      42.680  51.870  15.540  1.00  0.00           H  
TER    1952      ALA    81 
ATOM   1953  N   ALA    19      49.520  81.130  16.590  1.00  0.00           N1+
ATOM   1954  CA  ALA    19      49.850  79.730  16.890  1.00  0.00           C  
ATOM   1955  CB  ALA    19      50.460  79.100  15.650  1.00  0.00           C  
ATOM   1956  C   ALA    19      50.740  79.720  18.130  1.00  0.00           C  
ATOM   1957  O   ALA    19      51.300  80.760  18.450  1.00  0.00           O  
ATOM   1958  H1  ALA    19      49.060  81.470  17.430  1.00  0.00           H  
ATOM   1959  H2  ALA    19      50.420  81.550  16.380  1.00  0.00           H  
ATOM   1960  H3  ALA    19      48.890  81.160  15.810  1.00  0.00           H  
ATOM   1961  HA  ALA    19      48.900  79.280  17.170  1.00  0.00           H  
ATOM   1962  HB1 ALA    19      51.440  79.520  15.410  1.00  0.00           H  
ATOM   1963  HB2 ALA    19      50.510  78.010  15.720  1.00  0.00           H  
ATOM   1964  HB3 ALA    19      49.830  79.330  14.790  1.00  0.00           H  
ATOM   1965  N   LEU    20      50.930  78.610  18.840  1.00  0.00           N  
ATOM   1966  CA  LEU    20      51.740  78.510  20.040  1.00  0.00           C  
ATOM   1967  CB  LEU    20      51.920  77.010  20.280  1.00  0.00           C  
ATOM   1968  CG  LEU    20      52.430  76.650  21.670  1.00  0.00           C  
ATOM   1969  CD1 LEU    20      51.580  77.090  22.860  1.00  0.00           C  
ATOM   1970  CD2 LEU    20      52.340  75.130  21.720  1.00  0.00           C  
ATOM   1971  C   LEU    20      53.140  79.120  19.950  1.00  0.00           C  
ATOM   1972  O   LEU    20      53.580  79.880  20.810  1.00  0.00           O  
ATOM   1973  H   LEU    20      50.540  77.720  18.570  1.00  0.00           H  
ATOM   1974  HA  LEU    20      51.140  78.960  20.820  1.00  0.00           H  
ATOM   1975  HB2 LEU    20      52.630  76.600  19.550  1.00  0.00           H  
ATOM   1976  HB3 LEU    20      50.960  76.520  20.110  1.00  0.00           H  
ATOM   1977  HG  LEU    20      53.460  76.980  21.820  1.00  0.00           H  
ATOM   1978 HD11 LEU    20      51.710  76.400  23.690  1.00  0.00           H  
ATOM   1979 HD12 LEU    20      51.870  78.120  23.060  1.00  0.00           H  
ATOM   1980 HD13 LEU    20      50.550  77.010  22.490  1.00  0.00           H  
ATOM   1981 HD21 LEU    20      53.100  74.720  21.050  1.00  0.00           H  
ATOM   1982 HD22 LEU    20      52.720  74.890  22.710  1.00  0.00           H  
ATOM   1983 HD23 LEU    20      51.340  74.750  21.530  1.00  0.00           H  
ATOM   1984  N   GLU    21      53.880  78.930  18.860  1.00  0.00           N  
ATOM   1985  CA  GLU    21      55.140  79.540  18.480  1.00  0.00           C  
ATOM   1986  CB  GLU    21      55.870  78.880  17.320  1.00  0.00           C  
ATOM   1987  CG  GLU    21      56.550  77.570  17.710  1.00  0.00           C  
ATOM   1988  CD  GLU    21      57.420  77.150  16.530  1.00  0.00           C  
ATOM   1989  OE1 GLU    21      58.590  77.590  16.440  1.00  0.00           O  
ATOM   1990  OE2 GLU    21      56.930  76.450  15.620  1.00  0.00           O1-
ATOM   1991  C   GLU    21      55.160  81.050  18.280  1.00  0.00           C  
ATOM   1992  O   GLU    21      56.190  81.700  18.410  1.00  0.00           O  
ATOM   1993  H   GLU    21      53.570  78.230  18.200  1.00  0.00           H  
ATOM   1994  HA  GLU    21      55.740  79.430  19.390  1.00  0.00           H  
ATOM   1995  HB2 GLU    21      56.670  79.570  17.050  1.00  0.00           H  
ATOM   1996  HB3 GLU    21      55.100  78.840  16.540  1.00  0.00           H  
ATOM   1997  HG2 GLU    21      55.710  76.900  17.820  1.00  0.00           H  
ATOM   1998  HG3 GLU    21      57.110  77.700  18.640  1.00  0.00           H  
ATOM   1999  N   ASN    22      54.030  81.610  17.850  1.00  0.00           N  
ATOM   2000  CA  ASN    22      53.930  83.060  17.760  1.00  0.00           C  
ATOM   2001  CB  ASN    22      52.630  83.520  17.120  1.00  0.00           C  
ATOM   2002  CG  ASN    22      52.620  83.070  15.660  1.00  0.00           C  
ATOM   2003  OD1 ASN    22      52.010  82.050  15.370  1.00  0.00           O  
ATOM   2004  ND2 ASN    22      53.410  83.710  14.800  1.00  0.00           N  
ATOM   2005  C   ASN    22      54.090  83.750  19.110  1.00  0.00           C  
ATOM   2006  O   ASN    22      54.330  84.950  19.210  1.00  0.00           O  
ATOM   2007  H   ASN    22      53.110  81.200  17.790  1.00  0.00           H  
ATOM   2008  HA  ASN    22      54.740  83.500  17.180  1.00  0.00           H  
ATOM   2009  HB2 ASN    22      52.490  84.600  17.090  1.00  0.00           H  
ATOM   2010  HB3 ASN    22      51.820  83.040  17.660  1.00  0.00           H  
ATOM   2011 HD21 ASN    22      53.860  84.570  15.080  1.00  0.00           H  
ATOM   2012 HD22 ASN    22      53.280  83.520  13.810  1.00  0.00           H  
ATOM   2013  N   LEU    23      53.910  83.010  20.210  1.00  0.00           N  
ATOM   2014  CA  LEU    23      53.830  83.490  21.580  1.00  0.00           C  
ATOM   2015  CB  LEU    23      52.390  83.440  22.070  1.00  0.00           C  
ATOM   2016  CG  LEU    23      51.310  84.180  21.280  1.00  0.00           C  
ATOM   2017  CD1 LEU    23      49.920  83.830  21.830  1.00  0.00           C  
ATOM   2018  CD2 LEU    23      51.390  85.700  21.310  1.00  0.00           C  
ATOM   2019  C   LEU    23      54.720  82.610  22.450  1.00  0.00           C  
ATOM   2020  O   LEU    23      54.290  82.110  23.480  1.00  0.00           O  
ATOM   2021  H   LEU    23      53.680  82.040  20.070  1.00  0.00           H  
ATOM   2022  HA  LEU    23      54.270  84.480  21.660  1.00  0.00           H  
ATOM   2023  HB2 LEU    23      52.260  83.610  23.140  1.00  0.00           H  
ATOM   2024  HB3 LEU    23      52.160  82.370  22.010  1.00  0.00           H  
ATOM   2025  HG  LEU    23      51.280  83.800  20.260  1.00  0.00           H  
ATOM   2026 HD11 LEU    23      49.950  84.150  22.870  1.00  0.00           H  
ATOM   2027 HD12 LEU    23      49.150  84.400  21.310  1.00  0.00           H  
ATOM   2028 HD13 LEU    23      49.740  82.760  21.930  1.00  0.00           H  
ATOM   2029 HD21 LEU    23      50.660  86.010  20.570  1.00  0.00           H  
ATOM   2030 HD22 LEU    23      51.210  86.100  22.310  1.00  0.00           H  
ATOM   2031 HD23 LEU    23      52.410  85.970  21.030  1.00  0.00           H  
ATOM   2032  N   VAL    24      55.950  82.350  21.980  1.00  0.00           N  
ATOM   2033  CA  VAL    24      56.780  81.190  22.220  1.00  0.00           C  
ATOM   2034  CB  VAL    24      58.140  81.240  21.530  1.00  0.00           C  
ATOM   2035  CG1 VAL    24      59.050  82.280  22.170  1.00  0.00           C  
ATOM   2036  CG2 VAL    24      58.830  79.890  21.330  1.00  0.00           C  
ATOM   2037  C   VAL    24      56.880  80.750  23.680  1.00  0.00           C  
ATOM   2038  O   VAL    24      56.920  79.560  23.970  1.00  0.00           O  
ATOM   2039  H   VAL    24      56.210  82.910  21.180  1.00  0.00           H  
ATOM   2040  HA  VAL    24      56.370  80.330  21.690  1.00  0.00           H  
ATOM   2041  HB  VAL    24      57.890  81.560  20.520  1.00  0.00           H  
ATOM   2042 HG11 VAL    24      59.460  81.760  23.030  1.00  0.00           H  
ATOM   2043 HG12 VAL    24      59.910  82.580  21.570  1.00  0.00           H  
ATOM   2044 HG13 VAL    24      58.480  83.150  22.520  1.00  0.00           H  
ATOM   2045 HG21 VAL    24      59.680  80.160  20.700  1.00  0.00           H  
ATOM   2046 HG22 VAL    24      59.200  79.400  22.230  1.00  0.00           H  
ATOM   2047 HG23 VAL    24      58.200  79.160  20.820  1.00  0.00           H  
ATOM   2048  N   VAL    25      56.820  81.690  24.630  1.00  0.00           N  
ATOM   2049  CA  VAL    25      56.890  81.330  26.030  1.00  0.00           C  
ATOM   2050  CB  VAL    25      57.210  82.520  26.940  1.00  0.00           C  
ATOM   2051  CG1 VAL    25      58.630  83.060  26.760  1.00  0.00           C  
ATOM   2052  CG2 VAL    25      56.120  83.590  26.930  1.00  0.00           C  
ATOM   2053  C   VAL    25      55.740  80.540  26.630  1.00  0.00           C  
ATOM   2054  O   VAL    25      55.890  79.820  27.610  1.00  0.00           O  
ATOM   2055  H   VAL    25      56.520  82.630  24.410  1.00  0.00           H  
ATOM   2056  HA  VAL    25      57.740  80.680  26.240  1.00  0.00           H  
ATOM   2057  HB  VAL    25      57.210  82.180  27.970  1.00  0.00           H  
ATOM   2058 HG11 VAL    25      58.760  83.860  27.480  1.00  0.00           H  
ATOM   2059 HG12 VAL    25      59.400  82.290  26.820  1.00  0.00           H  
ATOM   2060 HG13 VAL    25      58.680  83.430  25.730  1.00  0.00           H  
ATOM   2061 HG21 VAL    25      56.410  84.250  27.740  1.00  0.00           H  
ATOM   2062 HG22 VAL    25      55.990  84.120  25.980  1.00  0.00           H  
ATOM   2063 HG23 VAL    25      55.150  83.170  27.190  1.00  0.00           H  
ATOM   2064  N   LEU    26      54.640  80.430  25.870  1.00  0.00           N  
ATOM   2065  CA  LEU    26      53.580  79.470  26.100  1.00  0.00           C  
ATOM   2066  CB  LEU    26      52.260  79.890  25.450  1.00  0.00           C  
ATOM   2067  CG  LEU    26      51.390  80.990  26.060  1.00  0.00           C  
ATOM   2068  CD1 LEU    26      52.170  82.290  26.260  1.00  0.00           C  
ATOM   2069  CD2 LEU    26      50.330  81.330  25.010  1.00  0.00           C  
ATOM   2070  C   LEU    26      53.950  78.000  25.950  1.00  0.00           C  
ATOM   2071  O   LEU    26      53.500  77.130  26.690  1.00  0.00           O  
ATOM   2072  H   LEU    26      54.550  81.050  25.090  1.00  0.00           H  
ATOM   2073  HA  LEU    26      53.400  79.540  27.170  1.00  0.00           H  
ATOM   2074  HB2 LEU    26      51.630  79.000  25.510  1.00  0.00           H  
ATOM   2075  HB3 LEU    26      52.450  80.090  24.400  1.00  0.00           H  
ATOM   2076  HG  LEU    26      51.010  80.560  26.980  1.00  0.00           H  
ATOM   2077 HD11 LEU    26      51.480  83.050  26.630  1.00  0.00           H  
ATOM   2078 HD12 LEU    26      52.910  82.110  27.040  1.00  0.00           H  
ATOM   2079 HD13 LEU    26      52.560  82.570  25.280  1.00  0.00           H  
ATOM   2080 HD21 LEU    26      49.970  80.350  24.720  1.00  0.00           H  
ATOM   2081 HD22 LEU    26      49.490  81.850  25.460  1.00  0.00           H  
ATOM   2082 HD23 LEU    26      50.760  81.810  24.130  1.00  0.00           H  
ATOM   2083  N   ASN    27      54.900  77.760  25.050  1.00  0.00           N  
ATOM   2084  CA  ASN    27      55.430  76.430  24.810  1.00  0.00           C  
ATOM   2085  CB  ASN    27      56.440  76.450  23.660  1.00  0.00           C  
ATOM   2086  CG  ASN    27      56.740  75.030  23.190  1.00  0.00           C  
ATOM   2087  OD1 ASN    27      55.850  74.410  22.610  1.00  0.00           O  
ATOM   2088  ND2 ASN    27      57.920  74.450  23.460  1.00  0.00           N  
ATOM   2089  C   ASN    27      56.050  75.760  26.020  1.00  0.00           C  
ATOM   2090  O   ASN    27      55.920  74.560  26.210  1.00  0.00           O  
ATOM   2091  H   ASN    27      55.090  78.500  24.390  1.00  0.00           H  
ATOM   2092  HA  ASN    27      54.610  75.850  24.390  1.00  0.00           H  
ATOM   2093  HB2 ASN    27      57.360  76.940  23.940  1.00  0.00           H  
ATOM   2094  HB3 ASN    27      55.980  76.940  22.800  1.00  0.00           H  
ATOM   2095 HD21 ASN    27      58.660  74.960  23.910  1.00  0.00           H  
ATOM   2096 HD22 ASN    27      58.120  73.500  23.180  1.00  0.00           H  
ATOM   2097  N   ALA    28      56.810  76.560  26.790  1.00  0.00           N  
ATOM   2098  CA  ALA    28      57.570  76.060  27.920  1.00  0.00           C  
ATOM   2099  CB  ALA    28      58.840  76.860  28.160  1.00  0.00           C  
ATOM   2100  C   ALA    28      56.660  76.060  29.130  1.00  0.00           C  
ATOM   2101  O   ALA    28      56.650  75.070  29.870  1.00  0.00           O  
ATOM   2102  H   ALA    28      57.100  77.470  26.450  1.00  0.00           H  
ATOM   2103  HA  ALA    28      57.850  75.030  27.720  1.00  0.00           H  
ATOM   2104  HB1 ALA    28      59.530  76.260  28.750  1.00  0.00           H  
ATOM   2105  HB2 ALA    28      59.400  77.080  27.250  1.00  0.00           H  
ATOM   2106  HB3 ALA    28      58.550  77.690  28.810  1.00  0.00           H  
ATOM   2107  N   ALA    29      55.790  77.060  29.280  1.00  0.00           N  
ATOM   2108  CA  ALA    29      54.860  77.180  30.380  1.00  0.00           C  
ATOM   2109  CB  ALA    29      54.250  78.580  30.310  1.00  0.00           C  
ATOM   2110  C   ALA    29      53.870  76.030  30.440  1.00  0.00           C  
ATOM   2111  O   ALA    29      53.670  75.430  31.490  1.00  0.00           O  
ATOM   2112  H   ALA    29      55.740  77.800  28.590  1.00  0.00           H  
ATOM   2113  HA  ALA    29      55.540  77.220  31.240  1.00  0.00           H  
ATOM   2114  HB1 ALA    29      53.750  78.710  31.270  1.00  0.00           H  
ATOM   2115  HB2 ALA    29      54.960  79.400  30.440  1.00  0.00           H  
ATOM   2116  HB3 ALA    29      53.510  78.800  29.540  1.00  0.00           H  
ATOM   2117  N   SER    30      53.190  75.690  29.340  1.00  0.00           N  
ATOM   2118  CA  SER    30      52.280  74.580  29.160  1.00  0.00           C  
ATOM   2119  CB  SER    30      51.700  74.540  27.750  1.00  0.00           C  
ATOM   2120  OG  SER    30      52.750  74.460  26.820  1.00  0.00           O  
ATOM   2121  C   SER    30      52.880  73.290  29.700  1.00  0.00           C  
ATOM   2122  O   SER    30      52.300  72.640  30.560  1.00  0.00           O  
ATOM   2123  H   SER    30      53.400  76.220  28.510  1.00  0.00           H  
ATOM   2124  HA  SER    30      51.410  74.740  29.810  1.00  0.00           H  
ATOM   2125  HB2 SER    30      51.140  75.460  27.590  1.00  0.00           H  
ATOM   2126  HB3 SER    30      51.000  73.710  27.710  1.00  0.00           H  
ATOM   2127  HG  SER    30      53.120  75.340  26.760  1.00  0.00           H  
ATOM   2128  N   VAL    31      54.080  72.900  29.230  1.00  0.00           N  
ATOM   2129  CA  VAL    31      54.790  71.690  29.570  1.00  0.00           C  
ATOM   2130  CB  VAL    31      56.050  71.420  28.760  1.00  0.00           C  
ATOM   2131  CG1 VAL    31      56.580  70.070  29.250  1.00  0.00           C  
ATOM   2132  CG2 VAL    31      55.700  71.370  27.270  1.00  0.00           C  
ATOM   2133  C   VAL    31      55.030  71.650  31.080  1.00  0.00           C  
ATOM   2134  O   VAL    31      54.430  70.830  31.780  1.00  0.00           O  
ATOM   2135  H   VAL    31      54.520  73.500  28.550  1.00  0.00           H  
ATOM   2136  HA  VAL    31      54.160  70.830  29.370  1.00  0.00           H  
ATOM   2137  HB  VAL    31      56.900  72.090  28.870  1.00  0.00           H  
ATOM   2138 HG11 VAL    31      55.760  69.440  29.570  1.00  0.00           H  
ATOM   2139 HG12 VAL    31      57.200  69.570  28.500  1.00  0.00           H  
ATOM   2140 HG13 VAL    31      57.260  70.300  30.070  1.00  0.00           H  
ATOM   2141 HG21 VAL    31      55.190  72.300  27.010  1.00  0.00           H  
ATOM   2142 HG22 VAL    31      56.620  71.250  26.700  1.00  0.00           H  
ATOM   2143 HG23 VAL    31      55.120  70.450  27.180  1.00  0.00           H  
ATOM   2144  N   ALA    32      55.860  72.590  31.520  1.00  0.00           N  
ATOM   2145  CA  ALA    32      56.310  72.830  32.880  1.00  0.00           C  
ATOM   2146  CB  ALA    32      57.120  74.120  32.840  1.00  0.00           C  
ATOM   2147  C   ALA    32      55.170  72.840  33.880  1.00  0.00           C  
ATOM   2148  O   ALA    32      55.440  72.570  35.050  1.00  0.00           O  
ATOM   2149  H   ALA    32      56.260  73.260  30.880  1.00  0.00           H  
ATOM   2150  HA  ALA    32      56.960  72.020  33.220  1.00  0.00           H  
ATOM   2151  HB1 ALA    32      56.430  74.880  32.450  1.00  0.00           H  
ATOM   2152  HB2 ALA    32      57.470  74.340  33.840  1.00  0.00           H  
ATOM   2153  HB3 ALA    32      58.010  74.080  32.210  1.00  0.00           H  
ATOM   2154  N   GLY    33      54.000  73.380  33.510  1.00  0.00           N  
ATOM   2155  CA  GLY    33      52.840  73.490  34.360  1.00  0.00           C  
ATOM   2156  C   GLY    33      51.910  72.290  34.460  1.00  0.00           C  
ATOM   2157  O   GLY    33      51.490  71.900  35.550  1.00  0.00           O  
ATOM   2158  H   GLY    33      53.850  73.620  32.540  1.00  0.00           H  
ATOM   2159  HA2 GLY    33      52.220  74.280  33.930  1.00  0.00           H  
ATOM   2160  HA3 GLY    33      53.180  73.850  35.340  1.00  0.00           H  
ATOM   2161  N   ALA    34      51.690  71.650  33.320  1.00  0.00           N  
ATOM   2162  CA  ALA    34      50.860  70.460  33.230  1.00  0.00           C  
ATOM   2163  CB  ALA    34      50.520  70.290  31.750  1.00  0.00           C  
ATOM   2164  C   ALA    34      51.600  69.200  33.670  1.00  0.00           C  
ATOM   2165  O   ALA    34      51.150  68.440  34.520  1.00  0.00           O  
ATOM   2166  H   ALA    34      52.130  71.970  32.470  1.00  0.00           H  
ATOM   2167  HA  ALA    34      49.920  70.590  33.770  1.00  0.00           H  
ATOM   2168  HB1 ALA    34      49.920  69.420  31.490  1.00  0.00           H  
ATOM   2169  HB2 ALA    34      49.870  71.130  31.510  1.00  0.00           H  
ATOM   2170  HB3 ALA    34      51.380  70.260  31.080  1.00  0.00           H  
ATOM   2171  N   HIS    35      52.840  69.030  33.210  1.00  0.00           N  
ATOM   2172  CA  HIS    35      53.730  68.000  33.700  1.00  0.00           C  
ATOM   2173  CB  HIS    35      54.840  67.580  32.740  1.00  0.00           C  
ATOM   2174  CG  HIS    35      55.860  66.630  33.290  1.00  0.00           C  
ATOM   2175  ND1 HIS    35      55.580  65.300  33.620  1.00  0.00           N  
ATOM   2176  CE1 HIS    35      56.720  64.800  34.100  1.00  0.00           C  
ATOM   2177  NE2 HIS    35      57.680  65.730  34.070  1.00  0.00           N  
ATOM   2178  CD2 HIS    35      57.150  66.940  33.650  1.00  0.00           C  
ATOM   2179  C   HIS    35      54.250  68.250  35.110  1.00  0.00           C  
ATOM   2180  O   HIS    35      54.650  67.320  35.800  1.00  0.00           O  
ATOM   2181  H   HIS    35      53.220  69.640  32.510  1.00  0.00           H  
ATOM   2182  HA  HIS    35      53.090  67.130  33.790  1.00  0.00           H  
ATOM   2183  HB2 HIS    35      55.390  68.480  32.460  1.00  0.00           H  
ATOM   2184  HB3 HIS    35      54.420  67.200  31.800  1.00  0.00           H  
ATOM   2185  HD2 HIS    35      57.580  67.930  33.630  1.00  0.00           H  
ATOM   2186  HE2 HIS    35      58.640  65.560  34.330  1.00  0.00           H  
ATOM   2187  HE1 HIS    35      56.980  63.770  34.290  1.00  0.00           H  
ATOM   2188  N   GLY    36      54.180  69.530  35.510  1.00  0.00           N  
ATOM   2189  CA  GLY    36      54.290  69.890  36.910  1.00  0.00           C  
ATOM   2190  C   GLY    36      53.120  69.420  37.760  1.00  0.00           C  
ATOM   2191  O   GLY    36      53.330  68.560  38.620  1.00  0.00           O  
ATOM   2192  H   GLY    36      53.870  70.220  34.840  1.00  0.00           H  
ATOM   2193  HA2 GLY    36      54.390  70.970  36.910  1.00  0.00           H  
ATOM   2194  HA3 GLY    36      55.210  69.570  37.390  1.00  0.00           H  
ATOM   2195  N   ILE    37      51.870  69.840  37.550  1.00  0.00           N  
ATOM   2196  CA  ILE    37      50.760  69.400  38.370  1.00  0.00           C  
ATOM   2197  CB  ILE    37      49.550  70.300  38.150  1.00  0.00           C  
ATOM   2198  CG2 ILE    37      48.980  70.190  36.740  1.00  0.00           C  
ATOM   2199  CG1 ILE    37      48.460  69.950  39.160  1.00  0.00           C  
ATOM   2200  CD1 ILE    37      48.850  70.140  40.630  1.00  0.00           C  
ATOM   2201  C   ILE    37      50.490  67.900  38.360  1.00  0.00           C  
ATOM   2202  O   ILE    37      50.140  67.290  39.370  1.00  0.00           O  
ATOM   2203  H   ILE    37      51.680  70.550  36.860  1.00  0.00           H  
ATOM   2204  HA  ILE    37      51.060  69.560  39.400  1.00  0.00           H  
ATOM   2205  HB  ILE    37      49.810  71.350  38.270  1.00  0.00           H  
ATOM   2206 HG12 ILE    37      48.210  68.900  39.010  1.00  0.00           H  
ATOM   2207 HG13 ILE    37      47.680  70.670  38.910  1.00  0.00           H  
ATOM   2208 HG21 ILE    37      49.740  70.010  35.970  1.00  0.00           H  
ATOM   2209 HG22 ILE    37      48.240  69.400  36.630  1.00  0.00           H  
ATOM   2210 HG23 ILE    37      48.340  71.060  36.640  1.00  0.00           H  
ATOM   2211 HD11 ILE    37      49.740  69.560  40.860  1.00  0.00           H  
ATOM   2212 HD12 ILE    37      48.960  71.180  40.940  1.00  0.00           H  
ATOM   2213 HD13 ILE    37      48.050  69.760  41.250  1.00  0.00           H  
ATOM   2214  N   PHE    38      50.760  67.240  37.230  1.00  0.00           N  
ATOM   2215  CA  PHE    38      50.560  65.820  37.030  1.00  0.00           C  
ATOM   2216  CB  PHE    38      50.210  65.410  35.600  1.00  0.00           C  
ATOM   2217  CG  PHE    38      48.780  65.740  35.250  1.00  0.00           C  
ATOM   2218  CD1 PHE    38      48.400  67.060  34.970  1.00  0.00           C  
ATOM   2219  CE1 PHE    38      47.180  67.370  34.360  1.00  0.00           C  
ATOM   2220  CZ  PHE    38      46.340  66.350  33.930  1.00  0.00           C  
ATOM   2221  CE2 PHE    38      46.630  65.030  34.310  1.00  0.00           C  
ATOM   2222  CD2 PHE    38      47.840  64.740  34.940  1.00  0.00           C  
ATOM   2223  C   PHE    38      51.720  65.030  37.620  1.00  0.00           C  
ATOM   2224  O   PHE    38      51.510  63.830  37.750  1.00  0.00           O  
ATOM   2225  H   PHE    38      51.070  67.680  36.380  1.00  0.00           H  
ATOM   2226  HA  PHE    38      49.680  65.470  37.570  1.00  0.00           H  
ATOM   2227  HB2 PHE    38      50.290  64.320  35.520  1.00  0.00           H  
ATOM   2228  HB3 PHE    38      50.920  65.680  34.820  1.00  0.00           H  
ATOM   2229  HD1 PHE    38      49.040  67.880  35.270  1.00  0.00           H  
ATOM   2230  HD2 PHE    38      48.150  63.730  35.180  1.00  0.00           H  
ATOM   2231  HE1 PHE    38      47.080  68.410  34.070  1.00  0.00           H  
ATOM   2232  HE2 PHE    38      46.000  64.220  33.970  1.00  0.00           H  
ATOM   2233  HZ  PHE    38      45.560  66.430  33.190  1.00  0.00           H  
ATOM   2234  N   SER    39      52.780  65.640  38.150  1.00  0.00           N  
ATOM   2235  CA  SER    39      53.840  64.950  38.860  1.00  0.00           C  
ATOM   2236  CB  SER    39      55.220  65.280  38.300  1.00  0.00           C  
ATOM   2237  OG  SER    39      55.340  64.990  36.930  1.00  0.00           O  
ATOM   2238  C   SER    39      53.730  65.130  40.370  1.00  0.00           C  
ATOM   2239  O   SER    39      54.520  64.620  41.160  1.00  0.00           O  
ATOM   2240  H   SER    39      52.960  66.630  38.010  1.00  0.00           H  
ATOM   2241  HA  SER    39      53.810  63.880  38.640  1.00  0.00           H  
ATOM   2242  HB2 SER    39      55.990  64.710  38.830  1.00  0.00           H  
ATOM   2243  HB3 SER    39      55.320  66.310  38.650  1.00  0.00           H  
ATOM   2244  HG  SER    39      54.920  65.720  36.460  1.00  0.00           H  
ATOM   2245  N   PHE    40      52.670  65.760  40.890  1.00  0.00           N  
ATOM   2246  CA  PHE    40      52.260  65.810  42.280  1.00  0.00           C  
ATOM   2247  CB  PHE    40      52.300  67.240  42.800  1.00  0.00           C  
ATOM   2248  CG  PHE    40      51.890  67.280  44.260  1.00  0.00           C  
ATOM   2249  CD1 PHE    40      52.800  66.920  45.260  1.00  0.00           C  
ATOM   2250  CE1 PHE    40      52.230  66.720  46.520  1.00  0.00           C  
ATOM   2251  CZ  PHE    40      50.890  66.640  46.910  1.00  0.00           C  
ATOM   2252  CE2 PHE    40      50.080  67.010  45.830  1.00  0.00           C  
ATOM   2253  CD2 PHE    40      50.540  67.460  44.590  1.00  0.00           C  
ATOM   2254  C   PHE    40      50.880  65.180  42.370  1.00  0.00           C  
ATOM   2255  O   PHE    40      50.660  64.210  43.090  1.00  0.00           O  
ATOM   2256  H   PHE    40      52.210  66.310  40.170  1.00  0.00           H  
ATOM   2257  HA  PHE    40      52.960  65.250  42.900  1.00  0.00           H  
ATOM   2258  HB2 PHE    40      51.610  67.920  42.320  1.00  0.00           H  
ATOM   2259  HB3 PHE    40      53.330  67.600  42.790  1.00  0.00           H  
ATOM   2260  HD1 PHE    40      53.820  66.600  45.120  1.00  0.00           H  
ATOM   2261  HD2 PHE    40      49.830  67.690  43.810  1.00  0.00           H  
ATOM   2262  HE1 PHE    40      52.910  66.410  47.290  1.00  0.00           H  
ATOM   2263  HE2 PHE    40      49.010  66.910  46.010  1.00  0.00           H  
ATOM   2264  HZ  PHE    40      50.590  66.400  47.920  1.00  0.00           H  
ATOM   2265  N   LEU    41      49.840  65.640  41.670  1.00  0.00           N  
ATOM   2266  CA  LEU    41      48.450  65.450  42.050  1.00  0.00           C  
ATOM   2267  CB  LEU    41      47.660  66.370  41.130  1.00  0.00           C  
ATOM   2268  CG  LEU    41      46.160  66.490  41.390  1.00  0.00           C  
ATOM   2269  CD1 LEU    41      45.310  65.460  40.640  1.00  0.00           C  
ATOM   2270  CD2 LEU    41      45.760  66.510  42.860  1.00  0.00           C  
ATOM   2271  C   LEU    41      47.950  64.010  41.990  1.00  0.00           C  
ATOM   2272  O   LEU    41      47.470  63.470  42.990  1.00  0.00           O  
ATOM   2273  H   LEU    41      50.030  66.260  40.900  1.00  0.00           H  
ATOM   2274  HA  LEU    41      48.330  65.870  43.050  1.00  0.00           H  
ATOM   2275  HB2 LEU    41      47.910  66.140  40.100  1.00  0.00           H  
ATOM   2276  HB3 LEU    41      48.020  67.360  41.420  1.00  0.00           H  
ATOM   2277  HG  LEU    41      45.920  67.430  40.890  1.00  0.00           H  
ATOM   2278 HD11 LEU    41      45.640  65.410  39.610  1.00  0.00           H  
ATOM   2279 HD12 LEU    41      45.540  64.500  41.090  1.00  0.00           H  
ATOM   2280 HD13 LEU    41      44.290  65.820  40.770  1.00  0.00           H  
ATOM   2281 HD21 LEU    41      45.940  65.520  43.290  1.00  0.00           H  
ATOM   2282 HD22 LEU    41      46.280  67.320  43.360  1.00  0.00           H  
ATOM   2283 HD23 LEU    41      44.710  66.770  42.990  1.00  0.00           H  
ATOM   2284  N   VAL    42      48.220  63.310  40.890  1.00  0.00           N  
ATOM   2285  CA  VAL    42      47.970  61.910  40.630  1.00  0.00           C  
ATOM   2286  CB  VAL    42      48.250  61.630  39.150  1.00  0.00           C  
ATOM   2287  CG1 VAL    42      47.410  60.420  38.760  1.00  0.00           C  
ATOM   2288  CG2 VAL    42      47.820  62.750  38.200  1.00  0.00           C  
ATOM   2289  C   VAL    42      48.840  61.100  41.580  1.00  0.00           C  
ATOM   2290  O   VAL    42      48.390  59.980  41.810  1.00  0.00           O  
ATOM   2291  H   VAL    42      48.560  63.840  40.100  1.00  0.00           H  
ATOM   2292  HA  VAL    42      46.980  61.560  40.910  1.00  0.00           H  
ATOM   2293  HB  VAL    42      49.310  61.450  39.010  1.00  0.00           H  
ATOM   2294 HG11 VAL    42      47.890  60.060  37.850  1.00  0.00           H  
ATOM   2295 HG12 VAL    42      47.600  59.560  39.420  1.00  0.00           H  
ATOM   2296 HG13 VAL    42      46.340  60.610  38.800  1.00  0.00           H  
ATOM   2297 HG21 VAL    42      47.630  62.300  37.220  1.00  0.00           H  
ATOM   2298 HG22 VAL    42      46.890  63.180  38.570  1.00  0.00           H  
ATOM   2299 HG23 VAL    42      48.610  63.490  38.140  1.00  0.00           H  
ATOM   2300  N   PHE    43      49.970  61.630  42.050  1.00  0.00           N  
ATOM   2301  CA  PHE    43      50.860  60.780  42.810  1.00  0.00           C  
ATOM   2302  CB  PHE    43      52.330  61.150  42.620  1.00  0.00           C  
ATOM   2303  CG  PHE    43      52.980  60.840  41.290  1.00  0.00           C  
ATOM   2304  CD1 PHE    43      52.670  61.460  40.070  1.00  0.00           C  
ATOM   2305  CE1 PHE    43      53.310  61.160  38.860  1.00  0.00           C  
ATOM   2306  CZ  PHE    43      54.220  60.100  38.840  1.00  0.00           C  
ATOM   2307  CE2 PHE    43      54.520  59.420  40.030  1.00  0.00           C  
ATOM   2308  CD2 PHE    43      53.880  59.770  41.230  1.00  0.00           C  
ATOM   2309  C   PHE    43      50.470  60.780  44.280  1.00  0.00           C  
ATOM   2310  O   PHE    43      50.230  59.740  44.890  1.00  0.00           O  
ATOM   2311  H   PHE    43      50.120  62.620  41.940  1.00  0.00           H  
ATOM   2312  HA  PHE    43      50.660  59.780  42.420  1.00  0.00           H  
ATOM   2313  HB2 PHE    43      52.930  60.710  43.410  1.00  0.00           H  
ATOM   2314  HB3 PHE    43      52.420  62.240  42.640  1.00  0.00           H  
ATOM   2315  HD1 PHE    43      51.810  62.110  39.980  1.00  0.00           H  
ATOM   2316  HD2 PHE    43      54.090  59.130  42.080  1.00  0.00           H  
ATOM   2317  HE1 PHE    43      53.010  61.650  37.950  1.00  0.00           H  
ATOM   2318  HE2 PHE    43      55.210  58.590  40.100  1.00  0.00           H  
ATOM   2319  HZ  PHE    43      54.610  59.680  37.920  1.00  0.00           H  
ATOM   2320  N   PHE    44      50.390  62.010  44.800  1.00  0.00           N  
ATOM   2321  CA  PHE    44      50.100  62.280  46.200  1.00  0.00           C  
ATOM   2322  CB  PHE    44      50.780  63.600  46.550  1.00  0.00           C  
ATOM   2323  CG  PHE    44      52.280  63.590  46.720  1.00  0.00           C  
ATOM   2324  CD1 PHE    44      53.090  63.570  45.580  1.00  0.00           C  
ATOM   2325  CE1 PHE    44      54.470  63.440  45.770  1.00  0.00           C  
ATOM   2326  CZ  PHE    44      55.020  63.330  47.060  1.00  0.00           C  
ATOM   2327  CE2 PHE    44      54.190  63.260  48.180  1.00  0.00           C  
ATOM   2328  CD2 PHE    44      52.830  63.530  48.010  1.00  0.00           C  
ATOM   2329  C   PHE    44      48.650  62.240  46.660  1.00  0.00           C  
ATOM   2330  O   PHE    44      48.340  61.980  47.820  1.00  0.00           O  
ATOM   2331  H   PHE    44      50.490  62.760  44.140  1.00  0.00           H  
ATOM   2332  HA  PHE    44      50.620  61.500  46.750  1.00  0.00           H  
ATOM   2333  HB2 PHE    44      50.300  64.060  47.420  1.00  0.00           H  
ATOM   2334  HB3 PHE    44      50.560  64.340  45.790  1.00  0.00           H  
ATOM   2335  HD1 PHE    44      52.700  63.650  44.580  1.00  0.00           H  
ATOM   2336  HD2 PHE    44      52.120  63.580  48.820  1.00  0.00           H  
ATOM   2337  HE1 PHE    44      55.120  63.440  44.910  1.00  0.00           H  
ATOM   2338  HE2 PHE    44      54.550  63.100  49.180  1.00  0.00           H  
ATOM   2339  HZ  PHE    44      56.070  63.090  47.130  1.00  0.00           H  
ATOM   2340  N   CYS    45      47.670  62.430  45.770  1.00  0.00           N  
ATOM   2341  CA  CYS    45      46.320  62.880  46.070  1.00  0.00           C  
ATOM   2342  CB  CYS    45      46.290  64.400  46.030  1.00  0.00           C  
ATOM   2343  SG  CYS    45      47.050  65.110  47.510  1.00  0.00           S  
ATOM   2344  C   CYS    45      45.210  62.290  45.220  1.00  0.00           C  
ATOM   2345  O   CYS    45      44.140  62.910  45.250  1.00  0.00           O  
ATOM   2346  H   CYS    45      47.960  62.720  44.850  1.00  0.00           H  
ATOM   2347  HA  CYS    45      46.090  62.600  47.100  1.00  0.00           H  
ATOM   2348  HB2 CYS    45      45.270  64.790  45.960  1.00  0.00           H  
ATOM   2349  HB3 CYS    45      46.800  64.660  45.100  1.00  0.00           H  
ATOM   2350  HG  CYS    45      46.090  64.600  48.290  1.00  0.00           H  
ATOM   2351  N   ALA    46      45.350  61.210  44.450  1.00  0.00           N  
ATOM   2352  CA  ALA    46      44.440  60.810  43.390  1.00  0.00           C  
ATOM   2353  CB  ALA    46      44.880  59.600  42.570  1.00  0.00           C  
ATOM   2354  C   ALA    46      43.020  60.560  43.880  1.00  0.00           C  
ATOM   2355  O   ALA    46      42.090  60.600  43.070  1.00  0.00           O  
ATOM   2356  H   ALA    46      46.210  60.690  44.430  1.00  0.00           H  
ATOM   2357  HA  ALA    46      44.280  61.700  42.790  1.00  0.00           H  
ATOM   2358  HB1 ALA    46      44.150  59.530  41.760  1.00  0.00           H  
ATOM   2359  HB2 ALA    46      45.840  59.830  42.100  1.00  0.00           H  
ATOM   2360  HB3 ALA    46      44.910  58.720  43.210  1.00  0.00           H  
ATOM   2361  N   ALA    47      42.790  60.250  45.160  1.00  0.00           N  
ATOM   2362  CA  ALA    47      41.480  60.160  45.780  1.00  0.00           C  
ATOM   2363  CB  ALA    47      41.400  58.930  46.680  1.00  0.00           C  
ATOM   2364  C   ALA    47      40.900  61.410  46.420  1.00  0.00           C  
ATOM   2365  O   ALA    47      40.000  61.360  47.260  1.00  0.00           O  
ATOM   2366  H   ALA    47      43.540  60.120  45.810  1.00  0.00           H  
ATOM   2367  HA  ALA    47      40.820  60.040  44.920  1.00  0.00           H  
ATOM   2368  HB1 ALA    47      41.790  59.090  47.690  1.00  0.00           H  
ATOM   2369  HB2 ALA    47      40.330  58.710  46.720  1.00  0.00           H  
ATOM   2370  HB3 ALA    47      41.890  58.090  46.180  1.00  0.00           H  
ATOM   2371  N   TRP    48      41.280  62.630  46.060  1.00  0.00           N  
ATOM   2372  CA  TRP    48      40.930  63.910  46.650  1.00  0.00           C  
ATOM   2373  CB  TRP    48      41.530  64.970  45.740  1.00  0.00           C  
ATOM   2374  CG  TRP    48      41.230  64.920  44.280  1.00  0.00           C  
ATOM   2375  CD1 TRP    48      42.100  64.540  43.320  1.00  0.00           C  
ATOM   2376  NE1 TRP    48      41.580  64.880  42.080  1.00  0.00           N  
ATOM   2377  CE2 TRP    48      40.290  65.340  42.190  1.00  0.00           C  
ATOM   2378  CZ2 TRP    48      39.340  65.760  41.250  1.00  0.00           C  
ATOM   2379  CH2 TRP    48      38.160  66.370  41.670  1.00  0.00           C  
ATOM   2380  CZ3 TRP    48      37.880  66.490  43.040  1.00  0.00           C  
ATOM   2381  CE3 TRP    48      38.820  66.000  43.950  1.00  0.00           C  
ATOM   2382  CD2 TRP    48      40.090  65.520  43.590  1.00  0.00           C  
ATOM   2383  C   TRP    48      39.440  64.180  46.820  1.00  0.00           C  
ATOM   2384  O   TRP    48      39.100  65.030  47.630  1.00  0.00           O  
ATOM   2385  H   TRP    48      42.000  62.690  45.350  1.00  0.00           H  
ATOM   2386  HA  TRP    48      41.320  63.980  47.670  1.00  0.00           H  
ATOM   2387  HB2 TRP    48      42.600  65.010  45.970  1.00  0.00           H  
ATOM   2388  HB3 TRP    48      41.120  65.930  46.050  1.00  0.00           H  
ATOM   2389  HD1 TRP    48      43.110  64.200  43.510  1.00  0.00           H  
ATOM   2390  HE1 TRP    48      42.030  64.620  41.210  1.00  0.00           H  
ATOM   2391  HE3 TRP    48      38.540  66.120  44.980  1.00  0.00           H  
ATOM   2392  HZ2 TRP    48      39.570  65.650  40.200  1.00  0.00           H  
ATOM   2393  HZ3 TRP    48      36.890  66.860  43.280  1.00  0.00           H  
ATOM   2394  HH2 TRP    48      37.350  66.720  41.040  1.00  0.00           H  
ATOM   2395  N   TYR    49      38.540  63.440  46.160  1.00  0.00           N  
ATOM   2396  CA  TYR    49      37.100  63.600  46.270  1.00  0.00           C  
ATOM   2397  CB  TYR    49      36.380  63.200  44.990  1.00  0.00           C  
ATOM   2398  CG  TYR    49      37.040  62.170  44.100  1.00  0.00           C  
ATOM   2399  CD1 TYR    49      36.820  60.800  44.260  1.00  0.00           C  
ATOM   2400  CE1 TYR    49      37.310  59.870  43.330  1.00  0.00           C  
ATOM   2401  CZ  TYR    49      38.160  60.290  42.280  1.00  0.00           C  
ATOM   2402  OH  TYR    49      38.540  59.330  41.400  1.00  0.00           O  
ATOM   2403  CE2 TYR    49      38.460  61.670  42.210  1.00  0.00           C  
ATOM   2404  CD2 TYR    49      37.860  62.610  43.050  1.00  0.00           C  
ATOM   2405  C   TYR    49      36.590  62.820  47.480  1.00  0.00           C  
ATOM   2406  O   TYR    49      35.520  63.150  47.980  1.00  0.00           O  
ATOM   2407  H   TYR    49      38.840  62.690  45.560  1.00  0.00           H  
ATOM   2408  HA  TYR    49      36.860  64.660  46.360  1.00  0.00           H  
ATOM   2409  HB2 TYR    49      36.230  64.160  44.500  1.00  0.00           H  
ATOM   2410  HB3 TYR    49      35.440  62.750  45.330  1.00  0.00           H  
ATOM   2411  HD1 TYR    49      36.190  60.550  45.100  1.00  0.00           H  
ATOM   2412  HD2 TYR    49      37.920  63.680  42.950  1.00  0.00           H  
ATOM   2413  HE1 TYR    49      37.070  58.830  43.400  1.00  0.00           H  
ATOM   2414  HE2 TYR    49      39.080  62.010  41.400  1.00  0.00           H  
ATOM   2415  HH  TYR    49      38.300  58.410  41.550  1.00  0.00           H  
ATOM   2416  N   ILE    50      37.310  61.810  47.960  1.00  0.00           N  
ATOM   2417  CA  ILE    50      36.590  60.730  48.600  1.00  0.00           C  
ATOM   2418  CB  ILE    50      37.530  59.530  48.490  1.00  0.00           C  
ATOM   2419  CG2 ILE    50      38.550  59.380  49.610  1.00  0.00           C  
ATOM   2420  CG1 ILE    50      36.770  58.220  48.300  1.00  0.00           C  
ATOM   2421  CD1 ILE    50      35.770  58.140  47.160  1.00  0.00           C  
ATOM   2422  C   ILE    50      36.200  60.850  50.070  1.00  0.00           C  
ATOM   2423  O   ILE    50      35.520  60.010  50.650  1.00  0.00           O  
ATOM   2424  H   ILE    50      38.280  61.740  47.680  1.00  0.00           H  
ATOM   2425  HA  ILE    50      35.700  60.480  48.020  1.00  0.00           H  
ATOM   2426  HB  ILE    50      38.060  59.710  47.560  1.00  0.00           H  
ATOM   2427 HG12 ILE    50      36.200  57.860  49.160  1.00  0.00           H  
ATOM   2428 HG13 ILE    50      37.560  57.460  48.200  1.00  0.00           H  
ATOM   2429 HG21 ILE    50      38.060  59.020  50.520  1.00  0.00           H  
ATOM   2430 HG22 ILE    50      39.310  58.690  49.230  1.00  0.00           H  
ATOM   2431 HG23 ILE    50      39.000  60.370  49.720  1.00  0.00           H  
ATOM   2432 HD11 ILE    50      35.600  57.070  47.030  1.00  0.00           H  
ATOM   2433 HD12 ILE    50      34.850  58.670  47.380  1.00  0.00           H  
ATOM   2434 HD13 ILE    50      36.260  58.480  46.250  1.00  0.00           H  
ATOM   2435  N   LYS    51      36.660  61.890  50.760  1.00  0.00           N  
ATOM   2436  CA  LYS    51      36.470  62.060  52.190  1.00  0.00           C  
ATOM   2437  CB  LYS    51      37.720  61.560  52.910  1.00  0.00           C  
ATOM   2438  CG  LYS    51      37.470  61.250  54.390  1.00  0.00           C  
ATOM   2439  CD  LYS    51      36.280  60.350  54.730  1.00  0.00           C  
ATOM   2440  CE  LYS    51      36.230  60.380  56.260  1.00  0.00           C  
ATOM   2441  NZ  LYS    51      34.930  60.010  56.830  1.00  0.00           N1+
ATOM   2442  C   LYS    51      35.970  63.430  52.630  1.00  0.00           C  
ATOM   2443  O   LYS    51      36.020  63.750  53.820  1.00  0.00           O  
ATOM   2444  H   LYS    51      37.310  62.560  50.350  1.00  0.00           H  
ATOM   2445  HA  LYS    51      35.650  61.430  52.520  1.00  0.00           H  
ATOM   2446  HB2 LYS    51      38.440  62.370  52.790  1.00  0.00           H  
ATOM   2447  HB3 LYS    51      38.070  60.660  52.410  1.00  0.00           H  
ATOM   2448  HG2 LYS    51      37.430  62.220  54.880  1.00  0.00           H  
ATOM   2449  HG3 LYS    51      38.340  60.730  54.790  1.00  0.00           H  
ATOM   2450  HD2 LYS    51      36.380  59.340  54.350  1.00  0.00           H  
ATOM   2451  HD3 LYS    51      35.290  60.670  54.410  1.00  0.00           H  
ATOM   2452  HE2 LYS    51      36.430  61.410  56.560  1.00  0.00           H  
ATOM   2453  HE3 LYS    51      36.980  59.670  56.600  1.00  0.00           H  
ATOM   2454  HZ1 LYS    51      34.650  59.100  56.490  1.00  0.00           H  
ATOM   2455  HZ2 LYS    51      34.960  59.990  57.840  1.00  0.00           H  
ATOM   2456  HZ3 LYS    51      34.220  60.690  56.590  1.00  0.00           H  
ATOM   2457  N   GLY    52      35.490  64.260  51.710  1.00  0.00           N  
ATOM   2458  CA  GLY    52      35.040  65.580  52.100  1.00  0.00           C  
ATOM   2459  C   GLY    52      36.070  66.600  52.550  1.00  0.00           C  
ATOM   2460  O   GLY    52      35.810  67.450  53.400  1.00  0.00           O  
ATOM   2461  H   GLY    52      35.460  64.000  50.730  1.00  0.00           H  
ATOM   2462  HA2 GLY    52      34.220  65.490  52.820  1.00  0.00           H  
ATOM   2463  HA3 GLY    52      34.600  66.050  51.220  1.00  0.00           H  
ATOM   2464  N   ARG    53      37.300  66.400  52.050  1.00  0.00           N  
ATOM   2465  CA  ARG    53      38.430  67.310  52.090  1.00  0.00           C  
ATOM   2466  CB  ARG    53      39.440  66.670  53.040  1.00  0.00           C  
ATOM   2467  CG  ARG    53      39.010  66.730  54.500  1.00  0.00           C  
ATOM   2468  CD  ARG    53      40.220  66.500  55.400  1.00  0.00           C  
ATOM   2469  NE  ARG    53      39.870  66.680  56.810  1.00  0.00           N  
ATOM   2470  CZ  ARG    53      39.910  67.870  57.430  1.00  0.00           C  
ATOM   2471  NH1 ARG    53      40.310  68.990  56.820  1.00  0.00           N1+
ATOM   2472  NH2 ARG    53      39.520  67.870  58.710  1.00  0.00           N  
ATOM   2473  C   ARG    53      38.920  67.540  50.670  1.00  0.00           C  
ATOM   2474  O   ARG    53      39.850  66.870  50.220  1.00  0.00           O  
ATOM   2475  H   ARG    53      37.400  65.670  51.370  1.00  0.00           H  
ATOM   2476  HA  ARG    53      38.170  68.310  52.450  1.00  0.00           H  
ATOM   2477  HB2 ARG    53      40.390  67.180  52.890  1.00  0.00           H  
ATOM   2478  HB3 ARG    53      39.640  65.610  52.860  1.00  0.00           H  
ATOM   2479  HG2 ARG    53      38.300  65.960  54.780  1.00  0.00           H  
ATOM   2480  HG3 ARG    53      38.620  67.730  54.720  1.00  0.00           H  
ATOM   2481  HD2 ARG    53      40.970  67.240  55.120  1.00  0.00           H  
ATOM   2482  HD3 ARG    53      40.700  65.550  55.170  1.00  0.00           H  
ATOM   2483  HE  ARG    53      39.650  65.840  57.310  1.00  0.00           H  
ATOM   2484 HH11 ARG    53      40.310  69.030  55.810  1.00  0.00           H  
ATOM   2485 HH12 ARG    53      40.310  69.870  57.310  1.00  0.00           H  
ATOM   2486 HH21 ARG    53      39.060  67.100  59.200  1.00  0.00           H  
ATOM   2487 HH22 ARG    53      39.510  68.790  59.130  1.00  0.00           H  
ATOM   2488  N   LEU    54      38.270  68.510  50.040  1.00  0.00           N  
ATOM   2489  CA  LEU    54      38.280  68.750  48.610  1.00  0.00           C  
ATOM   2490  CB  LEU    54      36.960  69.320  48.100  1.00  0.00           C  
ATOM   2491  CG  LEU    54      35.990  68.170  47.800  1.00  0.00           C  
ATOM   2492  CD1 LEU    54      34.560  68.660  47.570  1.00  0.00           C  
ATOM   2493  CD2 LEU    54      36.420  67.450  46.520  1.00  0.00           C  
ATOM   2494  C   LEU    54      39.470  69.650  48.300  1.00  0.00           C  
ATOM   2495  O   LEU    54      39.640  70.070  47.160  1.00  0.00           O  
ATOM   2496  H   LEU    54      37.680  69.170  50.540  1.00  0.00           H  
ATOM   2497  HA  LEU    54      38.430  67.810  48.080  1.00  0.00           H  
ATOM   2498  HB2 LEU    54      37.140  69.980  47.260  1.00  0.00           H  
ATOM   2499  HB3 LEU    54      36.510  69.860  48.930  1.00  0.00           H  
ATOM   2500  HG  LEU    54      35.940  67.430  48.600  1.00  0.00           H  
ATOM   2501 HD11 LEU    54      34.410  69.170  46.620  1.00  0.00           H  
ATOM   2502 HD12 LEU    54      33.920  67.780  47.490  1.00  0.00           H  
ATOM   2503 HD13 LEU    54      34.340  69.330  48.400  1.00  0.00           H  
ATOM   2504 HD21 LEU    54      37.390  66.950  46.620  1.00  0.00           H  
ATOM   2505 HD22 LEU    54      35.670  66.720  46.260  1.00  0.00           H  
ATOM   2506 HD23 LEU    54      36.470  68.210  45.740  1.00  0.00           H  
ATOM   2507  N   ALA    55      40.460  69.850  49.180  1.00  0.00           N  
ATOM   2508  CA  ALA    55      41.540  70.770  48.860  1.00  0.00           C  
ATOM   2509  CB  ALA    55      42.220  71.220  50.150  1.00  0.00           C  
ATOM   2510  C   ALA    55      42.530  70.420  47.760  1.00  0.00           C  
ATOM   2511  O   ALA    55      42.710  71.380  47.010  1.00  0.00           O  
ATOM   2512  H   ALA    55      40.370  69.430  50.100  1.00  0.00           H  
ATOM   2513  HA  ALA    55      40.940  71.600  48.480  1.00  0.00           H  
ATOM   2514  HB1 ALA    55      42.480  70.290  50.650  1.00  0.00           H  
ATOM   2515  HB2 ALA    55      43.130  71.800  50.000  1.00  0.00           H  
ATOM   2516  HB3 ALA    55      41.490  71.710  50.800  1.00  0.00           H  
ATOM   2517  N   PRO    56      43.140  69.240  47.610  1.00  0.00           N  
ATOM   2518  CD  PRO    56      43.010  68.040  48.400  1.00  0.00           C  
ATOM   2519  CG  PRO    56      44.200  67.150  48.060  1.00  0.00           C  
ATOM   2520  CB  PRO    56      44.510  67.550  46.620  1.00  0.00           C  
ATOM   2521  CA  PRO    56      43.840  68.900  46.380  1.00  0.00           C  
ATOM   2522  C   PRO    56      42.910  69.000  45.180  1.00  0.00           C  
ATOM   2523  O   PRO    56      43.340  69.330  44.080  1.00  0.00           O  
ATOM   2524  HA  PRO    56      44.580  69.660  46.120  1.00  0.00           H  
ATOM   2525  HB2 PRO    56      44.170  66.780  45.930  1.00  0.00           H  
ATOM   2526  HB3 PRO    56      45.590  67.620  46.520  1.00  0.00           H  
ATOM   2527  HG2 PRO    56      44.030  66.080  48.180  1.00  0.00           H  
ATOM   2528  HG3 PRO    56      45.090  67.490  48.600  1.00  0.00           H  
ATOM   2529  HD2 PRO    56      42.120  67.500  48.070  1.00  0.00           H  
ATOM   2530  HD3 PRO    56      42.940  68.150  49.480  1.00  0.00           H  
ATOM   2531  N   GLY    57      41.610  68.740  45.300  1.00  0.00           N  
ATOM   2532  CA  GLY    57      40.670  68.890  44.210  1.00  0.00           C  
ATOM   2533  C   GLY    57      40.520  70.300  43.640  1.00  0.00           C  
ATOM   2534  O   GLY    57      40.770  70.520  42.460  1.00  0.00           O  
ATOM   2535  H   GLY    57      41.230  68.480  46.190  1.00  0.00           H  
ATOM   2536  HA2 GLY    57      39.770  68.500  44.700  1.00  0.00           H  
ATOM   2537  HA3 GLY    57      40.920  68.230  43.380  1.00  0.00           H  
ATOM   2538  N   ALA    58      40.250  71.260  44.530  1.00  0.00           N  
ATOM   2539  CA  ALA    58      40.010  72.660  44.240  1.00  0.00           C  
ATOM   2540  CB  ALA    58      39.460  73.310  45.500  1.00  0.00           C  
ATOM   2541  C   ALA    58      41.220  73.390  43.680  1.00  0.00           C  
ATOM   2542  O   ALA    58      41.030  74.280  42.850  1.00  0.00           O  
ATOM   2543  H   ALA    58      39.880  70.990  45.430  1.00  0.00           H  
ATOM   2544  HA  ALA    58      39.130  72.770  43.590  1.00  0.00           H  
ATOM   2545  HB1 ALA    58      40.170  73.280  46.320  1.00  0.00           H  
ATOM   2546  HB2 ALA    58      39.360  74.370  45.260  1.00  0.00           H  
ATOM   2547  HB3 ALA    58      38.530  72.800  45.780  1.00  0.00           H  
ATOM   2548  N   ALA    59      42.400  72.870  44.000  1.00  0.00           N  
ATOM   2549  CA  ALA    59      43.700  73.350  43.570  1.00  0.00           C  
ATOM   2550  CB  ALA    59      44.720  72.910  44.620  1.00  0.00           C  
ATOM   2551  C   ALA    59      44.010  72.880  42.160  1.00  0.00           C  
ATOM   2552  O   ALA    59      44.420  73.590  41.240  1.00  0.00           O  
ATOM   2553  H   ALA    59      42.370  72.180  44.740  1.00  0.00           H  
ATOM   2554  HA  ALA    59      43.510  74.420  43.590  1.00  0.00           H  
ATOM   2555  HB1 ALA    59      45.670  73.370  44.370  1.00  0.00           H  
ATOM   2556  HB2 ALA    59      44.360  73.380  45.530  1.00  0.00           H  
ATOM   2557  HB3 ALA    59      44.800  71.820  44.690  1.00  0.00           H  
ATOM   2558  N   TYR    60      43.660  71.600  41.950  1.00  0.00           N  
ATOM   2559  CA  TYR    60      43.660  70.900  40.680  1.00  0.00           C  
ATOM   2560  CB  TYR    60      43.410  69.410  40.870  1.00  0.00           C  
ATOM   2561  CG  TYR    60      43.500  68.630  39.580  1.00  0.00           C  
ATOM   2562  CD1 TYR    60      44.680  68.710  38.840  1.00  0.00           C  
ATOM   2563  CE1 TYR    60      44.950  67.780  37.820  1.00  0.00           C  
ATOM   2564  CZ  TYR    60      43.980  66.830  37.450  1.00  0.00           C  
ATOM   2565  OH  TYR    60      44.170  66.030  36.360  1.00  0.00           O  
ATOM   2566  CE2 TYR    60      42.720  66.880  38.080  1.00  0.00           C  
ATOM   2567  CD2 TYR    60      42.470  67.800  39.110  1.00  0.00           C  
ATOM   2568  C   TYR    60      42.620  71.550  39.770  1.00  0.00           C  
ATOM   2569  O   TYR    60      42.820  71.490  38.560  1.00  0.00           O  
ATOM   2570  H   TYR    60      43.480  71.000  42.740  1.00  0.00           H  
ATOM   2571  HA  TYR    60      44.630  71.040  40.210  1.00  0.00           H  
ATOM   2572  HB2 TYR    60      42.470  69.240  41.400  1.00  0.00           H  
ATOM   2573  HB3 TYR    60      44.190  69.040  41.540  1.00  0.00           H  
ATOM   2574  HD1 TYR    60      45.480  69.300  39.270  1.00  0.00           H  
ATOM   2575  HD2 TYR    60      41.490  67.890  39.540  1.00  0.00           H  
ATOM   2576  HE1 TYR    60      45.840  67.890  37.210  1.00  0.00           H  
ATOM   2577  HE2 TYR    60      41.940  66.260  37.670  1.00  0.00           H  
ATOM   2578  HH  TYR    60      44.980  66.100  35.860  1.00  0.00           H  
ATOM   2579  N   ALA    61      41.510  72.120  40.230  1.00  0.00           N  
ATOM   2580  CA  ALA    61      40.660  73.030  39.490  1.00  0.00           C  
ATOM   2581  CB  ALA    61      39.330  73.030  40.230  1.00  0.00           C  
ATOM   2582  C   ALA    61      41.260  74.400  39.200  1.00  0.00           C  
ATOM   2583  O   ALA    61      40.720  75.010  38.280  1.00  0.00           O  
ATOM   2584  H   ALA    61      41.430  72.050  41.240  1.00  0.00           H  
ATOM   2585  HA  ALA    61      40.480  72.650  38.480  1.00  0.00           H  
ATOM   2586  HB1 ALA    61      38.590  73.650  39.740  1.00  0.00           H  
ATOM   2587  HB2 ALA    61      38.900  72.030  40.190  1.00  0.00           H  
ATOM   2588  HB3 ALA    61      39.420  73.250  41.300  1.00  0.00           H  
ATOM   2589  N   PHE    62      42.350  74.830  39.840  1.00  0.00           N  
ATOM   2590  CA  PHE    62      43.060  76.030  39.420  1.00  0.00           C  
ATOM   2591  CB  PHE    62      43.210  76.920  40.650  1.00  0.00           C  
ATOM   2592  CG  PHE    62      44.040  78.140  40.330  1.00  0.00           C  
ATOM   2593  CD1 PHE    62      43.470  79.060  39.450  1.00  0.00           C  
ATOM   2594  CE1 PHE    62      44.120  80.270  39.190  1.00  0.00           C  
ATOM   2595  CZ  PHE    62      45.450  80.460  39.580  1.00  0.00           C  
ATOM   2596  CE2 PHE    62      46.040  79.450  40.350  1.00  0.00           C  
ATOM   2597  CD2 PHE    62      45.310  78.380  40.880  1.00  0.00           C  
ATOM   2598  C   PHE    62      44.330  75.770  38.620  1.00  0.00           C  
ATOM   2599  O   PHE    62      44.370  75.810  37.390  1.00  0.00           O  
ATOM   2600  H   PHE    62      42.720  74.210  40.540  1.00  0.00           H  
ATOM   2601  HA  PHE    62      42.410  76.570  38.720  1.00  0.00           H  
ATOM   2602  HB2 PHE    62      43.590  76.260  41.430  1.00  0.00           H  
ATOM   2603  HB3 PHE    62      42.260  77.290  41.030  1.00  0.00           H  
ATOM   2604  HD1 PHE    62      42.460  78.800  39.170  1.00  0.00           H  
ATOM   2605  HD2 PHE    62      45.700  77.690  41.610  1.00  0.00           H  
ATOM   2606  HE1 PHE    62      43.570  80.980  38.590  1.00  0.00           H  
ATOM   2607  HE2 PHE    62      47.070  79.540  40.640  1.00  0.00           H  
ATOM   2608  HZ  PHE    62      45.980  81.340  39.240  1.00  0.00           H  
ATOM   2609  N   TYR    63      45.390  75.290  39.270  1.00  0.00           N  
ATOM   2610  CA  TYR    63      46.670  74.960  38.680  1.00  0.00           C  
ATOM   2611  CB  TYR    63      47.650  74.600  39.780  1.00  0.00           C  
ATOM   2612  CG  TYR    63      47.990  75.620  40.840  1.00  0.00           C  
ATOM   2613  CD1 TYR    63      48.810  76.680  40.450  1.00  0.00           C  
ATOM   2614  CE1 TYR    63      49.140  77.670  41.390  1.00  0.00           C  
ATOM   2615  CZ  TYR    63      48.660  77.580  42.710  1.00  0.00           C  
ATOM   2616  OH  TYR    63      49.060  78.480  43.660  1.00  0.00           O  
ATOM   2617  CE2 TYR    63      47.860  76.480  43.090  1.00  0.00           C  
ATOM   2618  CD2 TYR    63      47.460  75.540  42.140  1.00  0.00           C  
ATOM   2619  C   TYR    63      46.650  73.800  37.690  1.00  0.00           C  
ATOM   2620  O   TYR    63      47.600  73.630  36.930  1.00  0.00           O  
ATOM   2621  H   TYR    63      45.260  75.090  40.250  1.00  0.00           H  
ATOM   2622  HA  TYR    63      47.000  75.870  38.170  1.00  0.00           H  
ATOM   2623  HB2 TYR    63      48.560  74.430  39.200  1.00  0.00           H  
ATOM   2624  HB3 TYR    63      47.260  73.720  40.300  1.00  0.00           H  
ATOM   2625  HD1 TYR    63      49.140  76.710  39.420  1.00  0.00           H  
ATOM   2626  HD2 TYR    63      46.860  74.670  42.360  1.00  0.00           H  
ATOM   2627  HE1 TYR    63      49.690  78.560  41.120  1.00  0.00           H  
ATOM   2628  HE2 TYR    63      47.480  76.400  44.100  1.00  0.00           H  
ATOM   2629  HH  TYR    63      48.790  78.170  44.520  1.00  0.00           H  
ATOM   2630  N   GLY    64      45.540  73.050  37.680  1.00  0.00           N  
ATOM   2631  CA  GLY    64      45.280  72.090  36.630  1.00  0.00           C  
ATOM   2632  C   GLY    64      44.800  72.770  35.350  1.00  0.00           C  
ATOM   2633  O   GLY    64      45.150  72.290  34.280  1.00  0.00           O  
ATOM   2634  H   GLY    64      44.800  73.230  38.340  1.00  0.00           H  
ATOM   2635  HA2 GLY    64      44.570  71.340  36.960  1.00  0.00           H  
ATOM   2636  HA3 GLY    64      46.150  71.510  36.300  1.00  0.00           H  
ATOM   2637  N   VAL    65      44.010  73.850  35.310  1.00  0.00           N  
ATOM   2638  CA  VAL    65      43.480  74.440  34.100  1.00  0.00           C  
ATOM   2639  CB  VAL    65      42.120  75.070  34.420  1.00  0.00           C  
ATOM   2640  CG1 VAL    65      41.480  75.720  33.190  1.00  0.00           C  
ATOM   2641  CG2 VAL    65      41.050  74.160  35.000  1.00  0.00           C  
ATOM   2642  C   VAL    65      44.440  75.460  33.500  1.00  0.00           C  
ATOM   2643  O   VAL    65      44.690  75.440  32.300  1.00  0.00           O  
ATOM   2644  H   VAL    65      43.720  74.290  36.170  1.00  0.00           H  
ATOM   2645  HA  VAL    65      43.260  73.610  33.430  1.00  0.00           H  
ATOM   2646  HB  VAL    65      42.360  75.820  35.160  1.00  0.00           H  
ATOM   2647 HG11 VAL    65      42.030  76.630  32.990  1.00  0.00           H  
ATOM   2648 HG12 VAL    65      41.550  75.010  32.370  1.00  0.00           H  
ATOM   2649 HG13 VAL    65      40.460  76.000  33.450  1.00  0.00           H  
ATOM   2650 HG21 VAL    65      40.260  74.800  35.400  1.00  0.00           H  
ATOM   2651 HG22 VAL    65      40.550  73.510  34.290  1.00  0.00           H  
ATOM   2652 HG23 VAL    65      41.460  73.520  35.780  1.00  0.00           H  
ATOM   2653  N   TRP    66      45.010  76.390  34.270  1.00  0.00           N  
ATOM   2654  CA  TRP    66      45.600  77.550  33.640  1.00  0.00           C  
ATOM   2655  CB  TRP    66      45.740  78.750  34.570  1.00  0.00           C  
ATOM   2656  CG  TRP    66      46.760  78.650  35.660  1.00  0.00           C  
ATOM   2657  CD1 TRP    66      46.460  78.250  36.920  1.00  0.00           C  
ATOM   2658  NE1 TRP    66      47.600  78.150  37.690  1.00  0.00           N  
ATOM   2659  CE2 TRP    66      48.700  78.450  36.920  1.00  0.00           C  
ATOM   2660  CZ2 TRP    66      50.080  78.480  37.190  1.00  0.00           C  
ATOM   2661  CH2 TRP    66      51.010  78.760  36.180  1.00  0.00           C  
ATOM   2662  CZ3 TRP    66      50.490  79.130  34.930  1.00  0.00           C  
ATOM   2663  CE3 TRP    66      49.120  79.220  34.650  1.00  0.00           C  
ATOM   2664  CD2 TRP    66      48.210  78.800  35.640  1.00  0.00           C  
ATOM   2665  C   TRP    66      46.860  77.320  32.810  1.00  0.00           C  
ATOM   2666  O   TRP    66      46.970  77.970  31.770  1.00  0.00           O  
ATOM   2667  H   TRP    66      44.820  76.250  35.250  1.00  0.00           H  
ATOM   2668  HA  TRP    66      44.890  77.930  32.900  1.00  0.00           H  
ATOM   2669  HB2 TRP    66      44.780  78.900  35.050  1.00  0.00           H  
ATOM   2670  HB3 TRP    66      45.840  79.660  33.980  1.00  0.00           H  
ATOM   2671  HD1 TRP    66      45.440  78.210  37.260  1.00  0.00           H  
ATOM   2672  HE1 TRP    66      47.650  78.040  38.690  1.00  0.00           H  
ATOM   2673  HE3 TRP    66      48.830  79.560  33.670  1.00  0.00           H  
ATOM   2674  HZ2 TRP    66      50.410  78.060  38.130  1.00  0.00           H  
ATOM   2675  HZ3 TRP    66      51.210  79.340  34.150  1.00  0.00           H  
ATOM   2676  HH2 TRP    66      52.070  78.650  36.300  1.00  0.00           H  
ATOM   2677  N   PRO    67      47.720  76.350  33.140  1.00  0.00           N  
ATOM   2678  CD  PRO    67      47.860  75.520  34.320  1.00  0.00           C  
ATOM   2679  CG  PRO    67      48.930  74.460  34.070  1.00  0.00           C  
ATOM   2680  CB  PRO    67      49.760  75.060  32.940  1.00  0.00           C  
ATOM   2681  CA  PRO    67      48.750  75.940  32.210  1.00  0.00           C  
ATOM   2682  C   PRO    67      48.190  75.360  30.920  1.00  0.00           C  
ATOM   2683  O   PRO    67      48.900  75.420  29.920  1.00  0.00           O  
ATOM   2684  HA  PRO    67      49.320  76.830  31.950  1.00  0.00           H  
ATOM   2685  HB2 PRO    67      50.290  74.340  32.320  1.00  0.00           H  
ATOM   2686  HB3 PRO    67      50.450  75.730  33.440  1.00  0.00           H  
ATOM   2687  HG2 PRO    67      48.480  73.580  33.620  1.00  0.00           H  
ATOM   2688  HG3 PRO    67      49.450  74.280  35.010  1.00  0.00           H  
ATOM   2689  HD2 PRO    67      46.960  74.980  34.590  1.00  0.00           H  
ATOM   2690  HD3 PRO    67      48.230  76.160  35.130  1.00  0.00           H  
ATOM   2691  N   LEU    68      47.030  74.700  30.900  1.00  0.00           N  
ATOM   2692  CA  LEU    68      46.530  73.990  29.730  1.00  0.00           C  
ATOM   2693  CB  LEU    68      45.810  72.730  30.190  1.00  0.00           C  
ATOM   2694  CG  LEU    68      46.670  71.570  30.670  1.00  0.00           C  
ATOM   2695  CD1 LEU    68      45.800  70.450  31.220  1.00  0.00           C  
ATOM   2696  CD2 LEU    68      47.750  71.110  29.700  1.00  0.00           C  
ATOM   2697  C   LEU    68      45.770  75.030  28.930  1.00  0.00           C  
ATOM   2698  O   LEU    68      46.020  74.960  27.730  1.00  0.00           O  
ATOM   2699  H   LEU    68      46.520  74.480  31.740  1.00  0.00           H  
ATOM   2700  HA  LEU    68      47.410  73.780  29.120  1.00  0.00           H  
ATOM   2701  HB2 LEU    68      45.100  72.420  29.420  1.00  0.00           H  
ATOM   2702  HB3 LEU    68      45.110  72.940  31.000  1.00  0.00           H  
ATOM   2703  HG  LEU    68      47.220  71.970  31.530  1.00  0.00           H  
ATOM   2704 HD11 LEU    68      46.520  69.810  31.730  1.00  0.00           H  
ATOM   2705 HD12 LEU    68      45.160  70.880  32.000  1.00  0.00           H  
ATOM   2706 HD13 LEU    68      45.200  70.010  30.420  1.00  0.00           H  
ATOM   2707 HD21 LEU    68      48.500  71.860  29.440  1.00  0.00           H  
ATOM   2708 HD22 LEU    68      48.270  70.240  30.110  1.00  0.00           H  
ATOM   2709 HD23 LEU    68      47.260  70.790  28.780  1.00  0.00           H  
ATOM   2710  N   LEU    69      45.080  76.070  29.430  1.00  0.00           N  
ATOM   2711  CA  LEU    69      44.550  77.150  28.630  1.00  0.00           C  
ATOM   2712  CB  LEU    69      43.850  78.210  29.480  1.00  0.00           C  
ATOM   2713  CG  LEU    69      42.700  77.620  30.280  1.00  0.00           C  
ATOM   2714  CD1 LEU    69      42.230  78.660  31.300  1.00  0.00           C  
ATOM   2715  CD2 LEU    69      41.520  77.370  29.350  1.00  0.00           C  
ATOM   2716  C   LEU    69      45.520  77.780  27.630  1.00  0.00           C  
ATOM   2717  O   LEU    69      45.080  78.380  26.650  1.00  0.00           O  
ATOM   2718  H   LEU    69      45.140  76.190  30.430  1.00  0.00           H  
ATOM   2719  HA  LEU    69      43.810  76.720  27.950  1.00  0.00           H  
ATOM   2720  HB2 LEU    69      43.520  78.900  28.700  1.00  0.00           H  
ATOM   2721  HB3 LEU    69      44.600  78.650  30.140  1.00  0.00           H  
ATOM   2722  HG  LEU    69      42.910  76.630  30.670  1.00  0.00           H  
ATOM   2723 HD11 LEU    69      41.280  78.420  31.780  1.00  0.00           H  
ATOM   2724 HD12 LEU    69      42.880  78.690  32.170  1.00  0.00           H  
ATOM   2725 HD13 LEU    69      41.970  79.620  30.850  1.00  0.00           H  
ATOM   2726 HD21 LEU    69      40.660  76.880  29.820  1.00  0.00           H  
ATOM   2727 HD22 LEU    69      41.140  78.290  28.900  1.00  0.00           H  
ATOM   2728 HD23 LEU    69      41.900  76.660  28.610  1.00  0.00           H  
ATOM   2729  N   LEU    70      46.820  77.780  27.920  1.00  0.00           N  
ATOM   2730  CA  LEU    70      47.880  78.370  27.130  1.00  0.00           C  
ATOM   2731  CB  LEU    70      49.210  78.050  27.810  1.00  0.00           C  
ATOM   2732  CG  LEU    70      49.370  78.690  29.190  1.00  0.00           C  
ATOM   2733  CD1 LEU    70      50.780  78.510  29.740  1.00  0.00           C  
ATOM   2734  CD2 LEU    70      48.990  80.160  29.210  1.00  0.00           C  
ATOM   2735  C   LEU    70      47.800  77.760  25.740  1.00  0.00           C  
ATOM   2736  O   LEU    70      47.950  78.460  24.750  1.00  0.00           O  
ATOM   2737  H   LEU    70      47.120  77.180  28.680  1.00  0.00           H  
ATOM   2738  HA  LEU    70      47.780  79.450  27.050  1.00  0.00           H  
ATOM   2739  HB2 LEU    70      49.980  78.440  27.150  1.00  0.00           H  
ATOM   2740  HB3 LEU    70      49.230  76.970  27.940  1.00  0.00           H  
ATOM   2741  HG  LEU    70      48.690  78.200  29.900  1.00  0.00           H  
ATOM   2742 HD11 LEU    70      51.150  77.490  29.690  1.00  0.00           H  
ATOM   2743 HD12 LEU    70      51.470  79.190  29.240  1.00  0.00           H  
ATOM   2744 HD13 LEU    70      50.730  78.660  30.820  1.00  0.00           H  
ATOM   2745 HD21 LEU    70      47.910  80.280  29.180  1.00  0.00           H  
ATOM   2746 HD22 LEU    70      49.390  80.450  30.180  1.00  0.00           H  
ATOM   2747 HD23 LEU    70      49.540  80.640  28.400  1.00  0.00           H  
ATOM   2748  N   LEU    71      47.420  76.480  25.640  1.00  0.00           N  
ATOM   2749  CA  LEU    71      47.270  75.740  24.400  1.00  0.00           C  
ATOM   2750  CB  LEU    71      47.190  74.260  24.740  1.00  0.00           C  
ATOM   2751  CG  LEU    71      48.380  73.680  25.500  1.00  0.00           C  
ATOM   2752  CD1 LEU    71      48.310  72.160  25.600  1.00  0.00           C  
ATOM   2753  CD2 LEU    71      49.710  74.030  24.830  1.00  0.00           C  
ATOM   2754  C   LEU    71      46.070  76.120  23.550  1.00  0.00           C  
ATOM   2755  O   LEU    71      45.780  75.660  22.450  1.00  0.00           O  
ATOM   2756  H   LEU    71      47.330  75.970  26.510  1.00  0.00           H  
ATOM   2757  HA  LEU    71      48.180  76.010  23.860  1.00  0.00           H  
ATOM   2758  HB2 LEU    71      47.100  73.710  23.800  1.00  0.00           H  
ATOM   2759  HB3 LEU    71      46.240  73.960  25.200  1.00  0.00           H  
ATOM   2760  HG  LEU    71      48.340  74.110  26.500  1.00  0.00           H  
ATOM   2761 HD11 LEU    71      47.290  71.850  25.840  1.00  0.00           H  
ATOM   2762 HD12 LEU    71      48.630  71.720  24.660  1.00  0.00           H  
ATOM   2763 HD13 LEU    71      49.030  71.810  26.340  1.00  0.00           H  
ATOM   2764 HD21 LEU    71      49.600  73.620  23.830  1.00  0.00           H  
ATOM   2765 HD22 LEU    71      49.970  75.090  24.820  1.00  0.00           H  
ATOM   2766 HD23 LEU    71      50.440  73.470  25.430  1.00  0.00           H  
ATOM   2767  N   LEU    72      45.220  77.020  24.040  1.00  0.00           N  
ATOM   2768  CA  LEU    72      44.050  77.590  23.400  1.00  0.00           C  
ATOM   2769  CB  LEU    72      42.890  77.200  24.320  1.00  0.00           C  
ATOM   2770  CG  LEU    72      41.500  77.500  23.770  1.00  0.00           C  
ATOM   2771  CD1 LEU    72      41.440  76.950  22.350  1.00  0.00           C  
ATOM   2772  CD2 LEU    72      40.460  76.800  24.640  1.00  0.00           C  
ATOM   2773  C   LEU    72      44.160  79.090  23.230  1.00  0.00           C  
ATOM   2774  O   LEU    72      43.580  79.700  22.330  1.00  0.00           O  
ATOM   2775  H   LEU    72      45.400  77.400  24.960  1.00  0.00           H  
ATOM   2776  HA  LEU    72      43.970  77.170  22.400  1.00  0.00           H  
ATOM   2777  HB2 LEU    72      42.910  77.770  25.250  1.00  0.00           H  
ATOM   2778  HB3 LEU    72      42.970  76.130  24.500  1.00  0.00           H  
ATOM   2779  HG  LEU    72      41.280  78.570  23.750  1.00  0.00           H  
ATOM   2780 HD11 LEU    72      40.420  76.860  21.960  1.00  0.00           H  
ATOM   2781 HD12 LEU    72      41.990  77.570  21.640  1.00  0.00           H  
ATOM   2782 HD13 LEU    72      41.860  75.950  22.350  1.00  0.00           H  
ATOM   2783 HD21 LEU    72      40.700  75.740  24.570  1.00  0.00           H  
ATOM   2784 HD22 LEU    72      40.560  77.150  25.670  1.00  0.00           H  
ATOM   2785 HD23 LEU    72      39.460  77.060  24.310  1.00  0.00           H  
ATOM   2786  N   LEU    73      45.040  79.780  23.960  1.00  0.00           N  
ATOM   2787  CA  LEU    73      45.430  81.140  23.670  1.00  0.00           C  
ATOM   2788  CB  LEU    73      46.200  81.610  24.900  1.00  0.00           C  
ATOM   2789  CG  LEU    73      45.490  81.990  26.200  1.00  0.00           C  
ATOM   2790  CD1 LEU    73      46.380  82.590  27.290  1.00  0.00           C  
ATOM   2791  CD2 LEU    73      44.280  82.880  25.950  1.00  0.00           C  
ATOM   2792  C   LEU    73      46.390  81.150  22.480  1.00  0.00           C  
ATOM   2793  O   LEU    73      46.560  82.190  21.860  1.00  0.00           O  
ATOM   2794  H   LEU    73      45.400  79.390  24.820  1.00  0.00           H  
ATOM   2795  HA  LEU    73      44.550  81.710  23.360  1.00  0.00           H  
ATOM   2796  HB2 LEU    73      46.780  82.470  24.570  1.00  0.00           H  
ATOM   2797  HB3 LEU    73      46.950  80.850  25.100  1.00  0.00           H  
ATOM   2798  HG  LEU    73      45.260  81.000  26.590  1.00  0.00           H  
ATOM   2799 HD11 LEU    73      45.950  82.470  28.290  1.00  0.00           H  
ATOM   2800 HD12 LEU    73      47.380  82.220  27.070  1.00  0.00           H  
ATOM   2801 HD13 LEU    73      46.600  83.640  27.130  1.00  0.00           H  
ATOM   2802 HD21 LEU    73      43.870  83.020  26.950  1.00  0.00           H  
ATOM   2803 HD22 LEU    73      44.750  83.780  25.560  1.00  0.00           H  
ATOM   2804 HD23 LEU    73      43.560  82.480  25.240  1.00  0.00           H  
ATOM   2805  N   ALA    74      47.010  80.020  22.140  1.00  0.00           N  
ATOM   2806  CA  ALA    74      47.710  79.770  20.890  1.00  0.00           C  
ATOM   2807  CB  ALA    74      47.990  78.270  20.860  1.00  0.00           C  
ATOM   2808  C   ALA    74      46.920  80.150  19.640  1.00  0.00           C  
ATOM   2809  O   ALA    74      47.520  80.220  18.570  1.00  0.00           O  
ATOM   2810  H   ALA    74      46.940  79.300  22.840  1.00  0.00           H  
ATOM   2811  HA  ALA    74      48.650  80.300  20.980  1.00  0.00           H  
ATOM   2812  HB1 ALA    74      48.550  77.940  21.740  1.00  0.00           H  
ATOM   2813  HB2 ALA    74      47.060  77.720  20.810  1.00  0.00           H  
ATOM   2814  HB3 ALA    74      48.560  78.000  19.970  1.00  0.00           H  
ATOM   2815  N   LEU    75      45.590  80.260  19.690  1.00  0.00           N  
ATOM   2816  CA  LEU    75      44.730  80.320  18.520  1.00  0.00           C  
ATOM   2817  CB  LEU    75      43.760  79.150  18.520  1.00  0.00           C  
ATOM   2818  CG  LEU    75      44.510  77.840  18.260  1.00  0.00           C  
ATOM   2819  CD1 LEU    75      43.450  76.820  18.660  1.00  0.00           C  
ATOM   2820  CD2 LEU    75      45.060  77.660  16.850  1.00  0.00           C  
ATOM   2821  C   LEU    75      43.960  81.610  18.310  1.00  0.00           C  
ATOM   2822  O   LEU    75      43.570  82.230  19.310  1.00  0.00           O  
ATOM   2823  H   LEU    75      45.250  80.220  20.640  1.00  0.00           H  
ATOM   2824  HA  LEU    75      45.350  80.270  17.630  1.00  0.00           H  
ATOM   2825  HB2 LEU    75      43.010  79.280  17.730  1.00  0.00           H  
ATOM   2826  HB3 LEU    75      43.230  79.090  19.470  1.00  0.00           H  
ATOM   2827  HG  LEU    75      45.280  77.720  19.030  1.00  0.00           H  
ATOM   2828 HD11 LEU    75      43.310  76.740  19.740  1.00  0.00           H  
ATOM   2829 HD12 LEU    75      42.540  76.840  18.070  1.00  0.00           H  
ATOM   2830 HD13 LEU    75      43.820  75.820  18.430  1.00  0.00           H  
ATOM   2831 HD21 LEU    75      44.270  77.780  16.120  1.00  0.00           H  
ATOM   2832 HD22 LEU    75      45.910  78.260  16.550  1.00  0.00           H  
ATOM   2833 HD23 LEU    75      45.290  76.600  16.720  1.00  0.00           H  
ATOM   2834  N   PRO    76      43.540  82.020  17.110  1.00  0.00           N  
ATOM   2835  CD  PRO    76      44.190  81.720  15.850  1.00  0.00           C  
ATOM   2836  CG  PRO    76      44.160  83.080  15.150  1.00  0.00           C  
ATOM   2837  CB  PRO    76      42.760  83.560  15.540  1.00  0.00           C  
ATOM   2838  CA  PRO    76      42.610  83.120  16.990  1.00  0.00           C  
ATOM   2839  C   PRO    76      41.140  82.820  17.270  1.00  0.00           C  
ATOM   2840  O   PRO    76      40.710  81.760  16.820  1.00  0.00           O  
ATOM   2841  HA  PRO    76      42.880  84.000  17.580  1.00  0.00           H  
ATOM   2842  HB2 PRO    76      42.030  83.130  14.850  1.00  0.00           H  
ATOM   2843  HB3 PRO    76      42.600  84.630  15.510  1.00  0.00           H  
ATOM   2844  HG2 PRO    76      44.270  83.000  14.060  1.00  0.00           H  
ATOM   2845  HG3 PRO    76      44.920  83.730  15.580  1.00  0.00           H  
ATOM   2846  HD2 PRO    76      43.590  81.000  15.290  1.00  0.00           H  
ATOM   2847  HD3 PRO    76      45.240  81.450  15.990  1.00  0.00           H  
ATOM   2848  N   PRO    77      40.360  83.640  17.970  1.00  0.00           N  
ATOM   2849  CD  PRO    77      40.810  84.800  18.700  1.00  0.00           C  
ATOM   2850  CG  PRO    77      39.880  84.750  19.910  1.00  0.00           C  
ATOM   2851  CB  PRO    77      38.540  84.270  19.370  1.00  0.00           C  
ATOM   2852  CA  PRO    77      39.070  83.180  18.440  1.00  0.00           C  
ATOM   2853  C   PRO    77      37.970  82.860  17.440  1.00  0.00           C  
ATOM   2854  O   PRO    77      36.950  82.290  17.820  1.00  0.00           O  
ATOM   2855  HA  PRO    77      39.360  82.350  19.090  1.00  0.00           H  
ATOM   2856  HB2 PRO    77      38.040  85.070  18.840  1.00  0.00           H  
ATOM   2857  HB3 PRO    77      37.940  83.970  20.230  1.00  0.00           H  
ATOM   2858  HG2 PRO    77      39.920  85.690  20.480  1.00  0.00           H  
ATOM   2859  HG3 PRO    77      40.310  83.970  20.540  1.00  0.00           H  
ATOM   2860  HD2 PRO    77      40.610  85.740  18.180  1.00  0.00           H  
ATOM   2861  HD3 PRO    77      41.860  84.790  18.990  1.00  0.00           H  
ATOM   2862  N   ARG    78      38.160  83.190  16.160  1.00  0.00           N  
ATOM   2863  CA  ARG    78      37.350  82.790  15.020  1.00  0.00           C  
ATOM   2864  CB  ARG    78      36.610  83.970  14.400  1.00  0.00           C  
ATOM   2865  CG  ARG    78      36.010  84.990  15.370  1.00  0.00           C  
ATOM   2866  CD  ARG    78      34.770  85.710  14.860  1.00  0.00           C  
ATOM   2867  NE  ARG    78      34.960  86.350  13.560  1.00  0.00           N  
ATOM   2868  CZ  ARG    78      33.970  86.520  12.680  1.00  0.00           C  
ATOM   2869  NH1 ARG    78      32.700  86.210  13.010  1.00  0.00           N1+
ATOM   2870  NH2 ARG    78      34.170  87.200  11.540  1.00  0.00           N  
ATOM   2871  C   ARG    78      38.030  81.830  14.060  1.00  0.00           C  
ATOM   2872  O   ARG    78      37.530  81.710  12.940  1.00  0.00           O  
ATOM   2873  H   ARG    78      38.970  83.750  15.940  1.00  0.00           H  
ATOM   2874  HA  ARG    78      36.610  82.130  15.480  1.00  0.00           H  
ATOM   2875  HB2 ARG    78      35.700  83.600  13.930  1.00  0.00           H  
ATOM   2876  HB3 ARG    78      37.200  84.430  13.600  1.00  0.00           H  
ATOM   2877  HG2 ARG    78      36.770  85.750  15.570  1.00  0.00           H  
ATOM   2878  HG3 ARG    78      35.770  84.550  16.340  1.00  0.00           H  
ATOM   2879  HD2 ARG    78      34.550  86.580  15.480  1.00  0.00           H  
ATOM   2880  HD3 ARG    78      33.960  84.970  14.840  1.00  0.00           H  
ATOM   2881  HE  ARG    78      35.850  86.790  13.390  1.00  0.00           H  
ATOM   2882 HH11 ARG    78      32.520  86.190  14.000  1.00  0.00           H  
ATOM   2883 HH12 ARG    78      32.020  86.680  12.430  1.00  0.00           H  
ATOM   2884 HH21 ARG    78      35.140  87.160  11.250  1.00  0.00           H  
ATOM   2885 HH22 ARG    78      33.480  87.510  10.880  1.00  0.00           H  
ATOM   2886  N   ALA    79      39.050  81.120  14.550  1.00  0.00           N  
ATOM   2887  CA  ALA    79      39.820  80.240  13.690  1.00  0.00           C  
ATOM   2888  CB  ALA    79      40.950  80.930  12.930  1.00  0.00           C  
ATOM   2889  C   ALA    79      40.210  78.960  14.400  1.00  0.00           C  
ATOM   2890  O   ALA    79      41.300  78.470  14.110  1.00  0.00           O  
ATOM   2891  H   ALA    79      39.200  81.280  15.540  1.00  0.00           H  
ATOM   2892  HA  ALA    79      39.100  79.900  12.950  1.00  0.00           H  
ATOM   2893  HB1 ALA    79      41.720  81.270  13.620  1.00  0.00           H  
ATOM   2894  HB2 ALA    79      41.280  80.280  12.110  1.00  0.00           H  
ATOM   2895  HB3 ALA    79      40.620  81.840  12.430  1.00  0.00           H  
ATOM   2896  N   TYR    80      39.350  78.350  15.220  1.00  0.00           N  
ATOM   2897  CA  TYR    80      39.620  77.120  15.930  1.00  0.00           C  
ATOM   2898  CB  TYR    80      38.600  76.970  17.050  1.00  0.00           C  
ATOM   2899  CG  TYR    80      38.650  77.960  18.190  1.00  0.00           C  
ATOM   2900  CD1 TYR    80      37.510  78.680  18.570  1.00  0.00           C  
ATOM   2901  CE1 TYR    80      37.610  79.630  19.590  1.00  0.00           C  
ATOM   2902  CZ  TYR    80      38.820  79.940  20.230  1.00  0.00           C  
ATOM   2903  OH  TYR    80      38.910  80.940  21.160  1.00  0.00           O  
ATOM   2904  CE2 TYR    80      39.930  79.150  19.880  1.00  0.00           C  
ATOM   2905  CD2 TYR    80      39.860  78.190  18.860  1.00  0.00           C  
ATOM   2906  C   TYR    80      39.670  75.820  15.130  1.00  0.00           C  
ATOM   2907  O   TYR    80      40.560  75.020  15.390  1.00  0.00           O  
ATOM   2908  H   TYR    80      38.440  78.800  15.290  1.00  0.00           H  
ATOM   2909  HA  TYR    80      40.630  77.260  16.320  1.00  0.00           H  
ATOM   2910  HB2 TYR    80      38.710  75.960  17.460  1.00  0.00           H  
ATOM   2911  HB3 TYR    80      37.580  76.980  16.660  1.00  0.00           H  
ATOM   2912  HD1 TYR    80      36.600  78.370  18.080  1.00  0.00           H  
ATOM   2913  HD2 TYR    80      40.740  77.650  18.570  1.00  0.00           H  
ATOM   2914  HE1 TYR    80      36.730  80.230  19.830  1.00  0.00           H  
ATOM   2915  HE2 TYR    80      40.860  79.510  20.290  1.00  0.00           H  
ATOM   2916  HH  TYR    80      39.840  81.060  21.390  1.00  0.00           H  
ATOM   2917  N   ALA    81      38.770  75.720  14.140  1.00  0.00           N  
ATOM   2918  CA  ALA    81      38.550  74.510  13.370  1.00  0.00           C  
ATOM   2919  CB  ALA    81      37.070  74.380  13.030  1.00  0.00           C  
ATOM   2920  C   ALA    81      39.380  74.490  12.090  1.00  0.00           C  
ATOM   2921  OC1 ALA    81      39.330  75.500  11.350  1.00  0.00           O  
ATOM   2922  OC2 ALA    81      40.030  73.450  11.890  1.00  0.00           O1-
ATOM   2923  H   ALA    81      38.250  76.560  13.940  1.00  0.00           H  
ATOM   2924  HA  ALA    81      38.780  73.670  14.020  1.00  0.00           H  
ATOM   2925  HB1 ALA    81      36.500  74.030  13.890  1.00  0.00           H  
ATOM   2926  HB2 ALA    81      36.660  75.360  12.780  1.00  0.00           H  
ATOM   2927  HB3 ALA    81      36.870  73.740  12.170  1.00  0.00           H  
TER    2928      ALA    81 
ATOM   2929  N   ALA    19      70.690  52.660  16.760  1.00  0.00           N1+
ATOM   2930  CA  ALA    19      69.750  51.720  17.400  1.00  0.00           C  
ATOM   2931  CB  ALA    19      70.480  50.670  18.230  1.00  0.00           C  
ATOM   2932  C   ALA    19      68.800  52.540  18.260  1.00  0.00           C  
ATOM   2933  O   ALA    19      68.710  52.370  19.470  1.00  0.00           O  
ATOM   2934  H1  ALA    19      71.610  52.260  16.870  1.00  0.00           H  
ATOM   2935  H2  ALA    19      70.510  52.710  15.770  1.00  0.00           H  
ATOM   2936  H3  ALA    19      70.750  53.570  17.190  1.00  0.00           H  
ATOM   2937  HA  ALA    19      69.170  51.220  16.620  1.00  0.00           H  
ATOM   2938  HB1 ALA    19      69.860  50.060  18.890  1.00  0.00           H  
ATOM   2939  HB2 ALA    19      71.090  49.990  17.630  1.00  0.00           H  
ATOM   2940  HB3 ALA    19      71.260  51.080  18.880  1.00  0.00           H  
ATOM   2941  N   LEU    20      68.010  53.410  17.620  1.00  0.00           N  
ATOM   2942  CA  LEU    20      67.180  54.370  18.320  1.00  0.00           C  
ATOM   2943  CB  LEU    20      66.600  55.420  17.390  1.00  0.00           C  
ATOM   2944  CG  LEU    20      65.730  56.480  18.070  1.00  0.00           C  
ATOM   2945  CD1 LEU    20      66.450  57.270  19.150  1.00  0.00           C  
ATOM   2946  CD2 LEU    20      65.320  57.410  16.930  1.00  0.00           C  
ATOM   2947  C   LEU    20      66.110  53.690  19.160  1.00  0.00           C  
ATOM   2948  O   LEU    20      65.970  54.080  20.310  1.00  0.00           O  
ATOM   2949  H   LEU    20      68.060  53.380  16.610  1.00  0.00           H  
ATOM   2950  HA  LEU    20      67.830  54.940  18.980  1.00  0.00           H  
ATOM   2951  HB2 LEU    20      65.980  55.000  16.590  1.00  0.00           H  
ATOM   2952  HB3 LEU    20      67.440  55.910  16.890  1.00  0.00           H  
ATOM   2953  HG  LEU    20      64.830  56.020  18.490  1.00  0.00           H  
ATOM   2954 HD11 LEU    20      66.600  56.720  20.080  1.00  0.00           H  
ATOM   2955 HD12 LEU    20      67.430  57.640  18.840  1.00  0.00           H  
ATOM   2956 HD13 LEU    20      65.950  58.220  19.350  1.00  0.00           H  
ATOM   2957 HD21 LEU    20      66.160  57.560  16.260  1.00  0.00           H  
ATOM   2958 HD22 LEU    20      64.520  56.860  16.440  1.00  0.00           H  
ATOM   2959 HD23 LEU    20      65.100  58.400  17.340  1.00  0.00           H  
ATOM   2960  N   GLU    21      65.490  52.560  18.780  1.00  0.00           N  
ATOM   2961  CA  GLU    21      64.440  51.970  19.580  1.00  0.00           C  
ATOM   2962  CB  GLU    21      63.570  51.120  18.670  1.00  0.00           C  
ATOM   2963  CG  GLU    21      62.830  51.640  17.440  1.00  0.00           C  
ATOM   2964  CD  GLU    21      63.680  51.660  16.180  1.00  0.00           C  
ATOM   2965  OE1 GLU    21      64.860  51.250  16.060  1.00  0.00           O  
ATOM   2966  OE2 GLU    21      63.100  52.190  15.210  1.00  0.00           O1-
ATOM   2967  C   GLU    21      64.990  51.270  20.820  1.00  0.00           C  
ATOM   2968  O   GLU    21      64.230  51.050  21.760  1.00  0.00           O  
ATOM   2969  H   GLU    21      65.660  52.270  17.830  1.00  0.00           H  
ATOM   2970  HA  GLU    21      63.840  52.830  19.870  1.00  0.00           H  
ATOM   2971  HB2 GLU    21      62.840  50.630  19.310  1.00  0.00           H  
ATOM   2972  HB3 GLU    21      64.170  50.260  18.360  1.00  0.00           H  
ATOM   2973  HG2 GLU    21      62.520  52.680  17.580  1.00  0.00           H  
ATOM   2974  HG3 GLU    21      62.000  51.010  17.120  1.00  0.00           H  
ATOM   2975  N   ASN    22      66.290  50.990  20.830  1.00  0.00           N  
ATOM   2976  CA  ASN    22      67.030  50.410  21.930  1.00  0.00           C  
ATOM   2977  CB  ASN    22      68.260  49.640  21.430  1.00  0.00           C  
ATOM   2978  CG  ASN    22      67.920  48.460  20.540  1.00  0.00           C  
ATOM   2979  OD1 ASN    22      67.290  48.650  19.500  1.00  0.00           O  
ATOM   2980  ND2 ASN    22      68.620  47.350  20.760  1.00  0.00           N  
ATOM   2981  C   ASN    22      67.330  51.510  22.930  1.00  0.00           C  
ATOM   2982  O   ASN    22      67.150  51.400  24.140  1.00  0.00           O  
ATOM   2983  H   ASN    22      66.800  51.180  19.980  1.00  0.00           H  
ATOM   2984  HA  ASN    22      66.460  49.640  22.460  1.00  0.00           H  
ATOM   2985  HB2 ASN    22      68.880  49.300  22.260  1.00  0.00           H  
ATOM   2986  HB3 ASN    22      68.830  50.350  20.830  1.00  0.00           H  
ATOM   2987 HD21 ASN    22      69.450  47.440  21.340  1.00  0.00           H  
ATOM   2988 HD22 ASN    22      68.550  46.590  20.100  1.00  0.00           H  
ATOM   2989  N   LEU    23      67.830  52.660  22.470  1.00  0.00           N  
ATOM   2990  CA  LEU    23      68.330  53.780  23.240  1.00  0.00           C  
ATOM   2991  CB  LEU    23      69.110  54.710  22.310  1.00  0.00           C  
ATOM   2992  CG  LEU    23      69.940  55.850  22.880  1.00  0.00           C  
ATOM   2993  CD1 LEU    23      70.900  55.350  23.950  1.00  0.00           C  
ATOM   2994  CD2 LEU    23      70.970  56.480  21.930  1.00  0.00           C  
ATOM   2995  C   LEU    23      67.220  54.480  24.020  1.00  0.00           C  
ATOM   2996  O   LEU    23      67.470  55.070  25.060  1.00  0.00           O  
ATOM   2997  H   LEU    23      68.070  52.630  21.480  1.00  0.00           H  
ATOM   2998  HA  LEU    23      69.070  53.380  23.920  1.00  0.00           H  
ATOM   2999  HB2 LEU    23      68.430  55.110  21.560  1.00  0.00           H  
ATOM   3000  HB3 LEU    23      69.720  54.080  21.650  1.00  0.00           H  
ATOM   3001  HG  LEU    23      69.250  56.620  23.220  1.00  0.00           H  
ATOM   3002 HD11 LEU    23      70.410  55.080  24.890  1.00  0.00           H  
ATOM   3003 HD12 LEU    23      71.300  54.410  23.590  1.00  0.00           H  
ATOM   3004 HD13 LEU    23      71.680  56.080  24.190  1.00  0.00           H  
ATOM   3005 HD21 LEU    23      71.830  55.810  21.870  1.00  0.00           H  
ATOM   3006 HD22 LEU    23      70.490  56.660  20.980  1.00  0.00           H  
ATOM   3007 HD23 LEU    23      71.280  57.390  22.440  1.00  0.00           H  
ATOM   3008  N   VAL    24      65.960  54.470  23.560  1.00  0.00           N  
ATOM   3009  CA  VAL    24      64.860  55.020  24.320  1.00  0.00           C  
ATOM   3010  CB  VAL    24      63.570  55.250  23.540  1.00  0.00           C  
ATOM   3011  CG1 VAL    24      63.830  56.230  22.390  1.00  0.00           C  
ATOM   3012  CG2 VAL    24      63.030  53.960  22.930  1.00  0.00           C  
ATOM   3013  C   VAL    24      64.540  54.220  25.570  1.00  0.00           C  
ATOM   3014  O   VAL    24      64.210  54.840  26.570  1.00  0.00           O  
ATOM   3015  H   VAL    24      65.820  54.070  22.640  1.00  0.00           H  
ATOM   3016  HA  VAL    24      65.160  56.030  24.610  1.00  0.00           H  
ATOM   3017  HB  VAL    24      62.880  55.780  24.200  1.00  0.00           H  
ATOM   3018 HG11 VAL    24      64.520  55.720  21.730  1.00  0.00           H  
ATOM   3019 HG12 VAL    24      62.890  56.570  21.940  1.00  0.00           H  
ATOM   3020 HG13 VAL    24      64.270  57.130  22.810  1.00  0.00           H  
ATOM   3021 HG21 VAL    24      62.150  54.150  22.310  1.00  0.00           H  
ATOM   3022 HG22 VAL    24      63.720  53.430  22.270  1.00  0.00           H  
ATOM   3023 HG23 VAL    24      62.730  53.300  23.740  1.00  0.00           H  
ATOM   3024  N   VAL    25      64.720  52.890  25.570  1.00  0.00           N  
ATOM   3025  CA  VAL    25      64.690  52.070  26.760  1.00  0.00           C  
ATOM   3026  CB  VAL    25      64.820  50.590  26.410  1.00  0.00           C  
ATOM   3027  CG1 VAL    25      64.700  49.750  27.670  1.00  0.00           C  
ATOM   3028  CG2 VAL    25      63.820  49.970  25.440  1.00  0.00           C  
ATOM   3029  C   VAL    25      65.750  52.610  27.710  1.00  0.00           C  
ATOM   3030  O   VAL    25      65.420  52.730  28.890  1.00  0.00           O  
ATOM   3031  H   VAL    25      65.130  52.430  24.770  1.00  0.00           H  
ATOM   3032  HA  VAL    25      63.720  52.150  27.240  1.00  0.00           H  
ATOM   3033  HB  VAL    25      65.850  50.500  26.050  1.00  0.00           H  
ATOM   3034 HG11 VAL    25      65.000  48.740  27.380  1.00  0.00           H  
ATOM   3035 HG12 VAL    25      65.430  50.160  28.370  1.00  0.00           H  
ATOM   3036 HG13 VAL    25      63.750  49.680  28.200  1.00  0.00           H  
ATOM   3037 HG21 VAL    25      62.790  50.150  25.750  1.00  0.00           H  
ATOM   3038 HG22 VAL    25      63.810  50.440  24.450  1.00  0.00           H  
ATOM   3039 HG23 VAL    25      63.980  48.890  25.480  1.00  0.00           H  
ATOM   3040  N   LEU    26      66.990  52.880  27.290  1.00  0.00           N  
ATOM   3041  CA  LEU    26      68.070  53.300  28.160  1.00  0.00           C  
ATOM   3042  CB  LEU    26      69.320  53.320  27.290  1.00  0.00           C  
ATOM   3043  CG  LEU    26      70.520  53.910  28.020  1.00  0.00           C  
ATOM   3044  CD1 LEU    26      70.870  53.160  29.310  1.00  0.00           C  
ATOM   3045  CD2 LEU    26      71.810  53.980  27.210  1.00  0.00           C  
ATOM   3046  C   LEU    26      67.740  54.630  28.810  1.00  0.00           C  
ATOM   3047  O   LEU    26      67.910  54.820  30.010  1.00  0.00           O  
ATOM   3048  H   LEU    26      67.280  52.650  26.350  1.00  0.00           H  
ATOM   3049  HA  LEU    26      68.130  52.520  28.920  1.00  0.00           H  
ATOM   3050  HB2 LEU    26      69.010  53.980  26.480  1.00  0.00           H  
ATOM   3051  HB3 LEU    26      69.560  52.330  26.890  1.00  0.00           H  
ATOM   3052  HG  LEU    26      70.290  54.930  28.330  1.00  0.00           H  
ATOM   3053 HD11 LEU    26      70.030  53.080  30.010  1.00  0.00           H  
ATOM   3054 HD12 LEU    26      71.150  52.120  29.140  1.00  0.00           H  
ATOM   3055 HD13 LEU    26      71.670  53.690  29.830  1.00  0.00           H  
ATOM   3056 HD21 LEU    26      72.660  54.060  27.880  1.00  0.00           H  
ATOM   3057 HD22 LEU    26      72.050  53.020  26.760  1.00  0.00           H  
ATOM   3058 HD23 LEU    26      71.780  54.780  26.470  1.00  0.00           H  
ATOM   3059  N   ASN    27      67.290  55.630  28.040  1.00  0.00           N  
ATOM   3060  CA  ASN    27      66.940  56.950  28.520  1.00  0.00           C  
ATOM   3061  CB  ASN    27      66.430  57.820  27.380  1.00  0.00           C  
ATOM   3062  CG  ASN    27      67.520  58.040  26.340  1.00  0.00           C  
ATOM   3063  OD1 ASN    27      68.720  58.190  26.560  1.00  0.00           O  
ATOM   3064  ND2 ASN    27      67.110  58.110  25.070  1.00  0.00           N  
ATOM   3065  C   ASN    27      66.010  57.100  29.710  1.00  0.00           C  
ATOM   3066  O   ASN    27      66.370  57.820  30.650  1.00  0.00           O  
ATOM   3067  H   ASN    27      66.930  55.310  27.160  1.00  0.00           H  
ATOM   3068  HA  ASN    27      67.890  57.410  28.830  1.00  0.00           H  
ATOM   3069  HB2 ASN    27      66.010  58.740  27.780  1.00  0.00           H  
ATOM   3070  HB3 ASN    27      65.620  57.320  26.850  1.00  0.00           H  
ATOM   3071 HD21 ASN    27      66.150  57.860  24.900  1.00  0.00           H  
ATOM   3072 HD22 ASN    27      67.790  57.980  24.330  1.00  0.00           H  
ATOM   3073  N   ALA    28      64.900  56.370  29.700  1.00  0.00           N  
ATOM   3074  CA  ALA    28      63.950  56.320  30.800  1.00  0.00           C  
ATOM   3075  CB  ALA    28      62.700  55.560  30.350  1.00  0.00           C  
ATOM   3076  C   ALA    28      64.470  55.770  32.120  1.00  0.00           C  
ATOM   3077  O   ALA    28      63.860  55.970  33.170  1.00  0.00           O  
ATOM   3078  H   ALA    28      64.720  55.800  28.890  1.00  0.00           H  
ATOM   3079  HA  ALA    28      63.550  57.320  30.960  1.00  0.00           H  
ATOM   3080  HB1 ALA    28      62.090  55.560  31.250  1.00  0.00           H  
ATOM   3081  HB2 ALA    28      62.190  55.980  29.480  1.00  0.00           H  
ATOM   3082  HB3 ALA    28      62.940  54.520  30.140  1.00  0.00           H  
ATOM   3083  N   ALA    29      65.660  55.180  32.130  1.00  0.00           N  
ATOM   3084  CA  ALA    29      66.520  54.990  33.280  1.00  0.00           C  
ATOM   3085  CB  ALA    29      67.290  53.670  33.260  1.00  0.00           C  
ATOM   3086  C   ALA    29      67.420  56.200  33.510  1.00  0.00           C  
ATOM   3087  O   ALA    29      67.520  56.630  34.660  1.00  0.00           O  
ATOM   3088  H   ALA    29      66.080  54.890  31.250  1.00  0.00           H  
ATOM   3089  HA  ALA    29      65.770  54.850  34.060  1.00  0.00           H  
ATOM   3090  HB1 ALA    29      66.520  52.910  33.220  1.00  0.00           H  
ATOM   3091  HB2 ALA    29      67.970  53.540  32.420  1.00  0.00           H  
ATOM   3092  HB3 ALA    29      67.910  53.580  34.150  1.00  0.00           H  
ATOM   3093  N   SER    30      68.130  56.690  32.490  1.00  0.00           N  
ATOM   3094  CA  SER    30      69.140  57.700  32.730  1.00  0.00           C  
ATOM   3095  CB  SER    30      69.880  57.930  31.420  1.00  0.00           C  
ATOM   3096  OG  SER    30      70.420  56.790  30.780  1.00  0.00           O  
ATOM   3097  C   SER    30      68.670  59.060  33.230  1.00  0.00           C  
ATOM   3098  O   SER    30      69.450  59.760  33.860  1.00  0.00           O  
ATOM   3099  H   SER    30      68.180  56.290  31.560  1.00  0.00           H  
ATOM   3100  HA  SER    30      69.830  57.360  33.510  1.00  0.00           H  
ATOM   3101  HB2 SER    30      70.680  58.650  31.570  1.00  0.00           H  
ATOM   3102  HB3 SER    30      69.270  58.440  30.680  1.00  0.00           H  
ATOM   3103  HG  SER    30      71.080  56.430  31.380  1.00  0.00           H  
ATOM   3104  N   VAL    31      67.370  59.340  33.110  1.00  0.00           N  
ATOM   3105  CA  VAL    31      66.750  60.500  33.710  1.00  0.00           C  
ATOM   3106  CB  VAL    31      65.360  60.870  33.200  1.00  0.00           C  
ATOM   3107  CG1 VAL    31      65.470  61.390  31.770  1.00  0.00           C  
ATOM   3108  CG2 VAL    31      64.340  59.730  33.200  1.00  0.00           C  
ATOM   3109  C   VAL    31      66.800  60.420  35.230  1.00  0.00           C  
ATOM   3110  O   VAL    31      66.830  61.420  35.940  1.00  0.00           O  
ATOM   3111  H   VAL    31      66.770  58.750  32.540  1.00  0.00           H  
ATOM   3112  HA  VAL    31      67.480  61.300  33.560  1.00  0.00           H  
ATOM   3113  HB  VAL    31      65.000  61.680  33.830  1.00  0.00           H  
ATOM   3114 HG11 VAL    31      65.990  60.640  31.160  1.00  0.00           H  
ATOM   3115 HG12 VAL    31      64.480  61.500  31.330  1.00  0.00           H  
ATOM   3116 HG13 VAL    31      65.940  62.370  31.700  1.00  0.00           H  
ATOM   3117 HG21 VAL    31      63.320  60.120  33.180  1.00  0.00           H  
ATOM   3118 HG22 VAL    31      64.540  59.050  32.370  1.00  0.00           H  
ATOM   3119 HG23 VAL    31      64.420  59.220  34.150  1.00  0.00           H  
ATOM   3120  N   ALA    32      66.820  59.220  35.820  1.00  0.00           N  
ATOM   3121  CA  ALA    32      66.920  59.040  37.250  1.00  0.00           C  
ATOM   3122  CB  ALA    32      66.110  57.830  37.720  1.00  0.00           C  
ATOM   3123  C   ALA    32      68.360  58.970  37.710  1.00  0.00           C  
ATOM   3124  O   ALA    32      68.690  59.480  38.780  1.00  0.00           O  
ATOM   3125  H   ALA    32      66.460  58.420  35.310  1.00  0.00           H  
ATOM   3126  HA  ALA    32      66.440  59.930  37.670  1.00  0.00           H  
ATOM   3127  HB1 ALA    32      66.370  56.980  37.090  1.00  0.00           H  
ATOM   3128  HB2 ALA    32      66.310  57.590  38.760  1.00  0.00           H  
ATOM   3129  HB3 ALA    32      65.050  58.090  37.600  1.00  0.00           H  
ATOM   3130  N   GLY    33      69.290  58.290  37.020  1.00  0.00           N  
ATOM   3131  CA  GLY    33      70.710  58.180  37.280  1.00  0.00           C  
ATOM   3132  C   GLY    33      71.300  59.580  37.450  1.00  0.00           C  
ATOM   3133  O   GLY    33      71.890  59.800  38.510  1.00  0.00           O  
ATOM   3134  H   GLY    33      68.940  57.870  36.170  1.00  0.00           H  
ATOM   3135  HA2 GLY    33      71.060  57.560  36.460  1.00  0.00           H  
ATOM   3136  HA3 GLY    33      70.780  57.650  38.230  1.00  0.00           H  
ATOM   3137  N   ALA    34      71.060  60.410  36.440  1.00  0.00           N  
ATOM   3138  CA  ALA    34      71.500  61.780  36.450  1.00  0.00           C  
ATOM   3139  CB  ALA    34      71.420  62.310  35.020  1.00  0.00           C  
ATOM   3140  C   ALA    34      70.810  62.680  37.470  1.00  0.00           C  
ATOM   3141  O   ALA    34      71.470  63.300  38.310  1.00  0.00           O  
ATOM   3142  H   ALA    34      70.400  60.210  35.700  1.00  0.00           H  
ATOM   3143  HA  ALA    34      72.560  61.700  36.730  1.00  0.00           H  
ATOM   3144  HB1 ALA    34      71.830  63.320  34.930  1.00  0.00           H  
ATOM   3145  HB2 ALA    34      71.920  61.680  34.290  1.00  0.00           H  
ATOM   3146  HB3 ALA    34      70.380  62.440  34.750  1.00  0.00           H  
ATOM   3147  N   HIS    35      69.490  62.690  37.610  1.00  0.00           N  
ATOM   3148  CA  HIS    35      68.710  63.300  38.670  1.00  0.00           C  
ATOM   3149  CB  HIS    35      67.210  63.030  38.510  1.00  0.00           C  
ATOM   3150  CG  HIS    35      66.390  63.690  39.580  1.00  0.00           C  
ATOM   3151  ND1 HIS    35      66.150  63.310  40.890  1.00  0.00           N  
ATOM   3152  CE1 HIS    35      65.340  64.200  41.500  1.00  0.00           C  
ATOM   3153  NE2 HIS    35      65.050  65.110  40.580  1.00  0.00           N  
ATOM   3154  CD2 HIS    35      65.710  64.860  39.380  1.00  0.00           C  
ATOM   3155  C   HIS    35      69.280  63.050  40.060  1.00  0.00           C  
ATOM   3156  O   HIS    35      69.650  64.030  40.710  1.00  0.00           O  
ATOM   3157  H   HIS    35      68.950  62.090  37.000  1.00  0.00           H  
ATOM   3158  HA  HIS    35      68.870  64.370  38.480  1.00  0.00           H  
ATOM   3159  HB2 HIS    35      67.070  61.960  38.640  1.00  0.00           H  
ATOM   3160  HB3 HIS    35      67.050  63.480  37.520  1.00  0.00           H  
ATOM   3161  HD1 HIS    35      66.350  62.460  41.390  1.00  0.00           H  
ATOM   3162  HD2 HIS    35      65.720  65.520  38.520  1.00  0.00           H  
ATOM   3163  HE1 HIS    35      65.020  64.280  42.530  1.00  0.00           H  
ATOM   3164  N   GLY    36      69.400  61.760  40.370  1.00  0.00           N  
ATOM   3165  CA  GLY    36      69.910  61.310  41.650  1.00  0.00           C  
ATOM   3166  C   GLY    36      71.200  61.920  42.170  1.00  0.00           C  
ATOM   3167  O   GLY    36      71.190  62.550  43.230  1.00  0.00           O  
ATOM   3168  H   GLY    36      69.010  61.050  39.770  1.00  0.00           H  
ATOM   3169  HA2 GLY    36      70.010  60.220  41.570  1.00  0.00           H  
ATOM   3170  HA3 GLY    36      69.090  61.590  42.310  1.00  0.00           H  
ATOM   3171  N   ILE    37      72.240  61.910  41.340  1.00  0.00           N  
ATOM   3172  CA  ILE    37      73.550  62.390  41.740  1.00  0.00           C  
ATOM   3173  CB  ILE    37      74.670  61.570  41.090  1.00  0.00           C  
ATOM   3174  CG2 ILE    37      74.830  61.970  39.620  1.00  0.00           C  
ATOM   3175  CG1 ILE    37      76.030  61.780  41.730  1.00  0.00           C  
ATOM   3176  CD1 ILE    37      76.080  61.180  43.140  1.00  0.00           C  
ATOM   3177  C   ILE    37      73.740  63.880  41.530  1.00  0.00           C  
ATOM   3178  O   ILE    37      74.610  64.400  42.220  1.00  0.00           O  
ATOM   3179  H   ILE    37      72.130  61.520  40.420  1.00  0.00           H  
ATOM   3180  HA  ILE    37      73.540  62.290  42.830  1.00  0.00           H  
ATOM   3181  HB  ILE    37      74.350  60.530  41.180  1.00  0.00           H  
ATOM   3182 HG12 ILE    37      76.310  62.830  41.780  1.00  0.00           H  
ATOM   3183 HG13 ILE    37      76.780  61.350  41.060  1.00  0.00           H  
ATOM   3184 HG21 ILE    37      75.540  61.260  39.190  1.00  0.00           H  
ATOM   3185 HG22 ILE    37      73.950  61.850  38.990  1.00  0.00           H  
ATOM   3186 HG23 ILE    37      75.330  62.930  39.500  1.00  0.00           H  
ATOM   3187 HD11 ILE    37      76.790  61.770  43.720  1.00  0.00           H  
ATOM   3188 HD12 ILE    37      75.100  61.330  43.580  1.00  0.00           H  
ATOM   3189 HD13 ILE    37      76.330  60.120  43.140  1.00  0.00           H  
ATOM   3190  N   PHE    38      72.810  64.520  40.820  1.00  0.00           N  
ATOM   3191  CA  PHE    38      72.850  65.960  40.670  1.00  0.00           C  
ATOM   3192  CB  PHE    38      72.210  66.280  39.320  1.00  0.00           C  
ATOM   3193  CG  PHE    38      73.220  66.380  38.200  1.00  0.00           C  
ATOM   3194  CD1 PHE    38      73.210  67.520  37.390  1.00  0.00           C  
ATOM   3195  CE1 PHE    38      74.070  67.630  36.290  1.00  0.00           C  
ATOM   3196  CZ  PHE    38      75.050  66.630  36.170  1.00  0.00           C  
ATOM   3197  CE2 PHE    38      75.120  65.520  37.010  1.00  0.00           C  
ATOM   3198  CD2 PHE    38      74.090  65.320  37.950  1.00  0.00           C  
ATOM   3199  C   PHE    38      72.140  66.580  41.860  1.00  0.00           C  
ATOM   3200  O   PHE    38      72.680  67.490  42.480  1.00  0.00           O  
ATOM   3201  H   PHE    38      72.190  64.040  40.190  1.00  0.00           H  
ATOM   3202  HA  PHE    38      73.880  66.350  40.640  1.00  0.00           H  
ATOM   3203  HB2 PHE    38      71.720  67.250  39.390  1.00  0.00           H  
ATOM   3204  HB3 PHE    38      71.400  65.580  39.120  1.00  0.00           H  
ATOM   3205  HD1 PHE    38      72.700  68.410  37.740  1.00  0.00           H  
ATOM   3206  HD2 PHE    38      74.000  64.410  38.530  1.00  0.00           H  
ATOM   3207  HE1 PHE    38      74.150  68.530  35.710  1.00  0.00           H  
ATOM   3208  HE2 PHE    38      75.820  64.720  36.820  1.00  0.00           H  
ATOM   3209  HZ  PHE    38      75.740  66.690  35.340  1.00  0.00           H  
ATOM   3210  N   SER    39      71.030  66.040  42.390  1.00  0.00           N  
ATOM   3211  CA  SER    39      70.380  66.460  43.610  1.00  0.00           C  
ATOM   3212  CB  SER    39      68.960  65.900  43.720  1.00  0.00           C  
ATOM   3213  OG  SER    39      68.920  64.530  43.420  1.00  0.00           O  
ATOM   3214  C   SER    39      71.200  66.020  44.820  1.00  0.00           C  
ATOM   3215  O   SER    39      71.230  66.760  45.800  1.00  0.00           O  
ATOM   3216  H   SER    39      70.670  65.200  41.960  1.00  0.00           H  
ATOM   3217  HA  SER    39      70.320  67.540  43.560  1.00  0.00           H  
ATOM   3218  HB2 SER    39      68.380  66.380  42.930  1.00  0.00           H  
ATOM   3219  HB3 SER    39      68.420  66.250  44.610  1.00  0.00           H  
ATOM   3220  HG  SER    39      69.220  64.370  42.520  1.00  0.00           H  
ATOM   3221  N   PHE    40      72.060  65.010  44.690  1.00  0.00           N  
ATOM   3222  CA  PHE    40      72.930  64.600  45.770  1.00  0.00           C  
ATOM   3223  CB  PHE    40      73.460  63.180  45.590  1.00  0.00           C  
ATOM   3224  CG  PHE    40      74.320  62.690  46.730  1.00  0.00           C  
ATOM   3225  CD1 PHE    40      73.680  62.160  47.850  1.00  0.00           C  
ATOM   3226  CE1 PHE    40      74.550  61.850  48.900  1.00  0.00           C  
ATOM   3227  CZ  PHE    40      75.950  61.930  48.870  1.00  0.00           C  
ATOM   3228  CE2 PHE    40      76.560  62.310  47.670  1.00  0.00           C  
ATOM   3229  CD2 PHE    40      75.720  62.790  46.660  1.00  0.00           C  
ATOM   3230  C   PHE    40      74.050  65.630  45.870  1.00  0.00           C  
ATOM   3231  O   PHE    40      74.450  65.940  46.990  1.00  0.00           O  
ATOM   3232  H   PHE    40      71.910  64.360  43.930  1.00  0.00           H  
ATOM   3233  HA  PHE    40      72.500  64.800  46.760  1.00  0.00           H  
ATOM   3234  HB2 PHE    40      73.930  63.160  44.610  1.00  0.00           H  
ATOM   3235  HB3 PHE    40      72.630  62.490  45.550  1.00  0.00           H  
ATOM   3236  HD1 PHE    40      72.600  62.080  47.900  1.00  0.00           H  
ATOM   3237  HD2 PHE    40      76.050  63.250  45.740  1.00  0.00           H  
ATOM   3238  HE1 PHE    40      74.090  61.390  49.770  1.00  0.00           H  
ATOM   3239  HE2 PHE    40      77.620  62.210  47.510  1.00  0.00           H  
ATOM   3240  HZ  PHE    40      76.550  61.590  49.700  1.00  0.00           H  
ATOM   3241  N   LEU    41      74.560  66.060  44.720  1.00  0.00           N  
ATOM   3242  CA  LEU    41      75.730  66.920  44.690  1.00  0.00           C  
ATOM   3243  CB  LEU    41      76.350  66.920  43.290  1.00  0.00           C  
ATOM   3244  CG  LEU    41      77.740  67.550  43.160  1.00  0.00           C  
ATOM   3245  CD1 LEU    41      77.760  69.020  43.560  1.00  0.00           C  
ATOM   3246  CD2 LEU    41      78.750  66.650  43.870  1.00  0.00           C  
ATOM   3247  C   LEU    41      75.340  68.270  45.260  1.00  0.00           C  
ATOM   3248  O   LEU    41      75.930  68.600  46.290  1.00  0.00           O  
ATOM   3249  H   LEU    41      74.110  65.820  43.850  1.00  0.00           H  
ATOM   3250  HA  LEU    41      76.440  66.510  45.410  1.00  0.00           H  
ATOM   3251  HB2 LEU    41      75.650  67.470  42.660  1.00  0.00           H  
ATOM   3252  HB3 LEU    41      76.350  65.870  43.000  1.00  0.00           H  
ATOM   3253  HG  LEU    41      77.970  67.460  42.100  1.00  0.00           H  
ATOM   3254 HD11 LEU    41      78.020  69.150  44.610  1.00  0.00           H  
ATOM   3255 HD12 LEU    41      78.640  69.310  42.980  1.00  0.00           H  
ATOM   3256 HD13 LEU    41      76.850  69.570  43.320  1.00  0.00           H  
ATOM   3257 HD21 LEU    41      78.570  65.630  43.530  1.00  0.00           H  
ATOM   3258 HD22 LEU    41      79.780  66.850  43.580  1.00  0.00           H  
ATOM   3259 HD23 LEU    41      78.630  66.830  44.940  1.00  0.00           H  
ATOM   3260  N   VAL    42      74.330  69.010  44.770  1.00  0.00           N  
ATOM   3261  CA  VAL    42      73.890  70.220  45.440  1.00  0.00           C  
ATOM   3262  CB  VAL    42      72.890  70.980  44.570  1.00  0.00           C  
ATOM   3263  CG1 VAL    42      73.600  71.440  43.310  1.00  0.00           C  
ATOM   3264  CG2 VAL    42      71.570  70.300  44.250  1.00  0.00           C  
ATOM   3265  C   VAL    42      73.390  70.100  46.870  1.00  0.00           C  
ATOM   3266  O   VAL    42      73.730  70.870  47.770  1.00  0.00           O  
ATOM   3267  H   VAL    42      73.750  68.600  44.060  1.00  0.00           H  
ATOM   3268  HA  VAL    42      74.730  70.910  45.520  1.00  0.00           H  
ATOM   3269  HB  VAL    42      72.640  71.930  45.060  1.00  0.00           H  
ATOM   3270 HG11 VAL    42      73.010  72.160  42.740  1.00  0.00           H  
ATOM   3271 HG12 VAL    42      74.560  71.890  43.570  1.00  0.00           H  
ATOM   3272 HG13 VAL    42      73.690  70.580  42.650  1.00  0.00           H  
ATOM   3273 HG21 VAL    42      71.010  70.960  43.580  1.00  0.00           H  
ATOM   3274 HG22 VAL    42      71.770  69.320  43.810  1.00  0.00           H  
ATOM   3275 HG23 VAL    42      70.960  70.000  45.110  1.00  0.00           H  
ATOM   3276  N   PHE    43      72.590  69.090  47.200  1.00  0.00           N  
ATOM   3277  CA  PHE    43      71.920  69.040  48.480  1.00  0.00           C  
ATOM   3278  CB  PHE    43      70.710  68.100  48.440  1.00  0.00           C  
ATOM   3279  CG  PHE    43      69.720  68.270  49.560  1.00  0.00           C  
ATOM   3280  CD1 PHE    43      69.560  67.180  50.430  1.00  0.00           C  
ATOM   3281  CE1 PHE    43      68.690  67.260  51.520  1.00  0.00           C  
ATOM   3282  CZ  PHE    43      68.050  68.470  51.840  1.00  0.00           C  
ATOM   3283  CE2 PHE    43      68.180  69.530  50.940  1.00  0.00           C  
ATOM   3284  CD2 PHE    43      69.080  69.470  49.860  1.00  0.00           C  
ATOM   3285  C   PHE    43      72.880  68.640  49.590  1.00  0.00           C  
ATOM   3286  O   PHE    43      72.610  69.040  50.710  1.00  0.00           O  
ATOM   3287  H   PHE    43      72.310  68.460  46.460  1.00  0.00           H  
ATOM   3288  HA  PHE    43      71.580  70.060  48.690  1.00  0.00           H  
ATOM   3289  HB2 PHE    43      71.160  67.110  48.430  1.00  0.00           H  
ATOM   3290  HB3 PHE    43      70.200  68.320  47.500  1.00  0.00           H  
ATOM   3291  HD1 PHE    43      69.980  66.200  50.230  1.00  0.00           H  
ATOM   3292  HD2 PHE    43      69.160  70.340  49.210  1.00  0.00           H  
ATOM   3293  HE1 PHE    43      68.470  66.330  52.020  1.00  0.00           H  
ATOM   3294  HE2 PHE    43      67.620  70.440  51.070  1.00  0.00           H  
ATOM   3295  HZ  PHE    43      67.330  68.480  52.650  1.00  0.00           H  
ATOM   3296  N   PHE    44      73.770  67.680  49.310  1.00  0.00           N  
ATOM   3297  CA  PHE    44      74.600  67.020  50.290  1.00  0.00           C  
ATOM   3298  CB  PHE    44      74.340  65.520  50.360  1.00  0.00           C  
ATOM   3299  CG  PHE    44      73.000  65.050  50.860  1.00  0.00           C  
ATOM   3300  CD1 PHE    44      72.720  65.310  52.210  1.00  0.00           C  
ATOM   3301  CE1 PHE    44      71.550  64.780  52.760  1.00  0.00           C  
ATOM   3302  CZ  PHE    44      70.540  64.210  51.970  1.00  0.00           C  
ATOM   3303  CE2 PHE    44      70.870  63.870  50.660  1.00  0.00           C  
ATOM   3304  CD2 PHE    44      72.070  64.320  50.100  1.00  0.00           C  
ATOM   3305  C   PHE    44      76.100  67.230  50.120  1.00  0.00           C  
ATOM   3306  O   PHE    44      76.830  67.200  51.110  1.00  0.00           O  
ATOM   3307  H   PHE    44      73.760  67.390  48.340  1.00  0.00           H  
ATOM   3308  HA  PHE    44      74.300  67.440  51.250  1.00  0.00           H  
ATOM   3309  HB2 PHE    44      75.020  65.100  51.100  1.00  0.00           H  
ATOM   3310  HB3 PHE    44      74.520  64.910  49.470  1.00  0.00           H  
ATOM   3311  HD1 PHE    44      73.380  65.880  52.850  1.00  0.00           H  
ATOM   3312  HD2 PHE    44      72.380  64.100  49.090  1.00  0.00           H  
ATOM   3313  HE1 PHE    44      71.340  64.970  53.810  1.00  0.00           H  
ATOM   3314  HE2 PHE    44      70.120  63.290  50.130  1.00  0.00           H  
ATOM   3315  HZ  PHE    44      69.620  63.890  52.440  1.00  0.00           H  
ATOM   3316  N   CYS    45      76.590  67.320  48.890  1.00  0.00           N  
ATOM   3317  CA  CYS    45      78.000  67.090  48.640  1.00  0.00           C  
ATOM   3318  CB  CYS    45      78.070  65.770  47.880  1.00  0.00           C  
ATOM   3319  SG  CYS    45      78.990  64.520  48.810  1.00  0.00           S  
ATOM   3320  C   CYS    45      78.720  68.270  48.000  1.00  0.00           C  
ATOM   3321  O   CYS    45      79.790  68.020  47.440  1.00  0.00           O  
ATOM   3322  H   CYS    45      75.930  67.280  48.120  1.00  0.00           H  
ATOM   3323  HA  CYS    45      78.630  66.990  49.520  1.00  0.00           H  
ATOM   3324  HB2 CYS    45      78.510  65.980  46.910  1.00  0.00           H  
ATOM   3325  HB3 CYS    45      77.090  65.300  47.770  1.00  0.00           H  
ATOM   3326  HG  CYS    45      79.550  63.990  47.720  1.00  0.00           H  
ATOM   3327  N   ALA    46      78.320  69.540  47.970  1.00  0.00           N  
ATOM   3328  CA  ALA    46      78.780  70.670  47.190  1.00  0.00           C  
ATOM   3329  CB  ALA    46      77.660  71.700  47.080  1.00  0.00           C  
ATOM   3330  C   ALA    46      80.090  71.140  47.810  1.00  0.00           C  
ATOM   3331  O   ALA    46      80.840  71.780  47.080  1.00  0.00           O  
ATOM   3332  H   ALA    46      77.460  69.640  48.500  1.00  0.00           H  
ATOM   3333  HA  ALA    46      78.990  70.360  46.160  1.00  0.00           H  
ATOM   3334  HB1 ALA    46      77.400  72.140  48.050  1.00  0.00           H  
ATOM   3335  HB2 ALA    46      77.870  72.510  46.390  1.00  0.00           H  
ATOM   3336  HB3 ALA    46      76.780  71.210  46.660  1.00  0.00           H  
ATOM   3337  N   ALA    47      80.450  70.860  49.060  1.00  0.00           N  
ATOM   3338  CA  ALA    47      81.770  71.040  49.630  1.00  0.00           C  
ATOM   3339  CB  ALA    47      81.720  70.770  51.130  1.00  0.00           C  
ATOM   3340  C   ALA    47      82.870  70.350  48.840  1.00  0.00           C  
ATOM   3341  O   ALA    47      84.020  70.300  49.280  1.00  0.00           O  
ATOM   3342  H   ALA    47      79.770  70.390  49.630  1.00  0.00           H  
ATOM   3343  HA  ALA    47      81.810  72.130  49.570  1.00  0.00           H  
ATOM   3344  HB1 ALA    47      82.670  70.970  51.630  1.00  0.00           H  
ATOM   3345  HB2 ALA    47      81.050  71.500  51.600  1.00  0.00           H  
ATOM   3346  HB3 ALA    47      81.390  69.740  51.180  1.00  0.00           H  
ATOM   3347  N   TRP    48      82.590  69.770  47.670  1.00  0.00           N  
ATOM   3348  CA  TRP    48      83.560  68.950  46.960  1.00  0.00           C  
ATOM   3349  CB  TRP    48      82.930  68.070  45.880  1.00  0.00           C  
ATOM   3350  CG  TRP    48      82.650  68.700  44.560  1.00  0.00           C  
ATOM   3351  CD1 TRP    48      81.530  69.380  44.240  1.00  0.00           C  
ATOM   3352  NE1 TRP    48      81.500  69.700  42.900  1.00  0.00           N  
ATOM   3353  CE2 TRP    48      82.680  69.320  42.300  1.00  0.00           C  
ATOM   3354  CZ2 TRP    48      83.200  69.460  41.010  1.00  0.00           C  
ATOM   3355  CH2 TRP    48      84.510  69.030  40.780  1.00  0.00           C  
ATOM   3356  CZ3 TRP    48      85.280  68.420  41.780  1.00  0.00           C  
ATOM   3357  CE3 TRP    48      84.720  68.200  43.040  1.00  0.00           C  
ATOM   3358  CD2 TRP    48      83.460  68.750  43.340  1.00  0.00           C  
ATOM   3359  C   TRP    48      84.720  69.800  46.480  1.00  0.00           C  
ATOM   3360  O   TRP    48      85.800  69.240  46.290  1.00  0.00           O  
ATOM   3361  H   TRP    48      81.630  69.660  47.380  1.00  0.00           H  
ATOM   3362  HA  TRP    48      84.000  68.330  47.750  1.00  0.00           H  
ATOM   3363  HB2 TRP    48      82.010  67.670  46.310  1.00  0.00           H  
ATOM   3364  HB3 TRP    48      83.520  67.180  45.690  1.00  0.00           H  
ATOM   3365  HD1 TRP    48      80.680  69.540  44.880  1.00  0.00           H  
ATOM   3366  HE1 TRP    48      80.750  70.210  42.450  1.00  0.00           H  
ATOM   3367  HE3 TRP    48      85.320  67.820  43.850  1.00  0.00           H  
ATOM   3368  HZ2 TRP    48      82.520  69.840  40.270  1.00  0.00           H  
ATOM   3369  HZ3 TRP    48      86.300  68.130  41.600  1.00  0.00           H  
ATOM   3370  HH2 TRP    48      84.970  69.080  39.800  1.00  0.00           H  
ATOM   3371  N   TYR    49      84.550  71.100  46.230  1.00  0.00           N  
ATOM   3372  CA  TYR    49      85.580  72.000  45.740  1.00  0.00           C  
ATOM   3373  CB  TYR    49      84.990  73.310  45.220  1.00  0.00           C  
ATOM   3374  CG  TYR    49      84.050  73.370  44.040  1.00  0.00           C  
ATOM   3375  CD1 TYR    49      82.690  73.630  44.220  1.00  0.00           C  
ATOM   3376  CE1 TYR    49      81.810  73.640  43.130  1.00  0.00           C  
ATOM   3377  CZ  TYR    49      82.320  73.410  41.840  1.00  0.00           C  
ATOM   3378  OH  TYR    49      81.400  73.200  40.850  1.00  0.00           O  
ATOM   3379  CE2 TYR    49      83.700  73.230  41.630  1.00  0.00           C  
ATOM   3380  CD2 TYR    49      84.550  73.210  42.740  1.00  0.00           C  
ATOM   3381  C   TYR    49      86.560  72.260  46.880  1.00  0.00           C  
ATOM   3382  O   TYR    49      87.690  72.640  46.590  1.00  0.00           O  
ATOM   3383  H   TYR    49      83.610  71.470  46.240  1.00  0.00           H  
ATOM   3384  HA  TYR    49      86.130  71.480  44.960  1.00  0.00           H  
ATOM   3385  HB2 TYR    49      85.860  73.910  44.970  1.00  0.00           H  
ATOM   3386  HB3 TYR    49      84.540  73.820  46.070  1.00  0.00           H  
ATOM   3387  HD1 TYR    49      82.280  73.860  45.200  1.00  0.00           H  
ATOM   3388  HD2 TYR    49      85.620  73.230  42.580  1.00  0.00           H  
ATOM   3389  HE1 TYR    49      80.760  73.820  43.320  1.00  0.00           H  
ATOM   3390  HE2 TYR    49      84.050  73.020  40.640  1.00  0.00           H  
ATOM   3391  HH  TYR    49      81.950  72.870  40.140  1.00  0.00           H  
ATOM   3392  N   ILE    50      86.290  72.000  48.160  1.00  0.00           N  
ATOM   3393  CA  ILE    50      86.930  72.310  49.420  1.00  0.00           C  
ATOM   3394  CB  ILE    50      85.990  72.750  50.540  1.00  0.00           C  
ATOM   3395  CG2 ILE    50      86.840  73.280  51.690  1.00  0.00           C  
ATOM   3396  CG1 ILE    50      85.020  73.780  49.980  1.00  0.00           C  
ATOM   3397  CD1 ILE    50      84.010  74.340  50.980  1.00  0.00           C  
ATOM   3398  C   ILE    50      87.840  71.150  49.830  1.00  0.00           C  
ATOM   3399  O   ILE    50      89.060  71.230  49.800  1.00  0.00           O  
ATOM   3400  H   ILE    50      85.390  71.550  48.250  1.00  0.00           H  
ATOM   3401  HA  ILE    50      87.550  73.200  49.330  1.00  0.00           H  
ATOM   3402  HB  ILE    50      85.510  71.860  50.950  1.00  0.00           H  
ATOM   3403 HG12 ILE    50      84.400  73.330  49.210  1.00  0.00           H  
ATOM   3404 HG13 ILE    50      85.580  74.580  49.500  1.00  0.00           H  
ATOM   3405 HG21 ILE    50      86.090  73.370  52.480  1.00  0.00           H  
ATOM   3406 HG22 ILE    50      87.620  72.570  51.980  1.00  0.00           H  
ATOM   3407 HG23 ILE    50      87.360  74.170  51.340  1.00  0.00           H  
ATOM   3408 HD11 ILE    50      83.620  73.480  51.510  1.00  0.00           H  
ATOM   3409 HD12 ILE    50      84.550  74.990  51.680  1.00  0.00           H  
ATOM   3410 HD13 ILE    50      83.190  74.830  50.460  1.00  0.00           H  
ATOM   3411  N   LYS    51      87.230  70.020  50.210  1.00  0.00           N  
ATOM   3412  CA  LYS    51      87.800  68.790  50.710  1.00  0.00           C  
ATOM   3413  CB  LYS    51      87.940  68.970  52.220  1.00  0.00           C  
ATOM   3414  CG  LYS    51      89.370  69.260  52.660  1.00  0.00           C  
ATOM   3415  CD  LYS    51      89.470  69.300  54.190  1.00  0.00           C  
ATOM   3416  CE  LYS    51      90.900  69.640  54.610  1.00  0.00           C  
ATOM   3417  NZ  LYS    51      91.130  69.010  55.920  1.00  0.00           N1+
ATOM   3418  C   LYS    51      86.950  67.570  50.420  1.00  0.00           C  
ATOM   3419  O   LYS    51      85.720  67.650  50.470  1.00  0.00           O  
ATOM   3420  H   LYS    51      86.230  70.110  50.190  1.00  0.00           H  
ATOM   3421  HA  LYS    51      88.800  68.680  50.280  1.00  0.00           H  
ATOM   3422  HB2 LYS    51      87.650  68.090  52.800  1.00  0.00           H  
ATOM   3423  HB3 LYS    51      87.340  69.780  52.610  1.00  0.00           H  
ATOM   3424  HG2 LYS    51      89.510  70.300  52.370  1.00  0.00           H  
ATOM   3425  HG3 LYS    51      90.070  68.600  52.150  1.00  0.00           H  
ATOM   3426  HD2 LYS    51      89.080  68.360  54.580  1.00  0.00           H  
ATOM   3427  HD3 LYS    51      88.770  70.080  54.490  1.00  0.00           H  
ATOM   3428  HE2 LYS    51      91.020  70.730  54.560  1.00  0.00           H  
ATOM   3429  HE3 LYS    51      91.600  69.220  53.890  1.00  0.00           H  
ATOM   3430  HZ1 LYS    51      90.760  69.570  56.680  1.00  0.00           H  
ATOM   3431  HZ2 LYS    51      90.660  68.120  55.980  1.00  0.00           H  
ATOM   3432  HZ3 LYS    51      92.110  68.910  56.110  1.00  0.00           H  
ATOM   3433  N   GLY    52      87.540  66.380  50.280  1.00  0.00           N  
ATOM   3434  CA  GLY    52      86.760  65.190  50.010  1.00  0.00           C  
ATOM   3435  C   GLY    52      85.730  65.140  48.890  1.00  0.00           C  
ATOM   3436  O   GLY    52      85.930  65.700  47.810  1.00  0.00           O  
ATOM   3437  H   GLY    52      88.530  66.210  50.400  1.00  0.00           H  
ATOM   3438  HA2 GLY    52      86.210  64.880  50.900  1.00  0.00           H  
ATOM   3439  HA3 GLY    52      87.360  64.340  49.720  1.00  0.00           H  
ATOM   3440  N   ARG    53      84.700  64.320  49.100  1.00  0.00           N  
ATOM   3441  CA  ARG    53      83.490  64.170  48.320  1.00  0.00           C  
ATOM   3442  CB  ARG    53      82.600  65.400  48.470  1.00  0.00           C  
ATOM   3443  CG  ARG    53      82.100  65.850  49.840  1.00  0.00           C  
ATOM   3444  CD  ARG    53      83.140  66.540  50.710  1.00  0.00           C  
ATOM   3445  NE  ARG    53      82.600  66.770  52.060  1.00  0.00           N  
ATOM   3446  CZ  ARG    53      82.970  67.770  52.860  1.00  0.00           C  
ATOM   3447  NH1 ARG    53      84.030  68.550  52.600  1.00  0.00           N1+
ATOM   3448  NH2 ARG    53      82.340  67.980  54.030  1.00  0.00           N  
ATOM   3449  C   ARG    53      83.650  63.880  46.840  1.00  0.00           C  
ATOM   3450  O   ARG    53      82.870  64.290  45.980  1.00  0.00           O  
ATOM   3451  H   ARG    53      84.820  63.750  49.930  1.00  0.00           H  
ATOM   3452  HA  ARG    53      82.920  63.350  48.760  1.00  0.00           H  
ATOM   3453  HB2 ARG    53      81.760  65.180  47.810  1.00  0.00           H  
ATOM   3454  HB3 ARG    53      83.100  66.190  47.910  1.00  0.00           H  
ATOM   3455  HG2 ARG    53      81.820  64.980  50.430  1.00  0.00           H  
ATOM   3456  HG3 ARG    53      81.200  66.460  49.740  1.00  0.00           H  
ATOM   3457  HD2 ARG    53      83.280  67.500  50.200  1.00  0.00           H  
ATOM   3458  HD3 ARG    53      84.010  65.900  50.810  1.00  0.00           H  
ATOM   3459  HE  ARG    53      81.740  66.320  52.310  1.00  0.00           H  
ATOM   3460 HH11 ARG    53      84.590  68.220  51.830  1.00  0.00           H  
ATOM   3461 HH12 ARG    53      84.310  69.310  53.210  1.00  0.00           H  
ATOM   3462 HH21 ARG    53      81.700  67.270  54.330  1.00  0.00           H  
ATOM   3463 HH22 ARG    53      82.640  68.780  54.580  1.00  0.00           H  
ATOM   3464  N   LEU    54      84.840  63.380  46.500  1.00  0.00           N  
ATOM   3465  CA  LEU    54      85.380  63.400  45.150  1.00  0.00           C  
ATOM   3466  CB  LEU    54      86.900  63.530  45.240  1.00  0.00           C  
ATOM   3467  CG  LEU    54      87.570  64.090  43.990  1.00  0.00           C  
ATOM   3468  CD1 LEU    54      86.970  65.460  43.670  1.00  0.00           C  
ATOM   3469  CD2 LEU    54      89.050  64.360  44.240  1.00  0.00           C  
ATOM   3470  C   LEU    54      85.000  62.270  44.210  1.00  0.00           C  
ATOM   3471  O   LEU    54      84.690  62.490  43.040  1.00  0.00           O  
ATOM   3472  H   LEU    54      85.440  63.110  47.260  1.00  0.00           H  
ATOM   3473  HA  LEU    54      84.930  64.310  44.760  1.00  0.00           H  
ATOM   3474  HB2 LEU    54      87.460  62.640  45.530  1.00  0.00           H  
ATOM   3475  HB3 LEU    54      87.070  64.340  45.950  1.00  0.00           H  
ATOM   3476  HG  LEU    54      87.480  63.390  43.160  1.00  0.00           H  
ATOM   3477 HD11 LEU    54      86.040  65.420  43.110  1.00  0.00           H  
ATOM   3478 HD12 LEU    54      86.850  66.050  44.580  1.00  0.00           H  
ATOM   3479 HD13 LEU    54      87.680  66.010  43.060  1.00  0.00           H  
ATOM   3480 HD21 LEU    54      88.940  65.040  45.090  1.00  0.00           H  
ATOM   3481 HD22 LEU    54      89.550  63.400  44.420  1.00  0.00           H  
ATOM   3482 HD23 LEU    54      89.470  64.910  43.410  1.00  0.00           H  
ATOM   3483  N   ALA    55      84.800  61.040  44.710  1.00  0.00           N  
ATOM   3484  CA  ALA    55      84.080  60.030  43.960  1.00  0.00           C  
ATOM   3485  CB  ALA    55      84.180  58.700  44.710  1.00  0.00           C  
ATOM   3486  C   ALA    55      82.670  60.450  43.600  1.00  0.00           C  
ATOM   3487  O   ALA    55      82.390  60.250  42.420  1.00  0.00           O  
ATOM   3488  H   ALA    55      84.990  60.800  45.670  1.00  0.00           H  
ATOM   3489  HA  ALA    55      84.520  59.960  42.970  1.00  0.00           H  
ATOM   3490  HB1 ALA    55      85.150  58.350  45.050  1.00  0.00           H  
ATOM   3491  HB2 ALA    55      83.540  58.620  45.580  1.00  0.00           H  
ATOM   3492  HB3 ALA    55      83.870  58.040  43.900  1.00  0.00           H  
ATOM   3493  N   PRO    56      81.790  60.990  44.450  1.00  0.00           N  
ATOM   3494  CD  PRO    56      81.850  60.990  45.900  1.00  0.00           C  
ATOM   3495  CG  PRO    56      80.450  61.350  46.370  1.00  0.00           C  
ATOM   3496  CB  PRO    56      79.810  62.070  45.180  1.00  0.00           C  
ATOM   3497  CA  PRO    56      80.570  61.590  43.950  1.00  0.00           C  
ATOM   3498  C   PRO    56      80.760  62.710  42.940  1.00  0.00           C  
ATOM   3499  O   PRO    56      80.060  62.620  41.930  1.00  0.00           O  
ATOM   3500  HA  PRO    56      80.090  60.790  43.380  1.00  0.00           H  
ATOM   3501  HB2 PRO    56      79.830  63.150  45.310  1.00  0.00           H  
ATOM   3502  HB3 PRO    56      78.750  61.830  45.120  1.00  0.00           H  
ATOM   3503  HG2 PRO    56      80.410  62.030  47.210  1.00  0.00           H  
ATOM   3504  HG3 PRO    56      79.870  60.460  46.620  1.00  0.00           H  
ATOM   3505  HD2 PRO    56      82.560  61.710  46.300  1.00  0.00           H  
ATOM   3506  HD3 PRO    56      82.070  60.000  46.310  1.00  0.00           H  
ATOM   3507  N   GLY    57      81.700  63.640  43.120  1.00  0.00           N  
ATOM   3508  CA  GLY    57      82.040  64.720  42.210  1.00  0.00           C  
ATOM   3509  C   GLY    57      82.380  64.150  40.840  1.00  0.00           C  
ATOM   3510  O   GLY    57      82.120  64.780  39.810  1.00  0.00           O  
ATOM   3511  H   GLY    57      82.090  63.740  44.050  1.00  0.00           H  
ATOM   3512  HA2 GLY    57      82.930  65.130  42.680  1.00  0.00           H  
ATOM   3513  HA3 GLY    57      81.350  65.560  42.200  1.00  0.00           H  
ATOM   3514  N   ALA    58      83.030  62.990  40.820  1.00  0.00           N  
ATOM   3515  CA  ALA    58      83.440  62.300  39.610  1.00  0.00           C  
ATOM   3516  CB  ALA    58      84.540  61.330  40.050  1.00  0.00           C  
ATOM   3517  C   ALA    58      82.330  61.670  38.790  1.00  0.00           C  
ATOM   3518  O   ALA    58      82.500  61.680  37.570  1.00  0.00           O  
ATOM   3519  H   ALA    58      83.200  62.450  41.660  1.00  0.00           H  
ATOM   3520  HA  ALA    58      83.820  63.010  38.880  1.00  0.00           H  
ATOM   3521  HB1 ALA    58      85.050  60.930  39.180  1.00  0.00           H  
ATOM   3522  HB2 ALA    58      85.270  61.860  40.650  1.00  0.00           H  
ATOM   3523  HB3 ALA    58      84.170  60.480  40.620  1.00  0.00           H  
ATOM   3524  N   ALA    59      81.220  61.290  39.430  1.00  0.00           N  
ATOM   3525  CA  ALA    59      79.920  60.980  38.860  1.00  0.00           C  
ATOM   3526  CB  ALA    59      79.070  60.130  39.790  1.00  0.00           C  
ATOM   3527  C   ALA    59      79.150  62.190  38.360  1.00  0.00           C  
ATOM   3528  O   ALA    59      78.620  62.130  37.250  1.00  0.00           O  
ATOM   3529  H   ALA    59      81.180  61.320  40.440  1.00  0.00           H  
ATOM   3530  HA  ALA    59      80.100  60.410  37.950  1.00  0.00           H  
ATOM   3531  HB1 ALA    59      78.770  60.820  40.580  1.00  0.00           H  
ATOM   3532  HB2 ALA    59      78.140  59.680  39.420  1.00  0.00           H  
ATOM   3533  HB3 ALA    59      79.600  59.280  40.220  1.00  0.00           H  
ATOM   3534  N   TYR    60      79.180  63.320  39.070  1.00  0.00           N  
ATOM   3535  CA  TYR    60      78.730  64.620  38.640  1.00  0.00           C  
ATOM   3536  CB  TYR    60      78.990  65.590  39.780  1.00  0.00           C  
ATOM   3537  CG  TYR    60      78.150  66.840  39.710  1.00  0.00           C  
ATOM   3538  CD1 TYR    60      78.720  68.120  39.710  1.00  0.00           C  
ATOM   3539  CE1 TYR    60      78.010  69.330  39.700  1.00  0.00           C  
ATOM   3540  CZ  TYR    60      76.610  69.240  39.730  1.00  0.00           C  
ATOM   3541  OH  TYR    60      75.840  70.350  39.540  1.00  0.00           O  
ATOM   3542  CE2 TYR    60      75.960  67.980  39.680  1.00  0.00           C  
ATOM   3543  CD2 TYR    60      76.750  66.830  39.720  1.00  0.00           C  
ATOM   3544  C   TYR    60      79.370  64.930  37.290  1.00  0.00           C  
ATOM   3545  O   TYR    60      78.680  65.320  36.360  1.00  0.00           O  
ATOM   3546  H   TYR    60      79.540  63.250  40.010  1.00  0.00           H  
ATOM   3547  HA  TYR    60      77.670  64.520  38.400  1.00  0.00           H  
ATOM   3548  HB2 TYR    60      80.030  65.920  39.870  1.00  0.00           H  
ATOM   3549  HB3 TYR    60      78.830  65.210  40.790  1.00  0.00           H  
ATOM   3550  HD1 TYR    60      79.790  68.110  39.610  1.00  0.00           H  
ATOM   3551  HD2 TYR    60      76.270  65.860  39.790  1.00  0.00           H  
ATOM   3552  HE1 TYR    60      78.490  70.300  39.790  1.00  0.00           H  
ATOM   3553  HE2 TYR    60      74.890  68.020  39.570  1.00  0.00           H  
ATOM   3554  HH  TYR    60      76.440  71.090  39.470  1.00  0.00           H  
ATOM   3555  N   ALA    61      80.680  64.720  37.170  1.00  0.00           N  
ATOM   3556  CA  ALA    61      81.280  64.770  35.860  1.00  0.00           C  
ATOM   3557  CB  ALA    61      82.790  64.970  35.940  1.00  0.00           C  
ATOM   3558  C   ALA    61      80.870  63.680  34.880  1.00  0.00           C  
ATOM   3559  O   ALA    61      80.390  64.050  33.810  1.00  0.00           O  
ATOM   3560  H   ALA    61      81.240  64.470  37.980  1.00  0.00           H  
ATOM   3561  HA  ALA    61      80.830  65.650  35.390  1.00  0.00           H  
ATOM   3562  HB1 ALA    61      83.250  65.480  35.090  1.00  0.00           H  
ATOM   3563  HB2 ALA    61      83.010  65.510  36.860  1.00  0.00           H  
ATOM   3564  HB3 ALA    61      83.210  63.980  36.110  1.00  0.00           H  
ATOM   3565  N   PHE    62      80.870  62.410  35.280  1.00  0.00           N  
ATOM   3566  CA  PHE    62      80.440  61.320  34.430  1.00  0.00           C  
ATOM   3567  CB  PHE    62      80.350  60.030  35.240  1.00  0.00           C  
ATOM   3568  CG  PHE    62      80.160  58.780  34.420  1.00  0.00           C  
ATOM   3569  CD1 PHE    62      81.260  58.210  33.770  1.00  0.00           C  
ATOM   3570  CE1 PHE    62      81.180  57.060  32.980  1.00  0.00           C  
ATOM   3571  CZ  PHE    62      79.920  56.470  32.810  1.00  0.00           C  
ATOM   3572  CE2 PHE    62      78.780  57.080  33.330  1.00  0.00           C  
ATOM   3573  CD2 PHE    62      78.910  58.210  34.150  1.00  0.00           C  
ATOM   3574  C   PHE    62      79.140  61.490  33.660  1.00  0.00           C  
ATOM   3575  O   PHE    62      79.100  61.160  32.470  1.00  0.00           O  
ATOM   3576  H   PHE    62      81.240  62.140  36.180  1.00  0.00           H  
ATOM   3577  HA  PHE    62      81.260  61.250  33.720  1.00  0.00           H  
ATOM   3578  HB2 PHE    62      79.540  60.140  35.960  1.00  0.00           H  
ATOM   3579  HB3 PHE    62      81.320  59.900  35.730  1.00  0.00           H  
ATOM   3580  HD1 PHE    62      82.270  58.590  33.860  1.00  0.00           H  
ATOM   3581  HD2 PHE    62      78.110  58.830  34.530  1.00  0.00           H  
ATOM   3582  HE1 PHE    62      82.120  56.600  32.710  1.00  0.00           H  
ATOM   3583  HE2 PHE    62      77.780  56.680  33.240  1.00  0.00           H  
ATOM   3584  HZ  PHE    62      79.890  55.530  32.290  1.00  0.00           H  
ATOM   3585  N   TYR    63      78.170  62.050  34.380  1.00  0.00           N  
ATOM   3586  CA  TYR    63      76.860  62.350  33.850  1.00  0.00           C  
ATOM   3587  CB  TYR    63      75.870  62.100  34.990  1.00  0.00           C  
ATOM   3588  CG  TYR    63      75.290  60.710  35.080  1.00  0.00           C  
ATOM   3589  CD1 TYR    63      74.550  60.190  34.010  1.00  0.00           C  
ATOM   3590  CE1 TYR    63      73.920  58.960  34.210  1.00  0.00           C  
ATOM   3591  CZ  TYR    63      74.030  58.220  35.410  1.00  0.00           C  
ATOM   3592  OH  TYR    63      73.220  57.130  35.540  1.00  0.00           O  
ATOM   3593  CE2 TYR    63      74.790  58.810  36.440  1.00  0.00           C  
ATOM   3594  CD2 TYR    63      75.400  60.060  36.310  1.00  0.00           C  
ATOM   3595  C   TYR    63      76.670  63.710  33.190  1.00  0.00           C  
ATOM   3596  O   TYR    63      75.940  63.810  32.210  1.00  0.00           O  
ATOM   3597  H   TYR    63      78.340  62.260  35.360  1.00  0.00           H  
ATOM   3598  HA  TYR    63      76.620  61.630  33.060  1.00  0.00           H  
ATOM   3599  HB2 TYR    63      75.000  62.710  34.750  1.00  0.00           H  
ATOM   3600  HB3 TYR    63      76.160  62.440  35.980  1.00  0.00           H  
ATOM   3601  HD1 TYR    63      74.460  60.820  33.140  1.00  0.00           H  
ATOM   3602  HD2 TYR    63      76.060  60.390  37.100  1.00  0.00           H  
ATOM   3603  HE1 TYR    63      73.270  58.590  33.430  1.00  0.00           H  
ATOM   3604  HE2 TYR    63      74.870  58.280  37.380  1.00  0.00           H  
ATOM   3605  HH  TYR    63      73.290  56.700  36.390  1.00  0.00           H  
ATOM   3606  N   GLY    64      77.370  64.720  33.710  1.00  0.00           N  
ATOM   3607  CA  GLY    64      77.500  66.020  33.090  1.00  0.00           C  
ATOM   3608  C   GLY    64      78.000  66.010  31.650  1.00  0.00           C  
ATOM   3609  O   GLY    64      77.590  66.900  30.910  1.00  0.00           O  
ATOM   3610  H   GLY    64      78.020  64.540  34.460  1.00  0.00           H  
ATOM   3611  HA2 GLY    64      78.150  66.700  33.640  1.00  0.00           H  
ATOM   3612  HA3 GLY    64      76.530  66.520  33.110  1.00  0.00           H  
ATOM   3613  N   VAL    65      78.790  65.000  31.290  1.00  0.00           N  
ATOM   3614  CA  VAL    65      79.190  64.700  29.930  1.00  0.00           C  
ATOM   3615  CB  VAL    65      80.700  64.740  29.760  1.00  0.00           C  
ATOM   3616  CG1 VAL    65      81.240  66.140  30.080  1.00  0.00           C  
ATOM   3617  CG2 VAL    65      81.440  63.680  30.560  1.00  0.00           C  
ATOM   3618  C   VAL    65      78.630  63.420  29.320  1.00  0.00           C  
ATOM   3619  O   VAL    65      79.060  63.020  28.240  1.00  0.00           O  
ATOM   3620  H   VAL    65      79.020  64.420  32.090  1.00  0.00           H  
ATOM   3621  HA  VAL    65      78.820  65.560  29.370  1.00  0.00           H  
ATOM   3622  HB  VAL    65      80.920  64.580  28.700  1.00  0.00           H  
ATOM   3623 HG11 VAL    65      80.640  66.780  29.430  1.00  0.00           H  
ATOM   3624 HG12 VAL    65      81.190  66.550  31.080  1.00  0.00           H  
ATOM   3625 HG13 VAL    65      82.300  66.080  29.850  1.00  0.00           H  
ATOM   3626 HG21 VAL    65      82.520  63.790  30.400  1.00  0.00           H  
ATOM   3627 HG22 VAL    65      81.310  63.830  31.640  1.00  0.00           H  
ATOM   3628 HG23 VAL    65      81.080  62.680  30.320  1.00  0.00           H  
ATOM   3629  N   TRP    66      77.580  62.810  29.860  1.00  0.00           N  
ATOM   3630  CA  TRP    66      77.020  61.600  29.300  1.00  0.00           C  
ATOM   3631  CB  TRP    66      75.870  61.160  30.200  1.00  0.00           C  
ATOM   3632  CG  TRP    66      74.960  60.070  29.730  1.00  0.00           C  
ATOM   3633  CD1 TRP    66      73.900  60.250  28.910  1.00  0.00           C  
ATOM   3634  NE1 TRP    66      73.330  59.010  28.710  1.00  0.00           N  
ATOM   3635  CE2 TRP    66      73.820  58.040  29.560  1.00  0.00           C  
ATOM   3636  CZ2 TRP    66      73.390  56.740  29.850  1.00  0.00           C  
ATOM   3637  CH2 TRP    66      74.220  56.000  30.710  1.00  0.00           C  
ATOM   3638  CZ3 TRP    66      75.370  56.540  31.290  1.00  0.00           C  
ATOM   3639  CE3 TRP    66      75.760  57.840  30.940  1.00  0.00           C  
ATOM   3640  CD2 TRP    66      74.960  58.670  30.140  1.00  0.00           C  
ATOM   3641  C   TRP    66      76.720  61.470  27.810  1.00  0.00           C  
ATOM   3642  O   TRP    66      76.950  60.400  27.260  1.00  0.00           O  
ATOM   3643  H   TRP    66      77.050  63.270  30.600  1.00  0.00           H  
ATOM   3644  HA  TRP    66      77.850  60.890  29.370  1.00  0.00           H  
ATOM   3645  HB2 TRP    66      75.240  62.050  30.270  1.00  0.00           H  
ATOM   3646  HB3 TRP    66      76.260  60.860  31.170  1.00  0.00           H  
ATOM   3647  HD1 TRP    66      73.740  61.180  28.380  1.00  0.00           H  
ATOM   3648  HE1 TRP    66      72.480  58.940  28.170  1.00  0.00           H  
ATOM   3649  HE3 TRP    66      76.750  58.150  31.240  1.00  0.00           H  
ATOM   3650  HZ2 TRP    66      72.530  56.300  29.370  1.00  0.00           H  
ATOM   3651  HZ3 TRP    66      75.960  55.880  31.920  1.00  0.00           H  
ATOM   3652  HH2 TRP    66      73.950  54.970  30.890  1.00  0.00           H  
ATOM   3653  N   PRO    67      76.200  62.470  27.090  1.00  0.00           N  
ATOM   3654  CD  PRO    67      75.510  63.670  27.530  1.00  0.00           C  
ATOM   3655  CG  PRO    67      74.530  64.060  26.440  1.00  0.00           C  
ATOM   3656  CB  PRO    67      75.430  63.700  25.260  1.00  0.00           C  
ATOM   3657  CA  PRO    67      76.150  62.410  25.640  1.00  0.00           C  
ATOM   3658  C   PRO    67      77.400  62.340  24.790  1.00  0.00           C  
ATOM   3659  O   PRO    67      77.340  62.020  23.600  1.00  0.00           O  
ATOM   3660  HA  PRO    67      75.480  61.580  25.400  1.00  0.00           H  
ATOM   3661  HB2 PRO    67      76.180  64.470  25.080  1.00  0.00           H  
ATOM   3662  HB3 PRO    67      74.870  63.430  24.360  1.00  0.00           H  
ATOM   3663  HG2 PRO    67      74.380  65.140  26.460  1.00  0.00           H  
ATOM   3664  HG3 PRO    67      73.610  63.480  26.520  1.00  0.00           H  
ATOM   3665  HD2 PRO    67      76.330  64.370  27.670  1.00  0.00           H  
ATOM   3666  HD3 PRO    67      75.030  63.310  28.450  1.00  0.00           H  
ATOM   3667  N   LEU    68      78.530  62.700  25.400  1.00  0.00           N  
ATOM   3668  CA  LEU    68      79.830  62.460  24.810  1.00  0.00           C  
ATOM   3669  CB  LEU    68      80.760  63.640  25.110  1.00  0.00           C  
ATOM   3670  CG  LEU    68      80.180  64.980  24.690  1.00  0.00           C  
ATOM   3671  CD1 LEU    68      81.140  66.020  25.270  1.00  0.00           C  
ATOM   3672  CD2 LEU    68      80.010  65.320  23.210  1.00  0.00           C  
ATOM   3673  C   LEU    68      80.570  61.230  25.320  1.00  0.00           C  
ATOM   3674  O   LEU    68      81.270  60.510  24.610  1.00  0.00           O  
ATOM   3675  H   LEU    68      78.550  63.000  26.370  1.00  0.00           H  
ATOM   3676  HA  LEU    68      79.740  62.360  23.720  1.00  0.00           H  
ATOM   3677  HB2 LEU    68      81.620  63.410  24.490  1.00  0.00           H  
ATOM   3678  HB3 LEU    68      81.070  63.750  26.150  1.00  0.00           H  
ATOM   3679  HG  LEU    68      79.240  65.190  25.210  1.00  0.00           H  
ATOM   3680 HD11 LEU    68      80.930  67.070  25.100  1.00  0.00           H  
ATOM   3681 HD12 LEU    68      81.200  65.900  26.350  1.00  0.00           H  
ATOM   3682 HD13 LEU    68      82.060  65.850  24.720  1.00  0.00           H  
ATOM   3683 HD21 LEU    68      79.300  64.670  22.700  1.00  0.00           H  
ATOM   3684 HD22 LEU    68      79.550  66.300  23.070  1.00  0.00           H  
ATOM   3685 HD23 LEU    68      80.960  65.390  22.680  1.00  0.00           H  
ATOM   3686  N   LEU    69      80.420  60.870  26.600  1.00  0.00           N  
ATOM   3687  CA  LEU    69      80.760  59.570  27.150  1.00  0.00           C  
ATOM   3688  CB  LEU    69      80.350  59.540  28.620  1.00  0.00           C  
ATOM   3689  CG  LEU    69      81.180  58.680  29.570  1.00  0.00           C  
ATOM   3690  CD1 LEU    69      81.070  57.170  29.370  1.00  0.00           C  
ATOM   3691  CD2 LEU    69      82.650  59.060  29.710  1.00  0.00           C  
ATOM   3692  C   LEU    69      80.210  58.360  26.410  1.00  0.00           C  
ATOM   3693  O   LEU    69      81.030  57.490  26.150  1.00  0.00           O  
ATOM   3694  H   LEU    69      80.120  61.620  27.210  1.00  0.00           H  
ATOM   3695  HA  LEU    69      81.850  59.510  27.160  1.00  0.00           H  
ATOM   3696  HB2 LEU    69      79.310  59.260  28.800  1.00  0.00           H  
ATOM   3697  HB3 LEU    69      80.370  60.570  28.980  1.00  0.00           H  
ATOM   3698  HG  LEU    69      80.620  58.940  30.460  1.00  0.00           H  
ATOM   3699 HD11 LEU    69      81.740  56.810  28.590  1.00  0.00           H  
ATOM   3700 HD12 LEU    69      81.230  56.700  30.340  1.00  0.00           H  
ATOM   3701 HD13 LEU    69      80.050  56.980  29.030  1.00  0.00           H  
ATOM   3702 HD21 LEU    69      83.200  58.740  28.830  1.00  0.00           H  
ATOM   3703 HD22 LEU    69      82.790  60.100  29.980  1.00  0.00           H  
ATOM   3704 HD23 LEU    69      83.050  58.510  30.560  1.00  0.00           H  
ATOM   3705  N   LEU    70      78.950  58.410  25.980  1.00  0.00           N  
ATOM   3706  CA  LEU    70      78.500  57.430  25.010  1.00  0.00           C  
ATOM   3707  CB  LEU    70      76.980  57.370  25.020  1.00  0.00           C  
ATOM   3708  CG  LEU    70      76.300  56.590  26.150  1.00  0.00           C  
ATOM   3709  CD1 LEU    70      76.880  56.800  27.550  1.00  0.00           C  
ATOM   3710  CD2 LEU    70      74.900  57.150  26.320  1.00  0.00           C  
ATOM   3711  C   LEU    70      79.030  57.560  23.590  1.00  0.00           C  
ATOM   3712  O   LEU    70      78.860  56.620  22.810  1.00  0.00           O  
ATOM   3713  H   LEU    70      78.350  59.180  26.220  1.00  0.00           H  
ATOM   3714  HA  LEU    70      78.870  56.440  25.280  1.00  0.00           H  
ATOM   3715  HB2 LEU    70      76.680  56.890  24.080  1.00  0.00           H  
ATOM   3716  HB3 LEU    70      76.610  58.400  25.040  1.00  0.00           H  
ATOM   3717  HG  LEU    70      76.280  55.530  25.900  1.00  0.00           H  
ATOM   3718 HD11 LEU    70      76.420  56.220  28.350  1.00  0.00           H  
ATOM   3719 HD12 LEU    70      77.970  56.730  27.550  1.00  0.00           H  
ATOM   3720 HD13 LEU    70      76.650  57.830  27.850  1.00  0.00           H  
ATOM   3721 HD21 LEU    70      74.820  58.200  26.600  1.00  0.00           H  
ATOM   3722 HD22 LEU    70      74.410  57.030  25.350  1.00  0.00           H  
ATOM   3723 HD23 LEU    70      74.300  56.490  26.940  1.00  0.00           H  
ATOM   3724  N   LEU    71      79.780  58.600  23.230  1.00  0.00           N  
ATOM   3725  CA  LEU    71      80.510  58.620  21.980  1.00  0.00           C  
ATOM   3726  CB  LEU    71      80.480  60.010  21.350  1.00  0.00           C  
ATOM   3727  CG  LEU    71      81.270  60.130  20.040  1.00  0.00           C  
ATOM   3728  CD1 LEU    71      80.740  59.250  18.920  1.00  0.00           C  
ATOM   3729  CD2 LEU    71      81.470  61.550  19.530  1.00  0.00           C  
ATOM   3730  C   LEU    71      81.890  58.000  22.130  1.00  0.00           C  
ATOM   3731  O   LEU    71      82.420  57.390  21.200  1.00  0.00           O  
ATOM   3732  H   LEU    71      80.230  59.100  23.990  1.00  0.00           H  
ATOM   3733  HA  LEU    71      79.940  57.990  21.290  1.00  0.00           H  
ATOM   3734  HB2 LEU    71      80.840  60.710  22.100  1.00  0.00           H  
ATOM   3735  HB3 LEU    71      79.440  60.230  21.110  1.00  0.00           H  
ATOM   3736  HG  LEU    71      82.260  59.730  20.240  1.00  0.00           H  
ATOM   3737 HD11 LEU    71      80.810  58.220  19.280  1.00  0.00           H  
ATOM   3738 HD12 LEU    71      79.740  59.490  18.540  1.00  0.00           H  
ATOM   3739 HD13 LEU    71      81.400  59.320  18.060  1.00  0.00           H  
ATOM   3740 HD21 LEU    71      81.930  61.490  18.540  1.00  0.00           H  
ATOM   3741 HD22 LEU    71      80.550  62.140  19.480  1.00  0.00           H  
ATOM   3742 HD23 LEU    71      82.220  62.100  20.090  1.00  0.00           H  
ATOM   3743  N   LEU    72      82.600  58.230  23.230  1.00  0.00           N  
ATOM   3744  CA  LEU    72      83.890  57.630  23.540  1.00  0.00           C  
ATOM   3745  CB  LEU    72      84.290  58.260  24.870  1.00  0.00           C  
ATOM   3746  CG  LEU    72      85.510  57.620  25.520  1.00  0.00           C  
ATOM   3747  CD1 LEU    72      86.740  57.960  24.690  1.00  0.00           C  
ATOM   3748  CD2 LEU    72      85.680  58.270  26.890  1.00  0.00           C  
ATOM   3749  C   LEU    72      83.770  56.110  23.530  1.00  0.00           C  
ATOM   3750  O   LEU    72      84.580  55.400  22.940  1.00  0.00           O  
ATOM   3751  H   LEU    72      82.250  58.830  23.960  1.00  0.00           H  
ATOM   3752  HA  LEU    72      84.640  57.950  22.820  1.00  0.00           H  
ATOM   3753  HB2 LEU    72      83.450  58.290  25.560  1.00  0.00           H  
ATOM   3754  HB3 LEU    72      84.610  59.290  24.650  1.00  0.00           H  
ATOM   3755  HG  LEU    72      85.380  56.540  25.600  1.00  0.00           H  
ATOM   3756 HD11 LEU    72      87.580  57.360  25.050  1.00  0.00           H  
ATOM   3757 HD12 LEU    72      86.650  57.710  23.640  1.00  0.00           H  
ATOM   3758 HD13 LEU    72      86.890  59.030  24.860  1.00  0.00           H  
ATOM   3759 HD21 LEU    72      85.130  57.660  27.610  1.00  0.00           H  
ATOM   3760 HD22 LEU    72      86.740  58.130  27.090  1.00  0.00           H  
ATOM   3761 HD23 LEU    72      85.540  59.330  27.100  1.00  0.00           H  
ATOM   3762  N   LEU    73      82.690  55.620  24.140  1.00  0.00           N  
ATOM   3763  CA  LEU    73      82.500  54.180  24.130  1.00  0.00           C  
ATOM   3764  CB  LEU    73      81.670  53.800  25.350  1.00  0.00           C  
ATOM   3765  CG  LEU    73      82.280  54.130  26.710  1.00  0.00           C  
ATOM   3766  CD1 LEU    73      81.150  54.100  27.730  1.00  0.00           C  
ATOM   3767  CD2 LEU    73      83.350  53.180  27.230  1.00  0.00           C  
ATOM   3768  C   LEU    73      82.000  53.610  22.810  1.00  0.00           C  
ATOM   3769  O   LEU    73      81.170  52.700  22.850  1.00  0.00           O  
ATOM   3770  H   LEU    73      82.170  56.130  24.840  1.00  0.00           H  
ATOM   3771  HA  LEU    73      83.480  53.730  24.290  1.00  0.00           H  
ATOM   3772  HB2 LEU    73      81.590  52.710  25.320  1.00  0.00           H  
ATOM   3773  HB3 LEU    73      80.740  54.330  25.180  1.00  0.00           H  
ATOM   3774  HG  LEU    73      82.820  55.070  26.690  1.00  0.00           H  
ATOM   3775 HD11 LEU    73      80.350  54.760  27.400  1.00  0.00           H  
ATOM   3776 HD12 LEU    73      80.790  53.090  27.950  1.00  0.00           H  
ATOM   3777 HD13 LEU    73      81.460  54.400  28.730  1.00  0.00           H  
ATOM   3778 HD21 LEU    73      83.630  53.450  28.250  1.00  0.00           H  
ATOM   3779 HD22 LEU    73      82.920  52.180  27.200  1.00  0.00           H  
ATOM   3780 HD23 LEU    73      84.220  53.210  26.570  1.00  0.00           H  
ATOM   3781  N   ALA    74      82.370  54.270  21.710  1.00  0.00           N  
ATOM   3782  CA  ALA    74      81.850  53.840  20.430  1.00  0.00           C  
ATOM   3783  CB  ALA    74      81.350  55.090  19.700  1.00  0.00           C  
ATOM   3784  C   ALA    74      82.810  52.920  19.690  1.00  0.00           C  
ATOM   3785  O   ALA    74      82.440  52.370  18.660  1.00  0.00           O  
ATOM   3786  H   ALA    74      83.020  55.030  21.860  1.00  0.00           H  
ATOM   3787  HA  ALA    74      80.940  53.270  20.640  1.00  0.00           H  
ATOM   3788  HB1 ALA    74      80.650  54.790  18.920  1.00  0.00           H  
ATOM   3789  HB2 ALA    74      80.780  55.720  20.390  1.00  0.00           H  
ATOM   3790  HB3 ALA    74      82.180  55.600  19.230  1.00  0.00           H  
ATOM   3791  N   LEU    75      83.980  52.620  20.250  1.00  0.00           N  
ATOM   3792  CA  LEU    75      84.960  51.780  19.600  1.00  0.00           C  
ATOM   3793  CB  LEU    75      86.330  52.110  20.180  1.00  0.00           C  
ATOM   3794  CG  LEU    75      86.760  51.650  21.570  1.00  0.00           C  
ATOM   3795  CD1 LEU    75      88.170  52.220  21.630  1.00  0.00           C  
ATOM   3796  CD2 LEU    75      85.980  52.210  22.750  1.00  0.00           C  
ATOM   3797  C   LEU    75      84.770  50.270  19.740  1.00  0.00           C  
ATOM   3798  O   LEU    75      84.300  49.740  20.740  1.00  0.00           O  
ATOM   3799  H   LEU    75      84.370  53.170  21.020  1.00  0.00           H  
ATOM   3800  HA  LEU    75      85.070  52.050  18.550  1.00  0.00           H  
ATOM   3801  HB2 LEU    75      86.630  53.110  19.870  1.00  0.00           H  
ATOM   3802  HB3 LEU    75      87.040  51.580  19.540  1.00  0.00           H  
ATOM   3803  HG  LEU    75      86.800  50.560  21.700  1.00  0.00           H  
ATOM   3804 HD11 LEU    75      88.050  53.300  21.740  1.00  0.00           H  
ATOM   3805 HD12 LEU    75      88.710  51.930  22.540  1.00  0.00           H  
ATOM   3806 HD13 LEU    75      88.820  51.960  20.800  1.00  0.00           H  
ATOM   3807 HD21 LEU    75      84.930  51.990  22.610  1.00  0.00           H  
ATOM   3808 HD22 LEU    75      86.220  51.760  23.720  1.00  0.00           H  
ATOM   3809 HD23 LEU    75      86.080  53.300  22.810  1.00  0.00           H  
ATOM   3810  N   PRO    76      85.000  49.560  18.630  1.00  0.00           N  
ATOM   3811  CD  PRO    76      85.010  50.060  17.270  1.00  0.00           C  
ATOM   3812  CG  PRO    76      84.830  48.820  16.400  1.00  0.00           C  
ATOM   3813  CB  PRO    76      85.450  47.740  17.270  1.00  0.00           C  
ATOM   3814  CA  PRO    76      85.280  48.140  18.730  1.00  0.00           C  
ATOM   3815  C   PRO    76      86.510  47.920  19.610  1.00  0.00           C  
ATOM   3816  O   PRO    76      87.440  48.710  19.520  1.00  0.00           O  
ATOM   3817  HA  PRO    76      84.410  47.580  19.070  1.00  0.00           H  
ATOM   3818  HB2 PRO    76      86.450  47.600  16.850  1.00  0.00           H  
ATOM   3819  HB3 PRO    76      84.890  46.810  17.160  1.00  0.00           H  
ATOM   3820  HG2 PRO    76      85.150  48.860  15.360  1.00  0.00           H  
ATOM   3821  HG3 PRO    76      83.770  48.580  16.370  1.00  0.00           H  
ATOM   3822  HD2 PRO    76      85.920  50.560  16.940  1.00  0.00           H  
ATOM   3823  HD3 PRO    76      84.200  50.720  16.970  1.00  0.00           H  
ATOM   3824  N   PRO    77      86.640  46.790  20.320  1.00  0.00           N  
ATOM   3825  CD  PRO    77      85.590  45.810  20.490  1.00  0.00           C  
ATOM   3826  CG  PRO    77      85.820  45.080  21.810  1.00  0.00           C  
ATOM   3827  CB  PRO    77      87.340  45.150  21.910  1.00  0.00           C  
ATOM   3828  CA  PRO    77      87.740  46.440  21.190  1.00  0.00           C  
ATOM   3829  C   PRO    77      89.150  46.340  20.610  1.00  0.00           C  
ATOM   3830  O   PRO    77      90.150  46.010  21.240  1.00  0.00           O  
ATOM   3831  HA  PRO    77      87.690  47.190  21.980  1.00  0.00           H  
ATOM   3832  HB2 PRO    77      87.630  44.290  21.310  1.00  0.00           H  
ATOM   3833  HB3 PRO    77      87.730  45.050  22.930  1.00  0.00           H  
ATOM   3834  HG2 PRO    77      85.500  44.040  21.780  1.00  0.00           H  
ATOM   3835  HG3 PRO    77      85.300  45.570  22.630  1.00  0.00           H  
ATOM   3836  HD2 PRO    77      85.620  45.110  19.660  1.00  0.00           H  
ATOM   3837  HD3 PRO    77      84.620  46.300  20.500  1.00  0.00           H  
ATOM   3838  N   ARG    78      89.400  46.520  19.310  1.00  0.00           N  
ATOM   3839  CA  ARG    78      90.670  46.470  18.620  1.00  0.00           C  
ATOM   3840  CB  ARG    78      90.910  45.030  18.160  1.00  0.00           C  
ATOM   3841  CG  ARG    78      92.310  44.630  17.700  1.00  0.00           C  
ATOM   3842  CD  ARG    78      93.600  45.250  18.220  1.00  0.00           C  
ATOM   3843  NE  ARG    78      94.800  44.490  17.870  1.00  0.00           N  
ATOM   3844  CZ  ARG    78      96.010  44.400  18.450  1.00  0.00           C  
ATOM   3845  NH1 ARG    78      96.300  45.230  19.460  1.00  0.00           N1+
ATOM   3846  NH2 ARG    78      97.040  43.730  17.920  1.00  0.00           N  
ATOM   3847  C   ARG    78      90.830  47.560  17.580  1.00  0.00           C  
ATOM   3848  O   ARG    78      91.600  47.460  16.620  1.00  0.00           O  
ATOM   3849  H   ARG    78      88.580  46.850  18.820  1.00  0.00           H  
ATOM   3850  HA  ARG    78      91.400  46.770  19.380  1.00  0.00           H  
ATOM   3851  HB2 ARG    78      90.220  44.800  17.340  1.00  0.00           H  
ATOM   3852  HB3 ARG    78      90.650  44.380  18.990  1.00  0.00           H  
ATOM   3853  HG2 ARG    78      92.230  44.840  16.630  1.00  0.00           H  
ATOM   3854  HG3 ARG    78      92.370  43.540  17.740  1.00  0.00           H  
ATOM   3855  HD2 ARG    78      93.570  45.160  19.310  1.00  0.00           H  
ATOM   3856  HD3 ARG    78      93.670  46.310  18.000  1.00  0.00           H  
ATOM   3857  HE  ARG    78      94.690  43.940  17.030  1.00  0.00           H  
ATOM   3858 HH11 ARG    78      95.560  45.750  19.910  1.00  0.00           H  
ATOM   3859 HH12 ARG    78      97.110  44.960  20.000  1.00  0.00           H  
ATOM   3860 HH21 ARG    78      96.870  43.160  17.110  1.00  0.00           H  
ATOM   3861 HH22 ARG    78      97.920  43.690  18.420  1.00  0.00           H  
ATOM   3862  N   ALA    79      90.150  48.680  17.840  1.00  0.00           N  
ATOM   3863  CA  ALA    79      90.070  49.840  16.980  1.00  0.00           C  
ATOM   3864  CB  ALA    79      88.660  49.940  16.410  1.00  0.00           C  
ATOM   3865  C   ALA    79      90.450  51.110  17.730  1.00  0.00           C  
ATOM   3866  O   ALA    79      89.940  51.310  18.840  1.00  0.00           O  
ATOM   3867  H   ALA    79      89.660  48.770  18.720  1.00  0.00           H  
ATOM   3868  HA  ALA    79      90.730  49.790  16.110  1.00  0.00           H  
ATOM   3869  HB1 ALA    79      88.030  50.300  17.230  1.00  0.00           H  
ATOM   3870  HB2 ALA    79      88.630  50.700  15.620  1.00  0.00           H  
ATOM   3871  HB3 ALA    79      88.210  49.040  16.000  1.00  0.00           H  
ATOM   3872  N   TYR    80      91.370  51.900  17.160  1.00  0.00           N  
ATOM   3873  CA  TYR    80      91.830  53.210  17.560  1.00  0.00           C  
ATOM   3874  CB  TYR    80      93.080  53.030  18.410  1.00  0.00           C  
ATOM   3875  CG  TYR    80      93.350  54.290  19.200  1.00  0.00           C  
ATOM   3876  CD1 TYR    80      92.720  54.430  20.440  1.00  0.00           C  
ATOM   3877  CE1 TYR    80      92.740  55.580  21.230  1.00  0.00           C  
ATOM   3878  CZ  TYR    80      93.620  56.610  20.830  1.00  0.00           C  
ATOM   3879  OH  TYR    80      93.790  57.650  21.690  1.00  0.00           O  
ATOM   3880  CE2 TYR    80      94.280  56.500  19.590  1.00  0.00           C  
ATOM   3881  CD2 TYR    80      94.190  55.340  18.820  1.00  0.00           C  
ATOM   3882  C   TYR    80      92.090  54.130  16.370  1.00  0.00           C  
ATOM   3883  O   TYR    80      92.010  55.340  16.570  1.00  0.00           O  
ATOM   3884  H   TYR    80      91.760  51.560  16.300  1.00  0.00           H  
ATOM   3885  HA  TYR    80      91.030  53.650  18.160  1.00  0.00           H  
ATOM   3886  HB2 TYR    80      93.930  52.870  17.740  1.00  0.00           H  
ATOM   3887  HB3 TYR    80      92.900  52.280  19.180  1.00  0.00           H  
ATOM   3888  HD1 TYR    80      92.110  53.610  20.820  1.00  0.00           H  
ATOM   3889  HD2 TYR    80      94.760  55.290  17.900  1.00  0.00           H  
ATOM   3890  HE1 TYR    80      92.210  55.550  22.170  1.00  0.00           H  
ATOM   3891  HE2 TYR    80      94.870  57.310  19.170  1.00  0.00           H  
ATOM   3892  HH  TYR    80      93.990  58.560  21.420  1.00  0.00           H  
ATOM   3893  N   ALA    81      92.440  53.680  15.160  1.00  0.00           N  
ATOM   3894  CA  ALA    81      92.590  54.490  13.970  1.00  0.00           C  
ATOM   3895  CB  ALA    81      94.070  54.470  13.620  1.00  0.00           C  
ATOM   3896  C   ALA    81      91.670  54.230  12.790  1.00  0.00           C  
ATOM   3897  OC1 ALA    81      90.730  53.440  13.010  1.00  0.00           O  
ATOM   3898  OC2 ALA    81      91.670  54.920  11.750  1.00  0.00           O1-
ATOM   3899  H   ALA    81      92.550  52.680  15.110  1.00  0.00           H  
ATOM   3900  HA  ALA    81      92.440  55.550  14.200  1.00  0.00           H  
ATOM   3901  HB1 ALA    81      94.580  54.830  14.520  1.00  0.00           H  
ATOM   3902  HB2 ALA    81      94.410  53.450  13.420  1.00  0.00           H  
ATOM   3903  HB3 ALA    81      94.410  55.130  12.820  1.00  0.00           H  
TER    3904      ALA    81 
ATOM   3905  N   ALA    19      72.720  61.840  14.060  1.00  0.00           N1+
ATOM   3906  CA  ALA    19      72.480  63.060  14.850  1.00  0.00           C  
ATOM   3907  CB  ALA    19      72.270  64.250  13.920  1.00  0.00           C  
ATOM   3908  C   ALA    19      71.380  62.890  15.890  1.00  0.00           C  
ATOM   3909  O   ALA    19      71.660  63.330  17.010  1.00  0.00           O  
ATOM   3910  H1  ALA    19      71.850  61.470  13.710  1.00  0.00           H  
ATOM   3911  H2  ALA    19      73.430  61.900  13.340  1.00  0.00           H  
ATOM   3912  H3  ALA    19      73.090  61.140  14.700  1.00  0.00           H  
ATOM   3913  HA  ALA    19      73.390  63.310  15.390  1.00  0.00           H  
ATOM   3914  HB1 ALA    19      71.230  64.370  13.610  1.00  0.00           H  
ATOM   3915  HB2 ALA    19      72.550  65.150  14.470  1.00  0.00           H  
ATOM   3916  HB3 ALA    19      72.900  64.130  13.040  1.00  0.00           H  
ATOM   3917  N   LEU    20      70.240  62.260  15.630  1.00  0.00           N  
ATOM   3918  CA  LEU    20      69.180  61.900  16.560  1.00  0.00           C  
ATOM   3919  CB  LEU    20      67.950  61.390  15.820  1.00  0.00           C  
ATOM   3920  CG  LEU    20      66.650  61.260  16.620  1.00  0.00           C  
ATOM   3921  CD1 LEU    20      66.100  62.630  17.020  1.00  0.00           C  
ATOM   3922  CD2 LEU    20      65.690  60.760  15.550  1.00  0.00           C  
ATOM   3923  C   LEU    20      69.540  61.030  17.760  1.00  0.00           C  
ATOM   3924  O   LEU    20      69.000  61.210  18.850  1.00  0.00           O  
ATOM   3925  H   LEU    20      70.070  61.840  14.730  1.00  0.00           H  
ATOM   3926  HA  LEU    20      68.970  62.840  17.080  1.00  0.00           H  
ATOM   3927  HB2 LEU    20      68.230  60.440  15.370  1.00  0.00           H  
ATOM   3928  HB3 LEU    20      67.870  61.930  14.880  1.00  0.00           H  
ATOM   3929  HG  LEU    20      66.740  60.660  17.520  1.00  0.00           H  
ATOM   3930 HD11 LEU    20      66.020  63.350  16.210  1.00  0.00           H  
ATOM   3931 HD12 LEU    20      65.080  62.420  17.330  1.00  0.00           H  
ATOM   3932 HD13 LEU    20      66.620  63.110  17.850  1.00  0.00           H  
ATOM   3933 HD21 LEU    20      64.750  60.490  16.030  1.00  0.00           H  
ATOM   3934 HD22 LEU    20      65.560  61.470  14.730  1.00  0.00           H  
ATOM   3935 HD23 LEU    20      66.090  59.870  15.050  1.00  0.00           H  
ATOM   3936  N   GLU    21      70.510  60.120  17.670  1.00  0.00           N  
ATOM   3937  CA  GLU    21      70.930  59.400  18.860  1.00  0.00           C  
ATOM   3938  CB  GLU    21      71.480  58.010  18.520  1.00  0.00           C  
ATOM   3939  CG  GLU    21      70.300  57.150  18.060  1.00  0.00           C  
ATOM   3940  CD  GLU    21      70.540  55.770  17.480  1.00  0.00           C  
ATOM   3941  OE1 GLU    21      71.400  55.040  18.030  1.00  0.00           O  
ATOM   3942  OE2 GLU    21      69.890  55.390  16.480  1.00  0.00           O1-
ATOM   3943  C   GLU    21      71.800  60.210  19.800  1.00  0.00           C  
ATOM   3944  O   GLU    21      71.870  59.910  20.990  1.00  0.00           O  
ATOM   3945  H   GLU    21      71.050  59.970  16.840  1.00  0.00           H  
ATOM   3946  HA  GLU    21      70.090  59.150  19.510  1.00  0.00           H  
ATOM   3947  HB2 GLU    21      71.830  57.460  19.400  1.00  0.00           H  
ATOM   3948  HB3 GLU    21      72.190  57.970  17.700  1.00  0.00           H  
ATOM   3949  HG2 GLU    21      69.660  57.680  17.360  1.00  0.00           H  
ATOM   3950  HG3 GLU    21      69.650  56.940  18.900  1.00  0.00           H  
ATOM   3951  N   ASN    22      72.440  61.260  19.280  1.00  0.00           N  
ATOM   3952  CA  ASN    22      73.200  62.110  20.180  1.00  0.00           C  
ATOM   3953  CB  ASN    22      74.170  63.010  19.430  1.00  0.00           C  
ATOM   3954  CG  ASN    22      75.040  62.190  18.490  1.00  0.00           C  
ATOM   3955  OD1 ASN    22      74.830  62.260  17.280  1.00  0.00           O  
ATOM   3956  ND2 ASN    22      75.960  61.330  18.960  1.00  0.00           N  
ATOM   3957  C   ASN    22      72.210  63.080  20.830  1.00  0.00           C  
ATOM   3958  O   ASN    22      72.410  63.510  21.960  1.00  0.00           O  
ATOM   3959  H   ASN    22      72.220  61.570  18.340  1.00  0.00           H  
ATOM   3960  HA  ASN    22      73.780  61.540  20.910  1.00  0.00           H  
ATOM   3961  HB2 ASN    22      74.790  63.580  20.130  1.00  0.00           H  
ATOM   3962  HB3 ASN    22      73.530  63.690  18.880  1.00  0.00           H  
ATOM   3963 HD21 ASN    22      76.120  61.130  19.930  1.00  0.00           H  
ATOM   3964 HD22 ASN    22      76.490  60.710  18.360  1.00  0.00           H  
ATOM   3965  N   LEU    23      71.060  63.380  20.240  1.00  0.00           N  
ATOM   3966  CA  LEU    23      70.070  64.310  20.770  1.00  0.00           C  
ATOM   3967  CB  LEU    23      69.120  64.730  19.660  1.00  0.00           C  
ATOM   3968  CG  LEU    23      68.090  65.830  19.890  1.00  0.00           C  
ATOM   3969  CD1 LEU    23      68.750  67.030  20.560  1.00  0.00           C  
ATOM   3970  CD2 LEU    23      67.620  66.280  18.500  1.00  0.00           C  
ATOM   3971  C   LEU    23      69.360  63.670  21.950  1.00  0.00           C  
ATOM   3972  O   LEU    23      69.130  64.320  22.970  1.00  0.00           O  
ATOM   3973  H   LEU    23      70.880  63.020  19.310  1.00  0.00           H  
ATOM   3974  HA  LEU    23      70.640  65.190  21.050  1.00  0.00           H  
ATOM   3975  HB2 LEU    23      68.600  63.820  19.360  1.00  0.00           H  
ATOM   3976  HB3 LEU    23      69.720  65.120  18.840  1.00  0.00           H  
ATOM   3977  HG  LEU    23      67.150  65.630  20.410  1.00  0.00           H  
ATOM   3978 HD11 LEU    23      68.050  67.870  20.630  1.00  0.00           H  
ATOM   3979 HD12 LEU    23      69.080  66.950  21.590  1.00  0.00           H  
ATOM   3980 HD13 LEU    23      69.620  67.370  19.990  1.00  0.00           H  
ATOM   3981 HD21 LEU    23      66.850  67.030  18.690  1.00  0.00           H  
ATOM   3982 HD22 LEU    23      68.410  66.840  18.000  1.00  0.00           H  
ATOM   3983 HD23 LEU    23      67.160  65.460  17.950  1.00  0.00           H  
ATOM   3984  N   VAL    24      68.860  62.450  21.740  1.00  0.00           N  
ATOM   3985  CA  VAL    24      68.050  61.830  22.770  1.00  0.00           C  
ATOM   3986  CB  VAL    24      67.350  60.540  22.350  1.00  0.00           C  
ATOM   3987  CG1 VAL    24      66.300  60.750  21.260  1.00  0.00           C  
ATOM   3988  CG2 VAL    24      68.260  59.420  21.860  1.00  0.00           C  
ATOM   3989  C   VAL    24      68.700  61.540  24.120  1.00  0.00           C  
ATOM   3990  O   VAL    24      67.940  61.600  25.080  1.00  0.00           O  
ATOM   3991  H   VAL    24      69.020  61.910  20.890  1.00  0.00           H  
ATOM   3992  HA  VAL    24      67.260  62.490  23.110  1.00  0.00           H  
ATOM   3993  HB  VAL    24      66.890  60.090  23.230  1.00  0.00           H  
ATOM   3994 HG11 VAL    24      65.840  59.770  21.190  1.00  0.00           H  
ATOM   3995 HG12 VAL    24      65.680  61.570  21.630  1.00  0.00           H  
ATOM   3996 HG13 VAL    24      66.820  61.150  20.390  1.00  0.00           H  
ATOM   3997 HG21 VAL    24      67.610  58.600  21.550  1.00  0.00           H  
ATOM   3998 HG22 VAL    24      68.930  59.750  21.070  1.00  0.00           H  
ATOM   3999 HG23 VAL    24      68.920  58.980  22.610  1.00  0.00           H  
ATOM   4000  N   VAL    25      70.010  61.370  24.240  1.00  0.00           N  
ATOM   4001  CA  VAL    25      70.730  61.110  25.470  1.00  0.00           C  
ATOM   4002  CB  VAL    25      71.970  60.260  25.230  1.00  0.00           C  
ATOM   4003  CG1 VAL    25      71.680  58.950  24.500  1.00  0.00           C  
ATOM   4004  CG2 VAL    25      73.030  60.990  24.420  1.00  0.00           C  
ATOM   4005  C   VAL    25      70.910  62.430  26.220  1.00  0.00           C  
ATOM   4006  O   VAL    25      71.070  62.390  27.430  1.00  0.00           O  
ATOM   4007  H   VAL    25      70.580  61.300  23.400  1.00  0.00           H  
ATOM   4008  HA  VAL    25      70.100  60.450  26.070  1.00  0.00           H  
ATOM   4009  HB  VAL    25      72.510  60.000  26.140  1.00  0.00           H  
ATOM   4010 HG11 VAL    25      72.550  58.450  24.090  1.00  0.00           H  
ATOM   4011 HG12 VAL    25      71.290  58.150  25.130  1.00  0.00           H  
ATOM   4012 HG13 VAL    25      70.860  59.180  23.810  1.00  0.00           H  
ATOM   4013 HG21 VAL    25      72.780  61.230  23.380  1.00  0.00           H  
ATOM   4014 HG22 VAL    25      73.400  61.900  24.910  1.00  0.00           H  
ATOM   4015 HG23 VAL    25      73.920  60.350  24.380  1.00  0.00           H  
ATOM   4016  N   LEU    26      70.970  63.580  25.550  1.00  0.00           N  
ATOM   4017  CA  LEU    26      71.200  64.880  26.150  1.00  0.00           C  
ATOM   4018  CB  LEU    26      71.730  65.870  25.110  1.00  0.00           C  
ATOM   4019  CG  LEU    26      72.290  67.170  25.670  1.00  0.00           C  
ATOM   4020  CD1 LEU    26      73.020  67.850  24.520  1.00  0.00           C  
ATOM   4021  CD2 LEU    26      71.200  68.150  26.090  1.00  0.00           C  
ATOM   4022  C   LEU    26      69.860  65.300  26.740  1.00  0.00           C  
ATOM   4023  O   LEU    26      69.790  65.580  27.930  1.00  0.00           O  
ATOM   4024  H   LEU    26      70.790  63.580  24.560  1.00  0.00           H  
ATOM   4025  HA  LEU    26      71.920  64.730  26.950  1.00  0.00           H  
ATOM   4026  HB2 LEU    26      71.050  65.990  24.270  1.00  0.00           H  
ATOM   4027  HB3 LEU    26      72.580  65.290  24.750  1.00  0.00           H  
ATOM   4028  HG  LEU    26      73.020  66.930  26.440  1.00  0.00           H  
ATOM   4029 HD11 LEU    26      73.620  68.690  24.860  1.00  0.00           H  
ATOM   4030 HD12 LEU    26      73.740  67.130  24.120  1.00  0.00           H  
ATOM   4031 HD13 LEU    26      72.320  68.250  23.790  1.00  0.00           H  
ATOM   4032 HD21 LEU    26      70.430  68.260  25.320  1.00  0.00           H  
ATOM   4033 HD22 LEU    26      70.580  67.850  26.940  1.00  0.00           H  
ATOM   4034 HD23 LEU    26      71.680  69.100  26.340  1.00  0.00           H  
ATOM   4035  N   ASN    27      68.790  65.220  25.940  1.00  0.00           N  
ATOM   4036  CA  ASN    27      67.460  65.650  26.320  1.00  0.00           C  
ATOM   4037  CB  ASN    27      66.520  65.690  25.120  1.00  0.00           C  
ATOM   4038  CG  ASN    27      65.060  66.040  25.360  1.00  0.00           C  
ATOM   4039  OD1 ASN    27      64.700  67.190  25.610  1.00  0.00           O  
ATOM   4040  ND2 ASN    27      64.150  65.110  25.040  1.00  0.00           N  
ATOM   4041  C   ASN    27      66.950  64.710  27.410  1.00  0.00           C  
ATOM   4042  O   ASN    27      66.100  65.050  28.230  1.00  0.00           O  
ATOM   4043  H   ASN    27      68.960  64.930  24.990  1.00  0.00           H  
ATOM   4044  HA  ASN    27      67.450  66.590  26.880  1.00  0.00           H  
ATOM   4045  HB2 ASN    27      66.600  64.740  24.600  1.00  0.00           H  
ATOM   4046  HB3 ASN    27      66.890  66.470  24.450  1.00  0.00           H  
ATOM   4047 HD21 ASN    27      64.430  64.170  24.790  1.00  0.00           H  
ATOM   4048 HD22 ASN    27      63.180  65.360  25.170  1.00  0.00           H  
ATOM   4049  N   ALA    28      67.420  63.470  27.500  1.00  0.00           N  
ATOM   4050  CA  ALA    28      67.440  62.640  28.690  1.00  0.00           C  
ATOM   4051  CB  ALA    28      67.610  61.200  28.220  1.00  0.00           C  
ATOM   4052  C   ALA    28      68.410  63.170  29.730  1.00  0.00           C  
ATOM   4053  O   ALA    28      68.010  63.890  30.640  1.00  0.00           O  
ATOM   4054  H   ALA    28      67.990  63.180  26.710  1.00  0.00           H  
ATOM   4055  HA  ALA    28      66.480  62.540  29.210  1.00  0.00           H  
ATOM   4056  HB1 ALA    28      68.500  61.200  27.590  1.00  0.00           H  
ATOM   4057  HB2 ALA    28      67.700  60.450  29.010  1.00  0.00           H  
ATOM   4058  HB3 ALA    28      66.730  60.870  27.660  1.00  0.00           H  
ATOM   4059  N   ALA    29      69.660  62.700  29.790  1.00  0.00           N  
ATOM   4060  CA  ALA    29      70.470  62.710  30.980  1.00  0.00           C  
ATOM   4061  CB  ALA    29      71.710  61.840  30.760  1.00  0.00           C  
ATOM   4062  C   ALA    29      70.860  64.110  31.450  1.00  0.00           C  
ATOM   4063  O   ALA    29      71.040  64.320  32.650  1.00  0.00           O  
ATOM   4064  H   ALA    29      69.980  62.390  28.880  1.00  0.00           H  
ATOM   4065  HA  ALA    29      69.920  62.210  31.770  1.00  0.00           H  
ATOM   4066  HB1 ALA    29      72.310  61.900  31.660  1.00  0.00           H  
ATOM   4067  HB2 ALA    29      71.350  60.830  30.550  1.00  0.00           H  
ATOM   4068  HB3 ALA    29      72.250  62.250  29.900  1.00  0.00           H  
ATOM   4069  N   SER    30      70.960  65.090  30.560  1.00  0.00           N  
ATOM   4070  CA  SER    30      71.490  66.390  30.910  1.00  0.00           C  
ATOM   4071  CB  SER    30      72.210  67.080  29.760  1.00  0.00           C  
ATOM   4072  OG  SER    30      72.990  66.130  29.060  1.00  0.00           O  
ATOM   4073  C   SER    30      70.370  67.340  31.330  1.00  0.00           C  
ATOM   4074  O   SER    30      70.420  68.090  32.300  1.00  0.00           O  
ATOM   4075  H   SER    30      70.860  64.900  29.570  1.00  0.00           H  
ATOM   4076  HA  SER    30      72.240  66.320  31.700  1.00  0.00           H  
ATOM   4077  HB2 SER    30      72.810  67.850  30.240  1.00  0.00           H  
ATOM   4078  HB3 SER    30      71.460  67.540  29.110  1.00  0.00           H  
ATOM   4079  HG  SER    30      73.750  65.890  29.590  1.00  0.00           H  
ATOM   4080  N   VAL    31      69.190  67.250  30.710  1.00  0.00           N  
ATOM   4081  CA  VAL    31      68.000  68.020  31.030  1.00  0.00           C  
ATOM   4082  CB  VAL    31      66.910  67.870  29.970  1.00  0.00           C  
ATOM   4083  CG1 VAL    31      65.710  68.690  30.420  1.00  0.00           C  
ATOM   4084  CG2 VAL    31      67.350  68.420  28.620  1.00  0.00           C  
ATOM   4085  C   VAL    31      67.470  67.590  32.380  1.00  0.00           C  
ATOM   4086  O   VAL    31      67.360  68.430  33.280  1.00  0.00           O  
ATOM   4087  H   VAL    31      69.050  66.530  30.020  1.00  0.00           H  
ATOM   4088  HA  VAL    31      68.330  69.050  31.180  1.00  0.00           H  
ATOM   4089  HB  VAL    31      66.580  66.830  29.860  1.00  0.00           H  
ATOM   4090 HG11 VAL    31      64.910  68.810  29.690  1.00  0.00           H  
ATOM   4091 HG12 VAL    31      65.310  68.250  31.340  1.00  0.00           H  
ATOM   4092 HG13 VAL    31      65.970  69.720  30.650  1.00  0.00           H  
ATOM   4093 HG21 VAL    31      66.560  68.460  27.860  1.00  0.00           H  
ATOM   4094 HG22 VAL    31      67.570  69.480  28.700  1.00  0.00           H  
ATOM   4095 HG23 VAL    31      68.200  67.820  28.300  1.00  0.00           H  
ATOM   4096  N   ALA    32      67.440  66.290  32.680  1.00  0.00           N  
ATOM   4097  CA  ALA    32      67.180  65.710  33.980  1.00  0.00           C  
ATOM   4098  CB  ALA    32      67.120  64.180  33.860  1.00  0.00           C  
ATOM   4099  C   ALA    32      68.240  66.120  34.990  1.00  0.00           C  
ATOM   4100  O   ALA    32      67.870  66.290  36.150  1.00  0.00           O  
ATOM   4101  H   ALA    32      67.360  65.660  31.890  1.00  0.00           H  
ATOM   4102  HA  ALA    32      66.210  66.010  34.370  1.00  0.00           H  
ATOM   4103  HB1 ALA    32      66.730  63.980  32.870  1.00  0.00           H  
ATOM   4104  HB2 ALA    32      68.130  63.770  33.850  1.00  0.00           H  
ATOM   4105  HB3 ALA    32      66.610  63.790  34.740  1.00  0.00           H  
ATOM   4106  N   GLY    33      69.520  66.150  34.620  1.00  0.00           N  
ATOM   4107  CA  GLY    33      70.510  66.740  35.500  1.00  0.00           C  
ATOM   4108  C   GLY    33      70.110  68.160  35.900  1.00  0.00           C  
ATOM   4109  O   GLY    33      70.110  68.430  37.090  1.00  0.00           O  
ATOM   4110  H   GLY    33      69.810  65.680  33.780  1.00  0.00           H  
ATOM   4111  HA2 GLY    33      71.500  66.710  35.060  1.00  0.00           H  
ATOM   4112  HA3 GLY    33      70.430  66.020  36.310  1.00  0.00           H  
ATOM   4113  N   ALA    34      69.740  69.100  35.020  1.00  0.00           N  
ATOM   4114  CA  ALA    34      69.350  70.440  35.390  1.00  0.00           C  
ATOM   4115  CB  ALA    34      69.160  71.410  34.230  1.00  0.00           C  
ATOM   4116  C   ALA    34      68.140  70.420  36.320  1.00  0.00           C  
ATOM   4117  O   ALA    34      67.930  71.230  37.220  1.00  0.00           O  
ATOM   4118  H   ALA    34      69.810  68.800  34.060  1.00  0.00           H  
ATOM   4119  HA  ALA    34      70.070  70.870  36.090  1.00  0.00           H  
ATOM   4120  HB1 ALA    34      68.680  72.370  34.430  1.00  0.00           H  
ATOM   4121  HB2 ALA    34      70.110  71.460  33.690  1.00  0.00           H  
ATOM   4122  HB3 ALA    34      68.480  70.920  33.520  1.00  0.00           H  
ATOM   4123  N   HIS    35      67.230  69.480  36.060  1.00  0.00           N  
ATOM   4124  CA  HIS    35      65.990  69.330  36.790  1.00  0.00           C  
ATOM   4125  CB  HIS    35      65.110  68.390  35.960  1.00  0.00           C  
ATOM   4126  CG  HIS    35      63.900  67.900  36.700  1.00  0.00           C  
ATOM   4127  ND1 HIS    35      63.620  66.590  37.100  1.00  0.00           N  
ATOM   4128  CE1 HIS    35      62.500  66.670  37.820  1.00  0.00           C  
ATOM   4129  NE2 HIS    35      62.050  67.920  38.000  1.00  0.00           N  
ATOM   4130  CD2 HIS    35      62.950  68.700  37.290  1.00  0.00           C  
ATOM   4131  C   HIS    35      66.230  68.870  38.220  1.00  0.00           C  
ATOM   4132  O   HIS    35      65.570  69.420  39.100  1.00  0.00           O  
ATOM   4133  H   HIS    35      67.440  68.860  35.290  1.00  0.00           H  
ATOM   4134  HA  HIS    35      65.510  70.300  36.760  1.00  0.00           H  
ATOM   4135  HB2 HIS    35      65.650  67.460  35.790  1.00  0.00           H  
ATOM   4136  HB3 HIS    35      64.820  69.020  35.120  1.00  0.00           H  
ATOM   4137  HD2 HIS    35      63.010  69.780  37.320  1.00  0.00           H  
ATOM   4138  HE2 HIS    35      61.180  68.170  38.430  1.00  0.00           H  
ATOM   4139  HE1 HIS    35      61.910  65.870  38.240  1.00  0.00           H  
ATOM   4140  N   GLY    36      67.200  67.980  38.420  1.00  0.00           N  
ATOM   4141  CA  GLY    36      67.570  67.450  39.720  1.00  0.00           C  
ATOM   4142  C   GLY    36      68.450  68.480  40.420  1.00  0.00           C  
ATOM   4143  O   GLY    36      68.550  68.380  41.640  1.00  0.00           O  
ATOM   4144  H   GLY    36      67.640  67.530  37.630  1.00  0.00           H  
ATOM   4145  HA2 GLY    36      68.050  66.480  39.610  1.00  0.00           H  
ATOM   4146  HA3 GLY    36      66.700  67.520  40.370  1.00  0.00           H  
ATOM   4147  N   ILE    37      69.030  69.510  39.800  1.00  0.00           N  
ATOM   4148  CA  ILE    37      69.620  70.680  40.400  1.00  0.00           C  
ATOM   4149  CB  ILE    37      70.450  71.510  39.420  1.00  0.00           C  
ATOM   4150  CG2 ILE    37      70.670  72.930  39.950  1.00  0.00           C  
ATOM   4151  CG1 ILE    37      71.750  70.740  39.240  1.00  0.00           C  
ATOM   4152  CD1 ILE    37      72.750  71.420  38.310  1.00  0.00           C  
ATOM   4153  C   ILE    37      68.490  71.570  40.900  1.00  0.00           C  
ATOM   4154  O   ILE    37      68.440  71.880  42.090  1.00  0.00           O  
ATOM   4155  H   ILE    37      69.080  69.370  38.800  1.00  0.00           H  
ATOM   4156  HA  ILE    37      70.270  70.330  41.200  1.00  0.00           H  
ATOM   4157  HB  ILE    37      69.930  71.620  38.460  1.00  0.00           H  
ATOM   4158 HG12 ILE    37      71.590  69.770  38.780  1.00  0.00           H  
ATOM   4159 HG13 ILE    37      72.300  70.620  40.180  1.00  0.00           H  
ATOM   4160 HG21 ILE    37      69.800  73.490  40.280  1.00  0.00           H  
ATOM   4161 HG22 ILE    37      71.360  72.770  40.780  1.00  0.00           H  
ATOM   4162 HG23 ILE    37      70.940  73.540  39.090  1.00  0.00           H  
ATOM   4163 HD11 ILE    37      72.310  71.630  37.330  1.00  0.00           H  
ATOM   4164 HD12 ILE    37      73.230  72.310  38.710  1.00  0.00           H  
ATOM   4165 HD13 ILE    37      73.590  70.720  38.360  1.00  0.00           H  
ATOM   4166  N   PHE    38      67.630  72.090  40.030  1.00  0.00           N  
ATOM   4167  CA  PHE    38      66.480  72.910  40.360  1.00  0.00           C  
ATOM   4168  CB  PHE    38      65.910  73.570  39.110  1.00  0.00           C  
ATOM   4169  CG  PHE    38      66.840  74.450  38.300  1.00  0.00           C  
ATOM   4170  CD1 PHE    38      67.480  75.570  38.840  1.00  0.00           C  
ATOM   4171  CE1 PHE    38      68.330  76.310  38.020  1.00  0.00           C  
ATOM   4172  CZ  PHE    38      68.570  75.920  36.700  1.00  0.00           C  
ATOM   4173  CE2 PHE    38      67.830  74.870  36.130  1.00  0.00           C  
ATOM   4174  CD2 PHE    38      67.060  74.060  36.970  1.00  0.00           C  
ATOM   4175  C   PHE    38      65.470  72.380  41.370  1.00  0.00           C  
ATOM   4176  O   PHE    38      64.980  73.250  42.080  1.00  0.00           O  
ATOM   4177  H   PHE    38      67.680  71.800  39.060  1.00  0.00           H  
ATOM   4178  HA  PHE    38      66.900  73.710  40.960  1.00  0.00           H  
ATOM   4179  HB2 PHE    38      65.130  74.270  39.400  1.00  0.00           H  
ATOM   4180  HB3 PHE    38      65.550  72.680  38.590  1.00  0.00           H  
ATOM   4181  HD1 PHE    38      67.340  75.840  39.880  1.00  0.00           H  
ATOM   4182  HD2 PHE    38      66.560  73.140  36.690  1.00  0.00           H  
ATOM   4183  HE1 PHE    38      68.970  77.110  38.380  1.00  0.00           H  
ATOM   4184  HE2 PHE    38      68.020  74.560  35.110  1.00  0.00           H  
ATOM   4185  HZ  PHE    38      69.340  76.440  36.150  1.00  0.00           H  
ATOM   4186  N   SER    39      65.250  71.070  41.540  1.00  0.00           N  
ATOM   4187  CA  SER    39      64.360  70.490  42.520  1.00  0.00           C  
ATOM   4188  CB  SER    39      64.020  69.040  42.210  1.00  0.00           C  
ATOM   4189  OG  SER    39      63.320  68.950  40.990  1.00  0.00           O  
ATOM   4190  C   SER    39      64.730  70.670  43.980  1.00  0.00           C  
ATOM   4191  O   SER    39      63.900  70.380  44.840  1.00  0.00           O  
ATOM   4192  H   SER    39      65.760  70.400  40.980  1.00  0.00           H  
ATOM   4193  HA  SER    39      63.450  71.090  42.410  1.00  0.00           H  
ATOM   4194  HB2 SER    39      63.370  68.670  43.000  1.00  0.00           H  
ATOM   4195  HB3 SER    39      64.910  68.410  42.170  1.00  0.00           H  
ATOM   4196  HG  SER    39      63.870  69.100  40.220  1.00  0.00           H  
ATOM   4197  N   PHE    40      65.960  71.100  44.290  1.00  0.00           N  
ATOM   4198  CA  PHE    40      66.670  70.950  45.540  1.00  0.00           C  
ATOM   4199  CB  PHE    40      67.630  69.760  45.480  1.00  0.00           C  
ATOM   4200  CG  PHE    40      67.040  68.370  45.610  1.00  0.00           C  
ATOM   4201  CD1 PHE    40      66.490  67.900  44.410  1.00  0.00           C  
ATOM   4202  CE1 PHE    40      65.870  66.650  44.360  1.00  0.00           C  
ATOM   4203  CZ  PHE    40      65.610  65.950  45.540  1.00  0.00           C  
ATOM   4204  CE2 PHE    40      66.110  66.460  46.750  1.00  0.00           C  
ATOM   4205  CD2 PHE    40      66.820  67.660  46.790  1.00  0.00           C  
ATOM   4206  C   PHE    40      67.400  72.220  45.940  1.00  0.00           C  
ATOM   4207  O   PHE    40      67.410  72.510  47.140  1.00  0.00           O  
ATOM   4208  H   PHE    40      66.530  71.250  43.480  1.00  0.00           H  
ATOM   4209  HA  PHE    40      65.960  70.670  46.320  1.00  0.00           H  
ATOM   4210  HB2 PHE    40      68.310  69.780  46.330  1.00  0.00           H  
ATOM   4211  HB3 PHE    40      68.260  69.850  44.590  1.00  0.00           H  
ATOM   4212  HD1 PHE    40      66.710  68.470  43.520  1.00  0.00           H  
ATOM   4213  HD2 PHE    40      67.300  68.090  47.660  1.00  0.00           H  
ATOM   4214  HE1 PHE    40      65.480  66.340  43.400  1.00  0.00           H  
ATOM   4215  HE2 PHE    40      65.780  66.030  47.690  1.00  0.00           H  
ATOM   4216  HZ  PHE    40      64.970  65.090  45.640  1.00  0.00           H  
ATOM   4217  N   LEU    41      67.950  72.970  44.980  1.00  0.00           N  
ATOM   4218  CA  LEU    41      68.540  74.280  45.120  1.00  0.00           C  
ATOM   4219  CB  LEU    41      69.090  74.680  43.760  1.00  0.00           C  
ATOM   4220  CG  LEU    41      69.830  76.020  43.820  1.00  0.00           C  
ATOM   4221  CD1 LEU    41      71.200  75.980  44.480  1.00  0.00           C  
ATOM   4222  CD2 LEU    41      69.960  76.600  42.420  1.00  0.00           C  
ATOM   4223  C   LEU    41      67.570  75.290  45.710  1.00  0.00           C  
ATOM   4224  O   LEU    41      67.900  76.130  46.550  1.00  0.00           O  
ATOM   4225  H   LEU    41      68.030  72.570  44.060  1.00  0.00           H  
ATOM   4226  HA  LEU    41      69.390  74.230  45.810  1.00  0.00           H  
ATOM   4227  HB2 LEU    41      68.260  74.620  43.060  1.00  0.00           H  
ATOM   4228  HB3 LEU    41      69.870  74.010  43.380  1.00  0.00           H  
ATOM   4229  HG  LEU    41      69.230  76.620  44.500  1.00  0.00           H  
ATOM   4230 HD11 LEU    41      71.180  75.400  45.410  1.00  0.00           H  
ATOM   4231 HD12 LEU    41      71.940  75.560  43.800  1.00  0.00           H  
ATOM   4232 HD13 LEU    41      71.600  76.960  44.730  1.00  0.00           H  
ATOM   4233 HD21 LEU    41      70.520  75.990  41.710  1.00  0.00           H  
ATOM   4234 HD22 LEU    41      68.960  76.850  42.070  1.00  0.00           H  
ATOM   4235 HD23 LEU    41      70.380  77.610  42.510  1.00  0.00           H  
ATOM   4236  N   VAL    42      66.310  75.190  45.290  1.00  0.00           N  
ATOM   4237  CA  VAL    42      65.190  75.940  45.820  1.00  0.00           C  
ATOM   4238  CB  VAL    42      63.860  75.670  45.130  1.00  0.00           C  
ATOM   4239  CG1 VAL    42      63.930  76.140  43.680  1.00  0.00           C  
ATOM   4240  CG2 VAL    42      63.560  74.180  45.210  1.00  0.00           C  
ATOM   4241  C   VAL    42      64.920  75.820  47.310  1.00  0.00           C  
ATOM   4242  O   VAL    42      64.450  76.780  47.900  1.00  0.00           O  
ATOM   4243  H   VAL    42      66.140  74.530  44.550  1.00  0.00           H  
ATOM   4244  HA  VAL    42      65.450  77.000  45.750  1.00  0.00           H  
ATOM   4245  HB  VAL    42      63.050  76.190  45.660  1.00  0.00           H  
ATOM   4246 HG11 VAL    42      64.060  77.220  43.700  1.00  0.00           H  
ATOM   4247 HG12 VAL    42      64.690  75.620  43.100  1.00  0.00           H  
ATOM   4248 HG13 VAL    42      62.930  75.910  43.330  1.00  0.00           H  
ATOM   4249 HG21 VAL    42      63.780  73.850  46.220  1.00  0.00           H  
ATOM   4250 HG22 VAL    42      62.620  73.790  44.800  1.00  0.00           H  
ATOM   4251 HG23 VAL    42      64.280  73.580  44.650  1.00  0.00           H  
ATOM   4252  N   PHE    43      65.370  74.740  47.970  1.00  0.00           N  
ATOM   4253  CA  PHE    43      65.570  74.750  49.400  1.00  0.00           C  
ATOM   4254  CB  PHE    43      66.220  73.430  49.800  1.00  0.00           C  
ATOM   4255  CG  PHE    43      66.140  73.160  51.280  1.00  0.00           C  
ATOM   4256  CD1 PHE    43      67.350  73.230  51.970  1.00  0.00           C  
ATOM   4257  CE1 PHE    43      67.420  72.860  53.320  1.00  0.00           C  
ATOM   4258  CZ  PHE    43      66.240  72.380  53.900  1.00  0.00           C  
ATOM   4259  CE2 PHE    43      65.020  72.300  53.210  1.00  0.00           C  
ATOM   4260  CD2 PHE    43      64.960  72.690  51.860  1.00  0.00           C  
ATOM   4261  C   PHE    43      66.320  75.930  49.990  1.00  0.00           C  
ATOM   4262  O   PHE    43      65.970  76.340  51.090  1.00  0.00           O  
ATOM   4263  H   PHE    43      65.790  73.940  47.520  1.00  0.00           H  
ATOM   4264  HA  PHE    43      64.590  74.690  49.890  1.00  0.00           H  
ATOM   4265  HB2 PHE    43      67.230  73.370  49.380  1.00  0.00           H  
ATOM   4266  HB3 PHE    43      65.720  72.560  49.360  1.00  0.00           H  
ATOM   4267  HD1 PHE    43      68.210  73.620  51.450  1.00  0.00           H  
ATOM   4268  HD2 PHE    43      64.060  72.450  51.310  1.00  0.00           H  
ATOM   4269  HE1 PHE    43      68.340  73.040  53.840  1.00  0.00           H  
ATOM   4270  HE2 PHE    43      64.180  71.930  53.770  1.00  0.00           H  
ATOM   4271  HZ  PHE    43      66.300  72.070  54.940  1.00  0.00           H  
ATOM   4272  N   PHE    44      67.380  76.430  49.340  1.00  0.00           N  
ATOM   4273  CA  PHE    44      68.490  77.130  49.950  1.00  0.00           C  
ATOM   4274  CB  PHE    44      69.820  76.710  49.320  1.00  0.00           C  
ATOM   4275  CG  PHE    44      70.180  75.290  49.690  1.00  0.00           C  
ATOM   4276  CD1 PHE    44      70.350  74.320  48.700  1.00  0.00           C  
ATOM   4277  CE1 PHE    44      70.760  73.010  49.000  1.00  0.00           C  
ATOM   4278  CZ  PHE    44      71.140  72.690  50.310  1.00  0.00           C  
ATOM   4279  CE2 PHE    44      70.930  73.620  51.330  1.00  0.00           C  
ATOM   4280  CD2 PHE    44      70.530  74.920  50.990  1.00  0.00           C  
ATOM   4281  C   PHE    44      68.370  78.650  49.900  1.00  0.00           C  
ATOM   4282  O   PHE    44      69.330  79.400  49.770  1.00  0.00           O  
ATOM   4283  H   PHE    44      67.530  76.090  48.400  1.00  0.00           H  
ATOM   4284  HA  PHE    44      68.570  76.840  51.000  1.00  0.00           H  
ATOM   4285  HB2 PHE    44      70.640  77.380  49.590  1.00  0.00           H  
ATOM   4286  HB3 PHE    44      69.730  76.870  48.250  1.00  0.00           H  
ATOM   4287  HD1 PHE    44      70.220  74.490  47.640  1.00  0.00           H  
ATOM   4288  HD2 PHE    44      70.640  75.720  51.710  1.00  0.00           H  
ATOM   4289  HE1 PHE    44      71.020  72.330  48.200  1.00  0.00           H  
ATOM   4290  HE2 PHE    44      71.210  73.400  52.340  1.00  0.00           H  
ATOM   4291  HZ  PHE    44      71.620  71.760  50.560  1.00  0.00           H  
ATOM   4292  N   CYS    45      67.120  79.130  49.870  1.00  0.00           N  
ATOM   4293  CA  CYS    45      66.820  80.530  49.600  1.00  0.00           C  
ATOM   4294  CB  CYS    45      65.750  80.520  48.510  1.00  0.00           C  
ATOM   4295  SG  CYS    45      66.220  79.690  46.970  1.00  0.00           S  
ATOM   4296  C   CYS    45      66.610  81.500  50.750  1.00  0.00           C  
ATOM   4297  O   CYS    45      66.510  81.180  51.930  1.00  0.00           O  
ATOM   4298  H   CYS    45      66.380  78.540  50.210  1.00  0.00           H  
ATOM   4299  HA  CYS    45      67.700  80.920  49.090  1.00  0.00           H  
ATOM   4300  HB2 CYS    45      65.540  81.550  48.220  1.00  0.00           H  
ATOM   4301  HB3 CYS    45      64.820  80.080  48.850  1.00  0.00           H  
ATOM   4302  HG  CYS    45      66.240  78.410  47.350  1.00  0.00           H  
ATOM   4303  N   ALA    46      66.670  82.770  50.340  1.00  0.00           N  
ATOM   4304  CA  ALA    46      67.070  83.930  51.110  1.00  0.00           C  
ATOM   4305  CB  ALA    46      65.820  84.390  51.860  1.00  0.00           C  
ATOM   4306  C   ALA    46      68.310  83.860  51.990  1.00  0.00           C  
ATOM   4307  O   ALA    46      69.070  82.910  52.120  1.00  0.00           O  
ATOM   4308  H   ALA    46      66.620  82.780  49.330  1.00  0.00           H  
ATOM   4309  HA  ALA    46      67.350  84.700  50.390  1.00  0.00           H  
ATOM   4310  HB1 ALA    46      64.890  84.560  51.320  1.00  0.00           H  
ATOM   4311  HB2 ALA    46      65.470  83.580  52.500  1.00  0.00           H  
ATOM   4312  HB3 ALA    46      66.030  85.250  52.490  1.00  0.00           H  
ATOM   4313  N   ALA    47      68.550  85.060  52.550  1.00  0.00           N  
ATOM   4314  CA  ALA    47      69.570  85.430  53.510  1.00  0.00           C  
ATOM   4315  CB  ALA    47      69.050  85.160  54.920  1.00  0.00           C  
ATOM   4316  C   ALA    47      70.990  84.960  53.230  1.00  0.00           C  
ATOM   4317  O   ALA    47      71.770  84.700  54.140  1.00  0.00           O  
ATOM   4318  H   ALA    47      67.880  85.790  52.350  1.00  0.00           H  
ATOM   4319  HA  ALA    47      69.640  86.500  53.340  1.00  0.00           H  
ATOM   4320  HB1 ALA    47      69.660  85.750  55.600  1.00  0.00           H  
ATOM   4321  HB2 ALA    47      67.990  85.420  54.920  1.00  0.00           H  
ATOM   4322  HB3 ALA    47      69.200  84.110  55.180  1.00  0.00           H  
ATOM   4323  N   TRP    48      71.390  84.830  51.960  1.00  0.00           N  
ATOM   4324  CA  TRP    48      72.700  84.300  51.650  1.00  0.00           C  
ATOM   4325  CB  TRP    48      72.700  84.310  50.120  1.00  0.00           C  
ATOM   4326  CG  TRP    48      71.730  83.420  49.420  1.00  0.00           C  
ATOM   4327  CD1 TRP    48      71.760  82.070  49.430  1.00  0.00           C  
ATOM   4328  NE1 TRP    48      70.730  81.560  48.650  1.00  0.00           N  
ATOM   4329  CE2 TRP    48      69.980  82.550  48.060  1.00  0.00           C  
ATOM   4330  CZ2 TRP    48      68.860  82.600  47.220  1.00  0.00           C  
ATOM   4331  CH2 TRP    48      68.390  83.860  46.860  1.00  0.00           C  
ATOM   4332  CZ3 TRP    48      69.120  85.020  47.160  1.00  0.00           C  
ATOM   4333  CE3 TRP    48      70.190  84.990  48.070  1.00  0.00           C  
ATOM   4334  CD2 TRP    48      70.620  83.730  48.510  1.00  0.00           C  
ATOM   4335  C   TRP    48      73.830  85.120  52.250  1.00  0.00           C  
ATOM   4336  O   TRP    48      74.840  84.530  52.640  1.00  0.00           O  
ATOM   4337  H   TRP    48      70.770  85.200  51.260  1.00  0.00           H  
ATOM   4338  HA  TRP    48      72.890  83.270  51.950  1.00  0.00           H  
ATOM   4339  HB2 TRP    48      73.680  83.990  49.770  1.00  0.00           H  
ATOM   4340  HB3 TRP    48      72.630  85.340  49.770  1.00  0.00           H  
ATOM   4341  HD1 TRP    48      72.590  81.490  49.800  1.00  0.00           H  
ATOM   4342  HE1 TRP    48      70.570  80.560  48.680  1.00  0.00           H  
ATOM   4343  HE3 TRP    48      70.660  85.920  48.320  1.00  0.00           H  
ATOM   4344  HZ2 TRP    48      68.270  81.750  46.910  1.00  0.00           H  
ATOM   4345  HZ3 TRP    48      68.830  85.990  46.770  1.00  0.00           H  
ATOM   4346  HH2 TRP    48      67.480  83.930  46.280  1.00  0.00           H  
ATOM   4347  N   TYR    49      73.640  86.420  52.510  1.00  0.00           N  
ATOM   4348  CA  TYR    49      74.490  87.370  53.200  1.00  0.00           C  
ATOM   4349  CB  TYR    49      73.820  88.740  53.270  1.00  0.00           C  
ATOM   4350  CG  TYR    49      72.570  88.730  54.130  1.00  0.00           C  
ATOM   4351  CD1 TYR    49      72.570  88.940  55.510  1.00  0.00           C  
ATOM   4352  CE1 TYR    49      71.390  89.040  56.260  1.00  0.00           C  
ATOM   4353  CZ  TYR    49      70.140  88.930  55.630  1.00  0.00           C  
ATOM   4354  OH  TYR    49      69.010  88.700  56.350  1.00  0.00           O  
ATOM   4355  CE2 TYR    49      70.120  88.860  54.220  1.00  0.00           C  
ATOM   4356  CD2 TYR    49      71.320  88.780  53.500  1.00  0.00           C  
ATOM   4357  C   TYR    49      74.980  86.870  54.550  1.00  0.00           C  
ATOM   4358  O   TYR    49      75.980  87.470  54.960  1.00  0.00           O  
ATOM   4359  H   TYR    49      72.760  86.750  52.140  1.00  0.00           H  
ATOM   4360  HA  TYR    49      75.380  87.410  52.580  1.00  0.00           H  
ATOM   4361  HB2 TYR    49      73.620  89.040  52.250  1.00  0.00           H  
ATOM   4362  HB3 TYR    49      74.500  89.460  53.720  1.00  0.00           H  
ATOM   4363  HD1 TYR    49      73.510  88.940  56.050  1.00  0.00           H  
ATOM   4364  HD2 TYR    49      71.320  88.570  52.440  1.00  0.00           H  
ATOM   4365  HE1 TYR    49      71.520  89.120  57.330  1.00  0.00           H  
ATOM   4366  HE2 TYR    49      69.160  88.880  53.740  1.00  0.00           H  
ATOM   4367  HH  TYR    49      68.250  88.530  55.790  1.00  0.00           H  
ATOM   4368  N   ILE    50      74.370  85.870  55.180  1.00  0.00           N  
ATOM   4369  CA  ILE    50      74.740  85.370  56.490  1.00  0.00           C  
ATOM   4370  CB  ILE    50      73.890  85.940  57.630  1.00  0.00           C  
ATOM   4371  CG2 ILE    50      72.410  85.630  57.430  1.00  0.00           C  
ATOM   4372  CG1 ILE    50      74.300  85.530  59.040  1.00  0.00           C  
ATOM   4373  CD1 ILE    50      75.740  85.860  59.430  1.00  0.00           C  
ATOM   4374  C   ILE    50      74.650  83.860  56.440  1.00  0.00           C  
ATOM   4375  O   ILE    50      75.430  83.170  57.110  1.00  0.00           O  
ATOM   4376  H   ILE    50      73.620  85.480  54.620  1.00  0.00           H  
ATOM   4377  HA  ILE    50      75.760  85.700  56.700  1.00  0.00           H  
ATOM   4378  HB  ILE    50      73.940  87.020  57.680  1.00  0.00           H  
ATOM   4379 HG12 ILE    50      74.150  84.460  59.110  1.00  0.00           H  
ATOM   4380 HG13 ILE    50      73.680  86.030  59.790  1.00  0.00           H  
ATOM   4381 HG21 ILE    50      72.010  85.860  56.440  1.00  0.00           H  
ATOM   4382 HG22 ILE    50      72.260  84.570  57.630  1.00  0.00           H  
ATOM   4383 HG23 ILE    50      71.910  86.060  58.300  1.00  0.00           H  
ATOM   4384 HD11 ILE    50      75.720  85.800  60.520  1.00  0.00           H  
ATOM   4385 HD12 ILE    50      76.480  85.180  59.010  1.00  0.00           H  
ATOM   4386 HD13 ILE    50      76.010  86.880  59.180  1.00  0.00           H  
ATOM   4387  N   LYS    51      73.730  83.200  55.740  1.00  0.00           N  
ATOM   4388  CA  LYS    51      73.600  81.760  55.660  1.00  0.00           C  
ATOM   4389  CB  LYS    51      72.150  81.380  55.390  1.00  0.00           C  
ATOM   4390  CG  LYS    51      71.320  81.810  56.590  1.00  0.00           C  
ATOM   4391  CD  LYS    51      69.870  81.400  56.330  1.00  0.00           C  
ATOM   4392  CE  LYS    51      68.850  81.980  57.310  1.00  0.00           C  
ATOM   4393  NZ  LYS    51      67.480  81.490  57.100  1.00  0.00           N1+
ATOM   4394  C   LYS    51      74.490  81.070  54.630  1.00  0.00           C  
ATOM   4395  O   LYS    51      74.760  79.870  54.680  1.00  0.00           O  
ATOM   4396  H   LYS    51      72.950  83.720  55.340  1.00  0.00           H  
ATOM   4397  HA  LYS    51      73.910  81.370  56.630  1.00  0.00           H  
ATOM   4398  HB2 LYS    51      72.060  80.330  55.120  1.00  0.00           H  
ATOM   4399  HB3 LYS    51      71.810  81.990  54.550  1.00  0.00           H  
ATOM   4400  HG2 LYS    51      71.360  82.900  56.530  1.00  0.00           H  
ATOM   4401  HG3 LYS    51      71.800  81.480  57.510  1.00  0.00           H  
ATOM   4402  HD2 LYS    51      69.810  80.330  56.480  1.00  0.00           H  
ATOM   4403  HD3 LYS    51      69.520  81.580  55.310  1.00  0.00           H  
ATOM   4404  HE2 LYS    51      68.900  83.070  57.330  1.00  0.00           H  
ATOM   4405  HE3 LYS    51      69.060  81.630  58.320  1.00  0.00           H  
ATOM   4406  HZ1 LYS    51      67.130  81.480  56.150  1.00  0.00           H  
ATOM   4407  HZ2 LYS    51      67.390  80.520  57.360  1.00  0.00           H  
ATOM   4408  HZ3 LYS    51      66.830  81.980  57.690  1.00  0.00           H  
ATOM   4409  N   GLY    52      75.190  81.790  53.750  1.00  0.00           N  
ATOM   4410  CA  GLY    52      76.100  81.270  52.750  1.00  0.00           C  
ATOM   4411  C   GLY    52      75.310  80.610  51.630  1.00  0.00           C  
ATOM   4412  O   GLY    52      74.760  81.300  50.770  1.00  0.00           O  
ATOM   4413  H   GLY    52      74.860  82.740  53.610  1.00  0.00           H  
ATOM   4414  HA2 GLY    52      76.790  80.540  53.180  1.00  0.00           H  
ATOM   4415  HA3 GLY    52      76.630  82.130  52.350  1.00  0.00           H  
ATOM   4416  N   ARG    53      75.550  79.310  51.440  1.00  0.00           N  
ATOM   4417  CA  ARG    53      75.170  78.410  50.370  1.00  0.00           C  
ATOM   4418  CB  ARG    53      73.660  78.180  50.370  1.00  0.00           C  
ATOM   4419  CG  ARG    53      72.970  77.640  51.620  1.00  0.00           C  
ATOM   4420  CD  ARG    53      73.720  76.610  52.460  1.00  0.00           C  
ATOM   4421  NE  ARG    53      72.800  76.190  53.510  1.00  0.00           N  
ATOM   4422  CZ  ARG    53      72.820  75.040  54.200  1.00  0.00           C  
ATOM   4423  NH1 ARG    53      73.640  74.010  53.930  1.00  0.00           N1+
ATOM   4424  NH2 ARG    53      71.930  74.770  55.160  1.00  0.00           N  
ATOM   4425  C   ARG    53      75.810  78.780  49.040  1.00  0.00           C  
ATOM   4426  O   ARG    53      75.280  78.260  48.060  1.00  0.00           O  
ATOM   4427  H   ARG    53      75.990  78.910  52.250  1.00  0.00           H  
ATOM   4428  HA  ARG    53      75.630  77.430  50.460  1.00  0.00           H  
ATOM   4429  HB2 ARG    53      73.480  77.450  49.580  1.00  0.00           H  
ATOM   4430  HB3 ARG    53      73.230  79.120  50.040  1.00  0.00           H  
ATOM   4431  HG2 ARG    53      71.970  77.280  51.370  1.00  0.00           H  
ATOM   4432  HG3 ARG    53      72.810  78.520  52.240  1.00  0.00           H  
ATOM   4433  HD2 ARG    53      74.640  77.090  52.790  1.00  0.00           H  
ATOM   4434  HD3 ARG    53      73.870  75.710  51.860  1.00  0.00           H  
ATOM   4435  HE  ARG    53      72.030  76.830  53.650  1.00  0.00           H  
ATOM   4436 HH11 ARG    53      74.220  73.980  53.100  1.00  0.00           H  
ATOM   4437 HH12 ARG    53      73.730  73.220  54.560  1.00  0.00           H  
ATOM   4438 HH21 ARG    53      71.360  75.530  55.520  1.00  0.00           H  
ATOM   4439 HH22 ARG    53      71.820  73.820  55.500  1.00  0.00           H  
ATOM   4440  N   LEU    54      76.960  79.450  48.990  1.00  0.00           N  
ATOM   4441  CA  LEU    54      77.740  79.660  47.780  1.00  0.00           C  
ATOM   4442  CB  LEU    54      78.980  80.500  48.050  1.00  0.00           C  
ATOM   4443  CG  LEU    54      80.020  80.660  46.950  1.00  0.00           C  
ATOM   4444  CD1 LEU    54      79.500  81.330  45.670  1.00  0.00           C  
ATOM   4445  CD2 LEU    54      81.150  81.590  47.380  1.00  0.00           C  
ATOM   4446  C   LEU    54      78.110  78.330  47.130  1.00  0.00           C  
ATOM   4447  O   LEU    54      78.240  78.220  45.920  1.00  0.00           O  
ATOM   4448  H   LEU    54      77.250  79.810  49.880  1.00  0.00           H  
ATOM   4449  HA  LEU    54      76.970  80.070  47.120  1.00  0.00           H  
ATOM   4450  HB2 LEU    54      79.600  80.080  48.840  1.00  0.00           H  
ATOM   4451  HB3 LEU    54      78.530  81.470  48.290  1.00  0.00           H  
ATOM   4452  HG  LEU    54      80.510  79.700  46.780  1.00  0.00           H  
ATOM   4453 HD11 LEU    54      79.240  82.340  45.980  1.00  0.00           H  
ATOM   4454 HD12 LEU    54      80.230  81.470  44.880  1.00  0.00           H  
ATOM   4455 HD13 LEU    54      78.690  80.760  45.220  1.00  0.00           H  
ATOM   4456 HD21 LEU    54      81.870  81.050  47.990  1.00  0.00           H  
ATOM   4457 HD22 LEU    54      81.810  81.840  46.550  1.00  0.00           H  
ATOM   4458 HD23 LEU    54      80.770  82.520  47.820  1.00  0.00           H  
ATOM   4459  N   ALA    55      78.490  77.300  47.890  1.00  0.00           N  
ATOM   4460  CA  ALA    55      79.090  76.090  47.340  1.00  0.00           C  
ATOM   4461  CB  ALA    55      79.790  75.290  48.430  1.00  0.00           C  
ATOM   4462  C   ALA    55      78.080  75.310  46.510  1.00  0.00           C  
ATOM   4463  O   ALA    55      78.350  75.100  45.330  1.00  0.00           O  
ATOM   4464  H   ALA    55      78.480  77.390  48.890  1.00  0.00           H  
ATOM   4465  HA  ALA    55      79.880  76.400  46.660  1.00  0.00           H  
ATOM   4466  HB1 ALA    55      80.810  75.670  48.440  1.00  0.00           H  
ATOM   4467  HB2 ALA    55      79.280  75.390  49.390  1.00  0.00           H  
ATOM   4468  HB3 ALA    55      79.870  74.230  48.200  1.00  0.00           H  
ATOM   4469  N   PRO    56      76.860  75.080  47.000  1.00  0.00           N  
ATOM   4470  CD  PRO    56      76.500  75.020  48.400  1.00  0.00           C  
ATOM   4471  CG  PRO    56      75.120  74.370  48.540  1.00  0.00           C  
ATOM   4472  CB  PRO    56      74.540  74.940  47.250  1.00  0.00           C  
ATOM   4473  CA  PRO    56      75.670  74.760  46.240  1.00  0.00           C  
ATOM   4474  C   PRO    56      75.430  75.650  45.030  1.00  0.00           C  
ATOM   4475  O   PRO    56      75.170  75.160  43.930  1.00  0.00           O  
ATOM   4476  HA  PRO    56      75.610  73.750  45.840  1.00  0.00           H  
ATOM   4477  HB2 PRO    56      74.310  76.000  47.370  1.00  0.00           H  
ATOM   4478  HB3 PRO    56      73.660  74.390  46.900  1.00  0.00           H  
ATOM   4479  HG2 PRO    56      74.530  74.780  49.360  1.00  0.00           H  
ATOM   4480  HG3 PRO    56      75.260  73.290  48.530  1.00  0.00           H  
ATOM   4481  HD2 PRO    56      76.240  75.990  48.830  1.00  0.00           H  
ATOM   4482  HD3 PRO    56      77.200  74.360  48.910  1.00  0.00           H  
ATOM   4483  N   GLY    57      75.540  76.980  45.140  1.00  0.00           N  
ATOM   4484  CA  GLY    57      75.290  77.890  44.050  1.00  0.00           C  
ATOM   4485  C   GLY    57      76.280  77.870  42.890  1.00  0.00           C  
ATOM   4486  O   GLY    57      75.930  77.840  41.710  1.00  0.00           O  
ATOM   4487  H   GLY    57      75.690  77.360  46.070  1.00  0.00           H  
ATOM   4488  HA2 GLY    57      75.290  78.850  44.550  1.00  0.00           H  
ATOM   4489  HA3 GLY    57      74.320  77.840  43.560  1.00  0.00           H  
ATOM   4490  N   ALA    58      77.570  77.680  43.210  1.00  0.00           N  
ATOM   4491  CA  ALA    58      78.620  77.500  42.240  1.00  0.00           C  
ATOM   4492  CB  ALA    58      79.940  77.780  42.950  1.00  0.00           C  
ATOM   4493  C   ALA    58      78.570  76.090  41.670  1.00  0.00           C  
ATOM   4494  O   ALA    58      78.680  75.960  40.450  1.00  0.00           O  
ATOM   4495  H   ALA    58      77.840  77.640  44.180  1.00  0.00           H  
ATOM   4496  HA  ALA    58      78.480  78.360  41.590  1.00  0.00           H  
ATOM   4497  HB1 ALA    58      80.800  77.400  42.400  1.00  0.00           H  
ATOM   4498  HB2 ALA    58      79.940  78.870  43.020  1.00  0.00           H  
ATOM   4499  HB3 ALA    58      79.910  77.490  44.000  1.00  0.00           H  
ATOM   4500  N   ALA    59      78.290  75.070  42.480  1.00  0.00           N  
ATOM   4501  CA  ALA    59      78.050  73.730  41.980  1.00  0.00           C  
ATOM   4502  CB  ALA    59      77.730  72.890  43.210  1.00  0.00           C  
ATOM   4503  C   ALA    59      76.940  73.710  40.940  1.00  0.00           C  
ATOM   4504  O   ALA    59      77.000  72.900  40.010  1.00  0.00           O  
ATOM   4505  H   ALA    59      77.980  75.220  43.430  1.00  0.00           H  
ATOM   4506  HA  ALA    59      78.970  73.220  41.710  1.00  0.00           H  
ATOM   4507  HB1 ALA    59      78.510  72.960  43.970  1.00  0.00           H  
ATOM   4508  HB2 ALA    59      76.720  73.080  43.580  1.00  0.00           H  
ATOM   4509  HB3 ALA    59      77.740  71.850  42.880  1.00  0.00           H  
ATOM   4510  N   TYR    60      75.960  74.620  40.960  1.00  0.00           N  
ATOM   4511  CA  TYR    60      74.850  74.700  40.030  1.00  0.00           C  
ATOM   4512  CB  TYR    60      73.650  75.290  40.760  1.00  0.00           C  
ATOM   4513  CG  TYR    60      72.850  76.400  40.120  1.00  0.00           C  
ATOM   4514  CD1 TYR    60      72.770  77.690  40.670  1.00  0.00           C  
ATOM   4515  CE1 TYR    60      72.020  78.710  40.060  1.00  0.00           C  
ATOM   4516  CZ  TYR    60      71.470  78.480  38.780  1.00  0.00           C  
ATOM   4517  OH  TYR    60      70.960  79.470  38.000  1.00  0.00           O  
ATOM   4518  CE2 TYR    60      71.640  77.200  38.210  1.00  0.00           C  
ATOM   4519  CD2 TYR    60      72.320  76.160  38.850  1.00  0.00           C  
ATOM   4520  C   TYR    60      75.230  75.520  38.800  1.00  0.00           C  
ATOM   4521  O   TYR    60      74.860  75.210  37.670  1.00  0.00           O  
ATOM   4522  H   TYR    60      75.920  75.230  41.760  1.00  0.00           H  
ATOM   4523  HA  TYR    60      74.600  73.680  39.740  1.00  0.00           H  
ATOM   4524  HB2 TYR    60      73.950  75.670  41.740  1.00  0.00           H  
ATOM   4525  HB3 TYR    60      72.930  74.510  40.980  1.00  0.00           H  
ATOM   4526  HD1 TYR    60      73.100  77.850  41.680  1.00  0.00           H  
ATOM   4527  HD2 TYR    60      72.500  75.200  38.380  1.00  0.00           H  
ATOM   4528  HE1 TYR    60      71.830  79.650  40.540  1.00  0.00           H  
ATOM   4529  HE2 TYR    60      71.330  77.130  37.180  1.00  0.00           H  
ATOM   4530  HH  TYR    60      70.940  79.330  37.050  1.00  0.00           H  
ATOM   4531  N   ALA    61      75.810  76.700  39.030  1.00  0.00           N  
ATOM   4532  CA  ALA    61      76.280  77.620  38.010  1.00  0.00           C  
ATOM   4533  CB  ALA    61      76.650  78.910  38.730  1.00  0.00           C  
ATOM   4534  C   ALA    61      77.380  77.020  37.130  1.00  0.00           C  
ATOM   4535  O   ALA    61      77.430  77.340  35.950  1.00  0.00           O  
ATOM   4536  H   ALA    61      75.950  76.940  40.000  1.00  0.00           H  
ATOM   4537  HA  ALA    61      75.450  77.800  37.330  1.00  0.00           H  
ATOM   4538  HB1 ALA    61      76.960  79.600  37.950  1.00  0.00           H  
ATOM   4539  HB2 ALA    61      75.860  79.300  39.380  1.00  0.00           H  
ATOM   4540  HB3 ALA    61      77.510  78.670  39.350  1.00  0.00           H  
ATOM   4541  N   PHE    62      78.160  76.080  37.680  1.00  0.00           N  
ATOM   4542  CA  PHE    62      78.980  75.180  36.890  1.00  0.00           C  
ATOM   4543  CB  PHE    62      79.500  74.200  37.940  1.00  0.00           C  
ATOM   4544  CG  PHE    62      80.490  73.140  37.520  1.00  0.00           C  
ATOM   4545  CD1 PHE    62      81.840  73.490  37.460  1.00  0.00           C  
ATOM   4546  CE1 PHE    62      82.820  72.500  37.310  1.00  0.00           C  
ATOM   4547  CZ  PHE    62      82.410  71.190  37.060  1.00  0.00           C  
ATOM   4548  CE2 PHE    62      81.060  70.830  37.160  1.00  0.00           C  
ATOM   4549  CD2 PHE    62      80.080  71.820  37.340  1.00  0.00           C  
ATOM   4550  C   PHE    62      78.300  74.480  35.730  1.00  0.00           C  
ATOM   4551  O   PHE    62      78.960  74.340  34.700  1.00  0.00           O  
ATOM   4552  H   PHE    62      78.150  76.030  38.680  1.00  0.00           H  
ATOM   4553  HA  PHE    62      79.790  75.790  36.480  1.00  0.00           H  
ATOM   4554  HB2 PHE    62      78.600  73.830  38.420  1.00  0.00           H  
ATOM   4555  HB3 PHE    62      79.930  74.760  38.770  1.00  0.00           H  
ATOM   4556  HD1 PHE    62      82.150  74.510  37.640  1.00  0.00           H  
ATOM   4557  HD2 PHE    62      79.040  71.550  37.470  1.00  0.00           H  
ATOM   4558  HE1 PHE    62      83.870  72.730  37.210  1.00  0.00           H  
ATOM   4559  HE2 PHE    62      80.790  69.790  37.090  1.00  0.00           H  
ATOM   4560  HZ  PHE    62      83.040  70.350  36.790  1.00  0.00           H  
ATOM   4561  N   TYR    63      77.010  74.150  35.830  1.00  0.00           N  
ATOM   4562  CA  TYR    63      76.220  73.610  34.740  1.00  0.00           C  
ATOM   4563  CB  TYR    63      75.750  72.180  35.020  1.00  0.00           C  
ATOM   4564  CG  TYR    63      76.830  71.150  35.250  1.00  0.00           C  
ATOM   4565  CD1 TYR    63      76.590  70.090  36.140  1.00  0.00           C  
ATOM   4566  CE1 TYR    63      77.540  69.080  36.330  1.00  0.00           C  
ATOM   4567  CZ  TYR    63      78.660  68.980  35.480  1.00  0.00           C  
ATOM   4568  OH  TYR    63      79.490  67.900  35.530  1.00  0.00           O  
ATOM   4569  CE2 TYR    63      78.950  70.090  34.660  1.00  0.00           C  
ATOM   4570  CD2 TYR    63      78.050  71.160  34.570  1.00  0.00           C  
ATOM   4571  C   TYR    63      75.000  74.390  34.290  1.00  0.00           C  
ATOM   4572  O   TYR    63      74.270  74.000  33.380  1.00  0.00           O  
ATOM   4573  H   TYR    63      76.500  74.290  36.690  1.00  0.00           H  
ATOM   4574  HA  TYR    63      76.860  73.560  33.850  1.00  0.00           H  
ATOM   4575  HB2 TYR    63      75.290  71.840  34.090  1.00  0.00           H  
ATOM   4576  HB3 TYR    63      75.100  72.280  35.890  1.00  0.00           H  
ATOM   4577  HD1 TYR    63      75.680  70.190  36.700  1.00  0.00           H  
ATOM   4578  HD2 TYR    63      78.380  71.880  33.840  1.00  0.00           H  
ATOM   4579  HE1 TYR    63      77.300  68.320  37.060  1.00  0.00           H  
ATOM   4580  HE2 TYR    63      79.870  70.190  34.110  1.00  0.00           H  
ATOM   4581  HH  TYR    63      79.320  67.210  36.170  1.00  0.00           H  
ATOM   4582  N   GLY    64      74.830  75.600  34.830  1.00  0.00           N  
ATOM   4583  CA  GLY    64      73.640  76.380  34.520  1.00  0.00           C  
ATOM   4584  C   GLY    64      73.320  76.790  33.090  1.00  0.00           C  
ATOM   4585  O   GLY    64      72.200  77.250  32.910  1.00  0.00           O  
ATOM   4586  H   GLY    64      75.320  75.910  35.660  1.00  0.00           H  
ATOM   4587  HA2 GLY    64      73.720  77.320  35.070  1.00  0.00           H  
ATOM   4588  HA3 GLY    64      72.810  75.860  35.000  1.00  0.00           H  
ATOM   4589  N   VAL    65      74.250  76.540  32.160  1.00  0.00           N  
ATOM   4590  CA  VAL    65      74.020  76.570  30.730  1.00  0.00           C  
ATOM   4591  CB  VAL    65      74.660  77.860  30.220  1.00  0.00           C  
ATOM   4592  CG1 VAL    65      73.890  79.070  30.750  1.00  0.00           C  
ATOM   4593  CG2 VAL    65      76.160  78.040  30.420  1.00  0.00           C  
ATOM   4594  C   VAL    65      74.570  75.370  29.970  1.00  0.00           C  
ATOM   4595  O   VAL    65      74.480  75.360  28.750  1.00  0.00           O  
ATOM   4596  H   VAL    65      75.160  76.200  32.440  1.00  0.00           H  
ATOM   4597  HA  VAL    65      72.950  76.620  30.560  1.00  0.00           H  
ATOM   4598  HB  VAL    65      74.600  77.760  29.140  1.00  0.00           H  
ATOM   4599 HG11 VAL    65      72.820  78.930  30.630  1.00  0.00           H  
ATOM   4600 HG12 VAL    65      73.990  79.300  31.810  1.00  0.00           H  
ATOM   4601 HG13 VAL    65      74.240  79.990  30.290  1.00  0.00           H  
ATOM   4602 HG21 VAL    65      76.510  78.680  29.610  1.00  0.00           H  
ATOM   4603 HG22 VAL    65      76.450  78.640  31.290  1.00  0.00           H  
ATOM   4604 HG23 VAL    65      76.730  77.110  30.400  1.00  0.00           H  
ATOM   4605  N   TRP    66      75.130  74.390  30.680  1.00  0.00           N  
ATOM   4606  CA  TRP    66      75.910  73.320  30.100  1.00  0.00           C  
ATOM   4607  CB  TRP    66      76.630  72.590  31.230  1.00  0.00           C  
ATOM   4608  CG  TRP    66      77.540  71.510  30.710  1.00  0.00           C  
ATOM   4609  CD1 TRP    66      77.510  70.190  30.990  1.00  0.00           C  
ATOM   4610  NE1 TRP    66      78.430  69.480  30.240  1.00  0.00           N  
ATOM   4611  CE2 TRP    66      79.260  70.400  29.630  1.00  0.00           C  
ATOM   4612  CZ2 TRP    66      80.410  70.250  28.850  1.00  0.00           C  
ATOM   4613  CH2 TRP    66      80.990  71.400  28.300  1.00  0.00           C  
ATOM   4614  CZ3 TRP    66      80.400  72.660  28.410  1.00  0.00           C  
ATOM   4615  CE3 TRP    66      79.300  72.820  29.260  1.00  0.00           C  
ATOM   4616  CD2 TRP    66      78.720  71.690  29.870  1.00  0.00           C  
ATOM   4617  C   TRP    66      75.190  72.300  29.220  1.00  0.00           C  
ATOM   4618  O   TRP    66      75.760  71.970  28.180  1.00  0.00           O  
ATOM   4619  H   TRP    66      74.990  74.340  31.680  1.00  0.00           H  
ATOM   4620  HA  TRP    66      76.680  73.720  29.430  1.00  0.00           H  
ATOM   4621  HB2 TRP    66      75.960  72.310  32.040  1.00  0.00           H  
ATOM   4622  HB3 TRP    66      77.320  73.330  31.630  1.00  0.00           H  
ATOM   4623  HD1 TRP    66      76.770  69.670  31.580  1.00  0.00           H  
ATOM   4624  HE1 TRP    66      78.560  68.480  30.150  1.00  0.00           H  
ATOM   4625  HE3 TRP    66      78.870  73.790  29.460  1.00  0.00           H  
ATOM   4626  HZ2 TRP    66      80.710  69.270  28.520  1.00  0.00           H  
ATOM   4627  HZ3 TRP    66      80.830  73.520  27.920  1.00  0.00           H  
ATOM   4628  HH2 TRP    66      81.850  71.210  27.670  1.00  0.00           H  
ATOM   4629  N   PRO    67      73.870  72.120  29.280  1.00  0.00           N  
ATOM   4630  CD  PRO    67      73.150  72.190  30.540  1.00  0.00           C  
ATOM   4631  CG  PRO    67      72.200  71.000  30.450  1.00  0.00           C  
ATOM   4632  CB  PRO    67      71.740  71.150  29.000  1.00  0.00           C  
ATOM   4633  CA  PRO    67      73.060  71.430  28.300  1.00  0.00           C  
ATOM   4634  C   PRO    67      73.090  72.030  26.890  1.00  0.00           C  
ATOM   4635  O   PRO    67      73.110  71.360  25.860  1.00  0.00           O  
ATOM   4636  HA  PRO    67      73.540  70.470  28.120  1.00  0.00           H  
ATOM   4637  HB2 PRO    67      71.130  72.020  28.790  1.00  0.00           H  
ATOM   4638  HB3 PRO    67      71.270  70.210  28.690  1.00  0.00           H  
ATOM   4639  HG2 PRO    67      71.290  71.000  31.060  1.00  0.00           H  
ATOM   4640  HG3 PRO    67      72.760  70.080  30.550  1.00  0.00           H  
ATOM   4641  HD2 PRO    67      72.580  73.120  30.650  1.00  0.00           H  
ATOM   4642  HD3 PRO    67      73.660  72.230  31.500  1.00  0.00           H  
ATOM   4643  N   LEU    68      73.070  73.360  26.940  1.00  0.00           N  
ATOM   4644  CA  LEU    68      72.950  74.210  25.780  1.00  0.00           C  
ATOM   4645  CB  LEU    68      72.510  75.620  26.180  1.00  0.00           C  
ATOM   4646  CG  LEU    68      71.540  75.900  27.330  1.00  0.00           C  
ATOM   4647  CD1 LEU    68      71.300  77.390  27.590  1.00  0.00           C  
ATOM   4648  CD2 LEU    68      70.210  75.190  27.120  1.00  0.00           C  
ATOM   4649  C   LEU    68      74.300  74.250  25.080  1.00  0.00           C  
ATOM   4650  O   LEU    68      74.430  74.050  23.880  1.00  0.00           O  
ATOM   4651  H   LEU    68      73.190  73.740  27.870  1.00  0.00           H  
ATOM   4652  HA  LEU    68      72.220  73.710  25.150  1.00  0.00           H  
ATOM   4653  HB2 LEU    68      72.070  76.180  25.360  1.00  0.00           H  
ATOM   4654  HB3 LEU    68      73.440  76.100  26.480  1.00  0.00           H  
ATOM   4655  HG  LEU    68      71.940  75.530  28.270  1.00  0.00           H  
ATOM   4656 HD11 LEU    68      70.600  77.470  28.420  1.00  0.00           H  
ATOM   4657 HD12 LEU    68      72.220  77.880  27.900  1.00  0.00           H  
ATOM   4658 HD13 LEU    68      70.930  77.850  26.670  1.00  0.00           H  
ATOM   4659 HD21 LEU    68      69.470  75.490  27.860  1.00  0.00           H  
ATOM   4660 HD22 LEU    68      69.760  75.570  26.200  1.00  0.00           H  
ATOM   4661 HD23 LEU    68      70.520  74.150  27.100  1.00  0.00           H  
ATOM   4662  N   LEU    69      75.400  74.550  25.790  1.00  0.00           N  
ATOM   4663  CA  LEU    69      76.770  74.410  25.350  1.00  0.00           C  
ATOM   4664  CB  LEU    69      77.680  75.020  26.410  1.00  0.00           C  
ATOM   4665  CG  LEU    69      77.580  76.490  26.810  1.00  0.00           C  
ATOM   4666  CD1 LEU    69      78.480  76.870  27.980  1.00  0.00           C  
ATOM   4667  CD2 LEU    69      77.670  77.490  25.660  1.00  0.00           C  
ATOM   4668  C   LEU    69      77.230  72.990  25.030  1.00  0.00           C  
ATOM   4669  O   LEU    69      77.930  72.830  24.030  1.00  0.00           O  
ATOM   4670  H   LEU    69      75.210  74.850  26.730  1.00  0.00           H  
ATOM   4671  HA  LEU    69      76.860  74.960  24.410  1.00  0.00           H  
ATOM   4672  HB2 LEU    69      78.750  74.870  26.240  1.00  0.00           H  
ATOM   4673  HB3 LEU    69      77.370  74.510  27.320  1.00  0.00           H  
ATOM   4674  HG  LEU    69      76.560  76.520  27.190  1.00  0.00           H  
ATOM   4675 HD11 LEU    69      78.000  76.390  28.830  1.00  0.00           H  
ATOM   4676 HD12 LEU    69      79.510  76.510  27.870  1.00  0.00           H  
ATOM   4677 HD13 LEU    69      78.430  77.940  28.160  1.00  0.00           H  
ATOM   4678 HD21 LEU    69      78.690  77.490  25.260  1.00  0.00           H  
ATOM   4679 HD22 LEU    69      76.900  77.270  24.920  1.00  0.00           H  
ATOM   4680 HD23 LEU    69      77.480  78.520  25.980  1.00  0.00           H  
ATOM   4681  N   LEU    70      76.660  71.940  25.630  1.00  0.00           N  
ATOM   4682  CA  LEU    70      76.960  70.560  25.310  1.00  0.00           C  
ATOM   4683  CB  LEU    70      76.500  69.640  26.430  1.00  0.00           C  
ATOM   4684  CG  LEU    70      76.930  68.170  26.430  1.00  0.00           C  
ATOM   4685  CD1 LEU    70      78.380  67.830  26.780  1.00  0.00           C  
ATOM   4686  CD2 LEU    70      76.050  67.540  27.510  1.00  0.00           C  
ATOM   4687  C   LEU    70      76.360  70.270  23.940  1.00  0.00           C  
ATOM   4688  O   LEU    70      77.040  69.580  23.180  1.00  0.00           O  
ATOM   4689  H   LEU    70      76.040  72.170  26.390  1.00  0.00           H  
ATOM   4690  HA  LEU    70      78.030  70.480  25.130  1.00  0.00           H  
ATOM   4691  HB2 LEU    70      75.450  69.790  26.640  1.00  0.00           H  
ATOM   4692  HB3 LEU    70      77.110  70.040  27.250  1.00  0.00           H  
ATOM   4693  HG  LEU    70      76.740  67.580  25.540  1.00  0.00           H  
ATOM   4694 HD11 LEU    70      78.400  66.740  26.860  1.00  0.00           H  
ATOM   4695 HD12 LEU    70      78.900  68.140  25.880  1.00  0.00           H  
ATOM   4696 HD13 LEU    70      78.650  68.240  27.760  1.00  0.00           H  
ATOM   4697 HD21 LEU    70      76.220  68.050  28.460  1.00  0.00           H  
ATOM   4698 HD22 LEU    70      74.990  67.590  27.270  1.00  0.00           H  
ATOM   4699 HD23 LEU    70      76.350  66.490  27.580  1.00  0.00           H  
ATOM   4700  N   LEU    71      75.160  70.730  23.580  1.00  0.00           N  
ATOM   4701  CA  LEU    71      74.710  70.710  22.200  1.00  0.00           C  
ATOM   4702  CB  LEU    71      73.370  71.420  22.090  1.00  0.00           C  
ATOM   4703  CG  LEU    71      72.540  71.150  20.840  1.00  0.00           C  
ATOM   4704  CD1 LEU    71      71.860  69.790  20.950  1.00  0.00           C  
ATOM   4705  CD2 LEU    71      71.460  72.220  20.810  1.00  0.00           C  
ATOM   4706  C   LEU    71      75.690  71.220  21.150  1.00  0.00           C  
ATOM   4707  O   LEU    71      75.640  70.720  20.030  1.00  0.00           O  
ATOM   4708  H   LEU    71      74.640  71.010  24.400  1.00  0.00           H  
ATOM   4709  HA  LEU    71      74.630  69.630  22.010  1.00  0.00           H  
ATOM   4710  HB2 LEU    71      73.600  72.490  22.150  1.00  0.00           H  
ATOM   4711  HB3 LEU    71      72.740  71.170  22.950  1.00  0.00           H  
ATOM   4712  HG  LEU    71      73.180  71.290  19.970  1.00  0.00           H  
ATOM   4713 HD11 LEU    71      71.420  69.690  21.950  1.00  0.00           H  
ATOM   4714 HD12 LEU    71      71.110  69.740  20.160  1.00  0.00           H  
ATOM   4715 HD13 LEU    71      72.510  68.920  20.850  1.00  0.00           H  
ATOM   4716 HD21 LEU    71      70.800  72.180  21.670  1.00  0.00           H  
ATOM   4717 HD22 LEU    71      71.920  73.210  20.740  1.00  0.00           H  
ATOM   4718 HD23 LEU    71      70.970  72.080  19.850  1.00  0.00           H  
ATOM   4719  N   LEU    72      76.610  72.140  21.460  1.00  0.00           N  
ATOM   4720  CA  LEU    72      77.610  72.550  20.490  1.00  0.00           C  
ATOM   4721  CB  LEU    72      78.170  73.910  20.890  1.00  0.00           C  
ATOM   4722  CG  LEU    72      77.190  75.020  21.260  1.00  0.00           C  
ATOM   4723  CD1 LEU    72      77.870  76.360  21.510  1.00  0.00           C  
ATOM   4724  CD2 LEU    72      76.170  75.210  20.140  1.00  0.00           C  
ATOM   4725  C   LEU    72      78.720  71.560  20.170  1.00  0.00           C  
ATOM   4726  O   LEU    72      79.560  71.830  19.310  1.00  0.00           O  
ATOM   4727  H   LEU    72      76.760  72.390  22.420  1.00  0.00           H  
ATOM   4728  HA  LEU    72      77.110  72.740  19.540  1.00  0.00           H  
ATOM   4729  HB2 LEU    72      78.980  74.280  20.260  1.00  0.00           H  
ATOM   4730  HB3 LEU    72      78.750  73.890  21.810  1.00  0.00           H  
ATOM   4731  HG  LEU    72      76.660  74.760  22.180  1.00  0.00           H  
ATOM   4732 HD11 LEU    72      77.130  77.130  21.780  1.00  0.00           H  
ATOM   4733 HD12 LEU    72      78.710  76.180  22.170  1.00  0.00           H  
ATOM   4734 HD13 LEU    72      78.260  76.810  20.600  1.00  0.00           H  
ATOM   4735 HD21 LEU    72      75.400  74.440  20.130  1.00  0.00           H  
ATOM   4736 HD22 LEU    72      75.650  76.140  20.320  1.00  0.00           H  
ATOM   4737 HD23 LEU    72      76.690  75.060  19.190  1.00  0.00           H  
ATOM   4738  N   LEU    73      78.750  70.510  20.990  1.00  0.00           N  
ATOM   4739  CA  LEU    73      79.770  69.480  21.010  1.00  0.00           C  
ATOM   4740  CB  LEU    73      80.360  69.330  22.410  1.00  0.00           C  
ATOM   4741  CG  LEU    73      80.930  70.610  23.010  1.00  0.00           C  
ATOM   4742  CD1 LEU    73      81.540  70.390  24.400  1.00  0.00           C  
ATOM   4743  CD2 LEU    73      81.920  71.230  22.030  1.00  0.00           C  
ATOM   4744  C   LEU    73      79.180  68.170  20.510  1.00  0.00           C  
ATOM   4745  O   LEU    73      79.730  67.510  19.630  1.00  0.00           O  
ATOM   4746  H   LEU    73      78.100  70.410  21.760  1.00  0.00           H  
ATOM   4747  HA  LEU    73      80.520  69.760  20.280  1.00  0.00           H  
ATOM   4748  HB2 LEU    73      81.090  68.530  22.280  1.00  0.00           H  
ATOM   4749  HB3 LEU    73      79.620  68.920  23.100  1.00  0.00           H  
ATOM   4750  HG  LEU    73      80.070  71.270  23.070  1.00  0.00           H  
ATOM   4751 HD11 LEU    73      80.980  69.590  24.880  1.00  0.00           H  
ATOM   4752 HD12 LEU    73      82.570  70.060  24.450  1.00  0.00           H  
ATOM   4753 HD13 LEU    73      81.480  71.310  24.970  1.00  0.00           H  
ATOM   4754 HD21 LEU    73      82.490  72.070  22.430  1.00  0.00           H  
ATOM   4755 HD22 LEU    73      82.610  70.420  21.810  1.00  0.00           H  
ATOM   4756 HD23 LEU    73      81.390  71.600  21.150  1.00  0.00           H  
ATOM   4757  N   ALA    74      78.060  67.700  21.060  1.00  0.00           N  
ATOM   4758  CA  ALA    74      77.420  66.450  20.710  1.00  0.00           C  
ATOM   4759  CB  ALA    74      76.490  66.180  21.890  1.00  0.00           C  
ATOM   4760  C   ALA    74      76.660  66.600  19.400  1.00  0.00           C  
ATOM   4761  O   ALA    74      76.530  65.640  18.640  1.00  0.00           O  
ATOM   4762  H   ALA    74      77.690  68.200  21.860  1.00  0.00           H  
ATOM   4763  HA  ALA    74      78.140  65.640  20.610  1.00  0.00           H  
ATOM   4764  HB1 ALA    74      75.730  66.960  21.970  1.00  0.00           H  
ATOM   4765  HB2 ALA    74      75.820  65.360  21.610  1.00  0.00           H  
ATOM   4766  HB3 ALA    74      77.110  66.050  22.770  1.00  0.00           H  
ATOM   4767  N   LEU    75      76.260  67.780  18.910  1.00  0.00           N  
ATOM   4768  CA  LEU    75      75.940  68.130  17.540  1.00  0.00           C  
ATOM   4769  CB  LEU    75      74.470  68.560  17.510  1.00  0.00           C  
ATOM   4770  CG  LEU    75      73.610  67.310  17.650  1.00  0.00           C  
ATOM   4771  CD1 LEU    75      72.110  67.580  17.630  1.00  0.00           C  
ATOM   4772  CD2 LEU    75      73.700  66.270  16.530  1.00  0.00           C  
ATOM   4773  C   LEU    75      76.850  69.220  16.990  1.00  0.00           C  
ATOM   4774  O   LEU    75      77.690  69.750  17.710  1.00  0.00           O  
ATOM   4775  H   LEU    75      76.410  68.630  19.420  1.00  0.00           H  
ATOM   4776  HA  LEU    75      75.980  67.280  16.860  1.00  0.00           H  
ATOM   4777  HB2 LEU    75      74.180  69.110  16.610  1.00  0.00           H  
ATOM   4778  HB3 LEU    75      74.270  69.280  18.300  1.00  0.00           H  
ATOM   4779  HG  LEU    75      73.750  66.850  18.630  1.00  0.00           H  
ATOM   4780 HD11 LEU    75      71.960  68.060  16.670  1.00  0.00           H  
ATOM   4781 HD12 LEU    75      71.460  66.700  17.720  1.00  0.00           H  
ATOM   4782 HD13 LEU    75      71.800  68.240  18.440  1.00  0.00           H  
ATOM   4783 HD21 LEU    75      72.990  65.490  16.780  1.00  0.00           H  
ATOM   4784 HD22 LEU    75      73.450  66.750  15.590  1.00  0.00           H  
ATOM   4785 HD23 LEU    75      74.710  65.870  16.490  1.00  0.00           H  
ATOM   4786  N   PRO    76      76.790  69.480  15.680  1.00  0.00           N  
ATOM   4787  CD  PRO    76      75.970  68.860  14.660  1.00  0.00           C  
ATOM   4788  CG  PRO    76      76.710  69.130  13.350  1.00  0.00           C  
ATOM   4789  CB  PRO    76      77.410  70.470  13.540  1.00  0.00           C  
ATOM   4790  CA  PRO    76      77.670  70.440  15.050  1.00  0.00           C  
ATOM   4791  C   PRO    76      77.640  71.850  15.610  1.00  0.00           C  
ATOM   4792  O   PRO    76      76.530  72.360  15.720  1.00  0.00           O  
ATOM   4793  HA  PRO    76      78.670  70.050  15.200  1.00  0.00           H  
ATOM   4794  HB2 PRO    76      76.800  71.330  13.260  1.00  0.00           H  
ATOM   4795  HB3 PRO    76      78.330  70.350  12.980  1.00  0.00           H  
ATOM   4796  HG2 PRO    76      76.070  69.310  12.500  1.00  0.00           H  
ATOM   4797  HG3 PRO    76      77.460  68.350  13.180  1.00  0.00           H  
ATOM   4798  HD2 PRO    76      75.010  69.380  14.600  1.00  0.00           H  
ATOM   4799  HD3 PRO    76      75.880  67.780  14.760  1.00  0.00           H  
ATOM   4800  N   PRO    77      78.750  72.570  15.840  1.00  0.00           N  
ATOM   4801  CD  PRO    77      80.080  72.280  15.350  1.00  0.00           C  
ATOM   4802  CG  PRO    77      81.120  73.090  16.120  1.00  0.00           C  
ATOM   4803  CB  PRO    77      80.260  74.320  16.370  1.00  0.00           C  
ATOM   4804  CA  PRO    77      78.810  73.860  16.500  1.00  0.00           C  
ATOM   4805  C   PRO    77      77.880  74.930  15.950  1.00  0.00           C  
ATOM   4806  O   PRO    77      77.290  75.640  16.770  1.00  0.00           O  
ATOM   4807  HA  PRO    77      78.560  73.730  17.550  1.00  0.00           H  
ATOM   4808  HB2 PRO    77      80.280  74.940  15.470  1.00  0.00           H  
ATOM   4809  HB3 PRO    77      80.690  74.930  17.170  1.00  0.00           H  
ATOM   4810  HG2 PRO    77      81.980  73.350  15.490  1.00  0.00           H  
ATOM   4811  HG3 PRO    77      81.370  72.670  17.090  1.00  0.00           H  
ATOM   4812  HD2 PRO    77      80.130  72.480  14.280  1.00  0.00           H  
ATOM   4813  HD3 PRO    77      80.170  71.200  15.430  1.00  0.00           H  
ATOM   4814  N   ARG    78      77.760  75.100  14.630  1.00  0.00           N  
ATOM   4815  CA  ARG    78      76.840  76.030  14.030  1.00  0.00           C  
ATOM   4816  CB  ARG    78      77.560  77.240  13.440  1.00  0.00           C  
ATOM   4817  CG  ARG    78      78.200  78.190  14.460  1.00  0.00           C  
ATOM   4818  CD  ARG    78      78.780  79.450  13.830  1.00  0.00           C  
ATOM   4819  NE  ARG    78      79.430  80.320  14.820  1.00  0.00           N  
ATOM   4820  CZ  ARG    78      78.830  81.060  15.760  1.00  0.00           C  
ATOM   4821  NH1 ARG    78      77.520  81.210  16.000  1.00  0.00           N1+
ATOM   4822  NH2 ARG    78      79.630  81.800  16.540  1.00  0.00           N  
ATOM   4823  C   ARG    78      75.960  75.350  12.990  1.00  0.00           C  
ATOM   4824  O   ARG    78      75.620  75.960  11.980  1.00  0.00           O  
ATOM   4825  H   ARG    78      78.250  74.480  13.990  1.00  0.00           H  
ATOM   4826  HA  ARG    78      76.140  76.360  14.810  1.00  0.00           H  
ATOM   4827  HB2 ARG    78      76.880  77.850  12.860  1.00  0.00           H  
ATOM   4828  HB3 ARG    78      78.310  76.840  12.750  1.00  0.00           H  
ATOM   4829  HG2 ARG    78      78.990  77.710  15.030  1.00  0.00           H  
ATOM   4830  HG3 ARG    78      77.360  78.510  15.070  1.00  0.00           H  
ATOM   4831  HD2 ARG    78      77.950  80.010  13.400  1.00  0.00           H  
ATOM   4832  HD3 ARG    78      79.490  79.180  13.040  1.00  0.00           H  
ATOM   4833  HE  ARG    78      80.430  80.290  14.880  1.00  0.00           H  
ATOM   4834 HH11 ARG    78      76.850  80.910  15.310  1.00  0.00           H  
ATOM   4835 HH12 ARG    78      77.220  81.930  16.650  1.00  0.00           H  
ATOM   4836 HH21 ARG    78      80.630  81.790  16.430  1.00  0.00           H  
ATOM   4837 HH22 ARG    78      79.250  82.440  17.230  1.00  0.00           H  
ATOM   4838  N   ALA    79      75.640  74.070  13.160  1.00  0.00           N  
ATOM   4839  CA  ALA    79      74.750  73.360  12.270  1.00  0.00           C  
ATOM   4840  CB  ALA    79      75.540  72.880  11.050  1.00  0.00           C  
ATOM   4841  C   ALA    79      73.910  72.290  12.950  1.00  0.00           C  
ATOM   4842  O   ALA    79      73.590  71.300  12.300  1.00  0.00           O  
ATOM   4843  H   ALA    79      76.060  73.590  13.950  1.00  0.00           H  
ATOM   4844  HA  ALA    79      74.040  74.110  11.920  1.00  0.00           H  
ATOM   4845  HB1 ALA    79      76.060  71.980  11.390  1.00  0.00           H  
ATOM   4846  HB2 ALA    79      74.910  72.590  10.220  1.00  0.00           H  
ATOM   4847  HB3 ALA    79      76.150  73.720  10.700  1.00  0.00           H  
ATOM   4848  N   TYR    80      73.610  72.460  14.250  1.00  0.00           N  
ATOM   4849  CA  TYR    80      72.880  71.520  15.070  1.00  0.00           C  
ATOM   4850  CB  TYR    80      73.050  71.940  16.530  1.00  0.00           C  
ATOM   4851  CG  TYR    80      72.680  73.320  17.000  1.00  0.00           C  
ATOM   4852  CD1 TYR    80      73.750  74.150  17.350  1.00  0.00           C  
ATOM   4853  CE1 TYR    80      73.590  75.490  17.740  1.00  0.00           C  
ATOM   4854  CZ  TYR    80      72.260  75.930  17.810  1.00  0.00           C  
ATOM   4855  OH  TYR    80      72.010  77.170  18.310  1.00  0.00           O  
ATOM   4856  CE2 TYR    80      71.180  75.100  17.430  1.00  0.00           C  
ATOM   4857  CD2 TYR    80      71.350  73.780  17.010  1.00  0.00           C  
ATOM   4858  C   TYR    80      71.410  71.310  14.760  1.00  0.00           C  
ATOM   4859  O   TYR    80      70.850  70.350  15.300  1.00  0.00           O  
ATOM   4860  H   TYR    80      73.940  73.280  14.730  1.00  0.00           H  
ATOM   4861  HA  TYR    80      73.450  70.590  15.030  1.00  0.00           H  
ATOM   4862  HB2 TYR    80      74.050  71.740  16.910  1.00  0.00           H  
ATOM   4863  HB3 TYR    80      72.420  71.220  17.060  1.00  0.00           H  
ATOM   4864  HD1 TYR    80      74.740  73.740  17.270  1.00  0.00           H  
ATOM   4865  HD2 TYR    80      70.450  73.250  16.740  1.00  0.00           H  
ATOM   4866  HE1 TYR    80      74.470  76.070  18.000  1.00  0.00           H  
ATOM   4867  HE2 TYR    80      70.160  75.450  17.500  1.00  0.00           H  
ATOM   4868  HH  TYR    80      72.650  77.550  18.910  1.00  0.00           H  
ATOM   4869  N   ALA    81      70.770  72.110  13.910  1.00  0.00           N  
ATOM   4870  CA  ALA    81      69.460  71.810  13.350  1.00  0.00           C  
ATOM   4871  CB  ALA    81      68.420  72.650  14.080  1.00  0.00           C  
ATOM   4872  C   ALA    81      69.380  72.010  11.840  1.00  0.00           C  
ATOM   4873  OC1 ALA    81      69.210  71.010  11.110  1.00  0.00           O  
ATOM   4874  OC2 ALA    81      69.490  73.180  11.420  1.00  0.00           O1-
ATOM   4875  H   ALA    81      71.320  72.880  13.550  1.00  0.00           H  
ATOM   4876  HA  ALA    81      69.220  70.760  13.510  1.00  0.00           H  
ATOM   4877  HB1 ALA    81      68.480  72.480  15.150  1.00  0.00           H  
ATOM   4878  HB2 ALA    81      68.710  73.690  13.930  1.00  0.00           H  
ATOM   4879  HB3 ALA    81      67.490  72.350  13.590  1.00  0.00           H  
TER    4880      ALA    81 
ATOM   4881  N   ALA    19      60.410  79.420  15.310  1.00  0.00           N1+
ATOM   4882  CA  ALA    19      60.830  79.920  16.630  1.00  0.00           C  
ATOM   4883  CB  ALA    19      59.730  80.530  17.490  1.00  0.00           C  
ATOM   4884  C   ALA    19      61.630  78.870  17.390  1.00  0.00           C  
ATOM   4885  O   ALA    19      62.690  79.290  17.870  1.00  0.00           O  
ATOM   4886  H1  ALA    19      59.570  78.880  15.530  1.00  0.00           H  
ATOM   4887  H2  ALA    19      60.360  80.210  14.690  1.00  0.00           H  
ATOM   4888  H3  ALA    19      61.120  78.780  14.980  1.00  0.00           H  
ATOM   4889  HA  ALA    19      61.560  80.700  16.440  1.00  0.00           H  
ATOM   4890  HB1 ALA    19      59.130  81.330  17.060  1.00  0.00           H  
ATOM   4891  HB2 ALA    19      58.940  79.780  17.490  1.00  0.00           H  
ATOM   4892  HB3 ALA    19      60.130  80.830  18.460  1.00  0.00           H  
ATOM   4893  N   LEU    20      61.160  77.630  17.470  1.00  0.00           N  
ATOM   4894  CA  LEU    20      61.820  76.760  18.420  1.00  0.00           C  
ATOM   4895  CB  LEU    20      60.770  75.900  19.120  1.00  0.00           C  
ATOM   4896  CG  LEU    20      59.970  76.770  20.090  1.00  0.00           C  
ATOM   4897  CD1 LEU    20      58.640  76.130  20.460  1.00  0.00           C  
ATOM   4898  CD2 LEU    20      60.590  76.990  21.460  1.00  0.00           C  
ATOM   4899  C   LEU    20      63.000  75.960  17.860  1.00  0.00           C  
ATOM   4900  O   LEU    20      63.760  75.470  18.690  1.00  0.00           O  
ATOM   4901  H   LEU    20      60.290  77.360  17.020  1.00  0.00           H  
ATOM   4902  HA  LEU    20      62.340  77.350  19.170  1.00  0.00           H  
ATOM   4903  HB2 LEU    20      61.190  75.160  19.800  1.00  0.00           H  
ATOM   4904  HB3 LEU    20      60.090  75.490  18.370  1.00  0.00           H  
ATOM   4905  HG  LEU    20      59.760  77.750  19.660  1.00  0.00           H  
ATOM   4906 HD11 LEU    20      58.010  76.750  21.090  1.00  0.00           H  
ATOM   4907 HD12 LEU    20      58.120  76.040  19.500  1.00  0.00           H  
ATOM   4908 HD13 LEU    20      58.930  75.160  20.880  1.00  0.00           H  
ATOM   4909 HD21 LEU    20      59.840  76.980  22.250  1.00  0.00           H  
ATOM   4910 HD22 LEU    20      61.370  76.260  21.670  1.00  0.00           H  
ATOM   4911 HD23 LEU    20      60.830  78.050  21.510  1.00  0.00           H  
ATOM   4912  N   GLU    21      63.140  75.860  16.540  1.00  0.00           N
[truncated: 161,991 more chars]
