# Supplementary material for: Rationally derived inhibitors of hepatitis C virus (HCV) p7 channel activity reveal prospect for bimodal antiviral therapy
Source: eLife. 2020 Nov 10;9:e52555. doi: 10.7554/eLife.52555 (PMC7714397; doi:10.7554/eLife.52555)
Supplement: Figure 3—source data 1. [file elife-52555-fig3-data1.zip › SD-figure3/new run files/P7_0ns.pdb]

HEADER    0ns.pdb.X                               
REMARK  99                                                                      
REMARK  99 MOE v2011.10 (Chemical Computing Group Inc.) Fri Aug  4 00:19:17 2017
HELIX    1   1 VAL X   24  LEU X   26  5               Generated by MOE    3
HELIX    2   2 ASN X   27  PHE X   44  1               Generated by MOE   18
HELIX    3   3 TRP X   48  LEU X   73  1               Generated by MOE   26
HELIX    4   4 PRO X   77  ALA X   79  5               Generated by MOE    3
HELIX    5   5 ASN X   22  PHE X   44  1               Generated by MOE   23
HELIX    6   6 TRP X   48  ILE X   50  5               Generated by MOE    3
HELIX    7   7 ALA X   55  PHE X   62  1               Generated by MOE    8
HELIX    8   8 TYR X   63  VAL X   65  3               Generated by MOE    3
HELIX    9   9 TRP X   66  ALA X   74  1               Generated by MOE    9
HELIX   10  10 PRO X   77  ALA X   79  5               Generated by MOE    3
HELIX   11  11 LEU X   20  ASN X   22  5               Generated by MOE    3
HELIX   12  12 LEU X   23  PHE X   44  1               Generated by MOE   22
HELIX   13  13 TRP X   48  LEU X   69  1               Generated by MOE   22
HELIX   14  14 LEU X   71  LEU X   73  5               Generated by MOE    3
HELIX   15  15 LEU X   20  GLU X   21  5               Generated by MOE    2
HELIX   16  16 ASN X   22  PHE X   44  1               Generated by MOE   23
HELIX   17  17 LEU X   54  PHE X   62  1               Generated by MOE    9
HELIX   18  18 TRP X   66  LEU X   73  1               Generated by MOE    8
HELIX   19  19 LEU X   20  LEU X   38  1               Generated by MOE   19
HELIX   20  20 ALA X   55  PRO X   56  5               Generated by MOE    2
HELIX   21  21 GLY X   57  TYR X   60  1               Generated by MOE    4
HELIX   22  22 TRP X   66  LEU X   73  1               Generated by MOE    8
HELIX   23  23 PRO X   77  TYR X   80  1               Generated by MOE    4
HELIX   24  24 ASN X   22  GLY X   36  1               Generated by MOE   15
HELIX   25  25 ILE X   37  LEU X   38  5               Generated by MOE    2
HELIX   26  26 LEU X   41  PHE X   44  1               Generated by MOE    4
HELIX   27  27 ALA X   55  LEU X   69  1               Generated by MOE   15
HELIX   28  28 LEU X   70  LEU X   72  5               Generated by MOE    3
HELIX   29  29 PRO X   77  ALA X   79  5               Generated by MOE    3
HELIX   30  30 GLU X   21  ASN X   22  5               Generated by MOE    2
HELIX   31  31 LEU X   23  LEU X   41  1               Generated by MOE   19
HELIX   32  32 VAL X   42  PHE X   44  3               Generated by MOE    3
HELIX   33  33 LEU X   54  ALA X   61  1               Generated by MOE    8
HELIX   34  34 PHE X   62  TYR X   63  3               Generated by MOE    2
HELIX   35  35 TRP X   66  ALA X   74  1               Generated by MOE    9
HELIX   36  36 PRO X   77  ALA X   79  5               Generated by MOE    3
ATOM      1  N   ALA X   1      79.790  54.660   5.880  1.00  0.00           N1+
ATOM      2  CA  ALA X   1      80.910  55.540   6.260  1.00  0.00           C  
ATOM      3  CB  ALA X   1      81.350  56.320   5.020  1.00  0.00           C  
ATOM      4  C   ALA X   1      80.590  56.370   7.490  1.00  0.00           C  
ATOM      5  O   ALA X   1      80.540  55.820   8.580  1.00  0.00           O  
ATOM      6  H1  ALA X   1      79.170  55.080   5.200  1.00  0.00           H  
ATOM      7  H2  ALA X   1      80.290  53.850   5.560  1.00  0.00           H  
ATOM      8  H3  ALA X   1      79.270  54.540   6.740  1.00  0.00           H  
ATOM      9  HA  ALA X   1      81.750  54.900   6.530  1.00  0.00           H  
ATOM     10  HB1 ALA X   1      82.200  56.920   5.340  1.00  0.00           H  
ATOM     11  HB2 ALA X   1      81.870  55.730   4.260  1.00  0.00           H  
ATOM     12  HB3 ALA X   1      80.600  56.920   4.500  1.00  0.00           H  
ATOM     13  N   LEU X   2      80.360  57.690   7.410  1.00  0.00           N  
ATOM     14  CA  LEU X   2      80.180  58.500   8.600  1.00  0.00           C  
ATOM     15  CB  LEU X   2      80.470  59.980   8.400  1.00  0.00           C  
ATOM     16  CG  LEU X   2      81.940  60.210   8.040  1.00  0.00           C  
ATOM     17  CD1 LEU X   2      82.280  61.680   7.820  1.00  0.00           C  
ATOM     18  CD2 LEU X   2      82.920  59.710   9.090  1.00  0.00           C  
ATOM     19  C   LEU X   2      78.840  58.350   9.310  1.00  0.00           C  
ATOM     20  O   LEU X   2      78.690  58.870  10.420  1.00  0.00           O  
ATOM     21  H   LEU X   2      80.390  58.170   6.530  1.00  0.00           H  
ATOM     22  HA  LEU X   2      80.810  58.170   9.430  1.00  0.00           H  
ATOM     23  HB2 LEU X   2      80.150  60.520   9.290  1.00  0.00           H  
ATOM     24  HB3 LEU X   2      79.790  60.340   7.620  1.00  0.00           H  
ATOM     25  HG  LEU X   2      82.100  59.740   7.070  1.00  0.00           H  
ATOM     26 HD11 LEU X   2      83.160  61.740   7.180  1.00  0.00           H  
ATOM     27 HD12 LEU X   2      81.470  62.120   7.240  1.00  0.00           H  
ATOM     28 HD13 LEU X   2      82.350  62.270   8.740  1.00  0.00           H  
ATOM     29 HD21 LEU X   2      82.870  60.300  10.010  1.00  0.00           H  
ATOM     30 HD22 LEU X   2      82.920  58.640   9.290  1.00  0.00           H  
ATOM     31 HD23 LEU X   2      83.920  59.850   8.680  1.00  0.00           H  
ATOM     32  N   GLU X   3      77.790  57.760   8.740  1.00  0.00           N  
ATOM     33  CA  GLU X   3      76.540  57.400   9.390  1.00  0.00           C  
ATOM     34  CB  GLU X   3      75.410  57.240   8.370  1.00  0.00           C  
ATOM     35  CG  GLU X   3      75.520  55.940   7.580  1.00  0.00           C  
ATOM     36  CD  GLU X   3      74.780  56.020   6.250  1.00  0.00           C  
ATOM     37  OE1 GLU X   3      75.440  56.310   5.220  1.00  0.00           O  
ATOM     38  OE2 GLU X   3      73.550  55.860   6.140  1.00  0.00           O1-
ATOM     39  C   GLU X   3      76.770  56.200  10.290  1.00  0.00           C  
ATOM     40  O   GLU X   3      75.930  55.840  11.120  1.00  0.00           O  
ATOM     41  H   GLU X   3      77.900  57.600   7.750  1.00  0.00           H  
ATOM     42  HA  GLU X   3      76.210  58.220  10.020  1.00  0.00           H  
ATOM     43  HB2 GLU X   3      75.610  58.090   7.720  1.00  0.00           H  
ATOM     44  HB3 GLU X   3      74.440  57.370   8.840  1.00  0.00           H  
ATOM     45  HG2 GLU X   3      75.020  55.180   8.170  1.00  0.00           H  
ATOM     46  HG3 GLU X   3      76.520  55.510   7.470  1.00  0.00           H  
ATOM     47  N   ASN X   4      77.890  55.500  10.120  1.00  0.00           N  
ATOM     48  CA  ASN X   4      78.210  54.400  11.010  1.00  0.00           C  
ATOM     49  CB  ASN X   4      79.230  53.460  10.370  1.00  0.00           C  
ATOM     50  CG  ASN X   4      78.920  53.160   8.910  1.00  0.00           C  
ATOM     51  OD1 ASN X   4      79.890  52.940   8.190  1.00  0.00           O  
ATOM     52  ND2 ASN X   4      77.670  53.070   8.440  1.00  0.00           N  
ATOM     53  C   ASN X   4      78.720  54.850  12.370  1.00  0.00           C  
ATOM     54  O   ASN X   4      78.850  54.070  13.310  1.00  0.00           O  
ATOM     55  H   ASN X   4      78.590  55.760   9.440  1.00  0.00           H  
ATOM     56  HA  ASN X   4      77.250  53.880  11.090  1.00  0.00           H  
ATOM     57  HB2 ASN X   4      79.190  52.460  10.820  1.00  0.00           H  
ATOM     58  HB3 ASN X   4      80.250  53.830  10.440  1.00  0.00           H  
ATOM     59 HD21 ASN X   4      76.910  53.090   9.100  1.00  0.00           H  
ATOM     60 HD22 ASN X   4      77.540  52.640   7.540  1.00  0.00           H  
ATOM     61  N   LEU X   5      79.050  56.140  12.510  1.00  0.00           N  
ATOM     62  CA  LEU X   5      79.520  56.790  13.710  1.00  0.00           C  
ATOM     63  CB  LEU X   5      80.550  57.810  13.230  1.00  0.00           C  
ATOM     64  CG  LEU X   5      81.820  56.970  13.170  1.00  0.00           C  
ATOM     65  CD1 LEU X   5      82.750  57.840  12.340  1.00  0.00           C  
ATOM     66  CD2 LEU X   5      82.450  56.720  14.540  1.00  0.00           C  
ATOM     67  C   LEU X   5      78.410  57.560  14.420  1.00  0.00           C  
ATOM     68  O   LEU X   5      78.670  57.880  15.580  1.00  0.00           O  
ATOM     69  H   LEU X   5      79.040  56.680  11.650  1.00  0.00           H  
ATOM     70  HA  LEU X   5      79.860  56.050  14.430  1.00  0.00           H  
ATOM     71  HB2 LEU X   5      80.600  58.570  14.010  1.00  0.00           H  
ATOM     72  HB3 LEU X   5      80.310  58.270  12.270  1.00  0.00           H  
ATOM     73  HG  LEU X   5      81.600  56.020  12.680  1.00  0.00           H  
ATOM     74 HD11 LEU X   5      82.240  58.100  11.410  1.00  0.00           H  
ATOM     75 HD12 LEU X   5      83.010  58.780  12.830  1.00  0.00           H  
ATOM     76 HD13 LEU X   5      83.630  57.220  12.170  1.00  0.00           H  
ATOM     77 HD21 LEU X   5      82.710  57.720  14.910  1.00  0.00           H  
ATOM     78 HD22 LEU X   5      81.760  56.120  15.130  1.00  0.00           H  
ATOM     79 HD23 LEU X   5      83.370  56.150  14.410  1.00  0.00           H  
ATOM     80  N   VAL X   6      77.170  57.670  13.940  1.00  0.00           N  
ATOM     81  CA  VAL X   6      76.070  58.270  14.680  1.00  0.00           C  
ATOM     82  CB  VAL X   6      74.850  58.460  13.780  1.00  0.00           C  
ATOM     83  CG1 VAL X   6      73.740  59.260  14.440  1.00  0.00           C  
ATOM     84  CG2 VAL X   6      75.070  58.980  12.360  1.00  0.00           C  
ATOM     85  C   VAL X   6      75.730  57.410  15.880  1.00  0.00           C  
ATOM     86  O   VAL X   6      75.200  57.950  16.860  1.00  0.00           O  
ATOM     87  H   VAL X   6      77.080  57.290  13.010  1.00  0.00           H  
ATOM     88  HA  VAL X   6      76.380  59.280  14.960  1.00  0.00           H  
ATOM     89  HB  VAL X   6      74.340  57.520  13.560  1.00  0.00           H  
ATOM     90 HG11 VAL X   6      73.440  59.010  15.460  1.00  0.00           H  
ATOM     91 HG12 VAL X   6      74.000  60.320  14.520  1.00  0.00           H  
ATOM     92 HG13 VAL X   6      72.830  59.210  13.840  1.00  0.00           H  
ATOM     93 HG21 VAL X   6      75.450  59.990  12.510  1.00  0.00           H  
ATOM     94 HG22 VAL X   6      75.820  58.350  11.890  1.00  0.00           H  
ATOM     95 HG23 VAL X   6      74.170  59.010  11.740  1.00  0.00           H  
ATOM     96  N   VAL X   7      76.120  56.140  15.870  1.00  0.00           N  
ATOM     97  CA  VAL X   7      76.010  55.290  17.040  1.00  0.00           C  
ATOM     98  CB  VAL X   7      76.300  53.820  16.780  1.00  0.00           C  
ATOM     99  CG1 VAL X   7      75.770  53.280  15.460  1.00  0.00           C  
ATOM    100  CG2 VAL X   7      77.800  53.510  16.760  1.00  0.00           C  
ATOM    101  C   VAL X   7      76.700  55.760  18.320  1.00  0.00           C  
ATOM    102  O   VAL X   7      76.490  55.210  19.400  1.00  0.00           O  
ATOM    103  H   VAL X   7      76.440  55.750  14.990  1.00  0.00           H  
ATOM    104  HA  VAL X   7      74.970  55.150  17.350  1.00  0.00           H  
ATOM    105  HB  VAL X   7      75.780  53.240  17.540  1.00  0.00           H  
ATOM    106 HG11 VAL X   7      74.750  53.670  15.450  1.00  0.00           H  
ATOM    107 HG12 VAL X   7      76.270  53.550  14.530  1.00  0.00           H  
ATOM    108 HG13 VAL X   7      75.810  52.190  15.370  1.00  0.00           H  
ATOM    109 HG21 VAL X   7      78.350  54.170  16.090  1.00  0.00           H  
ATOM    110 HG22 VAL X   7      78.210  53.560  17.770  1.00  0.00           H  
ATOM    111 HG23 VAL X   7      77.790  52.470  16.450  1.00  0.00           H  
ATOM    112  N   LEU X   8      77.650  56.690  18.250  1.00  0.00           N  
ATOM    113  CA  LEU X   8      78.340  57.410  19.300  1.00  0.00           C  
ATOM    114  CB  LEU X   8      79.840  57.410  19.010  1.00  0.00           C  
ATOM    115  CG  LEU X   8      80.560  56.070  18.930  1.00  0.00           C  
ATOM    116  CD1 LEU X   8      82.030  56.330  19.250  1.00  0.00           C  
ATOM    117  CD2 LEU X   8      80.210  54.980  19.940  1.00  0.00           C  
ATOM    118  C   LEU X   8      77.780  58.800  19.560  1.00  0.00           C  
ATOM    119  O   LEU X   8      78.010  59.290  20.660  1.00  0.00           O  
ATOM    120  H   LEU X   8      77.820  57.040  17.320  1.00  0.00           H  
ATOM    121  HA  LEU X   8      78.160  56.880  20.240  1.00  0.00           H  
ATOM    122  HB2 LEU X   8      80.250  57.990  19.830  1.00  0.00           H  
ATOM    123  HB3 LEU X   8      80.000  57.900  18.050  1.00  0.00           H  
ATOM    124  HG  LEU X   8      80.370  55.670  17.930  1.00  0.00           H  
ATOM    125 HD11 LEU X   8      82.350  57.340  19.020  1.00  0.00           H  
ATOM    126 HD12 LEU X   8      82.160  56.210  20.330  1.00  0.00           H  
ATOM    127 HD13 LEU X   8      82.680  55.530  18.890  1.00  0.00           H  
ATOM    128 HD21 LEU X   8      80.220  55.550  20.870  1.00  0.00           H  
ATOM    129 HD22 LEU X   8      79.200  54.620  19.750  1.00  0.00           H  
ATOM    130 HD23 LEU X   8      80.980  54.200  19.940  1.00  0.00           H  
ATOM    131  N   ASN X   9      76.910  59.390  18.730  1.00  0.00           N  
ATOM    132  CA  ASN X   9      76.620  60.810  18.800  1.00  0.00           C  
ATOM    133  CB  ASN X   9      75.840  61.240  17.560  1.00  0.00           C  
ATOM    134  CG  ASN X   9      75.550  62.740  17.620  1.00  0.00           C  
ATOM    135  OD1 ASN X   9      74.710  63.130  18.430  1.00  0.00           O  
ATOM    136  ND2 ASN X   9      76.120  63.490  16.670  1.00  0.00           N  
ATOM    137  C   ASN X   9      75.860  61.060  20.090  1.00  0.00           C  
ATOM    138  O   ASN X   9      76.400  61.820  20.880  1.00  0.00           O  
ATOM    139  H   ASN X   9      76.440  58.860  18.010  1.00  0.00           H  
ATOM    140  HA  ASN X   9      77.590  61.320  18.820  1.00  0.00           H  
ATOM    141  HB2 ASN X   9      74.990  60.580  17.420  1.00  0.00           H  
ATOM    142  HB3 ASN X   9      76.410  60.990  16.670  1.00  0.00           H  
ATOM    143 HD21 ASN X   9      76.750  63.050  16.020  1.00  0.00           H  
ATOM    144 HD22 ASN X   9      75.820  64.450  16.630  1.00  0.00           H  
ATOM    145  N   ALA X  10      74.740  60.370  20.360  1.00  0.00           N  
ATOM    146  CA  ALA X  10      73.990  60.600  21.580  1.00  0.00           C  
ATOM    147  CB  ALA X  10      72.790  59.670  21.710  1.00  0.00           C  
ATOM    148  C   ALA X  10      74.820  60.470  22.850  1.00  0.00           C  
ATOM    149  O   ALA X  10      74.790  61.370  23.690  1.00  0.00           O  
ATOM    150  H   ALA X  10      74.460  59.650  19.710  1.00  0.00           H  
ATOM    151  HA  ALA X  10      73.610  61.610  21.410  1.00  0.00           H  
ATOM    152  HB1 ALA X  10      73.090  58.740  22.190  1.00  0.00           H  
ATOM    153  HB2 ALA X  10      71.960  60.190  22.190  1.00  0.00           H  
ATOM    154  HB3 ALA X  10      72.300  59.440  20.770  1.00  0.00           H  
ATOM    155  N   ALA X  11      75.600  59.400  23.000  1.00  0.00           N  
ATOM    156  CA  ALA X  11      76.390  59.150  24.190  1.00  0.00           C  
ATOM    157  CB  ALA X  11      76.590  57.640  24.260  1.00  0.00           C  
ATOM    158  C   ALA X  11      77.630  60.010  24.320  1.00  0.00           C  
ATOM    159  O   ALA X  11      78.020  60.280  25.450  1.00  0.00           O  
ATOM    160  H   ALA X  11      75.590  58.740  22.240  1.00  0.00           H  
ATOM    161  HA  ALA X  11      75.720  59.380  25.020  1.00  0.00           H  
ATOM    162  HB1 ALA X  11      77.030  57.350  25.210  1.00  0.00           H  
ATOM    163  HB2 ALA X  11      75.600  57.170  24.260  1.00  0.00           H  
ATOM    164  HB3 ALA X  11      77.120  57.280  23.380  1.00  0.00           H  
ATOM    165  N   SER X  12      78.100  60.540  23.180  1.00  0.00           N  
ATOM    166  CA  SER X  12      78.980  61.690  23.250  1.00  0.00           C  
ATOM    167  CB  SER X  12      79.540  61.850  21.840  1.00  0.00           C  
ATOM    168  OG  SER X  12      80.600  62.780  21.910  1.00  0.00           O  
ATOM    169  C   SER X  12      78.280  62.930  23.790  1.00  0.00           C  
ATOM    170  O   SER X  12      78.880  63.570  24.650  1.00  0.00           O  
ATOM    171  H   SER X  12      77.690  60.200  22.320  1.00  0.00           H  
ATOM    172  HA  SER X  12      79.780  61.390  23.930  1.00  0.00           H  
ATOM    173  HB2 SER X  12      78.790  62.130  21.100  1.00  0.00           H  
ATOM    174  HB3 SER X  12      79.960  60.920  21.480  1.00  0.00           H  
ATOM    175  HG  SER X  12      81.470  62.380  21.820  1.00  0.00           H  
ATOM    176  N   VAL X  13      77.060  63.260  23.370  1.00  0.00           N  
ATOM    177  CA  VAL X  13      76.340  64.410  23.910  1.00  0.00           C  
ATOM    178  CB  VAL X  13      75.230  64.920  22.990  1.00  0.00           C  
ATOM    179  CG1 VAL X  13      74.670  66.220  23.540  1.00  0.00           C  
ATOM    180  CG2 VAL X  13      75.730  65.310  21.600  1.00  0.00           C  
ATOM    181  C   VAL X  13      75.950  64.220  25.370  1.00  0.00           C  
ATOM    182  O   VAL X  13      75.840  65.170  26.130  1.00  0.00           O  
ATOM    183  H   VAL X  13      76.590  62.700  22.680  1.00  0.00           H  
ATOM    184  HA  VAL X  13      77.120  65.170  23.860  1.00  0.00           H  
ATOM    185  HB  VAL X  13      74.440  64.170  22.860  1.00  0.00           H  
ATOM    186 HG11 VAL X  13      73.880  66.620  22.900  1.00  0.00           H  
ATOM    187 HG12 VAL X  13      74.250  66.010  24.530  1.00  0.00           H  
ATOM    188 HG13 VAL X  13      75.480  66.920  23.730  1.00  0.00           H  
ATOM    189 HG21 VAL X  13      76.240  66.270  21.660  1.00  0.00           H  
ATOM    190 HG22 VAL X  13      76.420  64.570  21.200  1.00  0.00           H  
ATOM    191 HG23 VAL X  13      74.890  65.380  20.910  1.00  0.00           H  
ATOM    192  N   ALA X  14      75.680  63.000  25.830  1.00  0.00           N  
ATOM    193  CA  ALA X  14      75.330  62.660  27.200  1.00  0.00           C  
ATOM    194  CB  ALA X  14      74.740  61.250  27.070  1.00  0.00           C  
ATOM    195  C   ALA X  14      76.570  62.670  28.080  1.00  0.00           C  
ATOM    196  O   ALA X  14      76.430  62.910  29.280  1.00  0.00           O  
ATOM    197  H   ALA X  14      75.770  62.290  25.120  1.00  0.00           H  
ATOM    198  HA  ALA X  14      74.570  63.400  27.460  1.00  0.00           H  
ATOM    199  HB1 ALA X  14      74.520  60.850  28.050  1.00  0.00           H  
ATOM    200  HB2 ALA X  14      73.870  61.330  26.420  1.00  0.00           H  
ATOM    201  HB3 ALA X  14      75.530  60.680  26.580  1.00  0.00           H  
ATOM    202  N   GLY X  15      77.780  62.350  27.620  1.00  0.00           N  
ATOM    203  CA  GLY X  15      78.980  62.760  28.320  1.00  0.00           C  
ATOM    204  C   GLY X  15      79.090  64.250  28.590  1.00  0.00           C  
ATOM    205  O   GLY X  15      79.150  64.620  29.760  1.00  0.00           O  
ATOM    206  H   GLY X  15      77.830  62.020  26.660  1.00  0.00           H  
ATOM    207  HA2 GLY X  15      79.850  62.550  27.700  1.00  0.00           H  
ATOM    208  HA3 GLY X  15      78.970  62.180  29.250  1.00  0.00           H  
ATOM    209  N   ALA X  16      79.160  65.090  27.550  1.00  0.00           N  
ATOM    210  CA  ALA X  16      79.450  66.480  27.820  1.00  0.00           C  
ATOM    211  CB  ALA X  16      79.870  67.140  26.510  1.00  0.00           C  
ATOM    212  C   ALA X  16      78.300  67.190  28.530  1.00  0.00           C  
ATOM    213  O   ALA X  16      78.550  68.100  29.320  1.00  0.00           O  
ATOM    214  H   ALA X  16      79.100  64.730  26.610  1.00  0.00           H  
ATOM    215  HA  ALA X  16      80.270  66.560  28.530  1.00  0.00           H  
ATOM    216  HB1 ALA X  16      80.250  68.110  26.810  1.00  0.00           H  
ATOM    217  HB2 ALA X  16      80.630  66.540  25.990  1.00  0.00           H  
ATOM    218  HB3 ALA X  16      79.010  67.240  25.850  1.00  0.00           H  
ATOM    219  N   HIS X  17      77.060  66.700  28.500  1.00  0.00           N  
ATOM    220  CA  HIS X  17      75.960  67.220  29.290  1.00  0.00           C  
ATOM    221  CB  HIS X  17      74.620  67.020  28.580  1.00  0.00           C  
ATOM    222  CG  HIS X  17      73.460  67.740  29.210  1.00  0.00           C  
ATOM    223  ND1 HIS X  17      73.460  69.030  29.740  1.00  0.00           N  
ATOM    224  CE1 HIS X  17      72.230  69.230  30.190  1.00  0.00           C  
ATOM    225  NE2 HIS X  17      71.440  68.170  29.970  1.00  0.00           N  
ATOM    226  CD2 HIS X  17      72.200  67.210  29.350  1.00  0.00           C  
ATOM    227  C   HIS X  17      75.830  66.730  30.720  1.00  0.00           C  
ATOM    228  O   HIS X  17      75.650  67.490  31.670  1.00  0.00           O  
ATOM    229  H   HIS X  17      76.900  65.950  27.840  1.00  0.00           H  
ATOM    230  HA  HIS X  17      75.900  68.300  29.400  1.00  0.00           H  
ATOM    231  HB2 HIS X  17      74.330  65.970  28.570  1.00  0.00           H  
ATOM    232  HB3 HIS X  17      74.580  67.210  27.510  1.00  0.00           H  
ATOM    233  HD2 HIS X  17      71.910  66.200  29.080  1.00  0.00           H  
ATOM    234  HE2 HIS X  17      70.500  68.030  30.320  1.00  0.00           H  
ATOM    235  HE1 HIS X  17      71.800  70.150  30.590  1.00  0.00           H  
ATOM    236  N   GLY X  18      76.370  65.520  30.940  1.00  0.00           N  
ATOM    237  CA  GLY X  18      76.790  64.960  32.210  1.00  0.00           C  
ATOM    238  C   GLY X  18      77.620  65.910  33.060  1.00  0.00           C  
ATOM    239  O   GLY X  18      77.350  66.020  34.260  1.00  0.00           O  
ATOM    240  H   GLY X  18      76.630  64.960  30.150  1.00  0.00           H  
ATOM    241  HA2 GLY X  18      77.540  64.190  32.060  1.00  0.00           H  
ATOM    242  HA3 GLY X  18      75.910  64.570  32.720  1.00  0.00           H  
ATOM    243  N   ILE X  19      78.650  66.540  32.500  1.00  0.00           N  
ATOM    244  CA  ILE X  19      79.580  67.320  33.290  1.00  0.00           C  
ATOM    245  CB  ILE X  19      81.040  67.230  32.840  1.00  0.00           C  
ATOM    246  CG2 ILE X  19      81.260  68.160  31.650  1.00  0.00           C  
ATOM    247  CG1 ILE X  19      82.140  67.510  33.870  1.00  0.00           C  
ATOM    248  CD1 ILE X  19      82.060  66.630  35.110  1.00  0.00           C  
ATOM    249  C   ILE X  19      79.090  68.760  33.310  1.00  0.00           C  
ATOM    250  O   ILE X  19      79.230  69.490  34.290  1.00  0.00           O  
ATOM    251  H   ILE X  19      78.920  66.240  31.570  1.00  0.00           H  
ATOM    252  HA  ILE X  19      79.530  66.950  34.320  1.00  0.00           H  
ATOM    253  HB  ILE X  19      81.210  66.190  32.590  1.00  0.00           H  
ATOM    254 HG12 ILE X  19      82.110  68.550  34.200  1.00  0.00           H  
ATOM    255 HG13 ILE X  19      83.120  67.280  33.450  1.00  0.00           H  
ATOM    256 HG21 ILE X  19      80.580  67.940  30.830  1.00  0.00           H  
ATOM    257 HG22 ILE X  19      81.120  69.200  31.970  1.00  0.00           H  
ATOM    258 HG23 ILE X  19      82.260  68.040  31.240  1.00  0.00           H  
ATOM    259 HD11 ILE X  19      81.160  66.930  35.650  1.00  0.00           H  
ATOM    260 HD12 ILE X  19      82.180  65.580  34.870  1.00  0.00           H  
ATOM    261 HD13 ILE X  19      82.940  66.770  35.730  1.00  0.00           H  
ATOM    262  N   LEU X  20      78.370  69.240  32.290  1.00  0.00           N  
ATOM    263  CA  LEU X  20      77.690  70.520  32.210  1.00  0.00           C  
ATOM    264  CB  LEU X  20      76.970  70.710  30.880  1.00  0.00           C  
ATOM    265  CG  LEU X  20      77.460  71.890  30.040  1.00  0.00           C  
ATOM    266  CD1 LEU X  20      77.600  73.240  30.720  1.00  0.00           C  
ATOM    267  CD2 LEU X  20      78.900  71.690  29.560  1.00  0.00           C  
ATOM    268  C   LEU X  20      76.630  70.590  33.310  1.00  0.00           C  
ATOM    269  O   LEU X  20      76.470  71.690  33.820  1.00  0.00           O  
ATOM    270  H   LEU X  20      78.260  68.830  31.370  1.00  0.00           H  
ATOM    271  HA  LEU X  20      78.360  71.330  32.470  1.00  0.00           H  
ATOM    272  HB2 LEU X  20      75.900  70.800  31.010  1.00  0.00           H  
ATOM    273  HB3 LEU X  20      77.150  69.910  30.160  1.00  0.00           H  
ATOM    274  HG  LEU X  20      76.790  71.880  29.180  1.00  0.00           H  
ATOM    275 HD11 LEU X  20      78.550  73.360  31.240  1.00  0.00           H  
ATOM    276 HD12 LEU X  20      77.460  74.020  29.970  1.00  0.00           H  
ATOM    277 HD13 LEU X  20      76.710  73.420  31.340  1.00  0.00           H  
ATOM    278 HD21 LEU X  20      79.630  71.550  30.350  1.00  0.00           H  
ATOM    279 HD22 LEU X  20      78.810  70.800  28.940  1.00  0.00           H  
ATOM    280 HD23 LEU X  20      79.300  72.510  28.970  1.00  0.00           H  
ATOM    281  N   SER X  21      76.000  69.480  33.690  1.00  0.00           N  
ATOM    282  CA  SER X  21      75.020  69.340  34.750  1.00  0.00           C  
ATOM    283  CB  SER X  21      74.170  68.080  34.640  1.00  0.00           C  
ATOM    284  OG  SER X  21      73.560  68.120  33.360  1.00  0.00           O  
ATOM    285  C   SER X  21      75.550  69.620  36.150  1.00  0.00           C  
ATOM    286  O   SER X  21      74.770  69.760  37.090  1.00  0.00           O  
ATOM    287  H   SER X  21      76.330  68.640  33.240  1.00  0.00           H  
ATOM    288  HA  SER X  21      74.220  70.070  34.610  1.00  0.00           H  
ATOM    289  HB2 SER X  21      73.390  68.040  35.390  1.00  0.00           H  
ATOM    290  HB3 SER X  21      74.780  67.180  34.690  1.00  0.00           H  
ATOM    291  HG  SER X  21      74.280  68.000  32.730  1.00  0.00           H  
ATOM    292  N   PHE X  22      76.870  69.510  36.300  1.00  0.00           N  
ATOM    293  CA  PHE X  22      77.530  69.660  37.580  1.00  0.00           C  
ATOM    294  CB  PHE X  22      78.780  68.780  37.490  1.00  0.00           C  
ATOM    295  CG  PHE X  22      79.860  69.020  38.520  1.00  0.00           C  
ATOM    296  CD1 PHE X  22      79.480  68.650  39.810  1.00  0.00           C  
ATOM    297  CE1 PHE X  22      80.330  68.910  40.900  1.00  0.00           C  
ATOM    298  CZ  PHE X  22      81.600  69.400  40.580  1.00  0.00           C  
ATOM    299  CE2 PHE X  22      82.090  69.670  39.300  1.00  0.00           C  
ATOM    300  CD2 PHE X  22      81.150  69.510  38.270  1.00  0.00           C  
ATOM    301  C   PHE X  22      77.790  71.120  37.890  1.00  0.00           C  
ATOM    302  O   PHE X  22      77.870  71.540  39.050  1.00  0.00           O  
ATOM    303  H   PHE X  22      77.440  69.360  35.480  1.00  0.00           H  
ATOM    304  HA  PHE X  22      76.800  69.260  38.290  1.00  0.00           H  
ATOM    305  HB2 PHE X  22      79.180  68.690  36.480  1.00  0.00           H  
ATOM    306  HB3 PHE X  22      78.390  67.780  37.680  1.00  0.00           H  
ATOM    307  HD1 PHE X  22      78.600  68.040  39.940  1.00  0.00           H  
ATOM    308  HD2 PHE X  22      81.430  69.820  37.280  1.00  0.00           H  
ATOM    309  HE1 PHE X  22      80.000  68.760  41.920  1.00  0.00           H  
ATOM    310  HE2 PHE X  22      83.090  70.070  39.180  1.00  0.00           H  
ATOM    311  HZ  PHE X  22      82.300  69.550  41.390  1.00  0.00           H  
ATOM    312  N   LEU X  23      77.980  71.880  36.810  1.00  0.00           N  
ATOM    313  CA  LEU X  23      78.830  73.050  36.770  1.00  0.00           C  
ATOM    314  CB  LEU X  23      79.170  73.340  35.310  1.00  0.00           C  
ATOM    315  CG  LEU X  23      80.080  74.530  35.040  1.00  0.00           C  
ATOM    316  CD1 LEU X  23      81.430  74.410  35.750  1.00  0.00           C  
ATOM    317  CD2 LEU X  23      80.500  74.740  33.590  1.00  0.00           C  
ATOM    318  C   LEU X  23      78.390  74.240  37.620  1.00  0.00           C  
ATOM    319  O   LEU X  23      79.020  74.650  38.590  1.00  0.00           O  
ATOM    320  H   LEU X  23      77.760  71.410  35.940  1.00  0.00           H  
ATOM    321  HA  LEU X  23      79.800  72.830  37.220  1.00  0.00           H  
ATOM    322  HB2 LEU X  23      78.200  73.560  34.860  1.00  0.00           H  
ATOM    323  HB3 LEU X  23      79.600  72.440  34.890  1.00  0.00           H  
ATOM    324  HG  LEU X  23      79.560  75.450  35.310  1.00  0.00           H  
ATOM    325 HD11 LEU X  23      81.700  73.360  35.640  1.00  0.00           H  
ATOM    326 HD12 LEU X  23      82.230  75.030  35.350  1.00  0.00           H  
ATOM    327 HD13 LEU X  23      81.220  74.610  36.800  1.00  0.00           H  
ATOM    328 HD21 LEU X  23      79.650  75.100  33.020  1.00  0.00           H  
ATOM    329 HD22 LEU X  23      81.190  75.560  33.370  1.00  0.00           H  
ATOM    330 HD23 LEU X  23      80.870  73.810  33.150  1.00  0.00           H  
ATOM    331  N   VAL X  24      77.210  74.750  37.260  1.00  0.00           N  
ATOM    332  CA  VAL X  24      76.700  75.950  37.890  1.00  0.00           C  
ATOM    333  CB  VAL X  24      75.680  76.730  37.070  1.00  0.00           C  
ATOM    334  CG1 VAL X  24      76.300  77.540  35.930  1.00  0.00           C  
ATOM    335  CG2 VAL X  24      74.760  75.690  36.430  1.00  0.00           C  
ATOM    336  C   VAL X  24      76.100  75.620  39.250  1.00  0.00           C  
ATOM    337  O   VAL X  24      76.110  76.450  40.160  1.00  0.00           O  
ATOM    338  H   VAL X  24      76.650  74.300  36.550  1.00  0.00           H  
ATOM    339  HA  VAL X  24      77.500  76.680  38.010  1.00  0.00           H  
ATOM    340  HB  VAL X  24      75.110  77.490  37.610  1.00  0.00           H  
ATOM    341 HG11 VAL X  24      77.030  78.260  36.300  1.00  0.00           H  
ATOM    342 HG12 VAL X  24      76.730  76.870  35.190  1.00  0.00           H  
ATOM    343 HG13 VAL X  24      75.540  78.190  35.490  1.00  0.00           H  
ATOM    344 HG21 VAL X  24      75.170  75.140  35.590  1.00  0.00           H  
ATOM    345 HG22 VAL X  24      74.280  75.090  37.200  1.00  0.00           H  
ATOM    346 HG23 VAL X  24      73.910  76.200  35.980  1.00  0.00           H  
ATOM    347  N   PHE X  25      75.630  74.380  39.390  1.00  0.00           N  
ATOM    348  CA  PHE X  25      75.310  73.850  40.700  1.00  0.00           C  
ATOM    349  CB  PHE X  25      74.730  72.430  40.640  1.00  0.00           C  
ATOM    350  CG  PHE X  25      73.360  72.350  40.010  1.00  0.00           C  
ATOM    351  CD1 PHE X  25      72.230  72.330  40.840  1.00  0.00           C  
ATOM    352  CE1 PHE X  25      70.960  72.150  40.290  1.00  0.00           C  
ATOM    353  CZ  PHE X  25      70.800  71.960  38.920  1.00  0.00           C  
ATOM    354  CE2 PHE X  25      71.960  71.810  38.140  1.00  0.00           C  
ATOM    355  CD2 PHE X  25      73.250  71.940  38.680  1.00  0.00           C  
ATOM    356  C   PHE X  25      76.430  73.830  41.730  1.00  0.00           C  
ATOM    357  O   PHE X  25      76.250  73.870  42.940  1.00  0.00           O  
ATOM    358  H   PHE X  25      75.680  73.750  38.600  1.00  0.00           H  
ATOM    359  HA  PHE X  25      74.570  74.520  41.140  1.00  0.00           H  
ATOM    360  HB2 PHE X  25      74.560  72.180  41.680  1.00  0.00           H  
ATOM    361  HB3 PHE X  25      75.370  71.730  40.100  1.00  0.00           H  
ATOM    362  HD1 PHE X  25      72.440  72.640  41.860  1.00  0.00           H  
ATOM    363  HD2 PHE X  25      74.100  71.790  38.040  1.00  0.00           H  
ATOM    364  HE1 PHE X  25      70.140  72.310  40.980  1.00  0.00           H  
ATOM    365  HE2 PHE X  25      71.870  71.520  37.110  1.00  0.00           H  
ATOM    366  HZ  PHE X  25      69.820  71.880  38.470  1.00  0.00           H  
ATOM    367  N   PHE X  26      77.660  73.790  41.220  1.00  0.00           N  
ATOM    368  CA  PHE X  26      78.850  73.910  42.050  1.00  0.00           C  
ATOM    369  CB  PHE X  26      80.000  73.030  41.580  1.00  0.00           C  
ATOM    370  CG  PHE X  26      81.260  72.890  42.400  1.00  0.00           C  
ATOM    371  CD1 PHE X  26      81.210  73.140  43.780  1.00  0.00           C  
ATOM    372  CE1 PHE X  26      82.430  72.930  44.440  1.00  0.00           C  
ATOM    373  CZ  PHE X  26      83.610  72.500  43.840  1.00  0.00           C  
ATOM    374  CE2 PHE X  26      83.540  72.110  42.490  1.00  0.00           C  
ATOM    375  CD2 PHE X  26      82.380  72.360  41.760  1.00  0.00           C  
ATOM    376  C   PHE X  26      79.380  75.340  42.200  1.00  0.00           C  
ATOM    377  O   PHE X  26      79.760  75.750  43.290  1.00  0.00           O  
ATOM    378  H   PHE X  26      77.690  73.670  40.220  1.00  0.00           H  
ATOM    379  HA  PHE X  26      78.530  73.550  43.020  1.00  0.00           H  
ATOM    380  HB2 PHE X  26      80.350  73.490  40.650  1.00  0.00           H  
ATOM    381  HB3 PHE X  26      79.690  72.020  41.330  1.00  0.00           H  
ATOM    382  HD1 PHE X  26      80.280  73.370  44.280  1.00  0.00           H  
ATOM    383  HD2 PHE X  26      82.300  72.050  40.720  1.00  0.00           H  
ATOM    384  HE1 PHE X  26      82.560  73.080  45.510  1.00  0.00           H  
ATOM    385  HE2 PHE X  26      84.360  71.650  41.950  1.00  0.00           H  
ATOM    386  HZ  PHE X  26      84.520  72.290  44.390  1.00  0.00           H  
ATOM    387  N   CYS X  27      79.430  76.070  41.080  1.00  0.00           N  
ATOM    388  CA  CYS X  27      79.740  77.480  41.070  1.00  0.00           C  
ATOM    389  CB  CYS X  27      81.270  77.530  41.020  1.00  0.00           C  
ATOM    390  SG  CYS X  27      81.720  79.250  41.340  1.00  0.00           S  
ATOM    391  C   CYS X  27      79.100  78.180  39.870  1.00  0.00           C  
ATOM    392  O   CYS X  27      79.550  78.190  38.730  1.00  0.00           O  
ATOM    393  H   CYS X  27      79.480  75.530  40.230  1.00  0.00           H  
ATOM    394  HA  CYS X  27      79.370  77.990  41.950  1.00  0.00           H  
ATOM    395  HB2 CYS X  27      81.610  77.290  40.010  1.00  0.00           H  
ATOM    396  HB3 CYS X  27      81.740  76.830  41.700  1.00  0.00           H  
ATOM    397  HG  CYS X  27      80.580  79.800  41.780  1.00  0.00           H  
ATOM    398  N   ALA X  28      78.100  79.020  40.120  1.00  0.00           N  
ATOM    399  CA  ALA X  28      77.520  79.770  39.020  1.00  0.00           C  
ATOM    400  CB  ALA X  28      76.320  80.530  39.590  1.00  0.00           C  
ATOM    401  C   ALA X  28      78.360  80.810  38.280  1.00  0.00           C  
ATOM    402  O   ALA X  28      77.910  81.190  37.200  1.00  0.00           O  
ATOM    403  H   ALA X  28      77.630  79.050  41.020  1.00  0.00           H  
ATOM    404  HA  ALA X  28      77.100  79.080  38.290  1.00  0.00           H  
ATOM    405  HB1 ALA X  28      75.650  79.770  39.980  1.00  0.00           H  
ATOM    406  HB2 ALA X  28      76.760  81.140  40.380  1.00  0.00           H  
ATOM    407  HB3 ALA X  28      75.780  81.150  38.870  1.00  0.00           H  
ATOM    408  N   ALA X  29      79.440  81.290  38.890  1.00  0.00           N  
ATOM    409  CA  ALA X  29      80.290  82.420  38.550  1.00  0.00           C  
ATOM    410  CB  ALA X  29      80.040  83.400  39.700  1.00  0.00           C  
ATOM    411  C   ALA X  29      81.760  82.050  38.430  1.00  0.00           C  
ATOM    412  O   ALA X  29      82.490  83.030  38.320  1.00  0.00           O  
ATOM    413  H   ALA X  29      79.510  81.040  39.870  1.00  0.00           H  
ATOM    414  HA  ALA X  29      80.150  82.830  37.550  1.00  0.00           H  
ATOM    415  HB1 ALA X  29      78.990  83.610  39.880  1.00  0.00           H  
ATOM    416  HB2 ALA X  29      80.510  83.080  40.630  1.00  0.00           H  
ATOM    417  HB3 ALA X  29      80.580  84.320  39.460  1.00  0.00           H  
ATOM    418  N   TRP X  30      82.190  80.790  38.350  1.00  0.00           N  
ATOM    419  CA  TRP X  30      83.540  80.260  38.300  1.00  0.00           C  
ATOM    420  CB  TRP X  30      83.470  78.800  37.860  1.00  0.00           C  
ATOM    421  CG  TRP X  30      83.000  78.520  36.470  1.00  0.00           C  
ATOM    422  CD1 TRP X  30      81.740  78.240  36.060  1.00  0.00           C  
ATOM    423  NE1 TRP X  30      81.730  77.970  34.710  1.00  0.00           N  
ATOM    424  CE2 TRP X  30      82.990  77.950  34.150  1.00  0.00           C  
ATOM    425  CZ2 TRP X  30      83.520  77.670  32.880  1.00  0.00           C  
ATOM    426  CH2 TRP X  30      84.840  78.050  32.620  1.00  0.00           C  
ATOM    427  CZ3 TRP X  30      85.640  78.430  33.700  1.00  0.00           C  
ATOM    428  CE3 TRP X  30      85.160  78.480  35.020  1.00  0.00           C  
ATOM    429  CD2 TRP X  30      83.790  78.310  35.260  1.00  0.00           C  
ATOM    430  C   TRP X  30      84.560  80.980  37.440  1.00  0.00           C  
ATOM    431  O   TRP X  30      85.600  81.340  37.990  1.00  0.00           O  
ATOM    432  H   TRP X  30      81.490  80.120  38.630  1.00  0.00           H  
ATOM    433  HA  TRP X  30      83.890  80.070  39.310  1.00  0.00           H  
ATOM    434  HB2 TRP X  30      82.800  78.330  38.590  1.00  0.00           H  
ATOM    435  HB3 TRP X  30      84.470  78.380  37.910  1.00  0.00           H  
ATOM    436  HD1 TRP X  30      80.870  78.300  36.700  1.00  0.00           H  
ATOM    437  HE1 TRP X  30      80.910  77.860  34.130  1.00  0.00           H  
ATOM    438  HE3 TRP X  30      85.810  78.830  35.810  1.00  0.00           H  
ATOM    439  HZ2 TRP X  30      82.890  77.290  32.090  1.00  0.00           H  
ATOM    440  HZ3 TRP X  30      86.700  78.600  33.590  1.00  0.00           H  
ATOM    441  HH2 TRP X  30      85.290  78.020  31.640  1.00  0.00           H  
ATOM    442  N   TYR X  31      84.220  81.330  36.200  1.00  0.00           N  
ATOM    443  CA  TYR X  31      85.030  82.100  35.280  1.00  0.00           C  
ATOM    444  CB  TYR X  31      84.140  82.300  34.050  1.00  0.00           C  
ATOM    445  CG  TYR X  31      82.710  82.660  34.330  1.00  0.00           C  
ATOM    446  CD1 TYR X  31      82.320  83.990  34.530  1.00  0.00           C  
ATOM    447  CE1 TYR X  31      81.010  84.320  34.880  1.00  0.00           C  
ATOM    448  CZ  TYR X  31      80.090  83.280  35.130  1.00  0.00           C  
ATOM    449  OH  TYR X  31      78.860  83.490  35.680  1.00  0.00           O  
ATOM    450  CE2 TYR X  31      80.500  81.930  35.000  1.00  0.00           C  
ATOM    451  CD2 TYR X  31      81.770  81.630  34.510  1.00  0.00           C  
ATOM    452  C   TYR X  31      85.520  83.480  35.700  1.00  0.00           C  
ATOM    453  O   TYR X  31      86.660  83.850  35.450  1.00  0.00           O  
ATOM    454  H   TYR X  31      83.290  81.130  35.870  1.00  0.00           H  
ATOM    455  HA  TYR X  31      85.890  81.490  35.010  1.00  0.00           H  
ATOM    456  HB2 TYR X  31      84.140  81.360  33.500  1.00  0.00           H  
ATOM    457  HB3 TYR X  31      84.520  83.060  33.370  1.00  0.00           H  
ATOM    458  HD1 TYR X  31      83.080  84.750  34.460  1.00  0.00           H  
ATOM    459  HD2 TYR X  31      82.070  80.600  34.370  1.00  0.00           H  
ATOM    460  HE1 TYR X  31      80.750  85.350  35.040  1.00  0.00           H  
ATOM    461  HE2 TYR X  31      79.890  81.070  35.240  1.00  0.00           H  
ATOM    462  HH  TYR X  31      78.440  82.680  35.990  1.00  0.00           H  
ATOM    463  N   ILE X  32      84.750  84.250  36.460  1.00  0.00           N  
ATOM    464  CA  ILE X  32      85.120  85.560  36.970  1.00  0.00           C  
ATOM    465  CB  ILE X  32      84.030  86.590  36.690  1.00  0.00           C  
ATOM    466  CG2 ILE X  32      82.700  86.400  37.410  1.00  0.00           C  
ATOM    467  CG1 ILE X  32      84.440  88.060  36.810  1.00  0.00           C  
ATOM    468  CD1 ILE X  32      85.340  88.520  35.670  1.00  0.00           C  
ATOM    469  C   ILE X  32      85.550  85.560  38.430  1.00  0.00           C  
ATOM    470  O   ILE X  32      86.410  86.360  38.780  1.00  0.00           O  
ATOM    471  H   ILE X  32      83.840  83.920  36.720  1.00  0.00           H  
ATOM    472  HA  ILE X  32      85.920  85.880  36.300  1.00  0.00           H  
ATOM    473  HB  ILE X  32      83.670  86.540  35.660  1.00  0.00           H  
ATOM    474 HG12 ILE X  32      84.920  88.180  37.780  1.00  0.00           H  
ATOM    475 HG13 ILE X  32      83.590  88.740  36.760  1.00  0.00           H  
ATOM    476 HG21 ILE X  32      82.790  86.740  38.440  1.00  0.00           H  
ATOM    477 HG22 ILE X  32      81.920  86.990  36.930  1.00  0.00           H  
ATOM    478 HG23 ILE X  32      82.380  85.360  37.320  1.00  0.00           H  
ATOM    479 HD11 ILE X  32      84.920  89.500  35.440  1.00  0.00           H  
ATOM    480 HD12 ILE X  32      86.370  88.700  35.990  1.00  0.00           H  
ATOM    481 HD13 ILE X  32      85.350  87.780  34.870  1.00  0.00           H  
ATOM    482  N   LYS X  33      84.970  84.630  39.200  1.00  0.00           N  
ATOM    483  CA  LYS X  33      85.260  84.390  40.600  1.00  0.00           C  
ATOM    484  CB  LYS X  33      84.090  83.640  41.220  1.00  0.00           C  
ATOM    485  CG  LYS X  33      83.950  83.560  42.740  1.00  0.00           C  
ATOM    486  CD  LYS X  33      84.090  84.860  43.530  1.00  0.00           C  
ATOM    487  CE  LYS X  33      83.790  84.810  45.020  1.00  0.00           C  
ATOM    488  NZ  LYS X  33      84.630  83.810  45.710  1.00  0.00           N1+
ATOM    489  C   LYS X  33      86.670  83.850  40.810  1.00  0.00           C  
ATOM    490  O   LYS X  33      87.130  83.640  41.930  1.00  0.00           O  
ATOM    491  H   LYS X  33      84.250  84.070  38.780  1.00  0.00           H  
ATOM    492  HA  LYS X  33      85.320  85.390  41.020  1.00  0.00           H  
ATOM    493  HB2 LYS X  33      84.060  82.600  40.910  1.00  0.00           H  
ATOM    494  HB3 LYS X  33      83.160  84.070  40.850  1.00  0.00           H  
ATOM    495  HG2 LYS X  33      84.680  82.830  43.090  1.00  0.00           H  
ATOM    496  HG3 LYS X  33      82.980  83.070  42.770  1.00  0.00           H  
ATOM    497  HD2 LYS X  33      83.370  85.590  43.150  1.00  0.00           H  
ATOM    498  HD3 LYS X  33      85.100  85.280  43.500  1.00  0.00           H  
ATOM    499  HE2 LYS X  33      82.740  84.580  45.180  1.00  0.00           H  
ATOM    500  HE3 LYS X  33      83.990  85.810  45.400  1.00  0.00           H  
ATOM    501  HZ1 LYS X  33      84.300  82.880  45.480  1.00  0.00           H  
ATOM    502  HZ2 LYS X  33      85.600  83.830  45.440  1.00  0.00           H  
ATOM    503  HZ3 LYS X  33      84.590  83.940  46.710  1.00  0.00           H  
ATOM    504  N   GLY X  34      87.260  83.330  39.730  1.00  0.00           N  
ATOM    505  CA  GLY X  34      88.560  82.690  39.720  1.00  0.00           C  
ATOM    506  C   GLY X  34      88.610  81.200  40.050  1.00  0.00           C  
ATOM    507  O   GLY X  34      89.650  80.750  40.510  1.00  0.00           O  
ATOM    508  H   GLY X  34      86.690  83.370  38.900  1.00  0.00           H  
ATOM    509  HA2 GLY X  34      89.180  83.250  40.420  1.00  0.00           H  
ATOM    510  HA3 GLY X  34      89.020  82.800  38.740  1.00  0.00           H  
ATOM    511  N   ARG X  35      87.530  80.430  39.880  1.00  0.00           N  
ATOM    512  CA  ARG X  35      87.520  79.110  40.460  1.00  0.00           C  
ATOM    513  CB  ARG X  35      86.090  78.870  40.940  1.00  0.00           C  
ATOM    514  CG  ARG X  35      85.530  79.870  41.950  1.00  0.00           C  
ATOM    515  CD  ARG X  35      86.510  80.320  43.040  1.00  0.00           C  
ATOM    516  NE  ARG X  35      86.720  79.260  44.020  1.00  0.00           N  
ATOM    517  CZ  ARG X  35      87.330  79.340  45.220  1.00  0.00           C  
ATOM    518  NH1 ARG X  35      87.620  80.520  45.770  1.00  0.00           N1+
ATOM    519  NH2 ARG X  35      87.480  78.260  46.000  1.00  0.00           N  
ATOM    520  C   ARG X  35      87.930  78.170  39.330  1.00  0.00           C  
ATOM    521  O   ARG X  35      87.260  78.010  38.320  1.00  0.00           O  
ATOM    522  H   ARG X  35      86.710  80.740  39.380  1.00  0.00           H  
ATOM    523  HA  ARG X  35      88.240  78.980  41.270  1.00  0.00           H  
ATOM    524  HB2 ARG X  35      86.270  77.970  41.530  1.00  0.00           H  
ATOM    525  HB3 ARG X  35      85.350  78.540  40.220  1.00  0.00           H  
ATOM    526  HG2 ARG X  35      84.680  79.360  42.390  1.00  0.00           H  
ATOM    527  HG3 ARG X  35      85.150  80.730  41.400  1.00  0.00           H  
ATOM    528  HD2 ARG X  35      86.200  81.230  43.560  1.00  0.00           H  
ATOM    529  HD3 ARG X  35      87.500  80.480  42.620  1.00  0.00           H  
ATOM    530  HE  ARG X  35      86.340  78.350  43.800  1.00  0.00           H  
ATOM    531 HH11 ARG X  35      87.340  81.350  45.250  1.00  0.00           H  
ATOM    532 HH12 ARG X  35      88.110  80.540  46.650  1.00  0.00           H  
ATOM    533 HH21 ARG X  35      87.250  77.320  45.730  1.00  0.00           H  
ATOM    534 HH22 ARG X  35      88.110  78.400  46.780  1.00  0.00           H  
ATOM    535  N   LEU X  36      89.120  77.580  39.490  1.00  0.00           N  
ATOM    536  CA  LEU X  36      89.780  76.730  38.520  1.00  0.00           C  
ATOM    537  CB  LEU X  36      91.270  76.680  38.820  1.00  0.00           C  
ATOM    538  CG  LEU X  36      92.010  75.890  37.740  1.00  0.00           C  
ATOM    539  CD1 LEU X  36      91.850  76.420  36.320  1.00  0.00           C  
ATOM    540  CD2 LEU X  36      93.500  75.960  38.090  1.00  0.00           C  
ATOM    541  C   LEU X  36      89.180  75.330  38.520  1.00  0.00           C  
ATOM    542  O   LEU X  36      88.970  74.710  37.490  1.00  0.00           O  
ATOM    543  H   LEU X  36      89.530  77.730  40.400  1.00  0.00           H  
ATOM    544  HA  LEU X  36      89.710  77.150  37.510  1.00  0.00           H  
ATOM    545  HB2 LEU X  36      91.400  76.120  39.750  1.00  0.00           H  
ATOM    546  HB3 LEU X  36      91.620  77.710  38.930  1.00  0.00           H  
ATOM    547  HG  LEU X  36      91.720  74.840  37.810  1.00  0.00           H  
ATOM    548 HD11 LEU X  36      92.650  76.090  35.650  1.00  0.00           H  
ATOM    549 HD12 LEU X  36      90.840  76.250  35.950  1.00  0.00           H  
ATOM    550 HD13 LEU X  36      92.040  77.490  36.330  1.00  0.00           H  
ATOM    551 HD21 LEU X  36      93.860  76.980  37.950  1.00  0.00           H  
ATOM    552 HD22 LEU X  36      93.650  75.690  39.130  1.00  0.00           H  
ATOM    553 HD23 LEU X  36      94.110  75.350  37.420  1.00  0.00           H  
ATOM    554  N   ALA X  37      88.840  74.800  39.700  1.00  0.00           N  
ATOM    555  CA  ALA X  37      88.430  73.450  40.010  1.00  0.00           C  
ATOM    556  CB  ALA X  37      88.510  73.180  41.510  1.00  0.00           C  
ATOM    557  C   ALA X  37      87.110  73.040  39.370  1.00  0.00           C  
ATOM    558  O   ALA X  37      87.150  71.940  38.810  1.00  0.00           O  
ATOM    559  H   ALA X  37      89.150  75.380  40.470  1.00  0.00           H  
ATOM    560  HA  ALA X  37      89.210  72.890  39.500  1.00  0.00           H  
ATOM    561  HB1 ALA X  37      88.180  72.180  41.770  1.00  0.00           H  
ATOM    562  HB2 ALA X  37      89.500  73.410  41.910  1.00  0.00           H  
ATOM    563  HB3 ALA X  37      87.890  73.910  42.040  1.00  0.00           H  
ATOM    564  N   PRO X  38      86.010  73.790  39.380  1.00  0.00           N  
ATOM    565  CD  PRO X  38      85.760  74.990  40.170  1.00  0.00           C  
ATOM    566  CG  PRO X  38      84.430  75.560  39.700  1.00  0.00           C  
ATOM    567  CB  PRO X  38      83.750  74.520  38.820  1.00  0.00           C  
ATOM    568  CA  PRO X  38      84.890  73.560  38.500  1.00  0.00           C  
ATOM    569  C   PRO X  38      85.270  73.640  37.020  1.00  0.00           C  
ATOM    570  O   PRO X  38      85.070  72.640  36.340  1.00  0.00           O  
ATOM    571  HA  PRO X  38      84.570  72.530  38.690  1.00  0.00           H  
ATOM    572  HB2 PRO X  38      83.360  75.010  37.930  1.00  0.00           H  
ATOM    573  HB3 PRO X  38      83.010  73.990  39.420  1.00  0.00           H  
ATOM    574  HG2 PRO X  38      84.530  76.540  39.230  1.00  0.00           H  
ATOM    575  HG3 PRO X  38      83.890  75.680  40.640  1.00  0.00           H  
ATOM    576  HD2 PRO X  38      86.580  75.710  40.100  1.00  0.00           H  
ATOM    577  HD3 PRO X  38      85.680  74.690  41.210  1.00  0.00           H  
ATOM    578  N   GLY X  39      86.010  74.680  36.650  1.00  0.00           N  
ATOM    579  CA  GLY X  39      86.370  75.000  35.280  1.00  0.00           C  
ATOM    580  C   GLY X  39      87.200  73.950  34.570  1.00  0.00           C  
ATOM    581  O   GLY X  39      86.970  73.720  33.390  1.00  0.00           O  
ATOM    582  H   GLY X  39      86.280  75.340  37.370  1.00  0.00           H  
ATOM    583  HA2 GLY X  39      86.900  75.960  35.240  1.00  0.00           H  
ATOM    584  HA3 GLY X  39      85.470  75.170  34.680  1.00  0.00           H  
ATOM    585  N   ALA X  40      88.120  73.360  35.350  1.00  0.00           N  
ATOM    586  CA  ALA X  40      89.010  72.280  34.970  1.00  0.00           C  
ATOM    587  CB  ALA X  40      90.340  72.410  35.720  1.00  0.00           C  
ATOM    588  C   ALA X  40      88.370  70.900  35.030  1.00  0.00           C  
ATOM    589  O   ALA X  40      88.740  70.120  34.150  1.00  0.00           O  
ATOM    590  H   ALA X  40      88.400  73.820  36.200  1.00  0.00           H  
ATOM    591  HA  ALA X  40      89.330  72.360  33.930  1.00  0.00           H  
ATOM    592  HB1 ALA X  40      90.680  73.440  35.660  1.00  0.00           H  
ATOM    593  HB2 ALA X  40      90.180  71.940  36.690  1.00  0.00           H  
ATOM    594  HB3 ALA X  40      91.110  71.800  35.250  1.00  0.00           H  
ATOM    595  N   ALA X  41      87.440  70.540  35.920  1.00  0.00           N  
ATOM    596  CA  ALA X  41      86.590  69.370  35.920  1.00  0.00           C  
ATOM    597  CB  ALA X  41      85.690  69.220  37.150  1.00  0.00           C  
ATOM    598  C   ALA X  41      85.540  69.390  34.820  1.00  0.00           C  
ATOM    599  O   ALA X  41      85.190  68.310  34.350  1.00  0.00           O  
ATOM    600  H   ALA X  41      87.270  71.160  36.700  1.00  0.00           H  
ATOM    601  HA  ALA X  41      87.150  68.450  35.760  1.00  0.00           H  
ATOM    602  HB1 ALA X  41      85.340  70.170  37.560  1.00  0.00           H  
ATOM    603  HB2 ALA X  41      84.800  68.620  36.950  1.00  0.00           H  
ATOM    604  HB3 ALA X  41      86.200  68.670  37.930  1.00  0.00           H  
ATOM    605  N   TYR X  42      85.130  70.560  34.340  1.00  0.00           N  
ATOM    606  CA  TYR X  42      84.350  70.810  33.140  1.00  0.00           C  
ATOM    607  CB  TYR X  42      83.810  72.230  33.120  1.00  0.00           C  
ATOM    608  CG  TYR X  42      83.320  72.750  31.780  1.00  0.00           C  
ATOM    609  CD1 TYR X  42      83.630  74.090  31.530  1.00  0.00           C  
ATOM    610  CE1 TYR X  42      83.160  74.750  30.390  1.00  0.00           C  
ATOM    611  CZ  TYR X  42      82.470  74.030  29.400  1.00  0.00           C  
ATOM    612  OH  TYR X  42      82.120  74.660  28.240  1.00  0.00           O  
ATOM    613  CE2 TYR X  42      82.310  72.650  29.600  1.00  0.00           C  
ATOM    614  CD2 TYR X  42      82.700  72.000  30.780  1.00  0.00           C  
ATOM    615  C   TYR X  42      85.280  70.420  32.010  1.00  0.00           C  
ATOM    616  O   TYR X  42      85.040  69.440  31.320  1.00  0.00           O  
ATOM    617  H   TYR X  42      85.220  71.400  34.890  1.00  0.00           H  
ATOM    618  HA  TYR X  42      83.530  70.100  33.000  1.00  0.00           H  
ATOM    619  HB2 TYR X  42      84.530  72.920  33.570  1.00  0.00           H  
ATOM    620  HB3 TYR X  42      82.940  72.060  33.750  1.00  0.00           H  
ATOM    621  HD1 TYR X  42      84.170  74.630  32.290  1.00  0.00           H  
ATOM    622  HD2 TYR X  42      82.450  70.950  30.890  1.00  0.00           H  
ATOM    623  HE1 TYR X  42      83.400  75.790  30.180  1.00  0.00           H  
ATOM    624  HE2 TYR X  42      81.700  72.090  28.900  1.00  0.00           H  
ATOM    625  HH  TYR X  42      81.720  74.050  27.620  1.00  0.00           H  
ATOM    626  N   ALA X  43      86.420  71.090  31.790  1.00  0.00           N  
ATOM    627  CA  ALA X  43      87.350  70.950  30.690  1.00  0.00           C  
ATOM    628  CB  ALA X  43      88.640  71.740  30.910  1.00  0.00           C  
ATOM    629  C   ALA X  43      87.620  69.550  30.170  1.00  0.00           C  
ATOM    630  O   ALA X  43      87.350  69.210  29.020  1.00  0.00           O  
ATOM    631  H   ALA X  43      86.650  71.750  32.510  1.00  0.00           H  
ATOM    632  HA  ALA X  43      86.860  71.430  29.840  1.00  0.00           H  
ATOM    633  HB1 ALA X  43      89.300  71.660  30.050  1.00  0.00           H  
ATOM    634  HB2 ALA X  43      88.460  72.800  31.060  1.00  0.00           H  
ATOM    635  HB3 ALA X  43      89.170  71.460  31.830  1.00  0.00           H  
ATOM    636  N   PHE X  44      88.000  68.670  31.100  1.00  0.00           N  
ATOM    637  CA  PHE X  44      88.440  67.340  30.720  1.00  0.00           C  
ATOM    638  CB  PHE X  44      89.220  66.800  31.920  1.00  0.00           C  
ATOM    639  CG  PHE X  44      90.630  67.300  32.150  1.00  0.00           C  
ATOM    640  CD1 PHE X  44      91.610  67.020  31.190  1.00  0.00           C  
ATOM    641  CE1 PHE X  44      92.920  67.430  31.450  1.00  0.00           C  
ATOM    642  CZ  PHE X  44      93.260  68.030  32.670  1.00  0.00           C  
ATOM    643  CE2 PHE X  44      92.230  68.240  33.590  1.00  0.00           C  
ATOM    644  CD2 PHE X  44      90.890  67.870  33.400  1.00  0.00           C  
ATOM    645  C   PHE X  44      87.300  66.430  30.270  1.00  0.00           C  
ATOM    646  O   PHE X  44      87.610  65.700  29.330  1.00  0.00           O  
ATOM    647  H   PHE X  44      87.970  68.940  32.070  1.00  0.00           H  
ATOM    648  HA  PHE X  44      89.060  67.490  29.830  1.00  0.00           H  
ATOM    649  HB2 PHE X  44      89.320  65.730  31.790  1.00  0.00           H  
ATOM    650  HB3 PHE X  44      88.610  67.040  32.790  1.00  0.00           H  
ATOM    651  HD1 PHE X  44      91.300  66.620  30.230  1.00  0.00           H  
ATOM    652  HD2 PHE X  44      90.080  68.190  34.030  1.00  0.00           H  
ATOM    653  HE1 PHE X  44      93.770  67.320  30.790  1.00  0.00           H  
ATOM    654  HE2 PHE X  44      92.390  68.860  34.460  1.00  0.00           H  
ATOM    655  HZ  PHE X  44      94.240  68.490  32.740  1.00  0.00           H  
ATOM    656  N   TYR X  45      86.040  66.630  30.660  1.00  0.00           N  
ATOM    657  CA  TYR X  45      84.840  66.040  30.100  1.00  0.00           C  
ATOM    658  CB  TYR X  45      84.010  65.350  31.180  1.00  0.00           C  
ATOM    659  CG  TYR X  45      83.720  63.910  30.860  1.00  0.00           C  
ATOM    660  CD1 TYR X  45      82.750  63.520  29.920  1.00  0.00           C  
ATOM    661  CE1 TYR X  45      82.600  62.170  29.600  1.00  0.00           C  
ATOM    662  CZ  TYR X  45      83.490  61.250  30.190  1.00  0.00           C  
ATOM    663  OH  TYR X  45      83.440  59.940  29.830  1.00  0.00           O  
ATOM    664  CE2 TYR X  45      84.320  61.620  31.270  1.00  0.00           C  
ATOM    665  CD2 TYR X  45      84.480  62.980  31.580  1.00  0.00           C  
ATOM    666  C   TYR X  45      84.090  66.910  29.110  1.00  0.00           C  
ATOM    667  O   TYR X  45      83.120  66.400  28.550  1.00  0.00           O  
ATOM    668  H   TYR X  45      86.020  67.430  31.270  1.00  0.00           H  
ATOM    669  HA  TYR X  45      85.300  65.300  29.450  1.00  0.00           H  
ATOM    670  HB2 TYR X  45      83.070  65.890  31.230  1.00  0.00           H  
ATOM    671  HB3 TYR X  45      84.460  65.410  32.170  1.00  0.00           H  
ATOM    672  HD1 TYR X  45      82.070  64.290  29.580  1.00  0.00           H  
ATOM    673  HD2 TYR X  45      85.140  63.320  32.360  1.00  0.00           H  
ATOM    674  HE1 TYR X  45      81.870  61.840  28.880  1.00  0.00           H  
ATOM    675  HE2 TYR X  45      84.860  60.820  31.740  1.00  0.00           H  
ATOM    676  HH  TYR X  45      82.860  59.720  29.090  1.00  0.00           H  
ATOM    677  N   GLY X  46      84.510  68.130  28.750  1.00  0.00           N  
ATOM    678  CA  GLY X  46      83.960  68.800  27.590  1.00  0.00           C  
ATOM    679  C   GLY X  46      84.860  68.590  26.390  1.00  0.00           C  
ATOM    680  O   GLY X  46      84.440  68.890  25.280  1.00  0.00           O  
ATOM    681  H   GLY X  46      85.180  68.610  29.340  1.00  0.00           H  
ATOM    682  HA2 GLY X  46      83.960  69.860  27.830  1.00  0.00           H  
ATOM    683  HA3 GLY X  46      82.970  68.420  27.320  1.00  0.00           H  
ATOM    684  N   VAL X  47      86.120  68.170  26.580  1.00  0.00           N  
ATOM    685  CA  VAL X  47      87.130  67.750  25.630  1.00  0.00           C  
ATOM    686  CB  VAL X  47      88.520  68.280  25.960  1.00  0.00           C  
ATOM    687  CG1 VAL X  47      89.550  67.990  24.870  1.00  0.00           C  
ATOM    688  CG2 VAL X  47      88.460  69.810  26.050  1.00  0.00           C  
ATOM    689  C   VAL X  47      87.160  66.260  25.320  1.00  0.00           C  
ATOM    690  O   VAL X  47      87.020  65.910  24.150  1.00  0.00           O  
ATOM    691  H   VAL X  47      86.350  68.070  27.550  1.00  0.00           H  
ATOM    692  HA  VAL X  47      86.830  68.300  24.750  1.00  0.00           H  
ATOM    693  HB  VAL X  47      88.840  67.850  26.910  1.00  0.00           H  
ATOM    694 HG11 VAL X  47      90.560  68.280  25.170  1.00  0.00           H  
ATOM    695 HG12 VAL X  47      89.690  66.940  24.600  1.00  0.00           H  
ATOM    696 HG13 VAL X  47      89.330  68.490  23.930  1.00  0.00           H  
ATOM    697 HG21 VAL X  47      89.480  70.190  25.980  1.00  0.00           H  
ATOM    698 HG22 VAL X  47      88.040  70.310  25.170  1.00  0.00           H  
ATOM    699 HG23 VAL X  47      87.980  70.110  26.970  1.00  0.00           H  
ATOM    700  N   TRP X  48      87.210  65.410  26.350  1.00  0.00           N  
ATOM    701  CA  TRP X  48      87.290  63.980  26.130  1.00  0.00           C  
ATOM    702  CB  TRP X  48      87.220  63.150  27.400  1.00  0.00           C  
ATOM    703  CG  TRP X  48      87.240  61.650  27.350  1.00  0.00           C  
ATOM    704  CD1 TRP X  48      86.140  60.910  27.620  1.00  0.00           C  
ATOM    705  NE1 TRP X  48      86.480  59.580  27.460  1.00  0.00           N  
ATOM    706  CE2 TRP X  48      87.760  59.390  27.000  1.00  0.00           C  
ATOM    707  CZ2 TRP X  48      88.480  58.250  26.630  1.00  0.00           C  
ATOM    708  CH2 TRP X  48      89.760  58.360  26.070  1.00  0.00           C  
ATOM    709  CZ3 TRP X  48      90.300  59.650  26.030  1.00  0.00           C  
ATOM    710  CE3 TRP X  48      89.570  60.790  26.400  1.00  0.00           C  
ATOM    711  CD2 TRP X  48      88.250  60.720  26.860  1.00  0.00           C  
ATOM    712  C   TRP X  48      86.220  63.450  25.180  1.00  0.00           C  
ATOM    713  O   TRP X  48      86.570  62.910  24.130  1.00  0.00           O  
ATOM    714  H   TRP X  48      87.160  65.680  27.330  1.00  0.00           H  
ATOM    715  HA  TRP X  48      88.250  63.750  25.680  1.00  0.00           H  
ATOM    716  HB2 TRP X  48      86.300  63.400  27.940  1.00  0.00           H  
ATOM    717  HB3 TRP X  48      88.090  63.460  27.990  1.00  0.00           H  
ATOM    718  HD1 TRP X  48      85.180  61.200  28.020  1.00  0.00           H  
ATOM    719  HE1 TRP X  48      85.860  58.790  27.610  1.00  0.00           H  
ATOM    720  HE3 TRP X  48      89.940  61.800  26.360  1.00  0.00           H  
ATOM    721  HZ2 TRP X  48      88.130  57.240  26.780  1.00  0.00           H  
ATOM    722  HZ3 TRP X  48      91.320  59.840  25.750  1.00  0.00           H  
ATOM    723  HH2 TRP X  48      90.240  57.480  25.650  1.00  0.00           H  
ATOM    724  N   PRO X  49      84.900  63.520  25.370  1.00  0.00           N  
ATOM    725  CD  PRO X  49      84.190  64.340  26.330  1.00  0.00           C  
ATOM    726  CG  PRO X  49      82.710  64.250  25.960  1.00  0.00           C  
ATOM    727  CB  PRO X  49      82.660  62.840  25.370  1.00  0.00           C  
ATOM    728  CA  PRO X  49      83.960  62.750  24.590  1.00  0.00           C  
ATOM    729  C   PRO X  49      83.840  63.330  23.190  1.00  0.00           C  
ATOM    730  O   PRO X  49      83.530  62.560  22.280  1.00  0.00           O  
ATOM    731  HA  PRO X  49      84.230  61.690  24.530  1.00  0.00           H  
ATOM    732  HB2 PRO X  49      81.760  62.720  24.760  1.00  0.00           H  
ATOM    733  HB3 PRO X  49      82.590  62.120  26.180  1.00  0.00           H  
ATOM    734  HG2 PRO X  49      82.370  64.880  25.140  1.00  0.00           H  
ATOM    735  HG3 PRO X  49      82.060  64.280  26.840  1.00  0.00           H  
ATOM    736  HD2 PRO X  49      84.560  65.340  26.520  1.00  0.00           H  
ATOM    737  HD3 PRO X  49      84.270  63.740  27.240  1.00  0.00           H  
ATOM    738  N   LEU X  50      84.100  64.610  22.930  1.00  0.00           N  
ATOM    739  CA  LEU X  50      84.190  65.080  21.560  1.00  0.00           C  
ATOM    740  CB  LEU X  50      84.130  66.600  21.620  1.00  0.00           C  
ATOM    741  CG  LEU X  50      82.890  67.090  22.370  1.00  0.00           C  
ATOM    742  CD1 LEU X  50      82.760  68.610  22.380  1.00  0.00           C  
ATOM    743  CD2 LEU X  50      81.630  66.710  21.600  1.00  0.00           C  
ATOM    744  C   LEU X  50      85.450  64.670  20.810  1.00  0.00           C  
ATOM    745  O   LEU X  50      85.460  64.520  19.590  1.00  0.00           O  
ATOM    746  H   LEU X  50      84.430  65.250  23.640  1.00  0.00           H  
ATOM    747  HA  LEU X  50      83.360  64.710  20.950  1.00  0.00           H  
ATOM    748  HB2 LEU X  50      84.190  66.910  20.570  1.00  0.00           H  
ATOM    749  HB3 LEU X  50      84.990  66.910  22.200  1.00  0.00           H  
ATOM    750  HG  LEU X  50      82.920  66.690  23.390  1.00  0.00           H  
ATOM    751 HD11 LEU X  50      82.640  69.000  21.370  1.00  0.00           H  
ATOM    752 HD12 LEU X  50      81.870  68.870  22.950  1.00  0.00           H  
ATOM    753 HD13 LEU X  50      83.590  69.140  22.840  1.00  0.00           H  
ATOM    754 HD21 LEU X  50      81.340  65.670  21.690  1.00  0.00           H  
ATOM    755 HD22 LEU X  50      80.800  67.380  21.800  1.00  0.00           H  
ATOM    756 HD23 LEU X  50      81.630  66.830  20.520  1.00  0.00           H  
ATOM    757  N   LEU X  51      86.550  64.430  21.530  1.00  0.00           N  
ATOM    758  CA  LEU X  51      87.790  63.920  20.980  1.00  0.00           C  
ATOM    759  CB  LEU X  51      88.910  64.080  22.010  1.00  0.00           C  
ATOM    760  CG  LEU X  51      90.280  63.500  21.650  1.00  0.00           C  
ATOM    761  CD1 LEU X  51      90.770  63.990  20.290  1.00  0.00           C  
ATOM    762  CD2 LEU X  51      91.360  63.830  22.680  1.00  0.00           C  
ATOM    763  C   LEU X  51      87.660  62.440  20.640  1.00  0.00           C  
ATOM    764  O   LEU X  51      88.180  61.970  19.630  1.00  0.00           O  
ATOM    765  H   LEU X  51      86.450  64.580  22.520  1.00  0.00           H  
ATOM    766  HA  LEU X  51      88.060  64.550  20.140  1.00  0.00           H  
ATOM    767  HB2 LEU X  51      88.600  63.620  22.950  1.00  0.00           H  
ATOM    768  HB3 LEU X  51      89.020  65.150  22.190  1.00  0.00           H  
ATOM    769  HG  LEU X  51      90.260  62.420  21.520  1.00  0.00           H  
ATOM    770 HD11 LEU X  51      90.330  63.330  19.540  1.00  0.00           H  
ATOM    771 HD12 LEU X  51      90.420  64.990  20.060  1.00  0.00           H  
ATOM    772 HD13 LEU X  51      91.850  63.920  20.200  1.00  0.00           H  
ATOM    773 HD21 LEU X  51      92.360  63.500  22.400  1.00  0.00           H  
ATOM    774 HD22 LEU X  51      91.490  64.910  22.750  1.00  0.00           H  
ATOM    775 HD23 LEU X  51      91.010  63.530  23.670  1.00  0.00           H  
ATOM    776  N   LEU X  52      86.880  61.690  21.420  1.00  0.00           N  
ATOM    777  CA  LEU X  52      86.650  60.270  21.240  1.00  0.00           C  
ATOM    778  CB  LEU X  52      85.990  59.650  22.470  1.00  0.00           C  
ATOM    779  CG  LEU X  52      86.000  58.130  22.430  1.00  0.00           C  
ATOM    780  CD1 LEU X  52      87.410  57.560  22.410  1.00  0.00           C  
ATOM    781  CD2 LEU X  52      85.360  57.540  23.690  1.00  0.00           C  
ATOM    782  C   LEU X  52      86.040  59.810  19.930  1.00  0.00           C  
ATOM    783  O   LEU X  52      86.400  58.790  19.340  1.00  0.00           O  
ATOM    784  H   LEU X  52      86.790  62.050  22.360  1.00  0.00           H  
ATOM    785  HA  LEU X  52      87.680  59.900  21.220  1.00  0.00           H  
ATOM    786  HB2 LEU X  52      84.980  60.020  22.620  1.00  0.00           H  
ATOM    787  HB3 LEU X  52      86.570  59.970  23.340  1.00  0.00           H  
ATOM    788  HG  LEU X  52      85.370  57.730  21.630  1.00  0.00           H  
ATOM    789 HD11 LEU X  52      87.290  56.480  22.320  1.00  0.00           H  
ATOM    790 HD12 LEU X  52      88.050  57.890  21.590  1.00  0.00           H  
ATOM    791 HD13 LEU X  52      87.920  57.720  23.360  1.00  0.00           H  
ATOM    792 HD21 LEU X  52      85.250  56.460  23.580  1.00  0.00           H  
ATOM    793 HD22 LEU X  52      85.940  57.760  24.580  1.00  0.00           H  
ATOM    794 HD23 LEU X  52      84.360  57.950  23.820  1.00  0.00           H  
ATOM    795  N   LEU X  53      85.260  60.740  19.360  1.00  0.00           N  
ATOM    796  CA  LEU X  53      84.690  60.760  18.030  1.00  0.00           C  
ATOM    797  CB  LEU X  53      83.450  61.660  18.020  1.00  0.00           C  
ATOM    798  CG  LEU X  53      82.140  61.100  18.580  1.00  0.00           C  
ATOM    799  CD1 LEU X  53      82.080  60.320  19.890  1.00  0.00           C  
ATOM    800  CD2 LEU X  53      81.070  62.180  18.690  1.00  0.00           C  
ATOM    801  C   LEU X  53      85.640  61.200  16.930  1.00  0.00           C  
ATOM    802  O   LEU X  53      85.560  60.660  15.830  1.00  0.00           O  
ATOM    803  H   LEU X  53      85.030  61.530  19.950  1.00  0.00           H  
ATOM    804  HA  LEU X  53      84.370  59.790  17.650  1.00  0.00           H  
ATOM    805  HB2 LEU X  53      83.290  61.830  16.960  1.00  0.00           H  
ATOM    806  HB3 LEU X  53      83.630  62.600  18.550  1.00  0.00           H  
ATOM    807  HG  LEU X  53      81.880  60.370  17.820  1.00  0.00           H  
ATOM    808 HD11 LEU X  53      81.060  59.930  19.910  1.00  0.00           H  
ATOM    809 HD12 LEU X  53      82.740  59.470  19.740  1.00  0.00           H  
ATOM    810 HD13 LEU X  53      82.450  60.880  20.750  1.00  0.00           H  
ATOM    811 HD21 LEU X  53      81.410  63.060  19.230  1.00  0.00           H  
ATOM    812 HD22 LEU X  53      80.770  62.430  17.670  1.00  0.00           H  
ATOM    813 HD23 LEU X  53      80.130  61.800  19.100  1.00  0.00           H  
ATOM    814  N   LEU X  54      86.680  61.980  17.230  1.00  0.00           N  
ATOM    815  CA  LEU X  54      87.790  62.200  16.320  1.00  0.00           C  
ATOM    816  CB  LEU X  54      88.640  63.430  16.620  1.00  0.00           C  
ATOM    817  CG  LEU X  54      87.990  64.810  16.710  1.00  0.00           C  
ATOM    818  CD1 LEU X  54      88.980  65.970  16.750  1.00  0.00           C  
ATOM    819  CD2 LEU X  54      87.160  65.080  15.450  1.00  0.00           C  
ATOM    820  C   LEU X  54      88.740  61.010  16.280  1.00  0.00           C  
ATOM    821  O   LEU X  54      89.270  60.570  15.260  1.00  0.00           O  
ATOM    822  H   LEU X  54      86.740  62.330  18.170  1.00  0.00           H  
ATOM    823  HA  LEU X  54      87.420  62.300  15.290  1.00  0.00           H  
ATOM    824  HB2 LEU X  54      89.310  63.530  15.770  1.00  0.00           H  
ATOM    825  HB3 LEU X  54      89.340  63.220  17.430  1.00  0.00           H  
ATOM    826  HG  LEU X  54      87.510  64.850  17.680  1.00  0.00           H  
ATOM    827 HD11 LEU X  54      89.660  65.780  17.580  1.00  0.00           H  
ATOM    828 HD12 LEU X  54      89.530  66.000  15.810  1.00  0.00           H  
ATOM    829 HD13 LEU X  54      88.480  66.900  17.040  1.00  0.00           H  
ATOM    830 HD21 LEU X  54      87.000  66.150  15.310  1.00  0.00           H  
ATOM    831 HD22 LEU X  54      87.760  64.770  14.590  1.00  0.00           H  
ATOM    832 HD23 LEU X  54      86.230  64.510  15.460  1.00  0.00           H  
ATOM    833  N   LEU X  55      88.910  60.340  17.420  1.00  0.00           N  
ATOM    834  CA  LEU X  55      89.730  59.150  17.530  1.00  0.00           C  
ATOM    835  CB  LEU X  55      89.980  58.820  19.000  1.00  0.00           C  
ATOM    836  CG  LEU X  55      90.940  59.640  19.850  1.00  0.00           C  
ATOM    837  CD1 LEU X  55      90.460  59.770  21.300  1.00  0.00           C  
ATOM    838  CD2 LEU X  55      92.400  59.210  19.790  1.00  0.00           C  
ATOM    839  C   LEU X  55      89.170  57.920  16.830  1.00  0.00           C  
ATOM    840  O   LEU X  55      89.930  57.130  16.270  1.00  0.00           O  
ATOM    841  H   LEU X  55      88.600  60.710  18.310  1.00  0.00           H  
ATOM    842  HA  LEU X  55      90.690  59.350  17.050  1.00  0.00           H  
ATOM    843  HB2 LEU X  55      90.310  57.800  19.190  1.00  0.00           H  
ATOM    844  HB3 LEU X  55      88.980  58.840  19.430  1.00  0.00           H  
ATOM    845  HG  LEU X  55      90.910  60.650  19.460  1.00  0.00           H  
ATOM    846 HD11 LEU X  55      91.260  60.270  21.850  1.00  0.00           H  
ATOM    847 HD12 LEU X  55      89.540  60.360  21.320  1.00  0.00           H  
ATOM    848 HD13 LEU X  55      90.370  58.780  21.740  1.00  0.00           H  
ATOM    849 HD21 LEU X  55      93.010  59.680  20.560  1.00  0.00           H  
ATOM    850 HD22 LEU X  55      92.410  58.140  19.970  1.00  0.00           H  
ATOM    851 HD23 LEU X  55      92.830  59.510  18.830  1.00  0.00           H  
ATOM    852  N   ALA X  56      87.840  57.850  16.780  1.00  0.00           N  
ATOM    853  CA  ALA X  56      87.050  56.810  16.160  1.00  0.00           C  
ATOM    854  CB  ALA X  56      85.600  56.850  16.620  1.00  0.00           C  
ATOM    855  C   ALA X  56      87.150  56.650  14.650  1.00  0.00           C  
ATOM    856  O   ALA X  56      86.380  55.860  14.100  1.00  0.00           O  
ATOM    857  H   ALA X  56      87.380  58.440  17.460  1.00  0.00           H  
ATOM    858  HA  ALA X  56      87.420  55.850  16.530  1.00  0.00           H  
ATOM    859  HB1 ALA X  56      85.090  57.590  16.010  1.00  0.00           H  
ATOM    860  HB2 ALA X  56      85.130  55.890  16.400  1.00  0.00           H  
ATOM    861  HB3 ALA X  56      85.640  57.030  17.700  1.00  0.00           H  
ATOM    862  N   LEU X  57      87.980  57.440  13.960  1.00  0.00           N  
ATOM    863  CA  LEU X  57      88.470  57.170  12.630  1.00  0.00           C  
ATOM    864  CB  LEU X  57      88.170  58.350  11.720  1.00  0.00           C  
ATOM    865  CG  LEU X  57      86.760  58.520  11.150  1.00  0.00           C  
ATOM    866  CD1 LEU X  57      86.510  59.990  10.840  1.00  0.00           C  
ATOM    867  CD2 LEU X  57      86.510  57.730   9.870  1.00  0.00           C  
ATOM    868  C   LEU X  57      89.940  56.810  12.580  1.00  0.00           C  
ATOM    869  O   LEU X  57      90.730  57.220  13.430  1.00  0.00           O  
ATOM    870  H   LEU X  57      88.510  58.120  14.490  1.00  0.00           H  
ATOM    871  HA  LEU X  57      87.910  56.310  12.240  1.00  0.00           H  
ATOM    872  HB2 LEU X  57      88.860  58.290  10.870  1.00  0.00           H  
ATOM    873  HB3 LEU X  57      88.440  59.240  12.280  1.00  0.00           H  
ATOM    874  HG  LEU X  57      85.980  58.220  11.850  1.00  0.00           H  
ATOM    875 HD11 LEU X  57      87.100  60.270   9.960  1.00  0.00           H  
ATOM    876 HD12 LEU X  57      85.470  60.080  10.540  1.00  0.00           H  
ATOM    877 HD13 LEU X  57      86.770  60.690  11.640  1.00  0.00           H  
ATOM    878 HD21 LEU X  57      87.360  57.900   9.200  1.00  0.00           H  
ATOM    879 HD22 LEU X  57      86.380  56.670  10.060  1.00  0.00           H  
ATOM    880 HD23 LEU X  57      85.650  58.110   9.300  1.00  0.00           H  
ATOM    881  N   PRO X  58      90.400  56.130  11.520  1.00  0.00           N  
ATOM    882  CD  PRO X  58      89.730  55.280  10.560  1.00  0.00           C  
ATOM    883  CG  PRO X  58      90.790  54.400   9.900  1.00  0.00           C  
ATOM    884  CB  PRO X  58      91.970  55.360   9.880  1.00  0.00           C  
ATOM    885  CA  PRO X  58      91.780  56.250  11.110  1.00  0.00           C  
ATOM    886  C   PRO X  58      92.160  57.700  10.850  1.00  0.00           C  
ATOM    887  O   PRO X  58      91.500  58.370  10.050  1.00  0.00           O  
ATOM    888  HA  PRO X  58      92.410  55.710  11.830  1.00  0.00           H  
ATOM    889  HB2 PRO X  58      91.830  55.900   8.950  1.00  0.00           H  
ATOM    890  HB3 PRO X  58      92.970  54.930   9.860  1.00  0.00           H  
ATOM    891  HG2 PRO X  58      90.460  54.100   8.910  1.00  0.00           H  
ATOM    892  HG3 PRO X  58      90.990  53.560  10.560  1.00  0.00           H  
ATOM    893  HD2 PRO X  58      89.280  55.920   9.790  1.00  0.00           H  
ATOM    894  HD3 PRO X  58      88.940  54.690  11.020  1.00  0.00           H  
ATOM    895  N   PRO X  59      93.200  58.260  11.470  1.00  0.00           N  
ATOM    896  CD  PRO X  59      94.100  57.540  12.350  1.00  0.00           C  
ATOM    897  CG  PRO X  59      95.090  58.540  12.930  1.00  0.00           C  
ATOM    898  CB  PRO X  59      95.010  59.740  12.000  1.00  0.00           C  
ATOM    899  CA  PRO X  59      93.640  59.630  11.340  1.00  0.00           C  
ATOM    900  C   PRO X  59      93.650  60.230   9.940  1.00  0.00           C  
ATOM    901  O   PRO X  59      93.140  61.320   9.700  1.00  0.00           O  
ATOM    902  HA  PRO X  59      92.970  60.220  11.970  1.00  0.00           H  
ATOM    903  HB2 PRO X  59      95.860  59.720  11.310  1.00  0.00           H  
ATOM    904  HB3 PRO X  59      95.050  60.580  12.690  1.00  0.00           H  
ATOM    905  HG2 PRO X  59      96.100  58.140  13.110  1.00  0.00           H  
ATOM    906  HG3 PRO X  59      94.650  58.960  13.840  1.00  0.00           H  
ATOM    907  HD2 PRO X  59      94.590  56.820  11.690  1.00  0.00           H  
ATOM    908  HD3 PRO X  59      93.530  57.000  13.100  1.00  0.00           H  
ATOM    909  N   ARG X  60      94.240  59.530   8.970  1.00  0.00           N  
ATOM    910  CA  ARG X  60      94.400  60.140   7.660  1.00  0.00           C  
ATOM    911  CB  ARG X  60      95.650  59.650   6.940  1.00  0.00           C  
ATOM    912  CG  ARG X  60      96.370  60.560   5.950  1.00  0.00           C  
ATOM    913  CD  ARG X  60      96.810  61.860   6.600  1.00  0.00           C  
ATOM    914  NE  ARG X  60      95.970  62.970   6.140  1.00  0.00           N  
ATOM    915  CZ  ARG X  60      96.350  64.230   5.890  1.00  0.00           C  
ATOM    916  NH1 ARG X  60      97.570  64.760   6.050  1.00  0.00           N1+
ATOM    917  NH2 ARG X  60      95.460  65.150   5.490  1.00  0.00           N  
ATOM    918  C   ARG X  60      93.130  60.330   6.840  1.00  0.00           C  
ATOM    919  O   ARG X  60      92.860  61.280   6.110  1.00  0.00           O  
ATOM    920  H   ARG X  60      94.710  58.680   9.250  1.00  0.00           H  
ATOM    921  HA  ARG X  60      94.670  61.170   7.900  1.00  0.00           H  
ATOM    922  HB2 ARG X  60      95.350  58.810   6.320  1.00  0.00           H  
ATOM    923  HB3 ARG X  60      96.360  59.310   7.690  1.00  0.00           H  
ATOM    924  HG2 ARG X  60      95.730  60.630   5.070  1.00  0.00           H  
ATOM    925  HG3 ARG X  60      97.260  60.000   5.660  1.00  0.00           H  
ATOM    926  HD2 ARG X  60      97.810  62.020   6.190  1.00  0.00           H  
ATOM    927  HD3 ARG X  60      96.830  61.690   7.680  1.00  0.00           H  
ATOM    928  HE  ARG X  60      95.000  62.740   5.970  1.00  0.00           H  
ATOM    929 HH11 ARG X  60      98.400  64.190   6.120  1.00  0.00           H  
ATOM    930 HH12 ARG X  60      97.750  65.750   5.940  1.00  0.00           H  
ATOM    931 HH21 ARG X  60      94.490  64.870   5.450  1.00  0.00           H  
ATOM    932 HH22 ARG X  60      95.600  66.140   5.590  1.00  0.00           H  
ATOM    933  N   ALA X  61      92.110  59.560   7.190  1.00  0.00           N  
ATOM    934  CA  ALA X  61      90.730  59.630   6.730  1.00  0.00           C  
ATOM    935  CB  ALA X  61      90.150  58.240   6.550  1.00  0.00           C  
ATOM    936  C   ALA X  61      89.850  60.510   7.600  1.00  0.00           C  
ATOM    937  O   ALA X  61      88.690  60.720   7.240  1.00  0.00           O  
ATOM    938  H   ALA X  61      92.360  58.870   7.890  1.00  0.00           H  
ATOM    939  HA  ALA X  61      90.530  60.040   5.750  1.00  0.00           H  
ATOM    940  HB1 ALA X  61      90.800  57.490   6.090  1.00  0.00           H  
ATOM    941  HB2 ALA X  61      89.920  57.810   7.530  1.00  0.00           H  
ATOM    942  HB3 ALA X  61      89.270  58.270   5.900  1.00  0.00           H  
ATOM    943  N   TYR X  62      90.410  61.190   8.610  1.00  0.00           N  
ATOM    944  CA  TYR X  62      89.780  62.370   9.150  1.00  0.00           C  
ATOM    945  CB  TYR X  62      89.750  62.370  10.680  1.00  0.00           C  
ATOM    946  CG  TYR X  62      89.090  63.630  11.190  1.00  0.00           C  
ATOM    947  CD1 TYR X  62      89.900  64.640  11.730  1.00  0.00           C  
ATOM    948  CE1 TYR X  62      89.320  65.820  12.220  1.00  0.00           C  
ATOM    949  CZ  TYR X  62      87.920  65.930  12.220  1.00  0.00           C  
ATOM    950  OH  TYR X  62      87.320  67.100  12.590  1.00  0.00           O  
ATOM    951  CE2 TYR X  62      87.110  64.840  11.830  1.00  0.00           C  
ATOM    952  CD2 TYR X  62      87.700  63.740  11.200  1.00  0.00           C  
ATOM    953  C   TYR X  62      90.290  63.670   8.540  1.00  0.00           C  
ATOM    954  O   TYR X  62      89.550  64.550   8.100  1.00  0.00           O  
ATOM    955  H   TYR X  62      91.390  60.980   8.770  1.00  0.00           H  
ATOM    956  HA  TYR X  62      88.730  62.330   8.890  1.00  0.00           H  
ATOM    957  HB2 TYR X  62      90.730  62.300  11.160  1.00  0.00           H  
ATOM    958  HB3 TYR X  62      89.160  61.520  11.010  1.00  0.00           H  
ATOM    959  HD1 TYR X  62      90.970  64.670  11.570  1.00  0.00           H  
ATOM    960  HD2 TYR X  62      87.050  63.000  10.760  1.00  0.00           H  
ATOM    961  HE1 TYR X  62      89.930  66.650  12.530  1.00  0.00           H  
ATOM    962  HE2 TYR X  62      86.030  64.830  11.890  1.00  0.00           H  
ATOM    963  HH  TYR X  62      86.380  66.940  12.710  1.00  0.00           H  
ATOM    964  N   ALA X  63      91.620  63.760   8.570  1.00  0.00           N  
ATOM    965  CA  ALA X  63      92.370  64.890   8.060  1.00  0.00           C  
ATOM    966  CB  ALA X  63      93.820  64.660   8.460  1.00  0.00           C  
ATOM    967  C   ALA X  63      92.260  65.120   6.560  1.00  0.00           C  
ATOM    968  OC1 ALA X  63      91.750  66.160   6.090  1.00  0.00           O  
ATOM    969  OC2 ALA X  63      92.780  64.290   5.780  1.00  0.00           O1-
ATOM    970  H   ALA X  63      92.160  62.960   8.870  1.00  0.00           H  
ATOM    971  HA  ALA X  63      91.990  65.810   8.520  1.00  0.00           H  
ATOM    972  HB1 ALA X  63      93.870  64.730   9.550  1.00  0.00           H  
ATOM    973  HB2 ALA X  63      94.320  63.790   8.030  1.00  0.00           H  
ATOM    974  HB3 ALA X  63      94.350  65.530   8.090  1.00  0.00           H  
ATOM    975  N   ALA X  64      59.510  50.170  10.320  1.00  0.00           N1+
ATOM    976  CA  ALA X  64      59.520  50.650  11.710  1.00  0.00           C  
ATOM    977  CB  ALA X  64      58.280  50.070  12.400  1.00  0.00           C  
ATOM    978  C   ALA X  64      60.820  50.170  12.330  1.00  0.00           C  
ATOM    979  O   ALA X  64      61.120  48.980  12.460  1.00  0.00           O  
ATOM    980  H1  ALA X  64      58.640  50.330   9.830  1.00  0.00           H  
ATOM    981  H2  ALA X  64      60.230  50.680   9.820  1.00  0.00           H  
ATOM    982  H3  ALA X  64      59.850  49.230  10.230  1.00  0.00           H  
ATOM    983  HA  ALA X  64      59.500  51.740  11.780  1.00  0.00           H  
ATOM    984  HB1 ALA X  64      58.210  50.380  13.440  1.00  0.00           H  
ATOM    985  HB2 ALA X  64      57.400  50.340  11.820  1.00  0.00           H  
ATOM    986  HB3 ALA X  64      58.390  48.990  12.470  1.00  0.00           H  
ATOM    987  N   LEU X  65      61.540  51.210  12.770  1.00  0.00           N  
ATOM    988  CA  LEU X  65      62.820  51.160  13.440  1.00  0.00           C  
ATOM    989  CB  LEU X  65      63.950  51.420  12.450  1.00  0.00           C  
ATOM    990  CG  LEU X  65      64.240  50.660  11.160  1.00  0.00           C  
ATOM    991  CD1 LEU X  65      65.430  51.360  10.500  1.00  0.00           C  
ATOM    992  CD2 LEU X  65      64.480  49.210  11.560  1.00  0.00           C  
ATOM    993  C   LEU X  65      62.940  51.990  14.710  1.00  0.00           C  
ATOM    994  O   LEU X  65      63.970  52.010  15.370  1.00  0.00           O  
ATOM    995  H   LEU X  65      61.060  52.090  12.820  1.00  0.00           H  
ATOM    996  HA  LEU X  65      62.960  50.140  13.800  1.00  0.00           H  
ATOM    997  HB2 LEU X  65      64.840  51.480  13.070  1.00  0.00           H  
ATOM    998  HB3 LEU X  65      63.800  52.490  12.270  1.00  0.00           H  
ATOM    999  HG  LEU X  65      63.430  50.740  10.430  1.00  0.00           H  
ATOM   1000 HD11 LEU X  65      65.250  52.390  10.190  1.00  0.00           H  
ATOM   1001 HD12 LEU X  65      66.340  51.280  11.100  1.00  0.00           H  
ATOM   1002 HD13 LEU X  65      65.680  50.830   9.580  1.00  0.00           H  
ATOM   1003 HD21 LEU X  65      65.400  49.060  12.130  1.00  0.00           H  
ATOM   1004 HD22 LEU X  65      63.600  48.690  11.910  1.00  0.00           H  
ATOM   1005 HD23 LEU X  65      64.780  48.810  10.590  1.00  0.00           H  
ATOM   1006  N   GLU X  66      61.830  52.600  15.140  1.00  0.00           N  
ATOM   1007  CA  GLU X  66      61.590  53.590  16.170  1.00  0.00           C  
ATOM   1008  CB  GLU X  66      60.170  54.100  16.000  1.00  0.00           C  
ATOM   1009  CG  GLU X  66      60.040  55.080  14.840  1.00  0.00           C  
ATOM   1010  CD  GLU X  66      60.140  54.310  13.530  1.00  0.00           C  
ATOM   1011  OE1 GLU X  66      59.680  53.160  13.360  1.00  0.00           O  
ATOM   1012  OE2 GLU X  66      60.900  54.820  12.680  1.00  0.00           O1-
ATOM   1013  C   GLU X  66      61.960  53.000  17.520  1.00  0.00           C  
ATOM   1014  O   GLU X  66      62.230  53.750  18.460  1.00  0.00           O  
ATOM   1015  H   GLU X  66      61.030  52.380  14.560  1.00  0.00           H  
ATOM   1016  HA  GLU X  66      62.180  54.500  16.110  1.00  0.00           H  
ATOM   1017  HB2 GLU X  66      59.740  54.670  16.820  1.00  0.00           H  
ATOM   1018  HB3 GLU X  66      59.520  53.230  15.850  1.00  0.00           H  
ATOM   1019  HG2 GLU X  66      60.810  55.840  14.990  1.00  0.00           H  
ATOM   1020  HG3 GLU X  66      59.080  55.580  14.980  1.00  0.00           H  
ATOM   1021  N   ASN X  67      62.070  51.680  17.720  1.00  0.00           N  
ATOM   1022  CA  ASN X  67      62.530  51.130  18.980  1.00  0.00           C  
ATOM   1023  CB  ASN X  67      62.270  49.630  19.080  1.00  0.00           C  
ATOM   1024  CG  ASN X  67      60.840  49.270  19.490  1.00  0.00           C  
ATOM   1025  OD1 ASN X  67      59.960  50.080  19.730  1.00  0.00           O  
ATOM   1026  ND2 ASN X  67      60.680  47.950  19.630  1.00  0.00           N  
ATOM   1027  C   ASN X  67      64.010  51.400  19.200  1.00  0.00           C  
ATOM   1028  O   ASN X  67      64.470  51.460  20.340  1.00  0.00           O  
ATOM   1029  H   ASN X  67      61.830  51.060  16.960  1.00  0.00           H  
ATOM   1030  HA  ASN X  67      62.070  51.680  19.800  1.00  0.00           H  
ATOM   1031  HB2 ASN X  67      62.880  49.070  19.790  1.00  0.00           H  
ATOM   1032  HB3 ASN X  67      62.500  49.190  18.110  1.00  0.00           H  
ATOM   1033 HD21 ASN X  67      61.490  47.400  19.400  1.00  0.00           H  
ATOM   1034 HD22 ASN X  67      59.850  47.560  20.060  1.00  0.00           H  
ATOM   1035  N   LEU X  68      64.750  51.650  18.120  1.00  0.00           N  
ATOM   1036  CA  LEU X  68      66.130  52.070  18.250  1.00  0.00           C  
ATOM   1037  CB  LEU X  68      66.770  52.010  16.860  1.00  0.00           C  
ATOM   1038  CG  LEU X  68      68.290  52.050  16.920  1.00  0.00           C  
ATOM   1039  CD1 LEU X  68      68.750  50.720  17.520  1.00  0.00           C  
ATOM   1040  CD2 LEU X  68      68.860  52.080  15.510  1.00  0.00           C  
ATOM   1041  C   LEU X  68      66.330  53.460  18.850  1.00  0.00           C  
ATOM   1042  O   LEU X  68      67.390  53.810  19.350  1.00  0.00           O  
ATOM   1043  H   LEU X  68      64.370  51.680  17.180  1.00  0.00           H  
ATOM   1044  HA  LEU X  68      66.720  51.450  18.920  1.00  0.00           H  
ATOM   1045  HB2 LEU X  68      66.340  52.840  16.310  1.00  0.00           H  
ATOM   1046  HB3 LEU X  68      66.540  51.080  16.350  1.00  0.00           H  
ATOM   1047  HG  LEU X  68      68.650  52.930  17.460  1.00  0.00           H  
ATOM   1048 HD11 LEU X  68      68.220  49.870  17.080  1.00  0.00           H  
ATOM   1049 HD12 LEU X  68      69.790  50.630  17.200  1.00  0.00           H  
ATOM   1050 HD13 LEU X  68      68.800  50.690  18.610  1.00  0.00           H  
ATOM   1051 HD21 LEU X  68      68.490  51.190  15.010  1.00  0.00           H  
ATOM   1052 HD22 LEU X  68      68.580  53.010  15.010  1.00  0.00           H  
ATOM   1053 HD23 LEU X  68      69.940  52.000  15.630  1.00  0.00           H  
ATOM   1054  N   VAL X  69      65.240  54.230  18.770  1.00  0.00           N  
ATOM   1055  CA  VAL X  69      65.200  55.460  19.550  1.00  0.00           C  
ATOM   1056  CB  VAL X  69      64.010  56.320  19.120  1.00  0.00           C  
ATOM   1057  CG1 VAL X  69      64.140  57.710  19.740  1.00  0.00           C  
ATOM   1058  CG2 VAL X  69      64.050  56.470  17.610  1.00  0.00           C  
ATOM   1059  C   VAL X  69      65.020  55.260  21.050  1.00  0.00           C  
ATOM   1060  O   VAL X  69      65.520  56.030  21.870  1.00  0.00           O  
ATOM   1061  H   VAL X  69      64.550  54.050  18.050  1.00  0.00           H  
ATOM   1062  HA  VAL X  69      66.110  55.980  19.280  1.00  0.00           H  
ATOM   1063  HB  VAL X  69      63.080  55.820  19.410  1.00  0.00           H  
ATOM   1064 HG11 VAL X  69      64.000  57.720  20.820  1.00  0.00           H  
ATOM   1065 HG12 VAL X  69      65.170  58.050  19.640  1.00  0.00           H  
ATOM   1066 HG13 VAL X  69      63.410  58.350  19.260  1.00  0.00           H  
ATOM   1067 HG21 VAL X  69      63.370  57.210  17.190  1.00  0.00           H  
ATOM   1068 HG22 VAL X  69      65.050  56.820  17.350  1.00  0.00           H  
ATOM   1069 HG23 VAL X  69      63.850  55.560  17.040  1.00  0.00           H  
ATOM   1070  N   VAL X  70      64.250  54.290  21.530  1.00  0.00           N  
ATOM   1071  CA  VAL X  70      64.190  53.810  22.900  1.00  0.00           C  
ATOM   1072  CB  VAL X  70      63.210  52.650  23.000  1.00  0.00           C  
ATOM   1073  CG1 VAL X  70      63.350  51.950  24.350  1.00  0.00           C  
ATOM   1074  CG2 VAL X  70      61.790  53.210  22.900  1.00  0.00           C  
ATOM   1075  C   VAL X  70      65.630  53.480  23.290  1.00  0.00           C  
ATOM   1076  O   VAL X  70      66.110  53.820  24.370  1.00  0.00           O  
ATOM   1077  H   VAL X  70      63.960  53.650  20.800  1.00  0.00           H  
ATOM   1078  HA  VAL X  70      63.810  54.610  23.530  1.00  0.00           H  
ATOM   1079  HB  VAL X  70      63.260  51.910  22.210  1.00  0.00           H  
ATOM   1080 HG11 VAL X  70      62.430  51.400  24.570  1.00  0.00           H  
ATOM   1081 HG12 VAL X  70      64.140  51.200  24.340  1.00  0.00           H  
ATOM   1082 HG13 VAL X  70      63.530  52.730  25.090  1.00  0.00           H  
ATOM   1083 HG21 VAL X  70      61.010  52.480  23.150  1.00  0.00           H  
ATOM   1084 HG22 VAL X  70      61.800  54.040  23.610  1.00  0.00           H  
ATOM   1085 HG23 VAL X  70      61.540  53.640  21.930  1.00  0.00           H  
ATOM   1086  N   LEU X  71      66.330  52.720  22.450  1.00  0.00           N  
ATOM   1087  CA  LEU X  71      67.680  52.320  22.800  1.00  0.00           C  
ATOM   1088  CB  LEU X  71      68.140  51.110  21.980  1.00  0.00           C  
ATOM   1089  CG  LEU X  71      67.410  49.850  22.440  1.00  0.00           C  
ATOM   1090  CD1 LEU X  71      67.620  48.750  21.400  1.00  0.00           C  
ATOM   1091  CD2 LEU X  71      67.810  49.380  23.830  1.00  0.00           C  
ATOM   1092  C   LEU X  71      68.670  53.470  22.700  1.00  0.00           C  
ATOM   1093  O   LEU X  71      69.600  53.480  23.500  1.00  0.00           O  
ATOM   1094  H   LEU X  71      65.840  52.270  21.690  1.00  0.00           H  
ATOM   1095  HA  LEU X  71      67.600  51.940  23.820  1.00  0.00           H  
ATOM   1096  HB2 LEU X  71      69.210  50.990  22.140  1.00  0.00           H  
ATOM   1097  HB3 LEU X  71      67.970  51.360  20.930  1.00  0.00           H  
ATOM   1098  HG  LEU X  71      66.330  49.930  22.390  1.00  0.00           H  
ATOM   1099 HD11 LEU X  71      67.190  48.970  20.430  1.00  0.00           H  
ATOM   1100 HD12 LEU X  71      68.640  48.380  21.360  1.00  0.00           H  
ATOM   1101 HD13 LEU X  71      67.050  47.860  21.670  1.00  0.00           H  
ATOM   1102 HD21 LEU X  71      67.730  50.170  24.580  1.00  0.00           H  
ATOM   1103 HD22 LEU X  71      67.230  48.490  24.080  1.00  0.00           H  
ATOM   1104 HD23 LEU X  71      68.850  49.050  23.800  1.00  0.00           H  
ATOM   1105  N   ASN X  72      68.500  54.480  21.840  1.00  0.00           N  
ATOM   1106  CA  ASN X  72      69.230  55.740  21.880  1.00  0.00           C  
ATOM   1107  CB  ASN X  72      68.730  56.580  20.710  1.00  0.00           C  
ATOM   1108  CG  ASN X  72      69.350  57.970  20.630  1.00  0.00           C  
ATOM   1109  OD1 ASN X  72      70.270  58.150  19.840  1.00  0.00           O  
ATOM   1110  ND2 ASN X  72      68.890  59.000  21.340  1.00  0.00           N  
ATOM   1111  C   ASN X  72      69.040  56.420  23.220  1.00  0.00           C  
ATOM   1112  O   ASN X  72      70.020  56.630  23.940  1.00  0.00           O  
ATOM   1113  H   ASN X  72      67.700  54.360  21.230  1.00  0.00           H  
ATOM   1114  HA  ASN X  72      70.310  55.640  21.770  1.00  0.00           H  
ATOM   1115  HB2 ASN X  72      67.660  56.800  20.790  1.00  0.00           H  
ATOM   1116  HB3 ASN X  72      68.970  56.020  19.810  1.00  0.00           H  
ATOM   1117 HD21 ASN X  72      68.100  58.950  21.960  1.00  0.00           H  
ATOM   1118 HD22 ASN X  72      69.450  59.830  21.200  1.00  0.00           H  
ATOM   1119  N   ALA X  73      67.780  56.640  23.610  1.00  0.00           N  
ATOM   1120  CA  ALA X  73      67.500  57.360  24.840  1.00  0.00           C  
ATOM   1121  CB  ALA X  73      65.990  57.500  24.940  1.00  0.00           C  
ATOM   1122  C   ALA X  73      67.990  56.630  26.080  1.00  0.00           C  
ATOM   1123  O   ALA X  73      68.510  57.250  27.010  1.00  0.00           O  
ATOM   1124  H   ALA X  73      66.980  56.290  23.100  1.00  0.00           H  
ATOM   1125  HA  ALA X  73      67.900  58.370  24.900  1.00  0.00           H  
ATOM   1126  HB1 ALA X  73      65.630  58.030  25.820  1.00  0.00           H  
ATOM   1127  HB2 ALA X  73      65.660  57.940  24.000  1.00  0.00           H  
ATOM   1128  HB3 ALA X  73      65.600  56.490  25.020  1.00  0.00           H  
ATOM   1129  N   ALA X  74      68.040  55.300  26.010  1.00  0.00           N  
ATOM   1130  CA  ALA X  74      68.610  54.470  27.050  1.00  0.00           C  
ATOM   1131  CB  ALA X  74      68.310  52.990  26.820  1.00  0.00           C  
ATOM   1132  C   ALA X  74      70.120  54.630  27.220  1.00  0.00           C  
ATOM   1133  O   ALA X  74      70.600  54.760  28.350  1.00  0.00           O  
ATOM   1134  H   ALA X  74      67.680  54.860  25.170  1.00  0.00           H  
ATOM   1135  HA  ALA X  74      68.080  54.680  27.980  1.00  0.00           H  
ATOM   1136  HB1 ALA X  74      67.230  52.870  26.790  1.00  0.00           H  
ATOM   1137  HB2 ALA X  74      68.650  52.650  25.840  1.00  0.00           H  
ATOM   1138  HB3 ALA X  74      68.700  52.280  27.550  1.00  0.00           H  
ATOM   1139  N   SER X  75      70.830  54.620  26.090  1.00  0.00           N  
ATOM   1140  CA  SER X  75      72.250  54.920  26.050  1.00  0.00           C  
ATOM   1141  CB  SER X  75      72.870  54.890  24.660  1.00  0.00           C  
ATOM   1142  OG  SER X  75      72.720  53.570  24.190  1.00  0.00           O  
ATOM   1143  C   SER X  75      72.490  56.270  26.710  1.00  0.00           C  
ATOM   1144  O   SER X  75      73.420  56.410  27.510  1.00  0.00           O  
ATOM   1145  H   SER X  75      70.370  54.540  25.200  1.00  0.00           H  
ATOM   1146  HA  SER X  75      72.740  54.180  26.670  1.00  0.00           H  
ATOM   1147  HB2 SER X  75      73.890  55.280  24.720  1.00  0.00           H  
ATOM   1148  HB3 SER X  75      72.360  55.560  23.960  1.00  0.00           H  
ATOM   1149  HG  SER X  75      71.870  53.640  23.750  1.00  0.00           H  
ATOM   1150  N   VAL X  76      71.630  57.260  26.490  1.00  0.00           N  
ATOM   1151  CA  VAL X  76      71.800  58.590  27.060  1.00  0.00           C  
ATOM   1152  CB  VAL X  76      70.880  59.530  26.300  1.00  0.00           C  
ATOM   1153  CG1 VAL X  76      70.690  60.920  26.910  1.00  0.00           C  
ATOM   1154  CG2 VAL X  76      71.350  59.680  24.850  1.00  0.00           C  
ATOM   1155  C   VAL X  76      71.560  58.680  28.560  1.00  0.00           C  
ATOM   1156  O   VAL X  76      72.210  59.500  29.210  1.00  0.00           O  
ATOM   1157  H   VAL X  76      70.840  57.070  25.890  1.00  0.00           H  
ATOM   1158  HA  VAL X  76      72.830  58.900  26.890  1.00  0.00           H  
ATOM   1159  HB  VAL X  76      69.860  59.150  26.250  1.00  0.00           H  
ATOM   1160 HG11 VAL X  76      70.120  61.570  26.250  1.00  0.00           H  
ATOM   1161 HG12 VAL X  76      70.230  60.880  27.900  1.00  0.00           H  
ATOM   1162 HG13 VAL X  76      71.630  61.450  27.000  1.00  0.00           H  
ATOM   1163 HG21 VAL X  76      71.220  58.710  24.380  1.00  0.00           H  
ATOM   1164 HG22 VAL X  76      70.660  60.370  24.370  1.00  0.00           H  
ATOM   1165 HG23 VAL X  76      72.410  59.860  24.630  1.00  0.00           H  
ATOM   1166  N   ALA X  77      70.690  57.810  29.090  1.00  0.00           N  
ATOM   1167  CA  ALA X  77      70.450  57.750  30.520  1.00  0.00           C  
ATOM   1168  CB  ALA X  77      69.360  56.720  30.810  1.00  0.00           C  
ATOM   1169  C   ALA X  77      71.760  57.310  31.160  1.00  0.00           C  
ATOM   1170  O   ALA X  77      72.230  57.950  32.100  1.00  0.00           O  
ATOM   1171  H   ALA X  77      70.280  57.160  28.440  1.00  0.00           H  
ATOM   1172  HA  ALA X  77      70.110  58.640  31.030  1.00  0.00           H  
ATOM   1173  HB1 ALA X  77      69.430  55.850  30.150  1.00  0.00           H  
ATOM   1174  HB2 ALA X  77      69.330  56.490  31.870  1.00  0.00           H  
ATOM   1175  HB3 ALA X  77      68.420  57.260  30.690  1.00  0.00           H  
ATOM   1176  N   GLY X  78      72.330  56.230  30.630  1.00  0.00           N  
ATOM   1177  CA  GLY X  78      73.500  55.550  31.130  1.00  0.00           C  
ATOM   1178  C   GLY X  78      74.860  56.230  31.010  1.00  0.00           C  
ATOM   1179  O   GLY X  78      75.580  56.280  32.000  1.00  0.00           O  
ATOM   1180  H   GLY X  78      71.800  55.870  29.850  1.00  0.00           H  
ATOM   1181  HA2 GLY X  78      73.590  54.550  30.700  1.00  0.00           H  
ATOM   1182  HA3 GLY X  78      73.350  55.250  32.170  1.00  0.00           H  
ATOM   1183  N   ALA X  79      75.110  56.940  29.910  1.00  0.00           N  
ATOM   1184  CA  ALA X  79      76.360  57.600  29.590  1.00  0.00           C  
ATOM   1185  CB  ALA X  79      76.600  57.690  28.080  1.00  0.00           C  
ATOM   1186  C   ALA X  79      76.330  58.940  30.320  1.00  0.00           C  
ATOM   1187  O   ALA X  79      77.390  59.530  30.520  1.00  0.00           O  
ATOM   1188  H   ALA X  79      74.460  56.920  29.140  1.00  0.00           H  
ATOM   1189  HA  ALA X  79      77.200  57.020  29.960  1.00  0.00           H  
ATOM   1190  HB1 ALA X  79      77.490  58.260  27.820  1.00  0.00           H  
ATOM   1191  HB2 ALA X  79      76.770  56.700  27.660  1.00  0.00           H  
ATOM   1192  HB3 ALA X  79      75.740  58.200  27.660  1.00  0.00           H  
ATOM   1193  N   HIS X  80      75.220  59.430  30.870  1.00  0.00           N  
ATOM   1194  CA  HIS X  80      75.140  60.630  31.680  1.00  0.00           C  
ATOM   1195  CB  HIS X  80      73.830  61.360  31.400  1.00  0.00           C  
ATOM   1196  CG  HIS X  80      73.670  62.720  32.020  1.00  0.00           C  
ATOM   1197  ND1 HIS X  80      73.310  63.060  33.320  1.00  0.00           N  
ATOM   1198  CE1 HIS X  80      72.940  64.340  33.360  1.00  0.00           C  
ATOM   1199  NE2 HIS X  80      73.030  64.800  32.110  1.00  0.00           N  
ATOM   1200  CD2 HIS X  80      73.470  63.830  31.240  1.00  0.00           C  
ATOM   1201  C   HIS X  80      75.280  60.280  33.160  1.00  0.00           C  
ATOM   1202  O   HIS X  80      76.130  60.820  33.860  1.00  0.00           O  
ATOM   1203  H   HIS X  80      74.480  58.780  31.090  1.00  0.00           H  
ATOM   1204  HA  HIS X  80      76.040  61.220  31.490  1.00  0.00           H  
ATOM   1205  HB2 HIS X  80      73.010  60.770  31.800  1.00  0.00           H  
ATOM   1206  HB3 HIS X  80      73.780  61.430  30.310  1.00  0.00           H  
ATOM   1207  HD2 HIS X  80      73.670  63.840  30.180  1.00  0.00           H  
ATOM   1208  HE2 HIS X  80      72.770  65.750  31.850  1.00  0.00           H  
ATOM   1209  HE1 HIS X  80      72.880  64.980  34.220  1.00  0.00           H  
ATOM   1210  N   GLY X  81      74.520  59.280  33.580  1.00  0.00           N  
ATOM   1211  CA  GLY X  81      74.470  58.940  34.990  1.00  0.00           C  
ATOM   1212  C   GLY X  81      75.790  58.600  35.680  1.00  0.00           C  
ATOM   1213  O   GLY X  81      76.000  58.770  36.880  1.00  0.00           O  
ATOM   1214  H   GLY X  81      73.800  58.870  33.000  1.00  0.00           H  
ATOM   1215  HA2 GLY X  81      73.860  58.030  35.020  1.00  0.00           H  
ATOM   1216  HA3 GLY X  81      74.010  59.750  35.560  1.00  0.00           H  
ATOM   1217  N   ILE X  82      76.780  58.230  34.870  1.00  0.00           N  
ATOM   1218  CA  ILE X  82      78.130  58.020  35.350  1.00  0.00           C  
ATOM   1219  CB  ILE X  82      79.070  57.450  34.290  1.00  0.00           C  
ATOM   1220  CG2 ILE X  82      80.430  57.170  34.930  1.00  0.00           C  
ATOM   1221  CG1 ILE X  82      78.480  56.230  33.610  1.00  0.00           C  
ATOM   1222  CD1 ILE X  82      77.860  55.170  34.520  1.00  0.00           C  
ATOM   1223  C   ILE X  82      78.770  59.290  35.890  1.00  0.00           C  
ATOM   1224  O   ILE X  82      79.510  59.190  36.870  1.00  0.00           O  
ATOM   1225  H   ILE X  82      76.690  58.010  33.880  1.00  0.00           H  
ATOM   1226  HA  ILE X  82      78.030  57.310  36.170  1.00  0.00           H  
ATOM   1227  HB  ILE X  82      79.150  58.240  33.540  1.00  0.00           H  
ATOM   1228 HG12 ILE X  82      79.290  55.770  33.050  1.00  0.00           H  
ATOM   1229 HG13 ILE X  82      77.830  56.640  32.840  1.00  0.00           H  
ATOM   1230 HG21 ILE X  82      80.270  56.920  35.970  1.00  0.00           H  
ATOM   1231 HG22 ILE X  82      80.950  56.360  34.420  1.00  0.00           H  
ATOM   1232 HG23 ILE X  82      81.210  57.930  34.850  1.00  0.00           H  
ATOM   1233 HD11 ILE X  82      77.970  54.210  34.010  1.00  0.00           H  
ATOM   1234 HD12 ILE X  82      78.410  55.070  35.460  1.00  0.00           H  
ATOM   1235 HD13 ILE X  82      76.810  55.400  34.710  1.00  0.00           H  
ATOM   1236  N   LEU X  83      78.510  60.420  35.230  1.00  0.00           N  
ATOM   1237  CA  LEU X  83      79.070  61.700  35.590  1.00  0.00           C  
ATOM   1238  CB  LEU X  83      78.970  62.770  34.510  1.00  0.00           C  
ATOM   1239  CG  LEU X  83      79.780  62.630  33.220  1.00  0.00           C  
ATOM   1240  CD1 LEU X  83      81.280  62.480  33.450  1.00  0.00           C  
ATOM   1241  CD2 LEU X  83      79.420  61.420  32.370  1.00  0.00           C  
ATOM   1242  C   LEU X  83      78.360  62.220  36.830  1.00  0.00           C  
ATOM   1243  O   LEU X  83      79.010  62.640  37.790  1.00  0.00           O  
ATOM   1244  H   LEU X  83      77.860  60.400  34.460  1.00  0.00           H  
ATOM   1245  HA  LEU X  83      80.130  61.610  35.820  1.00  0.00           H  
ATOM   1246  HB2 LEU X  83      79.210  63.750  34.940  1.00  0.00           H  
ATOM   1247  HB3 LEU X  83      77.930  62.970  34.250  1.00  0.00           H  
ATOM   1248  HG  LEU X  83      79.550  63.540  32.670  1.00  0.00           H  
ATOM   1249 HD11 LEU X  83      81.460  61.420  33.670  1.00  0.00           H  
ATOM   1250 HD12 LEU X  83      81.810  62.620  32.500  1.00  0.00           H  
ATOM   1251 HD13 LEU X  83      81.660  63.080  34.270  1.00  0.00           H  
ATOM   1252 HD21 LEU X  83      79.940  61.360  31.420  1.00  0.00           H  
ATOM   1253 HD22 LEU X  83      79.690  60.460  32.820  1.00  0.00           H  
ATOM   1254 HD23 LEU X  83      78.340  61.370  32.230  1.00  0.00           H  
ATOM   1255  N   SER X  84      77.030  62.310  36.860  1.00  0.00           N  
ATOM   1256  CA  SER X  84      76.400  62.480  38.150  1.00  0.00           C  
ATOM   1257  CB  SER X  84      74.890  62.300  37.970  1.00  0.00           C  
ATOM   1258  OG  SER X  84      74.520  63.250  36.990  1.00  0.00           O  
ATOM   1259  C   SER X  84      76.870  61.610  39.310  1.00  0.00           C  
ATOM   1260  O   SER X  84      76.800  62.010  40.470  1.00  0.00           O  
ATOM   1261  H   SER X  84      76.480  62.020  36.060  1.00  0.00           H  
ATOM   1262  HA  SER X  84      76.650  63.480  38.520  1.00  0.00           H  
ATOM   1263  HB2 SER X  84      74.360  62.510  38.900  1.00  0.00           H  
ATOM   1264  HB3 SER X  84      74.570  61.290  37.690  1.00  0.00           H  
ATOM   1265  HG  SER X  84      73.570  63.330  36.930  1.00  0.00           H  
ATOM   1266  N   PHE X  85      77.320  60.370  39.080  1.00  0.00           N  
ATOM   1267  CA  PHE X  85      78.050  59.500  39.970  1.00  0.00           C  
ATOM   1268  CB  PHE X  85      77.870  58.030  39.590  1.00  0.00           C  
ATOM   1269  CG  PHE X  85      78.500  57.090  40.590  1.00  0.00           C  
ATOM   1270  CD1 PHE X  85      77.920  56.810  41.830  1.00  0.00           C  
ATOM   1271  CE1 PHE X  85      78.540  55.900  42.700  1.00  0.00           C  
ATOM   1272  CZ  PHE X  85      79.770  55.340  42.360  1.00  0.00           C  
ATOM   1273  CE2 PHE X  85      80.320  55.580  41.090  1.00  0.00           C  
ATOM   1274  CD2 PHE X  85      79.670  56.430  40.190  1.00  0.00           C  
ATOM   1275  C   PHE X  85      79.490  59.860  40.300  1.00  0.00           C  
ATOM   1276  O   PHE X  85      79.840  59.990  41.470  1.00  0.00           O  
ATOM   1277  H   PHE X  85      77.070  59.910  38.220  1.00  0.00           H  
ATOM   1278  HA  PHE X  85      77.550  59.590  40.940  1.00  0.00           H  
ATOM   1279  HB2 PHE X  85      78.210  57.730  38.600  1.00  0.00           H  
ATOM   1280  HB3 PHE X  85      76.780  57.910  39.520  1.00  0.00           H  
ATOM   1281  HD1 PHE X  85      76.940  57.190  42.090  1.00  0.00           H  
ATOM   1282  HD2 PHE X  85      80.070  56.590  39.200  1.00  0.00           H  
ATOM   1283  HE1 PHE X  85      78.020  55.680  43.620  1.00  0.00           H  
ATOM   1284  HE2 PHE X  85      81.020  54.850  40.720  1.00  0.00           H  
ATOM   1285  HZ  PHE X  85      80.220  54.690  43.090  1.00  0.00           H  
ATOM   1286  N   LEU X  86      80.250  60.290  39.300  1.00  0.00           N  
ATOM   1287  CA  LEU X  86      81.640  60.710  39.400  1.00  0.00           C  
ATOM   1288  CB  LEU X  86      82.110  60.960  37.970  1.00  0.00           C  
ATOM   1289  CG  LEU X  86      83.610  61.240  37.920  1.00  0.00           C  
ATOM   1290  CD1 LEU X  86      84.450  60.010  38.270  1.00  0.00           C  
ATOM   1291  CD2 LEU X  86      84.020  61.790  36.560  1.00  0.00           C  
ATOM   1292  C   LEU X  86      81.990  61.880  40.300  1.00  0.00           C  
ATOM   1293  O   LEU X  86      82.920  61.910  41.110  1.00  0.00           O  
ATOM   1294  H   LEU X  86      79.860  60.100  38.390  1.00  0.00           H  
ATOM   1295  HA  LEU X  86      82.160  59.850  39.820  1.00  0.00           H  
ATOM   1296  HB2 LEU X  86      81.580  61.830  37.570  1.00  0.00           H  
ATOM   1297  HB3 LEU X  86      81.930  59.990  37.510  1.00  0.00           H  
ATOM   1298  HG  LEU X  86      83.820  62.000  38.670  1.00  0.00           H  
ATOM   1299 HD11 LEU X  86      84.200  59.290  37.480  1.00  0.00           H  
ATOM   1300 HD12 LEU X  86      85.500  60.280  38.220  1.00  0.00           H  
ATOM   1301 HD13 LEU X  86      84.160  59.810  39.300  1.00  0.00           H  
ATOM   1302 HD21 LEU X  86      83.540  62.730  36.270  1.00  0.00           H  
ATOM   1303 HD22 LEU X  86      85.100  61.820  36.700  1.00  0.00           H  
ATOM   1304 HD23 LEU X  86      83.780  61.070  35.770  1.00  0.00           H  
ATOM   1305  N   VAL X  87      81.120  62.870  40.070  1.00  0.00           N  
ATOM   1306  CA  VAL X  87      81.380  64.170  40.640  1.00  0.00           C  
ATOM   1307  CB  VAL X  87      80.540  65.260  39.990  1.00  0.00           C  
ATOM   1308  CG1 VAL X  87      81.140  65.550  38.610  1.00  0.00           C  
ATOM   1309  CG2 VAL X  87      79.030  65.030  40.050  1.00  0.00           C  
ATOM   1310  C   VAL X  87      81.190  64.310  42.150  1.00  0.00           C  
ATOM   1311  O   VAL X  87      81.800  65.140  42.820  1.00  0.00           O  
ATOM   1312  H   VAL X  87      80.390  62.680  39.400  1.00  0.00           H  
ATOM   1313  HA  VAL X  87      82.400  64.510  40.470  1.00  0.00           H  
ATOM   1314  HB  VAL X  87      80.700  66.180  40.550  1.00  0.00           H  
ATOM   1315 HG11 VAL X  87      80.340  66.040  38.060  1.00  0.00           H  
ATOM   1316 HG12 VAL X  87      81.930  66.290  38.620  1.00  0.00           H  
ATOM   1317 HG13 VAL X  87      81.320  64.630  38.050  1.00  0.00           H  
ATOM   1318 HG21 VAL X  87      78.610  64.040  39.840  1.00  0.00           H  
ATOM   1319 HG22 VAL X  87      78.860  65.090  41.120  1.00  0.00           H  
ATOM   1320 HG23 VAL X  87      78.440  65.810  39.580  1.00  0.00           H  
ATOM   1321  N   PHE X  88      80.400  63.400  42.710  1.00  0.00           N  
ATOM   1322  CA  PHE X  88      80.280  63.190  44.140  1.00  0.00           C  
ATOM   1323  CB  PHE X  88      78.800  63.110  44.490  1.00  0.00           C  
ATOM   1324  CG  PHE X  88      78.080  64.400  44.180  1.00  0.00           C  
ATOM   1325  CD1 PHE X  88      78.410  65.610  44.800  1.00  0.00           C  
ATOM   1326  CE1 PHE X  88      77.870  66.810  44.300  1.00  0.00           C  
ATOM   1327  CZ  PHE X  88      77.050  66.810  43.170  1.00  0.00           C  
ATOM   1328  CE2 PHE X  88      76.680  65.580  42.620  1.00  0.00           C  
ATOM   1329  CD2 PHE X  88      77.210  64.370  43.080  1.00  0.00           C  
ATOM   1330  C   PHE X  88      81.220  62.100  44.630  1.00  0.00           C  
ATOM   1331  O   PHE X  88      81.850  62.160  45.680  1.00  0.00           O  
ATOM   1332  H   PHE X  88      80.050  62.630  42.160  1.00  0.00           H  
ATOM   1333  HA  PHE X  88      80.690  64.140  44.490  1.00  0.00           H  
ATOM   1334  HB2 PHE X  88      78.750  62.920  45.560  1.00  0.00           H  
ATOM   1335  HB3 PHE X  88      78.410  62.300  43.880  1.00  0.00           H  
ATOM   1336  HD1 PHE X  88      79.200  65.660  45.530  1.00  0.00           H  
ATOM   1337  HD2 PHE X  88      76.930  63.450  42.610  1.00  0.00           H  
ATOM   1338  HE1 PHE X  88      78.220  67.720  44.760  1.00  0.00           H  
ATOM   1339  HE2 PHE X  88      76.100  65.580  41.700  1.00  0.00           H  
ATOM   1340  HZ  PHE X  88      76.740  67.690  42.630  1.00  0.00           H  
ATOM   1341  N   PHE X  89      81.390  61.020  43.860  1.00  0.00           N  
ATOM   1342  CA  PHE X  89      82.290  59.910  44.140  1.00  0.00           C  
ATOM   1343  CB  PHE X  89      82.190  58.900  43.010  1.00  0.00           C  
ATOM   1344  CG  PHE X  89      83.180  57.780  43.180  1.00  0.00           C  
ATOM   1345  CD1 PHE X  89      84.370  57.740  42.440  1.00  0.00           C  
ATOM   1346  CE1 PHE X  89      85.260  56.690  42.680  1.00  0.00           C  
ATOM   1347  CZ  PHE X  89      85.010  55.690  43.620  1.00  0.00           C  
ATOM   1348  CE2 PHE X  89      83.830  55.730  44.380  1.00  0.00           C  
ATOM   1349  CD2 PHE X  89      82.920  56.770  44.110  1.00  0.00           C  
ATOM   1350  C   PHE X  89      83.730  60.340  44.370  1.00  0.00           C  
ATOM   1351  O   PHE X  89      84.260  60.170  45.470  1.00  0.00           O  
ATOM   1352  H   PHE X  89      80.780  60.950  43.060  1.00  0.00           H  
ATOM   1353  HA  PHE X  89      82.020  59.500  45.120  1.00  0.00           H  
ATOM   1354  HB2 PHE X  89      82.410  59.310  42.030  1.00  0.00           H  
ATOM   1355  HB3 PHE X  89      81.170  58.500  42.950  1.00  0.00           H  
ATOM   1356  HD1 PHE X  89      84.620  58.530  41.740  1.00  0.00           H  
ATOM   1357  HD2 PHE X  89      81.910  56.660  44.480  1.00  0.00           H  
ATOM   1358  HE1 PHE X  89      86.110  56.610  42.020  1.00  0.00           H  
ATOM   1359  HE2 PHE X  89      83.770  54.900  45.060  1.00  0.00           H  
ATOM   1360  HZ  PHE X  89      85.750  54.910  43.690  1.00  0.00           H  
ATOM   1361  N   CYS X  90      84.370  60.940  43.370  1.00  0.00           N  
ATOM   1362  CA  CYS X  90      85.720  61.460  43.430  1.00  0.00           C  
ATOM   1363  CB  CYS X  90      86.650  60.510  42.670  1.00  0.00           C  
ATOM   1364  SG  CYS X  90      86.630  60.570  40.870  1.00  0.00           S  
ATOM   1365  C   CYS X  90      85.970  62.910  43.030  1.00  0.00           C  
ATOM   1366  O   CYS X  90      87.120  63.300  42.920  1.00  0.00           O  
ATOM   1367  H   CYS X  90      83.940  61.130  42.470  1.00  0.00           H  
ATOM   1368  HA  CYS X  90      85.900  61.460  44.510  1.00  0.00           H  
ATOM   1369  HB2 CYS X  90      86.330  59.540  43.040  1.00  0.00           H  
ATOM   1370  HB3 CYS X  90      87.670  60.520  43.050  1.00  0.00           H  
ATOM   1371  HG  CYS X  90      87.370  59.460  40.800  1.00  0.00           H  
ATOM   1372  N   ALA X  91      84.900  63.700  42.950  1.00  0.00           N  
ATOM   1373  CA  ALA X  91      84.980  65.140  43.130  1.00  0.00           C  
ATOM   1374  CB  ALA X  91      85.190  65.380  44.620  1.00  0.00           C  
ATOM   1375  C   ALA X  91      85.930  65.890  42.210  1.00  0.00           C  
ATOM   1376  O   ALA X  91      85.560  66.340  41.130  1.00  0.00           O  
ATOM   1377  H   ALA X  91      84.060  63.140  43.000  1.00  0.00           H  
ATOM   1378  HA  ALA X  91      83.980  65.530  42.950  1.00  0.00           H  
ATOM   1379  HB1 ALA X  91      86.190  65.030  44.870  1.00  0.00           H  
ATOM   1380  HB2 ALA X  91      85.080  66.430  44.870  1.00  0.00           H  
ATOM   1381  HB3 ALA X  91      84.530  64.740  45.210  1.00  0.00           H  
ATOM   1382  N   ALA X  92      87.170  66.090  42.680  1.00  0.00           N  
ATOM   1383  CA  ALA X  92      88.190  66.600  41.790  1.00  0.00           C  
ATOM   1384  CB  ALA X  92      89.220  67.350  42.640  1.00  0.00           C  
ATOM   1385  C   ALA X  92      88.640  65.480  40.870  1.00  0.00           C  
ATOM   1386  O   ALA X  92      89.830  65.160  40.870  1.00  0.00           O  
ATOM   1387  H   ALA X  92      87.430  65.490  43.450  1.00  0.00           H  
ATOM   1388  HA  ALA X  92      87.640  67.370  41.250  1.00  0.00           H  
ATOM   1389  HB1 ALA X  92      89.870  66.650  43.160  1.00  0.00           H  
ATOM   1390  HB2 ALA X  92      89.840  67.930  41.950  1.00  0.00           H  
ATOM   1391  HB3 ALA X  92      88.730  68.070  43.290  1.00  0.00           H  
ATOM   1392  N   TRP X  93      87.760  65.030  39.980  1.00  0.00           N  
ATOM   1393  CA  TRP X  93      87.790  63.690  39.430  1.00  0.00           C  
ATOM   1394  CB  TRP X  93      86.550  63.520  38.570  1.00  0.00           C  
ATOM   1395  CG  TRP X  93      86.480  64.290  37.290  1.00  0.00           C  
ATOM   1396  CD1 TRP X  93      85.760  65.390  36.970  1.00  0.00           C  
ATOM   1397  NE1 TRP X  93      85.900  65.630  35.620  1.00  0.00           N  
ATOM   1398  CE2 TRP X  93      86.760  64.740  35.010  1.00  0.00           C  
ATOM   1399  CZ2 TRP X  93      87.360  64.640  33.750  1.00  0.00           C  
ATOM   1400  CH2 TRP X  93      88.040  63.460  33.420  1.00  0.00           C  
ATOM   1401  CZ3 TRP X  93      88.250  62.470  34.390  1.00  0.00           C  
ATOM   1402  CE3 TRP X  93      87.740  62.630  35.680  1.00  0.00           C  
ATOM   1403  CD2 TRP X  93      87.040  63.790  36.040  1.00  0.00           C  
ATOM   1404  C   TRP X  93      89.020  63.270  38.630  1.00  0.00           C  
ATOM   1405  O   TRP X  93      89.420  62.110  38.640  1.00  0.00           O  
ATOM   1406  H   TRP X  93      86.880  65.490  39.780  1.00  0.00           H  
ATOM   1407  HA  TRP X  93      87.810  63.000  40.270  1.00  0.00           H  
ATOM   1408  HB2 TRP X  93      85.610  63.580  39.130  1.00  0.00           H  
ATOM   1409  HB3 TRP X  93      86.530  62.440  38.390  1.00  0.00           H  
ATOM   1410  HD1 TRP X  93      85.070  65.900  37.630  1.00  0.00           H  
ATOM   1411  HE1 TRP X  93      85.400  66.390  35.180  1.00  0.00           H  
ATOM   1412  HE3 TRP X  93      87.910  61.890  36.440  1.00  0.00           H  
ATOM   1413  HZ2 TRP X  93      87.040  65.310  32.970  1.00  0.00           H  
ATOM   1414  HZ3 TRP X  93      88.820  61.590  34.120  1.00  0.00           H  
ATOM   1415  HH2 TRP X  93      88.550  63.510  32.470  1.00  0.00           H  
ATOM   1416  N   TYR X  94      89.660  64.250  37.980  1.00  0.00           N  
ATOM   1417  CA  TYR X  94      90.790  64.020  37.100  1.00  0.00           C  
ATOM   1418  CB  TYR X  94      90.770  65.150  36.070  1.00  0.00           C  
ATOM   1419  CG  TYR X  94      90.670  66.530  36.680  1.00  0.00           C  
ATOM   1420  CD1 TYR X  94      91.800  67.150  37.230  1.00  0.00           C  
ATOM   1421  CE1 TYR X  94      91.730  68.290  38.030  1.00  0.00           C  
ATOM   1422  CZ  TYR X  94      90.440  68.790  38.340  1.00  0.00           C  
ATOM   1423  OH  TYR X  94      90.310  69.990  38.980  1.00  0.00           O  
ATOM   1424  CE2 TYR X  94      89.300  68.160  37.810  1.00  0.00           C  
ATOM   1425  CD2 TYR X  94      89.410  67.090  36.910  1.00  0.00           C  
ATOM   1426  C   TYR X  94      92.070  63.840  37.900  1.00  0.00           C  
ATOM   1427  O   TYR X  94      93.070  63.680  37.200  1.00  0.00           O  
ATOM   1428  H   TYR X  94      89.370  65.210  38.110  1.00  0.00           H  
ATOM   1429  HA  TYR X  94      90.650  63.110  36.510  1.00  0.00           H  
ATOM   1430  HB2 TYR X  94      89.890  64.980  35.450  1.00  0.00           H  
ATOM   1431  HB3 TYR X  94      91.700  65.130  35.510  1.00  0.00           H  
ATOM   1432  HD1 TYR X  94      92.760  66.710  36.980  1.00  0.00           H  
ATOM   1433  HD2 TYR X  94      88.510  66.610  36.560  1.00  0.00           H  
ATOM   1434  HE1 TYR X  94      92.630  68.790  38.360  1.00  0.00           H  
ATOM   1435  HE2 TYR X  94      88.320  68.580  37.990  1.00  0.00           H  
ATOM   1436  HH  TYR X  94      89.470  69.980  39.440  1.00  0.00           H  
ATOM   1437  N   ILE X  95      92.140  63.930  39.230  1.00  0.00           N  
ATOM   1438  CA  ILE X  95      93.270  63.630  40.080  1.00  0.00           C  
ATOM   1439  CB  ILE X  95      93.910  64.960  40.440  1.00  0.00           C  
ATOM   1440  CG2 ILE X  95      93.110  65.870  41.370  1.00  0.00           C  
ATOM   1441  CG1 ILE X  95      95.370  64.780  40.870  1.00  0.00           C  
ATOM   1442  CD1 ILE X  95      96.290  64.080  39.880  1.00  0.00           C  
ATOM   1443  C   ILE X  95      92.840  62.770  41.270  1.00  0.00           C  
ATOM   1444  O   ILE X  95      93.550  62.700  42.270  1.00  0.00           O  
ATOM   1445  H   ILE X  95      91.360  64.280  39.770  1.00  0.00           H  
ATOM   1446  HA  ILE X  95      93.980  63.000  39.550  1.00  0.00           H  
ATOM   1447  HB  ILE X  95      94.050  65.560  39.540  1.00  0.00           H  
ATOM   1448 HG12 ILE X  95      95.440  64.330  41.860  1.00  0.00           H  
ATOM   1449 HG13 ILE X  95      95.690  65.810  41.040  1.00  0.00           H  
ATOM   1450 HG21 ILE X  95      93.410  66.920  41.350  1.00  0.00           H  
ATOM   1451 HG22 ILE X  95      92.080  65.860  40.990  1.00  0.00           H  
ATOM   1452 HG23 ILE X  95      93.140  65.550  42.410  1.00  0.00           H  
ATOM   1453 HD11 ILE X  95      96.240  62.990  39.930  1.00  0.00           H  
ATOM   1454 HD12 ILE X  95      96.090  64.440  38.870  1.00  0.00           H  
ATOM   1455 HD13 ILE X  95      97.330  64.320  40.130  1.00  0.00           H  
ATOM   1456  N   LYS X  96      91.720  62.070  41.130  1.00  0.00           N  
ATOM   1457  CA  LYS X  96      91.250  61.170  42.160  1.00  0.00           C  
ATOM   1458  CB  LYS X  96      90.190  61.860  43.020  1.00  0.00           C  
ATOM   1459  CG  LYS X  96      90.800  63.010  43.820  1.00  0.00           C  
ATOM   1460  CD  LYS X  96      89.790  63.720  44.720  1.00  0.00           C  
ATOM   1461  CE  LYS X  96      90.480  64.510  45.830  1.00  0.00           C  
ATOM   1462  NZ  LYS X  96      89.560  64.900  46.900  1.00  0.00           N1+
ATOM   1463  C   LYS X  96      90.720  59.860  41.600  1.00  0.00           C  
ATOM   1464  O   LYS X  96      90.860  58.830  42.260  1.00  0.00           O  
ATOM   1465  H   LYS X  96      91.510  61.930  40.150  1.00  0.00           H  
ATOM   1466  HA  LYS X  96      92.140  61.020  42.770  1.00  0.00           H  
ATOM   1467  HB2 LYS X  96      89.750  61.170  43.750  1.00  0.00           H  
ATOM   1468  HB3 LYS X  96      89.390  62.260  42.390  1.00  0.00           H  
ATOM   1469  HG2 LYS X  96      91.140  63.770  43.120  1.00  0.00           H  
ATOM   1470  HG3 LYS X  96      91.680  62.710  44.400  1.00  0.00           H  
ATOM   1471  HD2 LYS X  96      89.270  62.890  45.180  1.00  0.00           H  
ATOM   1472  HD3 LYS X  96      89.070  64.310  44.140  1.00  0.00           H  
ATOM   1473  HE2 LYS X  96      90.890  65.390  45.340  1.00  0.00           H  
ATOM   1474  HE3 LYS X  96      91.390  64.030  46.200  1.00  0.00           H  
ATOM   1475  HZ1 LYS X  96      89.250  64.160  47.510  1.00  0.00           H  
ATOM   1476  HZ2 LYS X  96      90.000  65.600  47.480  1.00  0.00           H  
ATOM   1477  HZ3 LYS X  96      88.770  65.410  46.530  1.00  0.00           H  
ATOM   1478  N   GLY X  97      90.240  59.800  40.350  1.00  0.00           N  
ATOM   1479  CA  GLY X  97      90.090  58.600  39.560  1.00  0.00           C  
ATOM   1480  C   GLY X  97      89.320  57.400  40.080  1.00  0.00           C  
ATOM   1481  O   GLY X  97      88.110  57.550  40.230  1.00  0.00           O  
ATOM   1482  H   GLY X  97      90.080  60.690  39.900  1.00  0.00           H  
ATOM   1483  HA2 GLY X  97      91.100  58.300  39.260  1.00  0.00           H  
ATOM   1484  HA3 GLY X  97      89.680  58.770  38.560  1.00  0.00           H  
ATOM   1485  N   ARG X  98      90.020  56.270  40.250  1.00  0.00           N  
ATOM   1486  CA  ARG X  98      89.520  55.010  40.780  1.00  0.00           C  
ATOM   1487  CB  ARG X  98      89.250  55.090  42.280  1.00  0.00           C  
ATOM   1488  CG  ARG X  98      90.530  55.240  43.090  1.00  0.00           C  
ATOM   1489  CD  ARG X  98      90.120  55.820  44.440  1.00  0.00           C  
ATOM   1490  NE  ARG X  98      89.710  57.230  44.420  1.00  0.00           N  
ATOM   1491  CZ  ARG X  98      88.990  57.840  45.370  1.00  0.00           C  
ATOM   1492  NH1 ARG X  98      88.370  57.270  46.410  1.00  0.00           N1+
ATOM   1493  NH2 ARG X  98      88.970  59.180  45.310  1.00  0.00           N  
ATOM   1494  C   ARG X  98      88.400  54.340  40.000  1.00  0.00           C  
ATOM   1495  O   ARG X  98      87.810  54.960  39.120  1.00  0.00           O  
ATOM   1496  H   ARG X  98      91.000  56.340  40.030  1.00  0.00           H  
ATOM   1497  HA  ARG X  98      90.350  54.330  40.590  1.00  0.00           H  
ATOM   1498  HB2 ARG X  98      88.860  54.100  42.500  1.00  0.00           H  
ATOM   1499  HB3 ARG X  98      88.540  55.870  42.530  1.00  0.00           H  
ATOM   1500  HG2 ARG X  98      91.290  55.790  42.530  1.00  0.00           H  
ATOM   1501  HG3 ARG X  98      90.960  54.250  43.250  1.00  0.00           H  
ATOM   1502  HD2 ARG X  98      90.890  55.640  45.180  1.00  0.00           H  
ATOM   1503  HD3 ARG X  98      89.220  55.250  44.670  1.00  0.00           H  
ATOM   1504  HE  ARG X  98      90.010  57.780  43.620  1.00  0.00           H  
ATOM   1505 HH11 ARG X  98      88.280  56.270  46.580  1.00  0.00           H  
ATOM   1506 HH12 ARG X  98      87.780  57.820  47.010  1.00  0.00           H  
ATOM   1507 HH21 ARG X  98      89.830  59.580  44.980  1.00  0.00           H  
ATOM   1508 HH22 ARG X  98      88.520  59.680  46.060  1.00  0.00           H  
ATOM   1509  N   LEU X  99      88.150  53.040  40.190  1.00  0.00           N  
ATOM   1510  CA  LEU X  99      87.470  52.070  39.350  1.00  0.00           C  
ATOM   1511  CB  LEU X  99      88.060  50.680  39.580  1.00  0.00           C  
ATOM   1512  CG  LEU X  99      87.300  49.610  38.800  1.00  0.00           C  
ATOM   1513  CD1 LEU X  99      87.270  49.750  37.280  1.00  0.00           C  
ATOM   1514  CD2 LEU X  99      87.810  48.240  39.210  1.00  0.00           C  
ATOM   1515  C   LEU X  99      85.950  52.160  39.350  1.00  0.00           C  
ATOM   1516  O   LEU X  99      85.350  51.950  38.300  1.00  0.00           O  
ATOM   1517  H   LEU X  99      88.630  52.640  40.980  1.00  0.00           H  
ATOM   1518  HA  LEU X  99      87.660  52.180  38.280  1.00  0.00           H  
ATOM   1519  HB2 LEU X  99      88.020  50.610  40.670  1.00  0.00           H  
ATOM   1520  HB3 LEU X  99      89.080  50.750  39.220  1.00  0.00           H  
ATOM   1521  HG  LEU X  99      86.280  49.700  39.160  1.00  0.00           H  
ATOM   1522 HD11 LEU X  99      87.000  50.730  36.880  1.00  0.00           H  
ATOM   1523 HD12 LEU X  99      88.220  49.630  36.750  1.00  0.00           H  
ATOM   1524 HD13 LEU X  99      86.620  48.970  36.860  1.00  0.00           H  
ATOM   1525 HD21 LEU X  99      87.950  48.230  40.300  1.00  0.00           H  
ATOM   1526 HD22 LEU X  99      87.060  47.460  39.090  1.00  0.00           H  
ATOM   1527 HD23 LEU X  99      88.670  47.910  38.620  1.00  0.00           H  
ATOM   1528  N   ALA X 100      85.270  52.540  40.430  1.00  0.00           N  
ATOM   1529  CA  ALA X 100      83.830  52.380  40.530  1.00  0.00           C  
ATOM   1530  CB  ALA X 100      83.400  52.920  41.900  1.00  0.00           C  
ATOM   1531  C   ALA X 100      83.030  53.060  39.430  1.00  0.00           C  
ATOM   1532  O   ALA X 100      82.270  52.370  38.760  1.00  0.00           O  
ATOM   1533  H   ALA X 100      85.750  52.770  41.290  1.00  0.00           H  
ATOM   1534  HA  ALA X 100      83.630  51.320  40.420  1.00  0.00           H  
ATOM   1535  HB1 ALA X 100      83.650  53.970  42.050  1.00  0.00           H  
ATOM   1536  HB2 ALA X 100      82.320  52.810  41.990  1.00  0.00           H  
ATOM   1537  HB3 ALA X 100      83.810  52.280  42.680  1.00  0.00           H  
ATOM   1538  N   PRO X 101      83.290  54.300  39.030  1.00  0.00           N  
ATOM   1539  CD  PRO X 101      84.310  55.200  39.530  1.00  0.00           C  
ATOM   1540  CG  PRO X 101      83.820  56.610  39.260  1.00  0.00           C  
ATOM   1541  CB  PRO X 101      83.170  56.380  37.900  1.00  0.00           C  
ATOM   1542  CA  PRO X 101      82.720  54.920  37.850  1.00  0.00           C  
ATOM   1543  C   PRO X 101      82.860  54.230  36.500  1.00  0.00           C  
ATOM   1544  O   PRO X 101      81.900  54.190  35.730  1.00  0.00           O  
ATOM   1545  HA  PRO X 101      81.640  54.910  38.020  1.00  0.00           H  
ATOM   1546  HB2 PRO X 101      83.920  56.600  37.130  1.00  0.00           H  
ATOM   1547  HB3 PRO X 101      82.260  56.980  37.890  1.00  0.00           H  
ATOM   1548  HG2 PRO X 101      84.680  57.280  39.280  1.00  0.00           H  
ATOM   1549  HG3 PRO X 101      83.070  56.910  39.990  1.00  0.00           H  
ATOM   1550  HD2 PRO X 101      85.210  55.020  38.940  1.00  0.00           H  
ATOM   1551  HD3 PRO X 101      84.460  55.100  40.610  1.00  0.00           H  
ATOM   1552  N   GLY X 102      84.090  53.780  36.210  1.00  0.00           N  
ATOM   1553  CA  GLY X 102      84.440  53.050  35.020  1.00  0.00           C  
ATOM   1554  C   GLY X 102      83.720  51.700  34.980  1.00  0.00           C  
ATOM   1555  O   GLY X 102      83.220  51.420  33.890  1.00  0.00           O  
ATOM   1556  H   GLY X 102      84.830  53.970  36.870  1.00  0.00           H  
ATOM   1557  HA2 GLY X 102      85.500  52.800  35.140  1.00  0.00           H  
ATOM   1558  HA3 GLY X 102      84.160  53.580  34.110  1.00  0.00           H  
ATOM   1559  N   ALA X 103      83.800  50.960  36.080  1.00  0.00           N  
ATOM   1560  CA  ALA X 103      83.000  49.770  36.260  1.00  0.00           C  
ATOM   1561  CB  ALA X 103      83.260  49.150  37.640  1.00  0.00           C  
ATOM   1562  C   ALA X 103      81.510  50.020  36.080  1.00  0.00           C  
ATOM   1563  O   ALA X 103      80.880  49.280  35.320  1.00  0.00           O  
ATOM   1564  H   ALA X 103      84.260  51.470  36.830  1.00  0.00           H  
ATOM   1565  HA  ALA X 103      83.330  49.030  35.530  1.00  0.00           H  
ATOM   1566  HB1 ALA X 103      82.750  48.190  37.680  1.00  0.00           H  
ATOM   1567  HB2 ALA X 103      84.330  48.930  37.580  1.00  0.00           H  
ATOM   1568  HB3 ALA X 103      82.940  49.870  38.390  1.00  0.00           H  
ATOM   1569  N   ALA X 104      80.950  51.130  36.550  1.00  0.00           N  
ATOM   1570  CA  ALA X 104      79.660  51.590  36.070  1.00  0.00           C  
ATOM   1571  CB  ALA X 104      79.170  52.690  37.010  1.00  0.00           C  
ATOM   1572  C   ALA X 104      79.520  51.880  34.590  1.00  0.00           C  
ATOM   1573  O   ALA X 104      78.510  51.540  33.980  1.00  0.00           O  
ATOM   1574  H   ALA X 104      81.400  51.780  37.180  1.00  0.00           H  
ATOM   1575  HA  ALA X 104      78.930  50.810  36.290  1.00  0.00           H  
ATOM   1576  HB1 ALA X 104      79.110  52.430  38.070  1.00  0.00           H  
ATOM   1577  HB2 ALA X 104      79.910  53.480  36.860  1.00  0.00           H  
ATOM   1578  HB3 ALA X 104      78.210  53.010  36.590  1.00  0.00           H  
ATOM   1579  N   TYR X 105      80.470  52.550  33.920  1.00  0.00           N  
ATOM   1580  CA  TYR X 105      80.460  52.810  32.490  1.00  0.00           C  
ATOM   1581  CB  TYR X 105      81.640  53.630  31.990  1.00  0.00           C  
ATOM   1582  CG  TYR X 105      81.180  54.990  31.530  1.00  0.00           C  
ATOM   1583  CD1 TYR X 105      81.910  56.110  31.960  1.00  0.00           C  
ATOM   1584  CE1 TYR X 105      81.600  57.360  31.420  1.00  0.00           C  
ATOM   1585  CZ  TYR X 105      80.670  57.480  30.370  1.00  0.00           C  
ATOM   1586  OH  TYR X 105      80.570  58.720  29.810  1.00  0.00           O  
ATOM   1587  CE2 TYR X 105      79.990  56.340  29.880  1.00  0.00           C  
ATOM   1588  CD2 TYR X 105      80.290  55.100  30.460  1.00  0.00           C  
ATOM   1589  C   TYR X 105      80.430  51.600  31.570  1.00  0.00           C  
ATOM   1590  O   TYR X 105      79.810  51.650  30.510  1.00  0.00           O  
ATOM   1591  H   TYR X 105      81.290  52.790  34.450  1.00  0.00           H  
ATOM   1592  HA  TYR X 105      79.550  53.360  32.260  1.00  0.00           H  
ATOM   1593  HB2 TYR X 105      82.130  53.230  31.100  1.00  0.00           H  
ATOM   1594  HB3 TYR X 105      82.460  53.620  32.710  1.00  0.00           H  
ATOM   1595  HD1 TYR X 105      82.650  56.080  32.740  1.00  0.00           H  
ATOM   1596  HD2 TYR X 105      79.870  54.260  29.930  1.00  0.00           H  
ATOM   1597  HE1 TYR X 105      82.270  58.170  31.690  1.00  0.00           H  
ATOM   1598  HE2 TYR X 105      79.290  56.460  29.060  1.00  0.00           H  
ATOM   1599  HH  TYR X 105      79.720  58.900  29.410  1.00  0.00           H  
ATOM   1600  N   ALA X 106      80.950  50.450  32.020  1.00  0.00           N  
ATOM   1601  CA  ALA X 106      80.690  49.110  31.540  1.00  0.00           C  
ATOM   1602  CB  ALA X 106      81.760  48.190  32.130  1.00  0.00           C  
ATOM   1603  C   ALA X 106      79.240  48.690  31.720  1.00  0.00           C  
ATOM   1604  O   ALA X 106      78.410  48.680  30.810  1.00  0.00           O  
ATOM   1605  H   ALA X 106      81.660  50.560  32.730  1.00  0.00           H  
ATOM   1606  HA  ALA X 106      80.820  49.120  30.460  1.00  0.00           H  
ATOM   1607  HB1 ALA X 106      81.600  47.130  31.930  1.00  0.00           H  
ATOM   1608  HB2 ALA X 106      82.690  48.530  31.660  1.00  0.00           H  
ATOM   1609  HB3 ALA X 106      81.760  48.410  33.200  1.00  0.00           H  
ATOM   1610  N   PHE X 107      78.900  48.340  32.960  1.00  0.00           N  
ATOM   1611  CA  PHE X 107      77.800  47.420  33.190  1.00  0.00           C  
ATOM   1612  CB  PHE X 107      77.960  46.620  34.480  1.00  0.00           C  
ATOM   1613  CG  PHE X 107      79.060  45.590  34.450  1.00  0.00           C  
ATOM   1614  CD1 PHE X 107      79.020  44.460  33.620  1.00  0.00           C  
ATOM   1615  CE1 PHE X 107      79.960  43.430  33.760  1.00  0.00           C  
ATOM   1616  CZ  PHE X 107      80.980  43.680  34.690  1.00  0.00           C  
ATOM   1617  CE2 PHE X 107      81.130  44.870  35.410  1.00  0.00           C  
ATOM   1618  CD2 PHE X 107      80.090  45.820  35.370  1.00  0.00           C  
ATOM   1619  C   PHE X 107      76.420  48.040  33.090  1.00  0.00           C  
ATOM   1620  O   PHE X 107      75.460  47.330  32.820  1.00  0.00           O  
ATOM   1621  H   PHE X 107      79.560  48.330  33.730  1.00  0.00           H  
ATOM   1622  HA  PHE X 107      77.920  46.620  32.460  1.00  0.00           H  
ATOM   1623  HB2 PHE X 107      76.990  46.130  34.590  1.00  0.00           H  
ATOM   1624  HB3 PHE X 107      78.140  47.380  35.240  1.00  0.00           H  
ATOM   1625  HD1 PHE X 107      78.190  44.430  32.920  1.00  0.00           H  
ATOM   1626  HD2 PHE X 107      80.130  46.770  35.880  1.00  0.00           H  
ATOM   1627  HE1 PHE X 107      79.960  42.590  33.090  1.00  0.00           H  
ATOM   1628  HE2 PHE X 107      81.910  45.090  36.120  1.00  0.00           H  
ATOM   1629  HZ  PHE X 107      81.750  42.930  34.780  1.00  0.00           H  
ATOM   1630  N   TYR X 108      76.440  49.380  33.040  1.00  0.00           N  
ATOM   1631  CA  TYR X 108      75.270  50.220  32.850  1.00  0.00           C  
ATOM   1632  CB  TYR X 108      75.100  50.770  34.260  1.00  0.00           C  
ATOM   1633  CG  TYR X 108      74.160  51.940  34.370  1.00  0.00           C  
ATOM   1634  CD1 TYR X 108      74.710  53.230  34.310  1.00  0.00           C  
ATOM   1635  CE1 TYR X 108      73.890  54.340  34.570  1.00  0.00           C  
ATOM   1636  CZ  TYR X 108      72.530  54.200  34.920  1.00  0.00           C  
ATOM   1637  OH  TYR X 108      71.830  55.250  35.430  1.00  0.00           O  
ATOM   1638  CE2 TYR X 108      72.000  52.890  34.890  1.00  0.00           C  
ATOM   1639  CD2 TYR X 108      72.780  51.790  34.520  1.00  0.00           C  
ATOM   1640  C   TYR X 108      75.450  51.230  31.730  1.00  0.00           C  
ATOM   1641  O   TYR X 108      74.500  51.500  30.990  1.00  0.00           O  
ATOM   1642  H   TYR X 108      77.290  49.850  33.300  1.00  0.00           H  
ATOM   1643  HA  TYR X 108      74.380  49.610  32.690  1.00  0.00           H  
ATOM   1644  HB2 TYR X 108      76.040  51.170  34.640  1.00  0.00           H  
ATOM   1645  HB3 TYR X 108      74.630  50.020  34.890  1.00  0.00           H  
ATOM   1646  HD1 TYR X 108      75.740  53.360  34.040  1.00  0.00           H  
ATOM   1647  HD2 TYR X 108      72.250  50.850  34.490  1.00  0.00           H  
ATOM   1648  HE1 TYR X 108      74.300  55.340  34.540  1.00  0.00           H  
ATOM   1649  HE2 TYR X 108      71.000  52.720  35.260  1.00  0.00           H  
ATOM   1650  HH  TYR X 108      70.910  55.040  35.600  1.00  0.00           H  
ATOM   1651  N   GLY X 109      76.660  51.780  31.570  1.00  0.00           N  
ATOM   1652  CA  GLY X 109      76.810  52.930  30.700  1.00  0.00           C  
ATOM   1653  C   GLY X 109      76.810  52.690  29.190  1.00  0.00           C  
ATOM   1654  O   GLY X 109      76.330  53.580  28.490  1.00  0.00           O  
ATOM   1655  H   GLY X 109      77.410  51.530  32.200  1.00  0.00           H  
ATOM   1656  HA2 GLY X 109      77.790  53.360  30.930  1.00  0.00           H  
ATOM   1657  HA3 GLY X 109      75.970  53.600  30.850  1.00  0.00           H  
ATOM   1658  N   VAL X 110      77.480  51.630  28.730  1.00  0.00           N  
ATOM   1659  CA  VAL X 110      77.550  51.190  27.360  1.00  0.00           C  
ATOM   1660  CB  VAL X 110      78.990  51.120  26.860  1.00  0.00           C  
ATOM   1661  CG1 VAL X 110      79.830  52.390  26.950  1.00  0.00           C  
ATOM   1662  CG2 VAL X 110      79.810  50.040  27.570  1.00  0.00           C  
ATOM   1663  C   VAL X 110      76.730  49.970  26.950  1.00  0.00           C  
ATOM   1664  O   VAL X 110      76.740  49.490  25.820  1.00  0.00           O  
ATOM   1665  H   VAL X 110      78.200  51.280  29.360  1.00  0.00           H  
ATOM   1666  HA  VAL X 110      77.070  51.930  26.710  1.00  0.00           H  
ATOM   1667  HB  VAL X 110      78.970  50.970  25.780  1.00  0.00           H  
ATOM   1668 HG11 VAL X 110      79.840  52.840  27.950  1.00  0.00           H  
ATOM   1669 HG12 VAL X 110      80.810  52.190  26.520  1.00  0.00           H  
ATOM   1670 HG13 VAL X 110      79.280  53.150  26.400  1.00  0.00           H  
ATOM   1671 HG21 VAL X 110      80.870  50.000  27.310  1.00  0.00           H  
ATOM   1672 HG22 VAL X 110      79.720  50.230  28.640  1.00  0.00           H  
ATOM   1673 HG23 VAL X 110      79.430  49.050  27.340  1.00  0.00           H  
ATOM   1674  N   TRP X 111      76.000  49.460  27.940  1.00  0.00           N  
ATOM   1675  CA  TRP X 111      75.110  48.330  27.770  1.00  0.00           C  
ATOM   1676  CB  TRP X 111      74.780  47.810  29.170  1.00  0.00           C  
ATOM   1677  CG  TRP X 111      73.500  47.100  29.450  1.00  0.00           C  
ATOM   1678  CD1 TRP X 111      72.730  47.410  30.520  1.00  0.00           C  
ATOM   1679  NE1 TRP X 111      71.560  46.680  30.490  1.00  0.00           N  
ATOM   1680  CE2 TRP X 111      71.540  45.850  29.390  1.00  0.00           C  
ATOM   1681  CZ2 TRP X 111      70.580  44.940  28.930  1.00  0.00           C  
ATOM   1682  CH2 TRP X 111      70.890  44.120  27.840  1.00  0.00           C  
ATOM   1683  CZ3 TRP X 111      72.130  44.220  27.210  1.00  0.00           C  
ATOM   1684  CE3 TRP X 111      73.040  45.200  27.640  1.00  0.00           C  
ATOM   1685  CD2 TRP X 111      72.770  46.070  28.710  1.00  0.00           C  
ATOM   1686  C   TRP X 111      73.960  48.440  26.780  1.00  0.00           C  
ATOM   1687  O   TRP X 111      73.990  47.680  25.820  1.00  0.00           O  
ATOM   1688  H   TRP X 111      76.120  49.740  28.900  1.00  0.00           H  
ATOM   1689  HA  TRP X 111      75.730  47.540  27.350  1.00  0.00           H  
ATOM   1690  HB2 TRP X 111      74.940  48.630  29.860  1.00  0.00           H  
ATOM   1691  HB3 TRP X 111      75.580  47.140  29.490  1.00  0.00           H  
ATOM   1692  HD1 TRP X 111      73.030  48.100  31.300  1.00  0.00           H  
ATOM   1693  HE1 TRP X 111      70.930  46.640  31.280  1.00  0.00           H  
ATOM   1694  HE3 TRP X 111      73.920  45.390  27.040  1.00  0.00           H  
ATOM   1695  HZ2 TRP X 111      69.690  44.740  29.510  1.00  0.00           H  
ATOM   1696  HZ3 TRP X 111      72.390  43.570  26.390  1.00  0.00           H  
ATOM   1697  HH2 TRP X 111      70.190  43.370  27.500  1.00  0.00           H  
ATOM   1698  N   PRO X 112      73.200  49.540  26.840  1.00  0.00           N  
ATOM   1699  CD  PRO X 112      72.820  50.200  28.080  1.00  0.00           C  
ATOM   1700  CG  PRO X 112      71.360  50.570  27.810  1.00  0.00           C  
ATOM   1701  CB  PRO X 112      71.250  50.780  26.300  1.00  0.00           C  
ATOM   1702  CA  PRO X 112      72.290  49.800  25.750  1.00  0.00           C  
ATOM   1703  C   PRO X 112      72.920  50.240  24.430  1.00  0.00           C  
ATOM   1704  O   PRO X 112      72.240  50.080  23.420  1.00  0.00           O  
ATOM   1705  HA  PRO X 112      71.910  48.800  25.570  1.00  0.00           H  
ATOM   1706  HB2 PRO X 112      71.380  51.820  26.000  1.00  0.00           H  
ATOM   1707  HB3 PRO X 112      70.220  50.570  26.010  1.00  0.00           H  
ATOM   1708  HG2 PRO X 112      71.080  51.450  28.390  1.00  0.00           H  
ATOM   1709  HG3 PRO X 112      70.720  49.760  28.140  1.00  0.00           H  
ATOM   1710  HD2 PRO X 112      73.490  51.040  28.270  1.00  0.00           H  
ATOM   1711  HD3 PRO X 112      72.840  49.550  28.950  1.00  0.00           H  
ATOM   1712  N   LEU X 113      74.090  50.870  24.470  1.00  0.00           N  
ATOM   1713  CA  LEU X 113      74.930  51.060  23.300  1.00  0.00           C  
ATOM   1714  CB  LEU X 113      76.230  51.740  23.720  1.00  0.00           C  
ATOM   1715  CG  LEU X 113      76.860  52.720  22.740  1.00  0.00           C  
ATOM   1716  CD1 LEU X 113      76.030  53.990  22.550  1.00  0.00           C  
ATOM   1717  CD2 LEU X 113      78.220  53.080  23.330  1.00  0.00           C  
ATOM   1718  C   LEU X 113      75.160  49.740  22.580  1.00  0.00           C  
ATOM   1719  O   LEU X 113      75.130  49.800  21.360  1.00  0.00           O  
ATOM   1720  H   LEU X 113      74.380  51.140  25.400  1.00  0.00           H  
ATOM   1721  HA  LEU X 113      74.420  51.790  22.660  1.00  0.00           H  
ATOM   1722  HB2 LEU X 113      76.990  50.960  23.850  1.00  0.00           H  
ATOM   1723  HB3 LEU X 113      76.130  52.350  24.620  1.00  0.00           H  
ATOM   1724  HG  LEU X 113      77.090  52.310  21.750  1.00  0.00           H  
ATOM   1725 HD11 LEU X 113      75.720  54.480  23.470  1.00  0.00           H  
ATOM   1726 HD12 LEU X 113      76.610  54.770  22.060  1.00  0.00           H  
ATOM   1727 HD13 LEU X 113      75.160  53.830  21.920  1.00  0.00           H  
ATOM   1728 HD21 LEU X 113      78.800  53.610  22.570  1.00  0.00           H  
ATOM   1729 HD22 LEU X 113      78.200  53.640  24.270  1.00  0.00           H  
ATOM   1730 HD23 LEU X 113      78.780  52.170  23.530  1.00  0.00           H  
ATOM   1731  N   LEU X 114      75.360  48.600  23.250  1.00  0.00           N  
ATOM   1732  CA  LEU X 114      75.560  47.260  22.750  1.00  0.00           C  
ATOM   1733  CB  LEU X 114      76.240  46.360  23.780  1.00  0.00           C  
ATOM   1734  CG  LEU X 114      76.560  44.910  23.450  1.00  0.00           C  
ATOM   1735  CD1 LEU X 114      77.590  44.890  22.330  1.00  0.00           C  
ATOM   1736  CD2 LEU X 114      77.160  44.080  24.590  1.00  0.00           C  
ATOM   1737  C   LEU X 114      74.270  46.650  22.210  1.00  0.00           C  
ATOM   1738  O   LEU X 114      74.410  46.000  21.180  1.00  0.00           O  
ATOM   1739  H   LEU X 114      75.400  48.690  24.260  1.00  0.00           H  
ATOM   1740  HA  LEU X 114      76.260  47.270  21.910  1.00  0.00           H  
ATOM   1741  HB2 LEU X 114      75.520  46.180  24.580  1.00  0.00           H  
ATOM   1742  HB3 LEU X 114      77.160  46.780  24.200  1.00  0.00           H  
ATOM   1743  HG  LEU X 114      75.740  44.360  22.990  1.00  0.00           H  
ATOM   1744 HD11 LEU X 114      77.270  45.440  21.440  1.00  0.00           H  
ATOM   1745 HD12 LEU X 114      78.520  45.330  22.660  1.00  0.00           H  
ATOM   1746 HD13 LEU X 114      77.780  43.880  21.970  1.00  0.00           H  
ATOM   1747 HD21 LEU X 114      77.970  44.630  25.070  1.00  0.00           H  
ATOM   1748 HD22 LEU X 114      76.350  43.790  25.260  1.00  0.00           H  
ATOM   1749 HD23 LEU X 114      77.460  43.100  24.210  1.00  0.00           H  
ATOM   1750  N   LEU X 115      73.090  46.860  22.780  1.00  0.00           N  
ATOM   1751  CA  LEU X 115      71.790  46.660  22.160  1.00  0.00           C  
ATOM   1752  CB  LEU X 115      70.670  46.780  23.180  1.00  0.00           C  
ATOM   1753  CG  LEU X 115      70.740  45.720  24.280  1.00  0.00           C  
ATOM   1754  CD1 LEU X 115      69.530  45.860  25.210  1.00  0.00           C  
ATOM   1755  CD2 LEU X 115      70.660  44.290  23.760  1.00  0.00           C  
ATOM   1756  C   LEU X 115      71.550  47.510  20.920  1.00  0.00           C  
ATOM   1757  O   LEU X 115      70.810  47.020  20.060  1.00  0.00           O  
ATOM   1758  H   LEU X 115      72.970  47.150  23.740  1.00  0.00           H  
ATOM   1759  HA  LEU X 115      71.700  45.620  21.850  1.00  0.00           H  
ATOM   1760  HB2 LEU X 115      69.660  46.790  22.760  1.00  0.00           H  
ATOM   1761  HB3 LEU X 115      70.800  47.790  23.570  1.00  0.00           H  
ATOM   1762  HG  LEU X 115      71.620  45.910  24.880  1.00  0.00           H  
ATOM   1763 HD11 LEU X 115      69.480  46.800  25.740  1.00  0.00           H  
ATOM   1764 HD12 LEU X 115      68.640  45.670  24.610  1.00  0.00           H  
ATOM   1765 HD13 LEU X 115      69.420  45.000  25.870  1.00  0.00           H  
ATOM   1766 HD21 LEU X 115      70.140  43.640  24.460  1.00  0.00           H  
ATOM   1767 HD22 LEU X 115      70.080  44.370  22.850  1.00  0.00           H  
ATOM   1768 HD23 LEU X 115      71.640  43.900  23.460  1.00  0.00           H  
ATOM   1769  N   LEU X 116      72.070  48.730  20.780  1.00  0.00           N  
ATOM   1770  CA  LEU X 116      71.970  49.570  19.600  1.00  0.00           C  
ATOM   1771  CB  LEU X 116      72.410  50.990  19.970  1.00  0.00           C  
ATOM   1772  CG  LEU X 116      72.040  52.070  18.960  1.00  0.00           C  
ATOM   1773  CD1 LEU X 116      72.180  53.540  19.350  1.00  0.00           C  
ATOM   1774  CD2 LEU X 116      72.910  52.010  17.700  1.00  0.00           C  
ATOM   1775  C   LEU X 116      72.860  48.960  18.520  1.00  0.00           C  
ATOM   1776  O   LEU X 116      72.270  48.730  17.470  1.00  0.00           O  
ATOM   1777  H   LEU X 116      72.540  49.260  21.500  1.00  0.00           H  
ATOM   1778  HA  LEU X 116      70.940  49.530  19.260  1.00  0.00           H  
ATOM   1779  HB2 LEU X 116      73.490  51.020  20.120  1.00  0.00           H  
ATOM   1780  HB3 LEU X 116      72.000  51.230  20.950  1.00  0.00           H  
ATOM   1781  HG  LEU X 116      70.980  51.950  18.750  1.00  0.00           H  
ATOM   1782 HD11 LEU X 116      73.170  53.770  19.760  1.00  0.00           H  
ATOM   1783 HD12 LEU X 116      71.960  54.280  18.580  1.00  0.00           H  
ATOM   1784 HD13 LEU X 116      71.440  53.580  20.150  1.00  0.00           H  
ATOM   1785 HD21 LEU X 116      72.820  51.020  17.260  1.00  0.00           H  
ATOM   1786 HD22 LEU X 116      72.650  52.850  17.050  1.00  0.00           H  
ATOM   1787 HD23 LEU X 116      73.930  52.300  17.930  1.00  0.00           H  
ATOM   1788  N   LEU X 117      74.120  48.600  18.750  1.00  0.00           N  
ATOM   1789  CA  LEU X 117      74.930  47.840  17.820  1.00  0.00           C  
ATOM   1790  CB  LEU X 117      76.270  47.490  18.470  1.00  0.00           C  
ATOM   1791  CG  LEU X 117      77.190  48.690  18.650  1.00  0.00           C  
ATOM   1792  CD1 LEU X 117      78.450  48.280  19.410  1.00  0.00           C  
ATOM   1793  CD2 LEU X 117      77.610  49.380  17.360  1.00  0.00           C  
ATOM   1794  C   LEU X 117      74.260  46.560  17.350  1.00  0.00           C  
ATOM   1795  O   LEU X 117      74.380  46.210  16.170  1.00  0.00           O  
ATOM   1796  H   LEU X 117      74.530  48.830  19.640  1.00  0.00           H  
ATOM   1797  HA  LEU X 117      75.080  48.440  16.920  1.00  0.00           H  
ATOM   1798  HB2 LEU X 117      76.840  46.820  17.820  1.00  0.00           H  
ATOM   1799  HB3 LEU X 117      76.040  47.020  19.420  1.00  0.00           H  
ATOM   1800  HG  LEU X 117      76.530  49.310  19.260  1.00  0.00           H  
ATOM   1801 HD11 LEU X 117      78.970  49.040  19.980  1.00  0.00           H  
ATOM   1802 HD12 LEU X 117      78.020  47.670  20.210  1.00  0.00           H  
ATOM   1803 HD13 LEU X 117      79.170  47.720  18.810  1.00  0.00           H  
ATOM   1804 HD21 LEU X 117      76.750  49.590  16.740  1.00  0.00           H  
ATOM   1805 HD22 LEU X 117      78.210  50.290  17.450  1.00  0.00           H  
ATOM   1806 HD23 LEU X 117      78.150  48.720  16.680  1.00  0.00           H  
ATOM   1807  N   LEU X 118      73.490  45.880  18.200  1.00  0.00           N  
ATOM   1808  CA  LEU X 118      72.760  44.690  17.820  1.00  0.00           C  
ATOM   1809  CB  LEU X 118      72.130  44.030  19.050  1.00  0.00           C  
ATOM   1810  CG  LEU X 118      72.640  42.670  19.530  1.00  0.00           C  
ATOM   1811  CD1 LEU X 118      72.350  41.460  18.640  1.00  0.00           C  
ATOM   1812  CD2 LEU X 118      74.130  42.670  19.820  1.00  0.00           C  
ATOM   1813  C   LEU X 118      71.580  44.910  16.890  1.00  0.00           C  
ATOM   1814  O   LEU X 118      71.310  44.080  16.030  1.00  0.00           O  
ATOM   1815  H   LEU X 118      73.250  46.170  19.140  1.00  0.00           H  
ATOM   1816  HA  LEU X 118      73.420  43.930  17.390  1.00  0.00           H  
ATOM   1817  HB2 LEU X 118      71.050  44.000  18.920  1.00  0.00           H  
ATOM   1818  HB3 LEU X 118      72.340  44.700  19.880  1.00  0.00           H  
ATOM   1819  HG  LEU X 118      72.280  42.440  20.530  1.00  0.00           H  
ATOM   1820 HD11 LEU X 118      72.890  41.550  17.700  1.00  0.00           H  
ATOM   1821 HD12 LEU X 118      72.780  40.640  19.210  1.00  0.00           H  
ATOM   1822 HD13 LEU X 118      71.290  41.280  18.460  1.00  0.00           H  
ATOM   1823 HD21 LEU X 118      74.760  43.140  19.060  1.00  0.00           H  
ATOM   1824 HD22 LEU X 118      74.330  43.320  20.670  1.00  0.00           H  
ATOM   1825 HD23 LEU X 118      74.510  41.670  20.050  1.00  0.00           H  
ATOM   1826  N   ALA X 119      70.800  45.960  17.160  1.00  0.00           N  
ATOM   1827  CA  ALA X 119      69.530  46.330  16.550  1.00  0.00           C  
ATOM   1828  CB  ALA X 119      68.540  46.800  17.610  1.00  0.00           C  
ATOM   1829  C   ALA X 119      69.720  47.250  15.360  1.00  0.00           C  
ATOM   1830  O   ALA X 119      68.740  47.440  14.630  1.00  0.00           O  
ATOM   1831  H   ALA X 119      71.050  46.450  18.010  1.00  0.00           H  
ATOM   1832  HA  ALA X 119      69.160  45.400  16.110  1.00  0.00           H  
ATOM   1833  HB1 ALA X 119      68.340  46.030  18.350  1.00  0.00           H  
ATOM   1834  HB2 ALA X 119      68.880  47.650  18.200  1.00  0.00           H  
ATOM   1835  HB3 ALA X 119      67.620  47.230  17.210  1.00  0.00           H  
ATOM   1836  N   LEU X 120      70.860  47.930  15.210  1.00  0.00           N  
ATOM   1837  CA  LEU X 120      71.310  48.600  14.010  1.00  0.00           C  
ATOM   1838  CB  LEU X 120      72.670  49.270  14.220  1.00  0.00           C  
ATOM   1839  CG  LEU X 120      73.350  49.930  13.020  1.00  0.00           C  
ATOM   1840  CD1 LEU X 120      72.660  51.180  12.490  1.00  0.00           C  
ATOM   1841  CD2 LEU X 120      74.780  50.280  13.440  1.00  0.00           C  
ATOM   1842  C   LEU X 120      71.330  47.660  12.810  1.00  0.00           C  
ATOM   1843  O   LEU X 120      72.040  46.660  12.890  1.00  0.00           O  
ATOM   1844  H   LEU X 120      71.520  47.950  15.980  1.00  0.00           H  
ATOM   1845  HA  LEU X 120      70.600  49.400  13.790  1.00  0.00           H  
ATOM   1846  HB2 LEU X 120      73.380  48.530  14.590  1.00  0.00           H  
ATOM   1847  HB3 LEU X 120      72.440  50.030  14.970  1.00  0.00           H  
ATOM   1848  HG  LEU X 120      73.320  49.220  12.190  1.00  0.00           H  
ATOM   1849 HD11 LEU X 120      71.650  50.980  12.130  1.00  0.00           H  
ATOM   1850 HD12 LEU X 120      72.740  52.030  13.170  1.00  0.00           H  
ATOM   1851 HD13 LEU X 120      73.160  51.440  11.560  1.00  0.00           H  
ATOM   1852 HD21 LEU X 120      75.310  50.710  12.590  1.00  0.00           H  
ATOM   1853 HD22 LEU X 120      74.730  51.020  14.240  1.00  0.00           H  
ATOM   1854 HD23 LEU X 120      75.330  49.410  13.780  1.00  0.00           H  
ATOM   1855  N   PRO X 121      70.710  47.910  11.660  1.00  0.00           N  
ATOM   1856  CD  PRO X 121      69.840  49.040  11.390  1.00  0.00           C  
ATOM   1857  CG  PRO X 121      68.890  48.610  10.280  1.00  0.00           C  
ATOM   1858  CB  PRO X 121      69.770  47.620   9.520  1.00  0.00           C  
ATOM   1859  CA  PRO X 121      70.830  47.090  10.470  1.00  0.00           C  
ATOM   1860  C   PRO X 121      72.260  47.110   9.950  1.00  0.00           C  
ATOM   1861  O   PRO X 121      72.750  48.230   9.800  1.00  0.00           O  
ATOM   1862  HA  PRO X 121      70.570  46.050  10.660  1.00  0.00           H  
ATOM   1863  HB2 PRO X 121      70.160  48.190   8.680  1.00  0.00           H  
ATOM   1864  HB3 PRO X 121      69.240  46.830   8.980  1.00  0.00           H  
ATOM   1865  HG2 PRO X 121      68.600  49.400   9.590  1.00  0.00           H  
ATOM   1866  HG3 PRO X 121      68.010  48.160  10.740  1.00  0.00           H  
ATOM   1867  HD2 PRO X 121      70.360  49.950  11.080  1.00  0.00           H  
ATOM   1868  HD3 PRO X 121      69.280  49.230  12.300  1.00  0.00           H  
ATOM   1869  N   PRO X 122      72.850  45.980   9.570  1.00  0.00           N  
ATOM   1870  CD  PRO X 122      72.380  44.660   9.940  1.00  0.00           C  
ATOM   1871  CG  PRO X 122      73.590  43.740   9.890  1.00  0.00           C  
ATOM   1872  CB  PRO X 122      74.430  44.330   8.750  1.00  0.00           C  
ATOM   1873  CA  PRO X 122      74.210  45.800   9.090  1.00  0.00           C  
ATOM   1874  C   PRO X 122      74.580  46.760   7.960  1.00  0.00           C  
ATOM   1875  O   PRO X 122      75.650  47.350   7.900  1.00  0.00           O  
ATOM   1876  HA  PRO X 122      74.950  46.090   9.840  1.00  0.00           H  
ATOM   1877  HB2 PRO X 122      74.010  44.150   7.760  1.00  0.00           H  
ATOM   1878  HB3 PRO X 122      75.490  44.080   8.670  1.00  0.00           H  
ATOM   1879  HG2 PRO X 122      73.370  42.700   9.690  1.00  0.00           H  
ATOM   1880  HG3 PRO X 122      74.130  43.820  10.840  1.00  0.00           H  
ATOM   1881  HD2 PRO X 122      71.660  44.330   9.190  1.00  0.00           H  
ATOM   1882  HD3 PRO X 122      72.010  44.590  10.970  1.00  0.00           H  
ATOM   1883  N   ARG X 123      73.590  47.040   7.110  1.00  0.00           N  
ATOM   1884  CA  ARG X 123      73.770  47.900   5.960  1.00  0.00           C  
ATOM   1885  CB  ARG X 123      72.620  47.620   4.980  1.00  0.00           C  
ATOM   1886  CG  ARG X 123      72.620  48.140   3.550  1.00  0.00           C  
ATOM   1887  CD  ARG X 123      73.940  47.840   2.850  1.00  0.00           C  
ATOM   1888  NE  ARG X 123      74.880  48.960   3.010  1.00  0.00           N  
ATOM   1889  CZ  ARG X 123      75.280  49.670   1.950  1.00  0.00           C  
ATOM   1890  NH1 ARG X 123      74.530  49.810   0.850  1.00  0.00           N1+
ATOM   1891  NH2 ARG X 123      76.440  50.340   2.050  1.00  0.00           N  
ATOM   1892  C   ARG X 123      73.900  49.350   6.370  1.00  0.00           C  
ATOM   1893  O   ARG X 123      74.650  50.110   5.750  1.00  0.00           O  
ATOM   1894  H   ARG X 123      72.680  46.600   7.170  1.00  0.00           H  
ATOM   1895  HA  ARG X 123      74.730  47.600   5.530  1.00  0.00           H  
ATOM   1896  HB2 ARG X 123      71.700  47.850   5.510  1.00  0.00           H  
ATOM   1897  HB3 ARG X 123      72.570  46.540   4.840  1.00  0.00           H  
ATOM   1898  HG2 ARG X 123      72.380  49.210   3.510  1.00  0.00           H  
ATOM   1899  HG3 ARG X 123      71.870  47.640   2.930  1.00  0.00           H  
ATOM   1900  HD2 ARG X 123      73.840  47.590   1.790  1.00  0.00           H  
ATOM   1901  HD3 ARG X 123      74.290  46.880   3.230  1.00  0.00           H  
ATOM   1902  HE  ARG X 123      75.370  48.970   3.890  1.00  0.00           H  
ATOM   1903 HH11 ARG X 123      73.530  49.630   0.870  1.00  0.00           H  
ATOM   1904 HH12 ARG X 123      74.760  50.470   0.120  1.00  0.00           H  
ATOM   1905 HH21 ARG X 123      76.990  50.320   2.890  1.00  0.00           H  
ATOM   1906 HH22 ARG X 123      76.610  51.070   1.370  1.00  0.00           H  
ATOM   1907  N   ALA X 124      73.380  49.660   7.560  1.00  0.00           N  
ATOM   1908  CA  ALA X 124      73.680  50.960   8.150  1.00  0.00           C  
ATOM   1909  CB  ALA X 124      72.410  51.320   8.910  1.00  0.00           C  
ATOM   1910  C   ALA X 124      74.970  51.120   8.930  1.00  0.00           C  
ATOM   1911  O   ALA X 124      75.220  52.100   9.620  1.00  0.00           O  
ATOM   1912  H   ALA X 124      72.810  49.050   8.120  1.00  0.00           H  
ATOM   1913  HA  ALA X 124      73.820  51.550   7.250  1.00  0.00           H  
ATOM   1914  HB1 ALA X 124      71.700  51.540   8.110  1.00  0.00           H  
ATOM   1915  HB2 ALA X 124      72.090  50.490   9.550  1.00  0.00           H  
ATOM   1916  HB3 ALA X 124      72.520  52.240   9.470  1.00  0.00           H  
ATOM   1917  N   TYR X 125      75.890  50.160   8.780  1.00  0.00           N  
ATOM   1918  CA  TYR X 125      77.150  50.080   9.500  1.00  0.00           C  
ATOM   1919  CB  TYR X 125      77.040  49.060  10.630  1.00  0.00           C  
ATOM   1920  CG  TYR X 125      78.180  49.110  11.620  1.00  0.00           C  
ATOM   1921  CD1 TYR X 125      78.970  47.980  11.870  1.00  0.00           C  
ATOM   1922  CE1 TYR X 125      79.820  47.970  12.980  1.00  0.00           C  
ATOM   1923  CZ  TYR X 125      79.970  49.090  13.830  1.00  0.00           C  
ATOM   1924  OH  TYR X 125      80.770  49.090  14.930  1.00  0.00           O  
ATOM   1925  CE2 TYR X 125      79.240  50.260  13.550  1.00  0.00           C  
ATOM   1926  CD2 TYR X 125      78.370  50.220  12.450  1.00  0.00           C  
ATOM   1927  C   TYR X 125      78.290  49.620   8.610  1.00  0.00           C  
ATOM   1928  O   TYR X 125      79.470  49.890   8.840  1.00  0.00           O  
ATOM   1929  H   TYR X 125      75.600  49.360   8.240  1.00  0.00           H  
ATOM   1930  HA  TYR X 125      77.440  51.050   9.900  1.00  0.00           H  
ATOM   1931  HB2 TYR X 125      77.090  48.060  10.190  1.00  0.00           H  
ATOM   1932  HB3 TYR X 125      76.070  49.210  11.090  1.00  0.00           H  
ATOM   1933  HD1 TYR X 125      78.970  47.070  11.280  1.00  0.00           H  
ATOM   1934  HD2 TYR X 125      77.730  51.070  12.240  1.00  0.00           H  
ATOM   1935  HE1 TYR X 125      80.480  47.140  13.210  1.00  0.00           H  
ATOM   1936  HE2 TYR X 125      79.230  51.070  14.260  1.00  0.00           H  
ATOM   1937  HH  TYR X 125      80.710  49.850  15.520  1.00  0.00           H  
ATOM   1938  N   ALA X 126      77.960  48.990   7.480  1.00  0.00           N  
ATOM   1939  CA  ALA X 126      78.780  48.730   6.310  1.00  0.00           C  
ATOM   1940  CB  ALA X 126      79.540  47.420   6.530  1.00  0.00           C  
ATOM   1941  C   ALA X 126      77.890  48.690   5.080  1.00  0.00           C  
ATOM   1942  OC1 ALA X 126      77.570  49.800   4.600  1.00  0.00           O  
ATOM   1943  OC2 ALA X 126      77.620  47.670   4.400  1.00  0.00           O1-
ATOM   1944  H   ALA X 126      77.060  48.550   7.490  1.00  0.00           H  
ATOM   1945  HA  ALA X 126      79.530  49.500   6.170  1.00  0.00           H  
ATOM   1946  HB1 ALA X 126      80.250  47.200   5.730  1.00  0.00           H  
ATOM   1947  HB2 ALA X 126      80.130  47.470   7.440  1.00  0.00           H  
ATOM   1948  HB3 ALA X 126      78.840  46.600   6.670  1.00  0.00           H  
ATOM   1949  N   ALA X 127      44.990  51.860  15.040  1.00  0.00           N1+
ATOM   1950  CA  ALA X 127      46.250  51.370  15.610  1.00  0.00           C  
ATOM   1951  CB  ALA X 127      46.460  49.900  15.250  1.00  0.00           C  
ATOM   1952  C   ALA X 127      47.420  52.210  15.110  1.00  0.00           C  
ATOM   1953  O   ALA X 127      48.270  52.500  15.940  1.00  0.00           O  
ATOM   1954  H1  ALA X 127      44.960  51.410  14.140  1.00  0.00           H  
ATOM   1955  H2  ALA X 127      44.230  51.590  15.650  1.00  0.00           H  
ATOM   1956  H3  ALA X 127      44.990  52.860  14.860  1.00  0.00           H  
ATOM   1957  HA  ALA X 127      46.250  51.470  16.690  1.00  0.00           H  
ATOM   1958  HB1 ALA X 127      45.610  49.250  15.450  1.00  0.00           H  
ATOM   1959  HB2 ALA X 127      46.540  49.850  14.160  1.00  0.00           H  
ATOM   1960  HB3 ALA X 127      47.350  49.450  15.690  1.00  0.00           H  
ATOM   1961  N   LEU X 128      47.540  52.670  13.860  1.00  0.00           N  
ATOM   1962  CA  LEU X 128      48.760  53.240  13.340  1.00  0.00           C  
ATOM   1963  CB  LEU X 128      48.780  52.990  11.840  1.00  0.00           C  
ATOM   1964  CG  LEU X 128      48.800  51.530  11.390  1.00  0.00           C  
ATOM   1965  CD1 LEU X 128      48.450  51.250   9.930  1.00  0.00           C  
ATOM   1966  CD2 LEU X 128      50.060  50.760  11.780  1.00  0.00           C  
ATOM   1967  C   LEU X 128      48.760  54.730  13.630  1.00  0.00           C  
ATOM   1968  O   LEU X 128      49.810  55.370  13.630  1.00  0.00           O  
ATOM   1969  H   LEU X 128      46.740  52.670  13.240  1.00  0.00           H  
ATOM   1970  HA  LEU X 128      49.650  52.840  13.830  1.00  0.00           H  
ATOM   1971  HB2 LEU X 128      49.670  53.420  11.360  1.00  0.00           H  
ATOM   1972  HB3 LEU X 128      47.960  53.430  11.270  1.00  0.00           H  
ATOM   1973  HG  LEU X 128      48.020  51.010  11.940  1.00  0.00           H  
ATOM   1974 HD11 LEU X 128      49.320  51.510   9.310  1.00  0.00           H  
ATOM   1975 HD12 LEU X 128      48.280  50.200   9.710  1.00  0.00           H  
ATOM   1976 HD13 LEU X 128      47.580  51.790   9.550  1.00  0.00           H  
ATOM   1977 HD21 LEU X 128      50.820  50.890  11.020  1.00  0.00           H  
ATOM   1978 HD22 LEU X 128      50.360  50.990  12.800  1.00  0.00           H  
ATOM   1979 HD23 LEU X 128      49.760  49.710  11.710  1.00  0.00           H  
ATOM   1980  N   GLU X 129      47.600  55.340  13.890  1.00  0.00           N  
ATOM   1981  CA  GLU X 129      47.470  56.720  14.320  1.00  0.00           C  
ATOM   1982  CB  GLU X 129      46.000  57.080  14.430  1.00  0.00           C  
ATOM   1983  CG  GLU X 129      45.150  56.730  13.220  1.00  0.00           C  
ATOM   1984  CD  GLU X 129      44.800  55.250  13.090  1.00  0.00           C  
ATOM   1985  OE1 GLU X 129      44.400  54.740  12.020  1.00  0.00           O  
ATOM   1986  OE2 GLU X 129      44.950  54.480  14.070  1.00  0.00           O1-
ATOM   1987  C   GLU X 129      48.200  56.940  15.640  1.00  0.00           C  
ATOM   1988  O   GLU X 129      48.370  58.050  16.130  1.00  0.00           O  
ATOM   1989  H   GLU X 129      46.800  54.720  13.960  1.00  0.00           H  
ATOM   1990  HA  GLU X 129      47.980  57.320  13.560  1.00  0.00           H  
ATOM   1991  HB2 GLU X 129      45.910  58.130  14.700  1.00  0.00           H  
ATOM   1992  HB3 GLU X 129      45.580  56.640  15.340  1.00  0.00           H  
ATOM   1993  HG2 GLU X 129      45.620  57.070  12.300  1.00  0.00           H  
ATOM   1994  HG3 GLU X 129      44.210  57.280  13.350  1.00  0.00           H  
ATOM   1995  N   ASN X 130      48.460  55.830  16.320  1.00  0.00           N  
ATOM   1996  CA  ASN X 130      48.910  55.740  17.700  1.00  0.00           C  
ATOM   1997  CB  ASN X 130      48.060  54.650  18.350  1.00  0.00           C  
ATOM   1998  CG  ASN X 130      46.570  54.760  18.050  1.00  0.00           C  
ATOM   1999  OD1 ASN X 130      45.880  53.820  17.660  1.00  0.00           O  
ATOM   2000  ND2 ASN X 130      45.960  55.910  18.340  1.00  0.00           N  
ATOM   2001  C   ASN X 130      50.410  55.590  17.910  1.00  0.00           C  
ATOM   2002  O   ASN X 130      50.850  55.690  19.050  1.00  0.00           O  
ATOM   2003  H   ASN X 130      48.260  54.960  15.840  1.00  0.00           H  
ATOM   2004  HA  ASN X 130      48.700  56.710  18.150  1.00  0.00           H  
ATOM   2005  HB2 ASN X 130      48.200  54.830  19.420  1.00  0.00           H  
ATOM   2006  HB3 ASN X 130      48.330  53.610  18.160  1.00  0.00           H  
ATOM   2007 HD21 ASN X 130      46.360  56.670  18.880  1.00  0.00           H  
ATOM   2008 HD22 ASN X 130      44.990  55.950  18.090  1.00  0.00           H  
ATOM   2009  N   LEU X 131      51.190  55.510  16.830  1.00  0.00           N  
ATOM   2010  CA  LEU X 131      52.590  55.150  16.930  1.00  0.00           C  
ATOM   2011  CB  LEU X 131      53.130  54.700  15.580  1.00  0.00           C  
ATOM   2012  CG  LEU X 131      52.230  53.670  14.880  1.00  0.00           C  
ATOM   2013  CD1 LEU X 131      52.620  53.520  13.410  1.00  0.00           C  
ATOM   2014  CD2 LEU X 131      52.440  52.330  15.580  1.00  0.00           C  
ATOM   2015  C   LEU X 131      53.440  56.190  17.630  1.00  0.00           C  
ATOM   2016  O   LEU X 131      54.350  55.880  18.410  1.00  0.00           O  
ATOM   2017  H   LEU X 131      50.750  55.480  15.920  1.00  0.00           H  
ATOM   2018  HA  LEU X 131      52.700  54.290  17.590  1.00  0.00           H  
ATOM   2019  HB2 LEU X 131      54.180  54.410  15.620  1.00  0.00           H  
ATOM   2020  HB3 LEU X 131      53.110  55.590  14.960  1.00  0.00           H  
ATOM   2021  HG  LEU X 131      51.180  53.920  14.980  1.00  0.00           H  
ATOM   2022 HD11 LEU X 131      52.170  54.310  12.810  1.00  0.00           H  
ATOM   2023 HD12 LEU X 131      53.700  53.350  13.410  1.00  0.00           H  
ATOM   2024 HD13 LEU X 131      52.060  52.670  13.020  1.00  0.00           H  
ATOM   2025 HD21 LEU X 131      52.210  52.340  16.650  1.00  0.00           H  
ATOM   2026 HD22 LEU X 131      51.750  51.630  15.110  1.00  0.00           H  
ATOM   2027 HD23 LEU X 131      53.460  52.040  15.310  1.00  0.00           H  
ATOM   2028  N   VAL X 132      53.080  57.460  17.450  1.00  0.00           N  
ATOM   2029  CA  VAL X 132      53.730  58.580  18.100  1.00  0.00           C  
ATOM   2030  CB  VAL X 132      53.350  59.920  17.470  1.00  0.00           C  
ATOM   2031  CG1 VAL X 132      53.780  60.000  16.010  1.00  0.00           C  
ATOM   2032  CG2 VAL X 132      51.860  60.220  17.550  1.00  0.00           C  
ATOM   2033  C   VAL X 132      53.550  58.500  19.610  1.00  0.00           C  
ATOM   2034  O   VAL X 132      54.500  58.750  20.350  1.00  0.00           O  
ATOM   2035  H   VAL X 132      52.410  57.550  16.690  1.00  0.00           H  
ATOM   2036  HA  VAL X 132      54.810  58.550  17.950  1.00  0.00           H  
ATOM   2037  HB  VAL X 132      53.800  60.760  18.010  1.00  0.00           H  
ATOM   2038 HG11 VAL X 132      53.590  61.020  15.670  1.00  0.00           H  
ATOM   2039 HG12 VAL X 132      54.840  59.720  15.970  1.00  0.00           H  
ATOM   2040 HG13 VAL X 132      53.250  59.240  15.450  1.00  0.00           H  
ATOM   2041 HG21 VAL X 132      51.630  61.160  17.040  1.00  0.00           H  
ATOM   2042 HG22 VAL X 132      51.300  59.430  17.050  1.00  0.00           H  
ATOM   2043 HG23 VAL X 132      51.610  60.250  18.620  1.00  0.00           H  
ATOM   2044  N   VAL X 133      52.360  58.160  20.100  1.00  0.00           N  
ATOM   2045  CA  VAL X 133      52.090  58.260  21.520  1.00  0.00           C  
ATOM   2046  CB  VAL X 133      50.590  58.200  21.800  1.00  0.00           C  
ATOM   2047  CG1 VAL X 133      50.290  58.610  23.230  1.00  0.00           C  
ATOM   2048  CG2 VAL X 133      49.840  59.060  20.790  1.00  0.00           C  
ATOM   2049  C   VAL X 133      52.820  57.120  22.210  1.00  0.00           C  
ATOM   2050  O   VAL X 133      53.430  57.300  23.260  1.00  0.00           O  
ATOM   2051  H   VAL X 133      51.730  57.640  19.500  1.00  0.00           H  
ATOM   2052  HA  VAL X 133      52.410  59.250  21.870  1.00  0.00           H  
ATOM   2053  HB  VAL X 133      50.270  57.160  21.690  1.00  0.00           H  
ATOM   2054 HG11 VAL X 133      49.390  58.060  23.510  1.00  0.00           H  
ATOM   2055 HG12 VAL X 133      51.120  58.320  23.880  1.00  0.00           H  
ATOM   2056 HG13 VAL X 133      50.240  59.690  23.380  1.00  0.00           H  
ATOM   2057 HG21 VAL X 133      48.810  58.960  21.150  1.00  0.00           H  
ATOM   2058 HG22 VAL X 133      50.250  60.050  20.940  1.00  0.00           H  
ATOM   2059 HG23 VAL X 133      49.920  58.780  19.730  1.00  0.00           H  
ATOM   2060  N   LEU X 134      52.860  55.940  21.580  1.00  0.00           N  
ATOM   2061  CA  LEU X 134      53.360  54.730  22.190  1.00  0.00           C  
ATOM   2062  CB  LEU X 134      52.690  53.500  21.580  1.00  0.00           C  
ATOM   2063  CG  LEU X 134      51.170  53.520  21.730  1.00  0.00           C  
ATOM   2064  CD1 LEU X 134      50.460  52.600  20.740  1.00  0.00           C  
ATOM   2065  CD2 LEU X 134      50.700  53.120  23.130  1.00  0.00           C  
ATOM   2066  C   LEU X 134      54.870  54.630  22.230  1.00  0.00           C  
ATOM   2067  O   LEU X 134      55.430  54.040  23.160  1.00  0.00           O  
ATOM   2068  H   LEU X 134      52.310  55.780  20.740  1.00  0.00           H  
ATOM   2069  HA  LEU X 134      53.130  54.820  23.250  1.00  0.00           H  
ATOM   2070  HB2 LEU X 134      53.160  52.640  22.060  1.00  0.00           H  
ATOM   2071  HB3 LEU X 134      53.010  53.500  20.540  1.00  0.00           H  
ATOM   2072  HG  LEU X 134      50.740  54.510  21.570  1.00  0.00           H  
ATOM   2073 HD11 LEU X 134      51.050  51.690  20.600  1.00  0.00           H  
ATOM   2074 HD12 LEU X 134      49.490  52.340  21.160  1.00  0.00           H  
ATOM   2075 HD13 LEU X 134      50.310  53.060  19.770  1.00  0.00           H  
ATOM   2076 HD21 LEU X 134      49.630  53.300  23.230  1.00  0.00           H  
ATOM   2077 HD22 LEU X 134      50.970  52.090  23.350  1.00  0.00           H  
ATOM   2078 HD23 LEU X 134      51.140  53.690  23.940  1.00  0.00           H  
ATOM   2079  N   ASN X 135      55.600  55.230  21.290  1.00  0.00           N  
ATOM   2080  CA  ASN X 135      57.030  55.440  21.250  1.00  0.00           C  
ATOM   2081  CB  ASN X 135      57.520  55.690  19.820  1.00  0.00           C  
ATOM   2082  CG  ASN X 135      59.010  55.850  19.540  1.00  0.00           C  
ATOM   2083  OD1 ASN X 135      59.460  56.880  19.040  1.00  0.00           O  
ATOM   2084  ND2 ASN X 135      59.810  54.840  19.900  1.00  0.00           N  
ATOM   2085  C   ASN X 135      57.410  56.580  22.180  1.00  0.00           C  
ATOM   2086  O   ASN X 135      58.440  56.480  22.850  1.00  0.00           O  
ATOM   2087  H   ASN X 135      55.150  55.730  20.530  1.00  0.00           H  
ATOM   2088  HA  ASN X 135      57.420  54.450  21.500  1.00  0.00           H  
ATOM   2089  HB2 ASN X 135      57.060  56.620  19.490  1.00  0.00           H  
ATOM   2090  HB3 ASN X 135      57.190  54.870  19.190  1.00  0.00           H  
ATOM   2091 HD21 ASN X 135      59.490  53.980  20.320  1.00  0.00           H  
ATOM   2092 HD22 ASN X 135      60.770  54.940  19.580  1.00  0.00           H  
ATOM   2093  N   ALA X 136      56.630  57.650  22.320  1.00  0.00           N  
ATOM   2094  CA  ALA X 136      56.990  58.770  23.170  1.00  0.00           C  
ATOM   2095  CB  ALA X 136      56.050  59.890  22.750  1.00  0.00           C  
ATOM   2096  C   ALA X 136      56.890  58.400  24.650  1.00  0.00           C  
ATOM   2097  O   ALA X 136      57.850  58.550  25.400  1.00  0.00           O  
ATOM   2098  H   ALA X 136      56.010  57.860  21.540  1.00  0.00           H  
ATOM   2099  HA  ALA X 136      58.040  58.980  22.950  1.00  0.00           H  
ATOM   2100  HB1 ALA X 136      56.250  60.770  23.350  1.00  0.00           H  
ATOM   2101  HB2 ALA X 136      56.120  60.140  21.690  1.00  0.00           H  
ATOM   2102  HB3 ALA X 136      55.040  59.570  23.010  1.00  0.00           H  
ATOM   2103  N   ALA X 137      55.900  57.600  25.040  1.00  0.00           N  
ATOM   2104  CA  ALA X 137      55.720  56.980  26.340  1.00  0.00           C  
ATOM   2105  CB  ALA X 137      54.330  56.360  26.430  1.00  0.00           C  
ATOM   2106  C   ALA X 137      56.730  55.910  26.700  1.00  0.00           C  
ATOM   2107  O   ALA X 137      56.730  55.340  27.790  1.00  0.00           O  
ATOM   2108  H   ALA X 137      55.160  57.560  24.340  1.00  0.00           H  
ATOM   2109  HA  ALA X 137      55.800  57.760  27.090  1.00  0.00           H  
ATOM   2110  HB1 ALA X 137      53.590  56.900  25.830  1.00  0.00           H  
ATOM   2111  HB2 ALA X 137      54.350  55.300  26.170  1.00  0.00           H  
ATOM   2112  HB3 ALA X 137      54.040  56.470  27.470  1.00  0.00           H  
ATOM   2113  N   SER X 138      57.590  55.540  25.750  1.00  0.00           N  
ATOM   2114  CA  SER X 138      58.560  54.480  25.900  1.00  0.00           C  
ATOM   2115  CB  SER X 138      58.420  53.370  24.860  1.00  0.00           C  
ATOM   2116  OG  SER X 138      57.200  52.690  25.080  1.00  0.00           O  
ATOM   2117  C   SER X 138      60.000  54.960  25.930  1.00  0.00           C  
ATOM   2118  O   SER X 138      60.790  54.430  26.710  1.00  0.00           O  
ATOM   2119  H   SER X 138      57.530  56.010  24.850  1.00  0.00           H  
ATOM   2120  HA  SER X 138      58.310  54.050  26.870  1.00  0.00           H  
ATOM   2121  HB2 SER X 138      59.260  52.680  24.840  1.00  0.00           H  
ATOM   2122  HB3 SER X 138      58.470  53.800  23.860  1.00  0.00           H  
ATOM   2123  HG  SER X 138      56.580  52.890  24.370  1.00  0.00           H  
ATOM   2124  N   VAL X 139      60.240  56.140  25.330  1.00  0.00           N  
ATOM   2125  CA  VAL X 139      61.490  56.860  25.230  1.00  0.00           C  
ATOM   2126  CB  VAL X 139      61.430  57.810  24.040  1.00  0.00           C  
ATOM   2127  CG1 VAL X 139      62.420  58.970  24.080  1.00  0.00           C  
ATOM   2128  CG2 VAL X 139      61.580  57.170  22.670  1.00  0.00           C  
ATOM   2129  C   VAL X 139      61.670  57.650  26.520  1.00  0.00           C  
ATOM   2130  O   VAL X 139      62.730  57.580  27.130  1.00  0.00           O  
ATOM   2131  H   VAL X 139      59.510  56.490  24.730  1.00  0.00           H  
ATOM   2132  HA  VAL X 139      62.340  56.180  25.190  1.00  0.00           H  
ATOM   2133  HB  VAL X 139      60.410  58.190  24.030  1.00  0.00           H  
ATOM   2134 HG11 VAL X 139      62.120  59.720  24.810  1.00  0.00           H  
ATOM   2135 HG12 VAL X 139      63.390  58.470  24.170  1.00  0.00           H  
ATOM   2136 HG13 VAL X 139      62.380  59.500  23.130  1.00  0.00           H  
ATOM   2137 HG21 VAL X 139      62.620  56.890  22.500  1.00  0.00           H  
ATOM   2138 HG22 VAL X 139      60.930  56.310  22.510  1.00  0.00           H  
ATOM   2139 HG23 VAL X 139      61.260  57.910  21.940  1.00  0.00           H  
ATOM   2140  N   ALA X 140      60.620  58.370  26.930  1.00  0.00           N  
ATOM   2141  CA  ALA X 140      60.570  58.910  28.270  1.00  0.00           C  
ATOM   2142  CB  ALA X 140      59.230  59.620  28.370  1.00  0.00           C  
ATOM   2143  C   ALA X 140      60.720  57.960  29.460  1.00  0.00           C  
ATOM   2144  O   ALA X 140      61.200  58.400  30.500  1.00  0.00           O  
ATOM   2145  H   ALA X 140      59.780  58.470  26.380  1.00  0.00           H  
ATOM   2146  HA  ALA X 140      61.310  59.700  28.400  1.00  0.00           H  
ATOM   2147  HB1 ALA X 140      59.210  60.510  27.740  1.00  0.00           H  
ATOM   2148  HB2 ALA X 140      58.420  58.990  27.980  1.00  0.00           H  
ATOM   2149  HB3 ALA X 140      58.950  59.900  29.380  1.00  0.00           H  
ATOM   2150  N   GLY X 141      60.180  56.740  29.370  1.00  0.00           N  
ATOM   2151  CA  GLY X 141      60.310  55.770  30.440  1.00  0.00           C  
ATOM   2152  C   GLY X 141      61.660  55.070  30.400  1.00  0.00           C  
ATOM   2153  O   GLY X 141      62.220  54.960  31.480  1.00  0.00           O  
ATOM   2154  H   GLY X 141      59.620  56.450  28.590  1.00  0.00           H  
ATOM   2155  HA2 GLY X 141      59.480  55.060  30.410  1.00  0.00           H  
ATOM   2156  HA3 GLY X 141      60.180  56.350  31.350  1.00  0.00           H  
ATOM   2157  N   ALA X 142      62.110  54.670  29.200  1.00  0.00           N  
ATOM   2158  CA  ALA X 142      63.330  53.890  29.140  1.00  0.00           C  
ATOM   2159  CB  ALA X 142      63.640  53.380  27.730  1.00  0.00           C  
ATOM   2160  C   ALA X 142      64.490  54.670  29.740  1.00  0.00           C  
ATOM   2161  O   ALA X 142      65.300  54.000  30.370  1.00  0.00           O  
ATOM   2162  H   ALA X 142      61.620  54.800  28.330  1.00  0.00           H  
ATOM   2163  HA  ALA X 142      63.270  53.060  29.840  1.00  0.00           H  
ATOM   2164  HB1 ALA X 142      62.820  52.810  27.310  1.00  0.00           H  
ATOM   2165  HB2 ALA X 142      63.960  54.180  27.070  1.00  0.00           H  
ATOM   2166  HB3 ALA X 142      64.490  52.700  27.780  1.00  0.00           H  
ATOM   2167  N   HIS X 143      64.610  55.940  29.340  1.00  0.00           N  
ATOM   2168  CA  HIS X 143      65.610  56.760  29.980  1.00  0.00           C  
ATOM   2169  CB  HIS X 143      65.740  58.070  29.200  1.00  0.00           C  
ATOM   2170  CG  HIS X 143      66.720  59.060  29.780  1.00  0.00           C  
ATOM   2171  ND1 HIS X 143      66.560  59.740  30.980  1.00  0.00           N  
ATOM   2172  CE1 HIS X 143      67.550  60.630  30.950  1.00  0.00           C  
ATOM   2173  NE2 HIS X 143      68.280  60.540  29.820  1.00  0.00           N  
ATOM   2174  CD2 HIS X 143      67.790  59.510  29.050  1.00  0.00           C  
ATOM   2175  C   HIS X 143      65.470  56.900  31.490  1.00  0.00           C  
ATOM   2176  O   HIS X 143      66.460  56.920  32.220  1.00  0.00           O  
ATOM   2177  H   HIS X 143      63.940  56.420  28.760  1.00  0.00           H  
ATOM   2178  HA  HIS X 143      66.540  56.190  29.920  1.00  0.00           H  
ATOM   2179  HB2 HIS X 143      64.800  58.560  28.960  1.00  0.00           H  
ATOM   2180  HB3 HIS X 143      66.230  57.740  28.280  1.00  0.00           H  
ATOM   2181  HD2 HIS X 143      68.120  59.170  28.080  1.00  0.00           H  
ATOM   2182  HE2 HIS X 143      68.930  61.240  29.490  1.00  0.00           H  
ATOM   2183  HE1 HIS X 143      67.700  61.390  31.700  1.00  0.00           H  
ATOM   2184  N   GLY X 144      64.230  57.110  31.940  1.00  0.00           N  
ATOM   2185  CA  GLY X 144      63.830  57.290  33.320  1.00  0.00           C  
ATOM   2186  C   GLY X 144      64.140  56.140  34.270  1.00  0.00           C  
ATOM   2187  O   GLY X 144      64.620  56.380  35.380  1.00  0.00           O  
ATOM   2188  H   GLY X 144      63.500  57.160  31.260  1.00  0.00           H  
ATOM   2189  HA2 GLY X 144      62.790  57.620  33.370  1.00  0.00           H  
ATOM   2190  HA3 GLY X 144      64.470  58.080  33.710  1.00  0.00           H  
ATOM   2191  N   ILE X 145      63.910  54.930  33.750  1.00  0.00           N  
ATOM   2192  CA  ILE X 145      64.070  53.700  34.490  1.00  0.00           C  
ATOM   2193  CB  ILE X 145      63.320  52.560  33.800  1.00  0.00           C  
ATOM   2194  CG2 ILE X 145      64.130  51.910  32.680  1.00  0.00           C  
ATOM   2195  CG1 ILE X 145      62.840  51.520  34.800  1.00  0.00           C  
ATOM   2196  CD1 ILE X 145      61.730  51.970  35.750  1.00  0.00           C  
ATOM   2197  C   ILE X 145      65.540  53.440  34.770  1.00  0.00           C  
ATOM   2198  O   ILE X 145      65.970  52.940  35.810  1.00  0.00           O  
ATOM   2199  H   ILE X 145      63.440  54.920  32.860  1.00  0.00           H  
ATOM   2200  HA  ILE X 145      63.630  53.940  35.470  1.00  0.00           H  
ATOM   2201  HB  ILE X 145      62.390  52.980  33.430  1.00  0.00           H  
ATOM   2202 HG12 ILE X 145      63.700  51.220  35.400  1.00  0.00           H  
ATOM   2203 HG13 ILE X 145      62.580  50.590  34.280  1.00  0.00           H  
ATOM   2204 HG21 ILE X 145      64.410  52.660  31.940  1.00  0.00           H  
ATOM   2205 HG22 ILE X 145      65.030  51.400  33.030  1.00  0.00           H  
ATOM   2206 HG23 ILE X 145      63.530  51.140  32.210  1.00  0.00           H  
ATOM   2207 HD11 ILE X 145      60.810  52.240  35.230  1.00  0.00           H  
ATOM   2208 HD12 ILE X 145      61.470  51.140  36.410  1.00  0.00           H  
ATOM   2209 HD13 ILE X 145      61.990  52.830  36.360  1.00  0.00           H  
ATOM   2210  N   LEU X 146      66.330  53.790  33.750  1.00  0.00           N  
ATOM   2211  CA  LEU X 146      67.760  53.740  33.950  1.00  0.00           C  
ATOM   2212  CB  LEU X 146      68.470  53.660  32.610  1.00  0.00           C  
ATOM   2213  CG  LEU X 146      68.540  52.300  31.910  1.00  0.00           C  
ATOM   2214  CD1 LEU X 146      68.890  52.340  30.430  1.00  0.00           C  
ATOM   2215  CD2 LEU X 146      69.570  51.390  32.570  1.00  0.00           C  
ATOM   2216  C   LEU X 146      68.360  54.930  34.690  1.00  0.00           C  
ATOM   2217  O   LEU X 146      69.200  54.650  35.540  1.00  0.00           O  
ATOM   2218  H   LEU X 146      65.880  53.810  32.850  1.00  0.00           H  
ATOM   2219  HA  LEU X 146      67.970  52.790  34.460  1.00  0.00           H  
ATOM   2220  HB2 LEU X 146      69.530  53.880  32.780  1.00  0.00           H  
ATOM   2221  HB3 LEU X 146      68.100  54.370  31.870  1.00  0.00           H  
ATOM   2222  HG  LEU X 146      67.580  51.820  32.060  1.00  0.00           H  
ATOM   2223 HD11 LEU X 146      69.820  52.870  30.220  1.00  0.00           H  
ATOM   2224 HD12 LEU X 146      69.010  51.310  30.110  1.00  0.00           H  
ATOM   2225 HD13 LEU X 146      68.120  52.880  29.870  1.00  0.00           H  
ATOM   2226 HD21 LEU X 146      70.500  51.950  32.620  1.00  0.00           H  
ATOM   2227 HD22 LEU X 146      69.150  51.040  33.510  1.00  0.00           H  
ATOM   2228 HD23 LEU X 146      69.780  50.500  31.970  1.00  0.00           H  
ATOM   2229  N   SER X 147      67.880  56.170  34.590  1.00  0.00           N  
ATOM   2230  CA  SER X 147      68.330  57.270  35.420  1.00  0.00           C  
ATOM   2231  CB  SER X 147      67.850  58.550  34.750  1.00  0.00           C  
ATOM   2232  OG  SER X 147      68.420  58.740  33.470  1.00  0.00           O  
ATOM   2233  C   SER X 147      68.070  57.130  36.920  1.00  0.00           C  
ATOM   2234  O   SER X 147      68.730  57.770  37.740  1.00  0.00           O  
ATOM   2235  H   SER X 147      67.080  56.290  33.980  1.00  0.00           H  
ATOM   2236  HA  SER X 147      69.420  57.250  35.410  1.00  0.00           H  
ATOM   2237  HB2 SER X 147      68.040  59.410  35.390  1.00  0.00           H  
ATOM   2238  HB3 SER X 147      66.760  58.620  34.700  1.00  0.00           H  
ATOM   2239  HG  SER X 147      67.780  58.290  32.910  1.00  0.00           H  
ATOM   2240  N   PHE X 148      67.100  56.310  37.310  1.00  0.00           N  
ATOM   2241  CA  PHE X 148      66.770  56.060  38.700  1.00  0.00           C  
ATOM   2242  CB  PHE X 148      65.620  55.060  38.650  1.00  0.00           C  
ATOM   2243  CG  PHE X 148      65.310  54.330  39.940  1.00  0.00           C  
ATOM   2244  CD1 PHE X 148      64.780  55.010  41.040  1.00  0.00           C  
ATOM   2245  CE1 PHE X 148      64.470  54.310  42.220  1.00  0.00           C  
ATOM   2246  CZ  PHE X 148      64.750  52.940  42.310  1.00  0.00           C  
ATOM   2247  CE2 PHE X 148      65.340  52.250  41.240  1.00  0.00           C  
ATOM   2248  CD2 PHE X 148      65.590  52.960  40.060  1.00  0.00           C  
ATOM   2249  C   PHE X 148      67.960  55.540  39.500  1.00  0.00           C  
ATOM   2250  O   PHE X 148      68.170  55.950  40.640  1.00  0.00           O  
ATOM   2251  H   PHE X 148      66.510  56.010  36.550  1.00  0.00           H  
ATOM   2252  HA  PHE X 148      66.430  56.980  39.170  1.00  0.00           H  
ATOM   2253  HB2 PHE X 148      65.800  54.310  37.880  1.00  0.00           H  
ATOM   2254  HB3 PHE X 148      64.720  55.600  38.330  1.00  0.00           H  
ATOM   2255  HD1 PHE X 148      64.670  56.080  40.950  1.00  0.00           H  
ATOM   2256  HD2 PHE X 148      66.040  52.420  39.240  1.00  0.00           H  
ATOM   2257  HE1 PHE X 148      63.970  54.860  43.000  1.00  0.00           H  
ATOM   2258  HE2 PHE X 148      65.730  51.250  41.200  1.00  0.00           H  
ATOM   2259  HZ  PHE X 148      64.620  52.430  43.250  1.00  0.00           H  
ATOM   2260  N   LEU X 149      68.720  54.590  38.950  1.00  0.00           N  
ATOM   2261  CA  LEU X 149      69.560  53.710  39.730  1.00  0.00           C  
ATOM   2262  CB  LEU X 149      70.040  52.530  38.890  1.00  0.00           C  
ATOM   2263  CG  LEU X 149      69.110  51.330  38.720  1.00  0.00           C  
ATOM   2264  CD1 LEU X 149      68.370  51.490  37.390  1.00  0.00           C  
ATOM   2265  CD2 LEU X 149      69.970  50.070  38.640  1.00  0.00           C  
ATOM   2266  C   LEU X 149      70.800  54.380  40.290  1.00  0.00           C  
ATOM   2267  O   LEU X 149      71.420  53.900  41.240  1.00  0.00           O  
ATOM   2268  H   LEU X 149      68.420  54.320  38.030  1.00  0.00           H  
ATOM   2269  HA  LEU X 149      69.040  53.410  40.640  1.00  0.00           H  
ATOM   2270  HB2 LEU X 149      70.960  52.130  39.320  1.00  0.00           H  
ATOM   2271  HB3 LEU X 149      70.320  52.910  37.910  1.00  0.00           H  
ATOM   2272  HG  LEU X 149      68.400  51.290  39.540  1.00  0.00           H  
ATOM   2273 HD11 LEU X 149      67.900  50.520  37.230  1.00  0.00           H  
ATOM   2274 HD12 LEU X 149      67.580  52.240  37.520  1.00  0.00           H  
ATOM   2275 HD13 LEU X 149      69.000  51.740  36.540  1.00  0.00           H  
ATOM   2276 HD21 LEU X 149      70.550  50.050  37.710  1.00  0.00           H  
ATOM   2277 HD22 LEU X 149      70.640  50.130  39.490  1.00  0.00           H  
ATOM   2278 HD23 LEU X 149      69.370  49.160  38.660  1.00  0.00           H  
ATOM   2279  N   VAL X 150      71.250  55.390  39.540  1.00  0.00           N  
ATOM   2280  CA  VAL X 150      72.450  56.140  39.850  1.00  0.00           C  
ATOM   2281  CB  VAL X 150      73.080  56.800  38.630  1.00  0.00           C  
ATOM   2282  CG1 VAL X 150      73.980  55.750  37.980  1.00  0.00           C  
ATOM   2283  CG2 VAL X 150      72.030  57.490  37.750  1.00  0.00           C  
ATOM   2284  C   VAL X 150      72.330  57.160  40.980  1.00  0.00           C  
ATOM   2285  O   VAL X 150      73.380  57.550  41.480  1.00  0.00           O  
ATOM   2286  H   VAL X 150      70.660  55.630  38.760  1.00  0.00           H  
ATOM   2287  HA  VAL X 150      73.170  55.420  40.230  1.00  0.00           H  
ATOM   2288  HB  VAL X 150      73.720  57.650  38.890  1.00  0.00           H  
ATOM   2289 HG11 VAL X 150      73.300  54.900  37.890  1.00  0.00           H  
ATOM   2290 HG12 VAL X 150      74.230  56.180  37.010  1.00  0.00           H  
ATOM   2291 HG13 VAL X 150      74.820  55.540  38.640  1.00  0.00           H  
ATOM   2292 HG21 VAL X 150      71.620  58.330  38.310  1.00  0.00           H  
ATOM   2293 HG22 VAL X 150      72.570  57.800  36.860  1.00  0.00           H  
ATOM   2294 HG23 VAL X 150      71.190  56.850  37.470  1.00  0.00           H  
ATOM   2295  N   PHE X 151      71.110  57.330  41.500  1.00  0.00           N  
ATOM   2296  CA  PHE X 151      70.910  57.890  42.820  1.00  0.00           C  
ATOM   2297  CB  PHE X 151      70.050  59.140  42.920  1.00  0.00           C  
ATOM   2298  CG  PHE X 151      68.550  58.980  42.840  1.00  0.00           C  
ATOM   2299  CD1 PHE X 151      67.810  59.440  41.750  1.00  0.00           C  
ATOM   2300  CE1 PHE X 151      66.410  59.460  41.760  1.00  0.00           C  
ATOM   2301  CZ  PHE X 151      65.800  58.830  42.850  1.00  0.00           C  
ATOM   2302  CE2 PHE X 151      66.500  58.270  43.920  1.00  0.00           C  
ATOM   2303  CD2 PHE X 151      67.890  58.420  43.950  1.00  0.00           C  
ATOM   2304  C   PHE X 151      70.550  56.940  43.950  1.00  0.00           C  
ATOM   2305  O   PHE X 151      71.240  56.940  44.970  1.00  0.00           O  
ATOM   2306  H   PHE X 151      70.280  57.030  41.010  1.00  0.00           H  
ATOM   2307  HA  PHE X 151      71.890  58.250  43.130  1.00  0.00           H  
ATOM   2308  HB2 PHE X 151      70.350  59.860  42.160  1.00  0.00           H  
ATOM   2309  HB3 PHE X 151      70.220  59.500  43.930  1.00  0.00           H  
ATOM   2310  HD1 PHE X 151      68.380  60.010  41.030  1.00  0.00           H  
ATOM   2311  HD2 PHE X 151      68.420  58.190  44.860  1.00  0.00           H  
ATOM   2312  HE1 PHE X 151      65.940  59.800  40.840  1.00  0.00           H  
ATOM   2313  HE2 PHE X 151      65.930  57.870  44.740  1.00  0.00           H  
ATOM   2314  HZ  PHE X 151      64.720  58.850  42.890  1.00  0.00           H  
ATOM   2315  N   PHE X 152      69.740  55.910  43.700  1.00  0.00           N  
ATOM   2316  CA  PHE X 152      69.180  55.000  44.690  1.00  0.00           C  
ATOM   2317  CB  PHE X 152      67.860  54.560  44.070  1.00  0.00           C  
ATOM   2318  CG  PHE X 152      66.950  53.750  44.970  1.00  0.00           C  
ATOM   2319  CD1 PHE X 152      66.860  52.360  44.830  1.00  0.00           C  
ATOM   2320  CE1 PHE X 152      66.030  51.660  45.700  1.00  0.00           C  
ATOM   2321  CZ  PHE X 152      65.230  52.270  46.670  1.00  0.00           C  
ATOM   2322  CE2 PHE X 152      65.390  53.660  46.830  1.00  0.00           C  
ATOM   2323  CD2 PHE X 152      66.170  54.390  45.940  1.00  0.00           C  
ATOM   2324  C   PHE X 152      70.080  53.830  45.050  1.00  0.00           C  
ATOM   2325  O   PHE X 152      70.270  53.520  46.230  1.00  0.00           O  
ATOM   2326  H   PHE X 152      69.270  55.960  42.810  1.00  0.00           H  
ATOM   2327  HA  PHE X 152      69.000  55.510  45.630  1.00  0.00           H  
ATOM   2328  HB2 PHE X 152      68.040  53.990  43.160  1.00  0.00           H  
ATOM   2329  HB3 PHE X 152      67.420  55.480  43.710  1.00  0.00           H  
ATOM   2330  HD1 PHE X 152      67.540  51.860  44.150  1.00  0.00           H  
ATOM   2331  HD2 PHE X 152      66.220  55.460  46.040  1.00  0.00           H  
ATOM   2332  HE1 PHE X 152      66.050  50.580  45.620  1.00  0.00           H  
ATOM   2333  HE2 PHE X 152      64.900  54.150  47.660  1.00  0.00           H  
ATOM   2334  HZ  PHE X 152      64.680  51.760  47.450  1.00  0.00           H  
ATOM   2335  N   CYS X 153      70.630  53.170  44.030  1.00  0.00           N  
ATOM   2336  CA  CYS X 153      71.170  51.830  44.090  1.00  0.00           C  
ATOM   2337  CB  CYS X 153      70.120  50.780  43.770  1.00  0.00           C  
ATOM   2338  SG  CYS X 153      69.430  50.870  42.100  1.00  0.00           S  
ATOM   2339  C   CYS X 153      72.430  51.630  43.250  1.00  0.00           C  
ATOM   2340  O   CYS X 153      72.620  50.550  42.700  1.00  0.00           O  
ATOM   2341  H   CYS X 153      70.360  53.410  43.080  1.00  0.00           H  
ATOM   2342  HA  CYS X 153      71.570  51.790  45.110  1.00  0.00           H  
ATOM   2343  HB2 CYS X 153      69.360  50.920  44.540  1.00  0.00           H  
ATOM   2344  HB3 CYS X 153      70.610  49.840  44.040  1.00  0.00           H  
ATOM   2345  HG  CYS X 153      70.660  50.750  41.580  1.00  0.00           H  
ATOM   2346  N   ALA X 154      73.230  52.680  43.010  1.00  0.00           N  
ATOM   2347  CA  ALA X 154      74.230  52.900  41.990  1.00  0.00           C  
ATOM   2348  CB  ALA X 154      75.060  54.140  42.300  1.00  0.00           C  
ATOM   2349  C   ALA X 154      75.070  51.680  41.650  1.00  0.00           C  
ATOM   2350  O   ALA X 154      75.250  51.370  40.470  1.00  0.00           O  
ATOM   2351  H   ALA X 154      72.990  53.510  43.530  1.00  0.00           H  
ATOM   2352  HA  ALA X 154      73.710  53.110  41.050  1.00  0.00           H  
ATOM   2353  HB1 ALA X 154      74.520  55.080  42.410  1.00  0.00           H  
ATOM   2354  HB2 ALA X 154      75.660  53.970  43.200  1.00  0.00           H  
ATOM   2355  HB3 ALA X 154      75.610  54.380  41.390  1.00  0.00           H  
ATOM   2356  N   ALA X 155      75.690  51.020  42.630  1.00  0.00           N  
ATOM   2357  CA  ALA X 155      76.500  49.830  42.550  1.00  0.00           C  
ATOM   2358  CB  ALA X 155      77.320  49.790  43.840  1.00  0.00           C  
ATOM   2359  C   ALA X 155      75.800  48.490  42.330  1.00  0.00           C  
ATOM   2360  O   ALA X 155      76.370  47.410  42.460  1.00  0.00           O  
ATOM   2361  H   ALA X 155      75.670  51.480  43.540  1.00  0.00           H  
ATOM   2362  HA  ALA X 155      77.190  49.920  41.720  1.00  0.00           H  
ATOM   2363  HB1 ALA X 155      78.100  49.030  43.770  1.00  0.00           H  
ATOM   2364  HB2 ALA X 155      77.640  50.780  44.180  1.00  0.00           H  
ATOM   2365  HB3 ALA X 155      76.600  49.470  44.590  1.00  0.00           H  
ATOM   2366  N   TRP X 156      74.520  48.410  41.960  1.00  0.00           N  
ATOM   2367  CA  TRP X 156      73.710  47.210  41.800  1.00  0.00           C  
ATOM   2368  CB  TRP X 156      72.450  47.580  41.030  1.00  0.00           C  
ATOM   2369  CG  TRP X 156      72.650  47.930  39.590  1.00  0.00           C  
ATOM   2370  CD1 TRP X 156      72.910  49.170  39.120  1.00  0.00           C  
ATOM   2371  NE1 TRP X 156      73.170  49.110  37.770  1.00  0.00           N  
ATOM   2372  CE2 TRP X 156      73.020  47.820  37.280  1.00  0.00           C  
ATOM   2373  CZ2 TRP X 156      73.190  47.280  36.000  1.00  0.00           C  
ATOM   2374  CH2 TRP X 156      73.000  45.900  35.850  1.00  0.00           C  
ATOM   2375  CZ3 TRP X 156      72.640  45.180  37.000  1.00  0.00           C  
ATOM   2376  CE3 TRP X 156      72.530  45.660  38.310  1.00  0.00           C  
ATOM   2377  CD2 TRP X 156      72.670  47.050  38.420  1.00  0.00           C  
ATOM   2378  C   TRP X 156      74.330  45.980  41.140  1.00  0.00           C  
ATOM   2379  O   TRP X 156      74.220  44.900  41.720  1.00  0.00           O  
ATOM   2380  H   TRP X 156      74.050  49.300  41.890  1.00  0.00           H  
ATOM   2381  HA  TRP X 156      73.420  46.840  42.780  1.00  0.00           H  
ATOM   2382  HB2 TRP X 156      71.920  48.380  41.540  1.00  0.00           H  
ATOM   2383  HB3 TRP X 156      71.840  46.690  41.130  1.00  0.00           H  
ATOM   2384  HD1 TRP X 156      73.060  50.080  39.690  1.00  0.00           H  
ATOM   2385  HE1 TRP X 156      73.510  49.930  37.300  1.00  0.00           H  
ATOM   2386  HE3 TRP X 156      72.240  45.130  39.200  1.00  0.00           H  
ATOM   2387  HZ2 TRP X 156      73.520  47.930  35.200  1.00  0.00           H  
ATOM   2388  HZ3 TRP X 156      72.680  44.110  36.880  1.00  0.00           H  
ATOM   2389  HH2 TRP X 156      73.040  45.420  34.890  1.00  0.00           H  
ATOM   2390  N   TYR X 157      75.070  46.220  40.060  1.00  0.00           N  
ATOM   2391  CA  TYR X 157      75.820  45.150  39.420  1.00  0.00           C  
ATOM   2392  CB  TYR X 157      76.480  45.830  38.220  1.00  0.00           C  
ATOM   2393  CG  TYR X 157      77.480  46.930  38.520  1.00  0.00           C  
ATOM   2394  CD1 TYR X 157      78.840  46.660  38.680  1.00  0.00           C  
ATOM   2395  CE1 TYR X 157      79.680  47.720  39.060  1.00  0.00           C  
ATOM   2396  CZ  TYR X 157      79.210  49.040  39.120  1.00  0.00           C  
ATOM   2397  OH  TYR X 157      80.020  50.080  39.500  1.00  0.00           O  
ATOM   2398  CE2 TYR X 157      77.850  49.290  38.880  1.00  0.00           C  
ATOM   2399  CD2 TYR X 157      77.000  48.240  38.480  1.00  0.00           C  
ATOM   2400  C   TYR X 157      76.940  44.470  40.190  1.00  0.00           C  
ATOM   2401  O   TYR X 157      77.460  43.490  39.650  1.00  0.00           O  
ATOM   2402  H   TYR X 157      74.990  47.110  39.600  1.00  0.00           H  
ATOM   2403  HA  TYR X 157      75.090  44.420  39.100  1.00  0.00           H  
ATOM   2404  HB2 TYR X 157      75.700  46.180  37.550  1.00  0.00           H  
ATOM   2405  HB3 TYR X 157      77.070  45.070  37.700  1.00  0.00           H  
ATOM   2406  HD1 TYR X 157      79.320  45.690  38.750  1.00  0.00           H  
ATOM   2407  HD2 TYR X 157      75.990  48.460  38.180  1.00  0.00           H  
ATOM   2408  HE1 TYR X 157      80.730  47.560  39.290  1.00  0.00           H  
ATOM   2409  HE2 TYR X 157      77.530  50.310  39.000  1.00  0.00           H  
ATOM   2410  HH  TYR X 157      79.440  50.840  39.550  1.00  0.00           H  
ATOM   2411  N   ILE X 158      77.410  44.920  41.360  1.00  0.00           N  
ATOM   2412  CA  ILE X 158      78.490  44.350  42.130  1.00  0.00           C  
ATOM   2413  CB  ILE X 158      79.800  45.050  41.770  1.00  0.00           C  
ATOM   2414  CG2 ILE X 158      79.690  46.440  42.390  1.00  0.00           C  
ATOM   2415  CG1 ILE X 158      81.050  44.270  42.190  1.00  0.00           C  
ATOM   2416  CD1 ILE X 158      82.300  44.780  41.490  1.00  0.00           C  
ATOM   2417  C   ILE X 158      78.070  44.220  43.590  1.00  0.00           C  
ATOM   2418  O   ILE X 158      78.510  43.300  44.270  1.00  0.00           O  
ATOM   2419  H   ILE X 158      77.040  45.800  41.680  1.00  0.00           H  
ATOM   2420  HA  ILE X 158      78.540  43.310  41.810  1.00  0.00           H  
ATOM   2421  HB  ILE X 158      79.800  45.150  40.690  1.00  0.00           H  
ATOM   2422 HG12 ILE X 158      80.880  43.190  42.220  1.00  0.00           H  
ATOM   2423 HG13 ILE X 158      81.230  44.550  43.230  1.00  0.00           H  
ATOM   2424 HG21 ILE X 158      78.880  47.010  41.940  1.00  0.00           H  
ATOM   2425 HG22 ILE X 158      79.560  46.350  43.470  1.00  0.00           H  
ATOM   2426 HG23 ILE X 158      80.580  47.020  42.150  1.00  0.00           H  
ATOM   2427 HD11 ILE X 158      82.420  45.860  41.520  1.00  0.00           H  
ATOM   2428 HD12 ILE X 158      83.120  44.190  41.890  1.00  0.00           H  
ATOM   2429 HD13 ILE X 158      82.210  44.400  40.470  1.00  0.00           H  
ATOM   2430  N   LYS X 159      77.190  45.110  44.040  1.00  0.00           N  
ATOM   2431  CA  LYS X 159      76.620  45.140  45.370  1.00  0.00           C  
ATOM   2432  CB  LYS X 159      76.190  46.580  45.630  1.00  0.00           C  
ATOM   2433  CG  LYS X 159      75.900  46.880  47.100  1.00  0.00           C  
ATOM   2434  CD  LYS X 159      77.170  47.420  47.760  1.00  0.00           C  
ATOM   2435  CE  LYS X 159      76.860  47.750  49.220  1.00  0.00           C  
ATOM   2436  NZ  LYS X 159      78.010  48.180  50.030  1.00  0.00           N1+
ATOM   2437  C   LYS X 159      75.460  44.160  45.460  1.00  0.00           C  
ATOM   2438  O   LYS X 159      75.070  43.880  46.590  1.00  0.00           O  
ATOM   2439  H   LYS X 159      76.940  45.850  43.390  1.00  0.00           H  
ATOM   2440  HA  LYS X 159      77.290  44.790  46.150  1.00  0.00           H  
ATOM   2441  HB2 LYS X 159      75.260  46.740  45.070  1.00  0.00           H  
ATOM   2442  HB3 LYS X 159      76.960  47.310  45.380  1.00  0.00           H  
ATOM   2443  HG2 LYS X 159      75.500  46.090  47.730  1.00  0.00           H  
ATOM   2444  HG3 LYS X 159      75.140  47.660  47.080  1.00  0.00           H  
ATOM   2445  HD2 LYS X 159      77.510  48.280  47.180  1.00  0.00           H  
ATOM   2446  HD3 LYS X 159      77.920  46.640  47.750  1.00  0.00           H  
ATOM   2447  HE2 LYS X 159      76.490  46.800  49.600  1.00  0.00           H  
ATOM   2448  HE3 LYS X 159      76.080  48.490  49.390  1.00  0.00           H  
ATOM   2449  HZ1 LYS X 159      78.710  47.460  50.100  1.00  0.00           H  
ATOM   2450  HZ2 LYS X 159      78.460  48.950  49.560  1.00  0.00           H  
ATOM   2451  HZ3 LYS X 159      77.660  48.470  50.940  1.00  0.00           H  
ATOM   2452  N   GLY X 160      75.100  43.460  44.380  1.00  0.00           N  
ATOM   2453  CA  GLY X 160      74.120  42.390  44.370  1.00  0.00           C  
ATOM   2454  C   GLY X 160      72.700  42.830  44.710  1.00  0.00           C  
ATOM   2455  O   GLY X 160      71.850  42.000  45.050  1.00  0.00           O  
ATOM   2456  H   GLY X 160      75.670  43.530  43.550  1.00  0.00           H  
ATOM   2457  HA2 GLY X 160      74.420  41.580  45.040  1.00  0.00           H  
ATOM   2458  HA3 GLY X 160      74.110  41.960  43.370  1.00  0.00           H  
ATOM   2459  N   ARG X 161      72.420  44.130  44.660  1.00  0.00           N  
ATOM   2460  CA  ARG X 161      71.150  44.700  45.080  1.00  0.00           C  
ATOM   2461  CB  ARG X 161      71.270  46.150  45.550  1.00  0.00           C  
ATOM   2462  CG  ARG X 161      71.970  46.210  46.910  1.00  0.00           C  
ATOM   2463  CD  ARG X 161      71.690  47.550  47.570  1.00  0.00           C  
ATOM   2464  NE  ARG X 161      72.550  47.730  48.740  1.00  0.00           N  
ATOM   2465  CZ  ARG X 161      72.620  48.840  49.500  1.00  0.00           C  
ATOM   2466  NH1 ARG X 161      72.090  50.000  49.100  1.00  0.00           N1+
ATOM   2467  NH2 ARG X 161      73.330  48.850  50.640  1.00  0.00           N  
ATOM   2468  C   ARG X 161      70.050  44.510  44.050  1.00  0.00           C  
ATOM   2469  O   ARG X 161      69.570  45.440  43.390  1.00  0.00           O  
ATOM   2470  H   ARG X 161      73.090  44.770  44.270  1.00  0.00           H  
ATOM   2471  HA  ARG X 161      70.790  44.190  45.980  1.00  0.00           H  
ATOM   2472  HB2 ARG X 161      70.260  46.540  45.710  1.00  0.00           H  
ATOM   2473  HB3 ARG X 161      71.690  46.830  44.810  1.00  0.00           H  
ATOM   2474  HG2 ARG X 161      73.050  46.170  46.810  1.00  0.00           H  
ATOM   2475  HG3 ARG X 161      71.810  45.380  47.600  1.00  0.00           H  
ATOM   2476  HD2 ARG X 161      70.670  47.610  47.950  1.00  0.00           H  
ATOM   2477  HD3 ARG X 161      71.860  48.320  46.820  1.00  0.00           H  
ATOM   2478  HE  ARG X 161      72.710  46.860  49.220  1.00  0.00           H  
ATOM   2479 HH11 ARG X 161      71.640  49.990  48.200  1.00  0.00           H  
ATOM   2480 HH12 ARG X 161      72.130  50.820  49.700  1.00  0.00           H  
ATOM   2481 HH21 ARG X 161      73.530  47.940  51.030  1.00  0.00           H  
ATOM   2482 HH22 ARG X 161      73.160  49.670  51.200  1.00  0.00           H  
ATOM   2483  N   LEU X 162      69.690  43.250  43.810  1.00  0.00           N  
ATOM   2484  CA  LEU X 162      69.040  42.640  42.670  1.00  0.00           C  
ATOM   2485  CB  LEU X 162      69.050  41.150  43.030  1.00  0.00           C  
ATOM   2486  CG  LEU X 162      68.290  40.210  42.100  1.00  0.00           C  
ATOM   2487  CD1 LEU X 162      68.820  40.170  40.670  1.00  0.00           C  
ATOM   2488  CD2 LEU X 162      68.530  38.780  42.560  1.00  0.00           C  
ATOM   2489  C   LEU X 162      67.630  43.170  42.500  1.00  0.00           C  
ATOM   2490  O   LEU X 162      67.140  43.080  41.380  1.00  0.00           O  
ATOM   2491  H   LEU X 162      70.250  42.640  44.400  1.00  0.00           H  
ATOM   2492  HA  LEU X 162      69.550  42.840  41.730  1.00  0.00           H  
ATOM   2493  HB2 LEU X 162      68.550  41.000  43.990  1.00  0.00           H  
ATOM   2494  HB3 LEU X 162      70.070  40.790  43.130  1.00  0.00           H  
ATOM   2495  HG  LEU X 162      67.240  40.520  42.050  1.00  0.00           H  
ATOM   2496 HD11 LEU X 162      69.080  41.190  40.380  1.00  0.00           H  
ATOM   2497 HD12 LEU X 162      69.770  39.640  40.800  1.00  0.00           H  
ATOM   2498 HD13 LEU X 162      68.210  39.530  40.040  1.00  0.00           H  
ATOM   2499 HD21 LEU X 162      69.580  38.490  42.570  1.00  0.00           H  
ATOM   2500 HD22 LEU X 162      68.210  38.690  43.600  1.00  0.00           H  
ATOM   2501 HD23 LEU X 162      67.910  38.190  41.880  1.00  0.00           H  
ATOM   2502  N   ALA X 163      66.900  43.630  43.530  1.00  0.00           N  
ATOM   2503  CA  ALA X 163      65.510  44.010  43.420  1.00  0.00           C  
ATOM   2504  CB  ALA X 163      64.870  44.110  44.800  1.00  0.00           C  
ATOM   2505  C   ALA X 163      65.260  45.220  42.520  1.00  0.00           C  
ATOM   2506  O   ALA X 163      64.490  45.150  41.570  1.00  0.00           O  
ATOM   2507  H   ALA X 163      67.360  43.590  44.430  1.00  0.00           H  
ATOM   2508  HA  ALA X 163      65.030  43.190  42.880  1.00  0.00           H  
ATOM   2509  HB1 ALA X 163      64.950  43.110  45.230  1.00  0.00           H  
ATOM   2510  HB2 ALA X 163      65.330  44.820  45.490  1.00  0.00           H  
ATOM   2511  HB3 ALA X 163      63.830  44.400  44.640  1.00  0.00           H  
ATOM   2512  N   PRO X 164      65.860  46.390  42.770  1.00  0.00           N  
ATOM   2513  CD  PRO X 164      66.500  46.730  44.030  1.00  0.00           C  
ATOM   2514  CG  PRO X 164      67.030  48.150  43.840  1.00  0.00           C  
ATOM   2515  CB  PRO X 164      66.170  48.780  42.750  1.00  0.00           C  
ATOM   2516  CA  PRO X 164      65.770  47.560  41.930  1.00  0.00           C  
ATOM   2517  C   PRO X 164      66.660  47.430  40.700  1.00  0.00           C  
ATOM   2518  O   PRO X 164      66.290  47.900  39.620  1.00  0.00           O  
ATOM   2519  HA  PRO X 164      64.720  47.640  41.650  1.00  0.00           H  
ATOM   2520  HB2 PRO X 164      66.760  49.460  42.140  1.00  0.00           H  
ATOM   2521  HB3 PRO X 164      65.360  49.330  43.240  1.00  0.00           H  
ATOM   2522  HG2 PRO X 164      68.030  48.010  43.430  1.00  0.00           H  
ATOM   2523  HG3 PRO X 164      67.000  48.820  44.690  1.00  0.00           H  
ATOM   2524  HD2 PRO X 164      67.150  45.970  44.460  1.00  0.00           H  
ATOM   2525  HD3 PRO X 164      65.710  46.990  44.730  1.00  0.00           H  
ATOM   2526  N   GLY X 165      67.820  46.810  40.920  1.00  0.00           N  
ATOM   2527  CA  GLY X 165      68.680  46.300  39.870  1.00  0.00           C  
ATOM   2528  C   GLY X 165      68.030  45.430  38.810  1.00  0.00           C  
ATOM   2529  O   GLY X 165      68.230  45.720  37.630  1.00  0.00           O  
ATOM   2530  H   GLY X 165      67.930  46.520  41.880  1.00  0.00           H  
ATOM   2531  HA2 GLY X 165      69.550  45.730  40.200  1.00  0.00           H  
ATOM   2532  HA3 GLY X 165      69.080  47.210  39.410  1.00  0.00           H  
ATOM   2533  N   ALA X 166      67.120  44.530  39.160  1.00  0.00           N  
ATOM   2534  CA  ALA X 166      66.370  43.790  38.160  1.00  0.00           C  
ATOM   2535  CB  ALA X 166      66.010  42.410  38.700  1.00  0.00           C  
ATOM   2536  C   ALA X 166      65.100  44.510  37.710  1.00  0.00           C  
ATOM   2537  O   ALA X 166      64.620  44.210  36.630  1.00  0.00           O  
ATOM   2538  H   ALA X 166      66.960  44.310  40.130  1.00  0.00           H  
ATOM   2539  HA  ALA X 166      67.010  43.670  37.280  1.00  0.00           H  
ATOM   2540  HB1 ALA X 166      66.860  41.930  39.180  1.00  0.00           H  
ATOM   2541  HB2 ALA X 166      65.140  42.490  39.350  1.00  0.00           H  
ATOM   2542  HB3 ALA X 166      65.820  41.770  37.830  1.00  0.00           H  
ATOM   2543  N   ALA X 167      64.560  45.440  38.500  1.00  0.00           N  
ATOM   2544  CA  ALA X 167      63.360  46.200  38.200  1.00  0.00           C  
ATOM   2545  CB  ALA X 167      63.020  47.270  39.240  1.00  0.00           C  
ATOM   2546  C   ALA X 167      63.480  46.870  36.840  1.00  0.00           C  
ATOM   2547  O   ALA X 167      62.590  46.660  36.020  1.00  0.00           O  
ATOM   2548  H   ALA X 167      65.040  45.660  39.370  1.00  0.00           H  
ATOM   2549  HA  ALA X 167      62.550  45.500  38.030  1.00  0.00           H  
ATOM   2550  HB1 ALA X 167      62.920  46.940  40.270  1.00  0.00           H  
ATOM   2551  HB2 ALA X 167      63.800  48.040  39.270  1.00  0.00           H  
ATOM   2552  HB3 ALA X 167      62.080  47.760  38.990  1.00  0.00           H  
ATOM   2553  N   TYR X 168      64.530  47.640  36.550  1.00  0.00           N  
ATOM   2554  CA  TYR X 168      64.660  48.430  35.340  1.00  0.00           C  
ATOM   2555  CB  TYR X 168      65.970  49.200  35.400  1.00  0.00           C  
ATOM   2556  CG  TYR X 168      67.200  48.550  34.800  1.00  0.00           C  
ATOM   2557  CD1 TYR X 168      67.490  48.570  33.440  1.00  0.00           C  
ATOM   2558  CE1 TYR X 168      68.680  48.000  32.970  1.00  0.00           C  
ATOM   2559  CZ  TYR X 168      69.580  47.460  33.920  1.00  0.00           C  
ATOM   2560  OH  TYR X 168      70.790  46.980  33.510  1.00  0.00           O  
ATOM   2561  CE2 TYR X 168      69.320  47.470  35.300  1.00  0.00           C  
ATOM   2562  CD2 TYR X 168      68.130  48.070  35.730  1.00  0.00           C  
ATOM   2563  C   TYR X 168      64.630  47.600  34.060  1.00  0.00           C  
ATOM   2564  O   TYR X 168      64.210  48.120  33.030  1.00  0.00           O  
ATOM   2565  H   TYR X 168      65.300  47.680  37.210  1.00  0.00           H  
ATOM   2566  HA  TYR X 168      63.870  49.180  35.230  1.00  0.00           H  
ATOM   2567  HB2 TYR X 168      66.110  49.470  36.440  1.00  0.00           H  
ATOM   2568  HB3 TYR X 168      65.860  50.160  34.880  1.00  0.00           H  
ATOM   2569  HD1 TYR X 168      66.860  49.080  32.720  1.00  0.00           H  
ATOM   2570  HD2 TYR X 168      67.920  48.210  36.780  1.00  0.00           H  
ATOM   2571  HE1 TYR X 168      68.970  47.960  31.930  1.00  0.00           H  
ATOM   2572  HE2 TYR X 168      69.990  47.110  36.070  1.00  0.00           H  
ATOM   2573  HH  TYR X 168      71.420  46.860  34.220  1.00  0.00           H  
ATOM   2574  N   ALA X 169      64.990  46.320  34.170  1.00  0.00           N  
ATOM   2575  CA  ALA X 169      65.010  45.440  33.020  1.00  0.00           C  
ATOM   2576  CB  ALA X 169      66.200  44.530  33.300  1.00  0.00           C  
ATOM   2577  C   ALA X 169      63.760  44.580  32.840  1.00  0.00           C  
ATOM   2578  O   ALA X 169      63.260  44.400  31.730  1.00  0.00           O  
ATOM   2579  H   ALA X 169      65.200  45.970  35.090  1.00  0.00           H  
ATOM   2580  HA  ALA X 169      65.170  46.050  32.130  1.00  0.00           H  
ATOM   2581  HB1 ALA X 169      65.920  43.580  33.750  1.00  0.00           H  
ATOM   2582  HB2 ALA X 169      66.580  44.150  32.350  1.00  0.00           H  
ATOM   2583  HB3 ALA X 169      67.050  45.070  33.710  1.00  0.00           H  
ATOM   2584  N   PHE X 170      63.180  44.120  33.950  1.00  0.00           N  
ATOM   2585  CA  PHE X 170      61.810  43.640  33.930  1.00  0.00           C  
ATOM   2586  CB  PHE X 170      61.560  43.300  35.400  1.00  0.00           C  
ATOM   2587  CG  PHE X 170      61.940  41.940  35.930  1.00  0.00           C  
ATOM   2588  CD1 PHE X 170      61.860  40.770  35.170  1.00  0.00           C  
ATOM   2589  CE1 PHE X 170      62.420  39.550  35.590  1.00  0.00           C  
ATOM   2590  CZ  PHE X 170      62.990  39.570  36.870  1.00  0.00           C  
ATOM   2591  CE2 PHE X 170      63.120  40.700  37.680  1.00  0.00           C  
ATOM   2592  CD2 PHE X 170      62.600  41.900  37.170  1.00  0.00           C  
ATOM   2593  C   PHE X 170      60.750  44.620  33.480  1.00  0.00           C  
ATOM   2594  O   PHE X 170      59.730  44.240  32.900  1.00  0.00           O  
ATOM   2595  H   PHE X 170      63.630  44.290  34.840  1.00  0.00           H  
ATOM   2596  HA  PHE X 170      61.730  42.790  33.250  1.00  0.00           H  
ATOM   2597  HB2 PHE X 170      60.470  43.250  35.390  1.00  0.00           H  
ATOM   2598  HB3 PHE X 170      61.840  44.130  36.050  1.00  0.00           H  
ATOM   2599  HD1 PHE X 170      61.360  40.820  34.220  1.00  0.00           H  
ATOM   2600  HD2 PHE X 170      62.740  42.770  37.790  1.00  0.00           H  
ATOM   2601  HE1 PHE X 170      62.140  38.620  35.130  1.00  0.00           H  
ATOM   2602  HE2 PHE X 170      63.660  40.630  38.610  1.00  0.00           H  
ATOM   2603  HZ  PHE X 170      63.250  38.580  37.200  1.00  0.00           H  
ATOM   2604  N   TYR X 171      60.890  45.920  33.750  1.00  0.00           N  
ATOM   2605  CA  TYR X 171      60.210  47.020  33.090  1.00  0.00           C  
ATOM   2606  CB  TYR X 171      60.440  48.280  33.910  1.00  0.00           C  
ATOM   2607  CG  TYR X 171      59.750  49.530  33.420  1.00  0.00           C  
ATOM   2608  CD1 TYR X 171      60.530  50.430  32.680  1.00  0.00           C  
ATOM   2609  CE1 TYR X 171      59.900  51.560  32.140  1.00  0.00           C  
ATOM   2610  CZ  TYR X 171      58.560  51.830  32.450  1.00  0.00           C  
ATOM   2611  OH  TYR X 171      57.970  52.960  31.950  1.00  0.00           O  
ATOM   2612  CE2 TYR X 171      57.760  50.900  33.150  1.00  0.00           C  
ATOM   2613  CD2 TYR X 171      58.400  49.780  33.690  1.00  0.00           C  
ATOM   2614  C   TYR X 171      60.760  47.260  31.700  1.00  0.00           C  
ATOM   2615  O   TYR X 171      59.830  47.280  30.880  1.00  0.00           O  
ATOM   2616  H   TYR X 171      61.650  46.160  34.370  1.00  0.00           H  
ATOM   2617  HA  TYR X 171      59.140  46.830  33.000  1.00  0.00           H  
ATOM   2618  HB2 TYR X 171      61.520  48.440  33.900  1.00  0.00           H  
ATOM   2619  HB3 TYR X 171      60.050  48.080  34.910  1.00  0.00           H  
ATOM   2620  HD1 TYR X 171      61.560  50.210  32.430  1.00  0.00           H  
ATOM   2621  HD2 TYR X 171      57.810  49.030  34.210  1.00  0.00           H  
ATOM   2622  HE1 TYR X 171      60.410  52.240  31.480  1.00  0.00           H  
ATOM   2623  HE2 TYR X 171      56.770  51.180  33.450  1.00  0.00           H  
ATOM   2624  HH  TYR X 171      57.070  52.790  31.670  1.00  0.00           H  
ATOM   2625  N   GLY X 172      62.070  47.330  31.450  1.00  0.00           N  
ATOM   2626  CA  GLY X 172      62.610  47.860  30.210  1.00  0.00           C  
ATOM   2627  C   GLY X 172      62.260  47.110  28.940  1.00  0.00           C  
ATOM   2628  O   GLY X 172      62.490  47.680  27.870  1.00  0.00           O  
ATOM   2629  H   GLY X 172      62.750  47.070  32.150  1.00  0.00           H  
ATOM   2630  HA2 GLY X 172      63.660  47.890  30.500  1.00  0.00           H  
ATOM   2631  HA3 GLY X 172      62.150  48.850  30.140  1.00  0.00           H  
ATOM   2632  N   VAL X 173      61.710  45.900  29.050  1.00  0.00           N  
ATOM   2633  CA  VAL X 173      60.950  45.250  28.000  1.00  0.00           C  
ATOM   2634  CB  VAL X 173      60.640  43.810  28.370  1.00  0.00           C  
ATOM   2635  CG1 VAL X 173      61.880  42.980  28.050  1.00  0.00           C  
ATOM   2636  CG2 VAL X 173      60.150  43.540  29.800  1.00  0.00           C  
ATOM   2637  C   VAL X 173      59.660  45.910  27.530  1.00  0.00           C  
ATOM   2638  O   VAL X 173      59.380  46.010  26.340  1.00  0.00           O  
ATOM   2639  H   VAL X 173      61.810  45.400  29.930  1.00  0.00           H  
ATOM   2640  HA  VAL X 173      61.480  45.170  27.050  1.00  0.00           H  
ATOM   2641  HB  VAL X 173      59.860  43.460  27.690  1.00  0.00           H  
ATOM   2642 HG11 VAL X 173      61.870  41.950  28.390  1.00  0.00           H  
ATOM   2643 HG12 VAL X 173      61.990  42.950  26.970  1.00  0.00           H  
ATOM   2644 HG13 VAL X 173      62.750  43.430  28.530  1.00  0.00           H  
ATOM   2645 HG21 VAL X 173      60.850  43.980  30.500  1.00  0.00           H  
ATOM   2646 HG22 VAL X 173      59.160  43.980  29.930  1.00  0.00           H  
ATOM   2647 HG23 VAL X 173      60.100  42.480  30.040  1.00  0.00           H  
ATOM   2648  N   TRP X 174      58.870  46.510  28.420  1.00  0.00           N  
ATOM   2649  CA  TRP X 174      57.680  47.220  28.000  1.00  0.00           C  
ATOM   2650  CB  TRP X 174      56.780  47.600  29.170  1.00  0.00           C  
ATOM   2651  CG  TRP X 174      55.430  48.130  28.820  1.00  0.00           C  
ATOM   2652  CD1 TRP X 174      54.940  49.330  29.210  1.00  0.00           C  
ATOM   2653  NE1 TRP X 174      53.600  49.390  28.870  1.00  0.00           N  
ATOM   2654  CE2 TRP X 174      53.200  48.220  28.250  1.00  0.00           C  
ATOM   2655  CZ2 TRP X 174      51.960  47.800  27.770  1.00  0.00           C  
ATOM   2656  CH2 TRP X 174      51.880  46.480  27.310  1.00  0.00           C  
ATOM   2657  CZ3 TRP X 174      53.020  45.710  27.060  1.00  0.00           C  
ATOM   2658  CE3 TRP X 174      54.250  46.120  27.590  1.00  0.00           C  
ATOM   2659  CD2 TRP X 174      54.360  47.410  28.130  1.00  0.00           C  
ATOM   2660  C   TRP X 174      57.910  48.440  27.120  1.00  0.00           C  
ATOM   2661  O   TRP X 174      57.170  48.570  26.140  1.00  0.00           O  
ATOM   2662  H   TRP X 174      59.120  46.570  29.400  1.00  0.00           H  
ATOM   2663  HA  TRP X 174      57.060  46.520  27.440  1.00  0.00           H  
ATOM   2664  HB2 TRP X 174      57.350  48.310  29.760  1.00  0.00           H  
ATOM   2665  HB3 TRP X 174      56.710  46.660  29.720  1.00  0.00           H  
ATOM   2666  HD1 TRP X 174      55.540  49.990  29.820  1.00  0.00           H  
ATOM   2667  HE1 TRP X 174      52.980  50.160  29.090  1.00  0.00           H  
ATOM   2668  HE3 TRP X 174      55.120  45.510  27.450  1.00  0.00           H  
ATOM   2669  HZ2 TRP X 174      51.030  48.350  27.860  1.00  0.00           H  
ATOM   2670  HZ3 TRP X 174      53.020  44.730  26.600  1.00  0.00           H  
ATOM   2671  HH2 TRP X 174      50.980  46.000  26.940  1.00  0.00           H  
ATOM   2672  N   PRO X 175      58.950  49.250  27.300  1.00  0.00           N  
ATOM   2673  CD  PRO X 175      59.440  49.690  28.590  1.00  0.00           C  
ATOM   2674  CG  PRO X 175      60.250  50.960  28.380  1.00  0.00           C  
ATOM   2675  CB  PRO X 175      60.560  50.880  26.890  1.00  0.00           C  
ATOM   2676  CA  PRO X 175      59.320  50.230  26.290  1.00  0.00           C  
ATOM   2677  C   PRO X 175      59.650  49.750  24.880  1.00  0.00           C  
ATOM   2678  O   PRO X 175      59.560  50.510  23.920  1.00  0.00           O  
ATOM   2679  HA  PRO X 175      58.510  50.950  26.230  1.00  0.00           H  
ATOM   2680  HB2 PRO X 175      61.490  50.310  26.810  1.00  0.00           H  
ATOM   2681  HB3 PRO X 175      60.690  51.900  26.530  1.00  0.00           H  
ATOM   2682  HG2 PRO X 175      61.130  50.880  29.030  1.00  0.00           H  
ATOM   2683  HG3 PRO X 175      59.670  51.860  28.600  1.00  0.00           H  
ATOM   2684  HD2 PRO X 175      60.110  48.890  28.900  1.00  0.00           H  
ATOM   2685  HD3 PRO X 175      58.660  49.770  29.350  1.00  0.00           H  
ATOM   2686  N   LEU X 176      59.990  48.470  24.680  1.00  0.00           N  
ATOM   2687  CA  LEU X 176      60.290  47.830  23.410  1.00  0.00           C  
ATOM   2688  CB  LEU X 176      61.600  47.080  23.610  1.00  0.00           C  
ATOM   2689  CG  LEU X 176      62.870  47.880  23.900  1.00  0.00           C  
ATOM   2690  CD1 LEU X 176      63.900  46.970  24.550  1.00  0.00           C  
ATOM   2691  CD2 LEU X 176      63.530  48.310  22.590  1.00  0.00           C  
ATOM   2692  C   LEU X 176      59.080  47.070  22.890  1.00  0.00           C  
ATOM   2693  O   LEU X 176      59.160  46.730  21.720  1.00  0.00           O  
ATOM   2694  H   LEU X 176      60.000  47.910  25.520  1.00  0.00           H  
ATOM   2695  HA  LEU X 176      60.380  48.590  22.640  1.00  0.00           H  
ATOM   2696  HB2 LEU X 176      61.740  46.540  22.670  1.00  0.00           H  
ATOM   2697  HB3 LEU X 176      61.570  46.330  24.400  1.00  0.00           H  
ATOM   2698  HG  LEU X 176      62.610  48.710  24.550  1.00  0.00           H  
ATOM   2699 HD11 LEU X 176      64.020  46.090  23.910  1.00  0.00           H  
ATOM   2700 HD12 LEU X 176      64.900  47.390  24.700  1.00  0.00           H  
ATOM   2701 HD13 LEU X 176      63.490  46.690  25.520  1.00  0.00           H  
ATOM   2702 HD21 LEU X 176      63.020  49.160  22.140  1.00  0.00           H  
ATOM   2703 HD22 LEU X 176      64.590  48.560  22.660  1.00  0.00           H  
ATOM   2704 HD23 LEU X 176      63.530  47.500  21.860  1.00  0.00           H  
ATOM   2705  N   LEU X 177      58.060  46.770  23.700  1.00  0.00           N  
ATOM   2706  CA  LEU X 177      56.880  45.980  23.390  1.00  0.00           C  
ATOM   2707  CB  LEU X 177      56.700  44.950  24.500  1.00  0.00           C  
ATOM   2708  CG  LEU X 177      55.620  43.900  24.260  1.00  0.00           C  
ATOM   2709  CD1 LEU X 177      55.800  43.080  22.980  1.00  0.00           C  
ATOM   2710  CD2 LEU X 177      55.400  42.970  25.450  1.00  0.00           C  
ATOM   2711  C   LEU X 177      55.660  46.880  23.190  1.00  0.00           C  
ATOM   2712  O   LEU X 177      54.810  46.490  22.390  1.00  0.00           O  
ATOM   2713  H   LEU X 177      58.020  47.100  24.650  1.00  0.00           H  
ATOM   2714  HA  LEU X 177      57.020  45.490  22.430  1.00  0.00           H  
ATOM   2715  HB2 LEU X 177      56.530  45.340  25.500  1.00  0.00           H  
ATOM   2716  HB3 LEU X 177      57.610  44.340  24.500  1.00  0.00           H  
ATOM   2717  HG  LEU X 177      54.750  44.520  24.070  1.00  0.00           H  
ATOM   2718 HD11 LEU X 177      55.880  43.680  22.080  1.00  0.00           H  
ATOM   2719 HD12 LEU X 177      56.610  42.350  23.040  1.00  0.00           H  
ATOM   2720 HD13 LEU X 177      54.910  42.460  22.910  1.00  0.00           H  
ATOM   2721 HD21 LEU X 177      54.690  42.190  25.190  1.00  0.00           H  
ATOM   2722 HD22 LEU X 177      56.390  42.580  25.700  1.00  0.00           H  
ATOM   2723 HD23 LEU X 177      55.060  43.380  26.400  1.00  0.00           H  
ATOM   2724  N   LEU X 178      55.460  47.990  23.900  1.00  0.00           N  
ATOM   2725  CA  LEU X 178      54.280  48.810  23.800  1.00  0.00           C  
ATOM   2726  CB  LEU X 178      54.520  49.960  24.770  1.00  0.00           C  
ATOM   2727  CG  LEU X 178      53.460  51.050  24.880  1.00  0.00           C  
ATOM   2728  CD1 LEU X 178      52.230  50.570  25.640  1.00  0.00           C  
ATOM   2729  CD2 LEU X 178      54.000  52.210  25.710  1.00  0.00           C  
ATOM   2730  C   LEU X 178      53.980  49.190  22.350  1.00  0.00           C  
ATOM   2731  O   LEU X 178      52.840  49.090  21.890  1.00  0.00           O  
ATOM   2732  H   LEU X 178      56.140  48.280  24.590  1.00  0.00           H  
ATOM   2733  HA  LEU X 178      53.360  48.320  24.130  1.00  0.00           H  
ATOM   2734  HB2 LEU X 178      55.490  50.440  24.610  1.00  0.00           H  
ATOM   2735  HB3 LEU X 178      54.630  49.540  25.770  1.00  0.00           H  
ATOM   2736  HG  LEU X 178      53.150  51.460  23.920  1.00  0.00           H  
ATOM   2737 HD11 LEU X 178      51.500  51.380  25.550  1.00  0.00           H  
ATOM   2738 HD12 LEU X 178      51.710  49.720  25.200  1.00  0.00           H  
ATOM   2739 HD13 LEU X 178      52.500  50.460  26.690  1.00  0.00           H  
ATOM   2740 HD21 LEU X 178      54.710  51.820  26.450  1.00  0.00           H  
ATOM   2741 HD22 LEU X 178      54.540  52.940  25.110  1.00  0.00           H  
ATOM   2742 HD23 LEU X 178      53.200  52.720  26.230  1.00  0.00           H  
ATOM   2743  N   LEU X 179      54.990  49.550  21.570  1.00  0.00           N  
ATOM   2744  CA  LEU X 179      54.800  49.940  20.180  1.00  0.00           C  
ATOM   2745  CB  LEU X 179      56.100  50.570  19.680  1.00  0.00           C  
ATOM   2746  CG  LEU X 179      55.990  51.330  18.370  1.00  0.00           C  
ATOM   2747  CD1 LEU X 179      55.210  52.630  18.440  1.00  0.00           C  
ATOM   2748  CD2 LEU X 179      57.420  51.600  17.900  1.00  0.00           C  
ATOM   2749  C   LEU X 179      54.440  48.700  19.380  1.00  0.00           C  
ATOM   2750  O   LEU X 179      53.750  48.770  18.370  1.00  0.00           O  
ATOM   2751  H   LEU X 179      55.880  49.740  22.010  1.00  0.00           H  
ATOM   2752  HA  LEU X 179      53.970  50.650  20.240  1.00  0.00           H  
ATOM   2753  HB2 LEU X 179      56.870  49.820  19.500  1.00  0.00           H  
ATOM   2754  HB3 LEU X 179      56.440  51.220  20.490  1.00  0.00           H  
ATOM   2755  HG  LEU X 179      55.540  50.590  17.700  1.00  0.00           H  
ATOM   2756 HD11 LEU X 179      55.000  53.130  17.500  1.00  0.00           H  
ATOM   2757 HD12 LEU X 179      54.230  52.500  18.910  1.00  0.00           H  
ATOM   2758 HD13 LEU X 179      55.740  53.310  19.110  1.00  0.00           H  
ATOM   2759 HD21 LEU X 179      57.360  52.140  16.950  1.00  0.00           H  
ATOM   2760 HD22 LEU X 179      57.980  52.180  18.640  1.00  0.00           H  
ATOM   2761 HD23 LEU X 179      57.930  50.660  17.700  1.00  0.00           H  
ATOM   2762  N   LEU X 180      54.980  47.520  19.720  1.00  0.00           N  
ATOM   2763  CA  LEU X 180      54.730  46.310  18.960  1.00  0.00           C  
ATOM   2764  CB  LEU X 180      55.860  45.320  19.220  1.00  0.00           C  
ATOM   2765  CG  LEU X 180      57.300  45.790  19.080  1.00  0.00           C  
ATOM   2766  CD1 LEU X 180      58.170  44.610  19.510  1.00  0.00           C  
ATOM   2767  CD2 LEU X 180      57.680  46.430  17.750  1.00  0.00           C  
ATOM   2768  C   LEU X 180      53.370  45.680  19.230  1.00  0.00           C  
ATOM   2769  O   LEU X 180      53.020  44.730  18.530  1.00  0.00           O  
ATOM   2770  H   LEU X 180      55.580  47.520  20.530  1.00  0.00           H  
ATOM   2771  HA  LEU X 180      54.900  46.610  17.930  1.00  0.00           H  
ATOM   2772  HB2 LEU X 180      55.800  44.580  18.420  1.00  0.00           H  
ATOM   2773  HB3 LEU X 180      55.630  44.900  20.200  1.00  0.00           H  
ATOM   2774  HG  LEU X 180      57.580  46.610  19.750  1.00  0.00           H  
ATOM   2775 HD11 LEU X 180      58.280  43.810  18.770  1.00  0.00           H  
ATOM   2776 HD12 LEU X 180      59.170  45.050  19.490  1.00  0.00           H  
ATOM   2777 HD13 LEU X 180      57.800  44.180  20.440  1.00  0.00           H  
ATOM   2778 HD21 LEU X 180      57.860  45.690  16.970  1.00  0.00           H  
ATOM   2779 HD22 LEU X 180      56.820  47.060  17.510  1.00  0.00           H  
ATOM   2780 HD23 LEU X 180      58.520  47.120  17.830  1.00  0.00           H  
ATOM   2781  N   LEU X 181      52.610  46.250  20.160  1.00  0.00           N  
ATOM   2782  CA  LEU X 181      51.170  46.060  20.230  1.00  0.00           C  
ATOM   2783  CB  LEU X 181      50.710  46.450  21.630  1.00  0.00           C  
ATOM   2784  CG  LEU X 181      51.390  45.730  22.790  1.00  0.00           C  
ATOM   2785  CD1 LEU X 181      50.520  46.070  24.000  1.00  0.00           C  
ATOM   2786  CD2 LEU X 181      51.480  44.220  22.560  1.00  0.00           C  
ATOM   2787  C   LEU X 181      50.470  46.830  19.130  1.00  0.00           C  
ATOM   2788  O   LEU X 181      49.270  46.640  18.940  1.00  0.00           O  
ATOM   2789  H   LEU X 181      53.050  47.100  20.500  1.00  0.00           H  
ATOM   2790  HA  LEU X 181      50.980  45.020  19.970  1.00  0.00           H  
ATOM   2791  HB2 LEU X 181      49.670  46.170  21.750  1.00  0.00           H  
ATOM   2792  HB3 LEU X 181      50.720  47.530  21.770  1.00  0.00           H  
ATOM   2793  HG  LEU X 181      52.370  46.170  22.990  1.00  0.00           H  
ATOM   2794 HD11 LEU X 181      49.510  45.690  23.850  1.00  0.00           H  
ATOM   2795 HD12 LEU X 181      51.000  45.620  24.870  1.00  0.00           H  
ATOM   2796 HD13 LEU X 181      50.530  47.130  24.240  1.00  0.00           H  
ATOM   2797 HD21 LEU X 181      50.530  43.750  22.780  1.00  0.00           H  
ATOM   2798 HD22 LEU X 181      51.850  43.950  21.570  1.00  0.00           H  
ATOM   2799 HD23 LEU X 181      52.270  43.880  23.240  1.00  0.00           H  
ATOM   2800  N   ALA X 182      51.070  47.700  18.310  1.00  0.00           N  
ATOM   2801  CA  ALA X 182      50.420  48.690  17.460  1.00  0.00           C  
ATOM   2802  CB  ALA X 182      50.710  50.080  18.020  1.00  0.00           C  
ATOM   2803  C   ALA X 182      50.830  48.430  16.020  1.00  0.00           C  
ATOM   2804  O   ALA X 182      49.940  48.460  15.170  1.00  0.00           O  
ATOM   2805  H   ALA X 182      52.000  47.980  18.570  1.00  0.00           H  
ATOM   2806  HA  ALA X 182      49.340  48.620  17.480  1.00  0.00           H  
ATOM   2807  HB1 ALA X 182      51.750  50.400  18.000  1.00  0.00           H  
ATOM   2808  HB2 ALA X 182      50.230  50.780  17.330  1.00  0.00           H  
ATOM   2809  HB3 ALA X 182      50.150  50.170  18.950  1.00  0.00           H  
ATOM   2810  N   LEU X 183      52.110  48.160  15.770  1.00  0.00           N  
ATOM   2811  CA  LEU X 183      52.710  47.940  14.460  1.00  0.00           C  
ATOM   2812  CB  LEU X 183      54.230  47.960  14.480  1.00  0.00           C  
ATOM   2813  CG  LEU X 183      54.760  49.390  14.640  1.00  0.00           C  
ATOM   2814  CD1 LEU X 183      56.220  49.300  15.060  1.00  0.00           C  
ATOM   2815  CD2 LEU X 183      54.750  50.260  13.390  1.00  0.00           C  
ATOM   2816  C   LEU X 183      52.170  46.660  13.850  1.00  0.00           C  
ATOM   2817  O   LEU X 183      51.960  45.660  14.530  1.00  0.00           O  
ATOM   2818  H   LEU X 183      52.650  48.180  16.620  1.00  0.00           H  
ATOM   2819  HA  LEU X 183      52.360  48.770  13.840  1.00  0.00           H  
ATOM   2820  HB2 LEU X 183      54.580  47.610  13.510  1.00  0.00           H  
ATOM   2821  HB3 LEU X 183      54.480  47.250  15.270  1.00  0.00           H  
ATOM   2822  HG  LEU X 183      54.250  49.870  15.470  1.00  0.00           H  
ATOM   2823 HD11 LEU X 183      56.290  48.830  16.040  1.00  0.00           H  
ATOM   2824 HD12 LEU X 183      56.830  48.780  14.310  1.00  0.00           H  
ATOM   2825 HD13 LEU X 183      56.680  50.280  15.140  1.00  0.00           H  
ATOM   2826 HD21 LEU X 183      55.380  51.130  13.570  1.00  0.00           H  
ATOM   2827 HD22 LEU X 183      55.190  49.800  12.510  1.00  0.00           H  
ATOM   2828 HD23 LEU X 183      53.700  50.410  13.140  1.00  0.00           H  
ATOM   2829  N   PRO X 184      52.100  46.510  12.520  1.00  0.00           N  
ATOM   2830  CD  PRO X 184      52.180  47.560  11.530  1.00  0.00           C  
ATOM   2831  CG  PRO X 184      51.910  46.980  10.150  1.00  0.00           C  
ATOM   2832  CB  PRO X 184      51.330  45.610  10.500  1.00  0.00           C  
ATOM   2833  CA  PRO X 184      51.910  45.240  11.860  1.00  0.00           C  
ATOM   2834  C   PRO X 184      53.200  44.460  11.680  1.00  0.00           C  
ATOM   2835  O   PRO X 184      54.240  45.050  11.410  1.00  0.00           O  
ATOM   2836  HA  PRO X 184      51.120  44.650  12.350  1.00  0.00           H  
ATOM   2837  HB2 PRO X 184      51.530  44.910   9.690  1.00  0.00           H  
ATOM   2838  HB3 PRO X 184      50.250  45.670  10.550  1.00  0.00           H  
ATOM   2839  HG2 PRO X 184      52.880  46.830   9.670  1.00  0.00           H  
ATOM   2840  HG3 PRO X 184      51.270  47.580   9.500  1.00  0.00           H  
ATOM   2841  HD2 PRO X 184      53.150  48.060  11.450  1.00  0.00           H  
ATOM   2842  HD3 PRO X 184      51.390  48.310  11.650  1.00  0.00           H  
ATOM   2843  N   PRO X 185      53.300  43.160  11.980  1.00  0.00           N  
ATOM   2844  CD  PRO X 185      52.240  42.380  12.590  1.00  0.00           C  
ATOM   2845  CG  PRO X 185      52.950  41.140  13.130  1.00  0.00           C  
ATOM   2846  CB  PRO X 185      54.200  40.980  12.260  1.00  0.00           C  
ATOM   2847  CA  PRO X 185      54.560  42.460  12.130  1.00  0.00           C  
ATOM   2848  C   PRO X 185      55.600  42.470  11.020  1.00  0.00           C  
ATOM   2849  O   PRO X 185      56.780  42.330  11.340  1.00  0.00           O  
ATOM   2850  HA  PRO X 185      55.080  42.800  13.020  1.00  0.00           H  
ATOM   2851  HB2 PRO X 185      54.090  40.520  11.280  1.00  0.00           H  
ATOM   2852  HB3 PRO X 185      55.080  40.520  12.720  1.00  0.00           H  
ATOM   2853  HG2 PRO X 185      52.400  40.200  13.060  1.00  0.00           H  
ATOM   2854  HG3 PRO X 185      53.270  41.360  14.140  1.00  0.00           H  
ATOM   2855  HD2 PRO X 185      51.540  42.070  11.820  1.00  0.00           H  
ATOM   2856  HD3 PRO X 185      51.690  42.920  13.350  1.00  0.00           H  
ATOM   2857  N   ARG X 186      55.260  42.630   9.740  1.00  0.00           N  
ATOM   2858  CA  ARG X 186      56.130  42.690   8.580  1.00  0.00           C  
ATOM   2859  CB  ARG X 186      55.400  42.120   7.370  1.00  0.00           C  
ATOM   2860  CG  ARG X 186      56.220  41.870   6.120  1.00  0.00           C  
ATOM   2861  CD  ARG X 186      57.330  40.820   6.140  1.00  0.00           C  
ATOM   2862  NE  ARG X 186      58.570  41.440   6.620  1.00  0.00           N  
ATOM   2863  CZ  ARG X 186      59.530  41.880   5.800  1.00  0.00           C  
ATOM   2864  NH1 ARG X 186      59.470  41.780   4.460  1.00  0.00           N1+
ATOM   2865  NH2 ARG X 186      60.650  42.360   6.370  1.00  0.00           N  
ATOM   2866  C   ARG X 186      56.640  44.100   8.360  1.00  0.00           C  
ATOM   2867  O   ARG X 186      57.610  44.240   7.610  1.00  0.00           O  
ATOM   2868  H   ARG X 186      54.260  42.500   9.600  1.00  0.00           H  
ATOM   2869  HA  ARG X 186      57.010  42.080   8.780  1.00  0.00           H  
ATOM   2870  HB2 ARG X 186      54.570  42.770   7.080  1.00  0.00           H  
ATOM   2871  HB3 ARG X 186      54.930  41.190   7.690  1.00  0.00           H  
ATOM   2872  HG2 ARG X 186      56.580  42.840   5.770  1.00  0.00           H  
ATOM   2873  HG3 ARG X 186      55.500  41.560   5.360  1.00  0.00           H  
ATOM   2874  HD2 ARG X 186      57.460  40.300   5.190  1.00  0.00           H  
ATOM   2875  HD3 ARG X 186      57.120  40.020   6.850  1.00  0.00           H  
ATOM   2876  HE  ARG X 186      58.790  41.530   7.600  1.00  0.00           H  
ATOM   2877 HH11 ARG X 186      58.700  41.400   3.920  1.00  0.00           H  
ATOM   2878 HH12 ARG X 186      60.240  42.220   3.990  1.00  0.00           H  
ATOM   2879 HH21 ARG X 186      60.740  42.470   7.370  1.00  0.00           H  
ATOM   2880 HH22 ARG X 186      61.490  42.540   5.840  1.00  0.00           H  
ATOM   2881  N   ALA X 187      56.140  45.170   8.980  1.00  0.00           N  
ATOM   2882  CA  ALA X 187      56.800  46.460   9.100  1.00  0.00           C  
ATOM   2883  CB  ALA X 187      55.620  47.410   9.070  1.00  0.00           C  
ATOM   2884  C   ALA X 187      57.810  46.610  10.230  1.00  0.00           C  
ATOM   2885  O   ALA X 187      58.470  47.640  10.410  1.00  0.00           O  
ATOM   2886  H   ALA X 187      55.450  45.050   9.710  1.00  0.00           H  
ATOM   2887  HA  ALA X 187      57.410  46.570   8.210  1.00  0.00           H  
ATOM   2888  HB1 ALA X 187      54.960  47.290   9.930  1.00  0.00           H  
ATOM   2889  HB2 ALA X 187      56.050  48.410   9.120  1.00  0.00           H  
ATOM   2890  HB3 ALA X 187      55.090  47.250   8.130  1.00  0.00           H  
ATOM   2891  N   TYR X 188      57.950  45.540  11.010  1.00  0.00           N  
ATOM   2892  CA  TYR X 188      58.790  45.460  12.190  1.00  0.00           C  
ATOM   2893  CB  TYR X 188      58.040  45.180  13.490  1.00  0.00           C  
ATOM   2894  CG  TYR X 188      58.900  44.570  14.560  1.00  0.00           C  
ATOM   2895  CD1 TYR X 188      59.890  45.340  15.180  1.00  0.00           C  
ATOM   2896  CE1 TYR X 188      60.750  44.750  16.120  1.00  0.00           C  
ATOM   2897  CZ  TYR X 188      60.620  43.400  16.500  1.00  0.00           C  
ATOM   2898  OH  TYR X 188      61.510  42.760  17.310  1.00  0.00           O  
ATOM   2899  CE2 TYR X 188      59.570  42.680  15.900  1.00  0.00           C  
ATOM   2900  CD2 TYR X 188      58.730  43.220  14.910  1.00  0.00           C  
ATOM   2901  C   TYR X 188      59.910  44.450  11.980  1.00  0.00           C  
ATOM   2902  O   TYR X 188      61.050  44.850  12.200  1.00  0.00           O  
ATOM   2903  H   TYR X 188      57.380  44.730  10.810  1.00  0.00           H  
ATOM   2904  HA  TYR X 188      59.230  46.450  12.310  1.00  0.00           H  
ATOM   2905  HB2 TYR X 188      57.150  44.590  13.290  1.00  0.00           H  
ATOM   2906  HB3 TYR X 188      57.670  46.110  13.930  1.00  0.00           H  
ATOM   2907  HD1 TYR X 188      60.100  46.360  14.900  1.00  0.00           H  
ATOM   2908  HD2 TYR X 188      58.040  42.640  14.320  1.00  0.00           H  
ATOM   2909  HE1 TYR X 188      61.590  45.300  16.530  1.00  0.00           H  
ATOM   2910  HE2 TYR X 188      59.600  41.620  16.090  1.00  0.00           H  
ATOM   2911  HH  TYR X 188      61.320  41.820  17.320  1.00  0.00           H  
ATOM   2912  N   ALA X 189      59.600  43.280  11.420  1.00  0.00           N  
ATOM   2913  CA  ALA X 189      60.430  42.120  11.170  1.00  0.00           C  
ATOM   2914  CB  ALA X 189      59.790  40.910  11.840  1.00  0.00           C  
ATOM   2915  C   ALA X 189      60.630  41.870   9.680  1.00  0.00           C  
ATOM   2916  OC1 ALA X 189      59.970  40.990   9.090  1.00  0.00           O  
ATOM   2917  OC2 ALA X 189      61.410  42.610   9.050  1.00  0.00           O1-
ATOM   2918  H   ALA X 189      58.640  43.040  11.220  1.00  0.00           H  
ATOM   2919  HA  ALA X 189      61.440  42.220  11.570  1.00  0.00           H  
ATOM   2920  HB1 ALA X 189      58.820  40.710  11.400  1.00  0.00           H  
ATOM   2921  HB2 ALA X 189      60.370  39.990  11.720  1.00  0.00           H  
ATOM   2922  HB3 ALA X 189      59.630  41.000  12.920  1.00  0.00           H  
ATOM   2923  N   ALA X 190      74.810  85.520  10.820  1.00  0.00           N1+
ATOM   2924  CA  ALA X 190      74.120  84.530   9.980  1.00  0.00           C  
ATOM   2925  CB  ALA X 190      75.050  83.330   9.760  1.00  0.00           C  
ATOM   2926  C   ALA X 190      72.730  84.280  10.560  1.00  0.00           C  
ATOM   2927  O   ALA X 190      72.530  84.110  11.760  1.00  0.00           O  
ATOM   2928  H1  ALA X 190      75.580  85.850  10.250  1.00  0.00           H  
ATOM   2929  H2  ALA X 190      74.230  86.330  10.960  1.00  0.00           H  
ATOM   2930  H3  ALA X 190      75.050  85.110  11.710  1.00  0.00           H  
ATOM   2931  HA  ALA X 190      73.980  84.900   8.970  1.00  0.00           H  
ATOM   2932  HB1 ALA X 190      76.060  83.690   9.550  1.00  0.00           H  
ATOM   2933  HB2 ALA X 190      75.000  82.680  10.630  1.00  0.00           H  
ATOM   2934  HB3 ALA X 190      74.710  82.590   9.040  1.00  0.00           H  
ATOM   2935  N   LEU X 191      71.700  84.260   9.720  1.00  0.00           N  
ATOM   2936  CA  LEU X 191      70.320  84.040  10.100  1.00  0.00           C  
ATOM   2937  CB  LEU X 191      69.390  84.050   8.890  1.00  0.00           C  
ATOM   2938  CG  LEU X 191      69.000  85.470   8.480  1.00  0.00           C  
ATOM   2939  CD1 LEU X 191      68.640  85.380   7.000  1.00  0.00           C  
ATOM   2940  CD2 LEU X 191      67.780  86.030   9.220  1.00  0.00           C  
ATOM   2941  C   LEU X 191      70.090  82.740  10.860  1.00  0.00           C  
ATOM   2942  O   LEU X 191      69.270  82.700  11.780  1.00  0.00           O  
ATOM   2943  H   LEU X 191      71.830  84.450   8.740  1.00  0.00           H  
ATOM   2944  HA  LEU X 191      70.040  84.840  10.800  1.00  0.00           H  
ATOM   2945  HB2 LEU X 191      68.550  83.430   9.200  1.00  0.00           H  
ATOM   2946  HB3 LEU X 191      69.840  83.500   8.070  1.00  0.00           H  
ATOM   2947  HG  LEU X 191      69.810  86.200   8.570  1.00  0.00           H  
ATOM   2948 HD11 LEU X 191      67.680  84.890   6.860  1.00  0.00           H  
ATOM   2949 HD12 LEU X 191      68.650  86.390   6.600  1.00  0.00           H  
ATOM   2950 HD13 LEU X 191      69.440  84.900   6.440  1.00  0.00           H  
ATOM   2951 HD21 LEU X 191      68.120  86.340  10.200  1.00  0.00           H  
ATOM   2952 HD22 LEU X 191      67.400  86.890   8.670  1.00  0.00           H  
ATOM   2953 HD23 LEU X 191      67.000  85.280   9.280  1.00  0.00           H  
ATOM   2954  N   GLU X 192      70.720  81.630  10.480  1.00  0.00           N  
ATOM   2955  CA  GLU X 192      70.680  80.340  11.150  1.00  0.00           C  
ATOM   2956  CB  GLU X 192      71.520  79.380  10.320  1.00  0.00           C  
ATOM   2957  CG  GLU X 192      71.770  78.020  10.970  1.00  0.00           C  
ATOM   2958  CD  GLU X 192      72.690  77.040  10.240  1.00  0.00           C  
ATOM   2959  OE1 GLU X 192      73.800  77.470   9.880  1.00  0.00           O  
ATOM   2960  OE2 GLU X 192      72.230  75.920   9.930  1.00  0.00           O1-
ATOM   2961  C   GLU X 192      71.150  80.440  12.590  1.00  0.00           C  
ATOM   2962  O   GLU X 192      70.860  79.580  13.420  1.00  0.00           O  
ATOM   2963  H   GLU X 192      71.160  81.760   9.580  1.00  0.00           H  
ATOM   2964  HA  GLU X 192      69.650  79.990  11.140  1.00  0.00           H  
ATOM   2965  HB2 GLU X 192      72.520  79.780  10.210  1.00  0.00           H  
ATOM   2966  HB3 GLU X 192      71.060  79.310   9.330  1.00  0.00           H  
ATOM   2967  HG2 GLU X 192      70.830  77.570  11.270  1.00  0.00           H  
ATOM   2968  HG3 GLU X 192      72.320  78.160  11.900  1.00  0.00           H  
ATOM   2969  N   ASN X 193      71.870  81.500  12.960  1.00  0.00           N  
ATOM   2970  CA  ASN X 193      72.250  81.740  14.340  1.00  0.00           C  
ATOM   2971  CB  ASN X 193      73.390  82.740  14.530  1.00  0.00           C  
ATOM   2972  CG  ASN X 193      74.700  82.400  13.830  1.00  0.00           C  
ATOM   2973  OD1 ASN X 193      74.980  81.220  13.610  1.00  0.00           O  
ATOM   2974  ND2 ASN X 193      75.460  83.370  13.310  1.00  0.00           N  
ATOM   2975  C   ASN X 193      71.020  82.060  15.190  1.00  0.00           C  
ATOM   2976  O   ASN X 193      71.030  81.730  16.370  1.00  0.00           O  
ATOM   2977  H   ASN X 193      72.000  82.210  12.260  1.00  0.00           H  
ATOM   2978  HA  ASN X 193      72.630  80.800  14.750  1.00  0.00           H  
ATOM   2979  HB2 ASN X 193      73.630  82.810  15.590  1.00  0.00           H  
ATOM   2980  HB3 ASN X 193      72.920  83.690  14.290  1.00  0.00           H  
ATOM   2981 HD21 ASN X 193      75.160  84.300  13.550  1.00  0.00           H  
ATOM   2982 HD22 ASN X 193      76.310  83.200  12.780  1.00  0.00           H  
ATOM   2983  N   LEU X 194      69.890  82.440  14.590  1.00  0.00           N  
ATOM   2984  CA  LEU X 194      68.600  82.480  15.250  1.00  0.00           C  
ATOM   2985  CB  LEU X 194      67.630  83.250  14.360  1.00  0.00           C  
ATOM   2986  CG  LEU X 194      68.040  84.650  13.910  1.00  0.00           C  
ATOM   2987  CD1 LEU X 194      66.880  85.200  13.080  1.00  0.00           C  
ATOM   2988  CD2 LEU X 194      68.400  85.690  14.970  1.00  0.00           C  
ATOM   2989  C   LEU X 194      68.060  81.140  15.740  1.00  0.00           C  
ATOM   2990  O   LEU X 194      67.320  81.120  16.720  1.00  0.00           O  
ATOM   2991  H   LEU X 194      69.920  82.650  13.600  1.00  0.00           H  
ATOM   2992  HA  LEU X 194      68.810  83.090  16.130  1.00  0.00           H  
ATOM   2993  HB2 LEU X 194      66.730  83.320  14.970  1.00  0.00           H  
ATOM   2994  HB3 LEU X 194      67.310  82.710  13.470  1.00  0.00           H  
ATOM   2995  HG  LEU X 194      68.950  84.560  13.320  1.00  0.00           H  
ATOM   2996 HD11 LEU X 194      67.240  86.110  12.590  1.00  0.00           H  
ATOM   2997 HD12 LEU X 194      66.610  84.540  12.250  1.00  0.00           H  
ATOM   2998 HD13 LEU X 194      66.040  85.310  13.770  1.00  0.00           H  
ATOM   2999 HD21 LEU X 194      68.830  86.570  14.500  1.00  0.00           H  
ATOM   3000 HD22 LEU X 194      67.490  85.890  15.540  1.00  0.00           H  
ATOM   3001 HD23 LEU X 194      69.200  85.360  15.640  1.00  0.00           H  
ATOM   3002  N   VAL X 195      68.400  80.070  15.020  1.00  0.00           N  
ATOM   3003  CA  VAL X 195      67.950  78.740  15.370  1.00  0.00           C  
ATOM   3004  CB  VAL X 195      68.370  77.780  14.260  1.00  0.00           C  
ATOM   3005  CG1 VAL X 195      67.780  76.430  14.650  1.00  0.00           C  
ATOM   3006  CG2 VAL X 195      67.790  78.290  12.950  1.00  0.00           C  
ATOM   3007  C   VAL X 195      68.410  78.310  16.760  1.00  0.00           C  
ATOM   3008  O   VAL X 195      67.550  77.950  17.570  1.00  0.00           O  
ATOM   3009  H   VAL X 195      69.010  80.230  14.230  1.00  0.00           H  
ATOM   3010  HA  VAL X 195      66.860  78.740  15.400  1.00  0.00           H  
ATOM   3011  HB  VAL X 195      69.460  77.720  14.260  1.00  0.00           H  
ATOM   3012 HG11 VAL X 195      68.370  76.090  15.500  1.00  0.00           H  
ATOM   3013 HG12 VAL X 195      66.700  76.470  14.770  1.00  0.00           H  
ATOM   3014 HG13 VAL X 195      68.040  75.790  13.810  1.00  0.00           H  
ATOM   3015 HG21 VAL X 195      66.710  78.370  13.020  1.00  0.00           H  
ATOM   3016 HG22 VAL X 195      68.160  79.300  12.720  1.00  0.00           H  
ATOM   3017 HG23 VAL X 195      68.020  77.610  12.130  1.00  0.00           H  
ATOM   3018  N   VAL X 196      69.670  78.500  17.130  1.00  0.00           N  
ATOM   3019  CA  VAL X 196      70.220  78.110  18.420  1.00  0.00           C  
ATOM   3020  CB  VAL X 196      71.730  77.920  18.450  1.00  0.00           C  
ATOM   3021  CG1 VAL X 196      72.180  76.730  17.610  1.00  0.00           C  
ATOM   3022  CG2 VAL X 196      72.490  79.160  17.970  1.00  0.00           C  
ATOM   3023  C   VAL X 196      69.680  79.050  19.480  1.00  0.00           C  
ATOM   3024  O   VAL X 196      69.380  78.710  20.630  1.00  0.00           O  
ATOM   3025  H   VAL X 196      70.390  78.760  16.470  1.00  0.00           H  
ATOM   3026  HA  VAL X 196      69.820  77.140  18.710  1.00  0.00           H  
ATOM   3027  HB  VAL X 196      72.070  77.550  19.420  1.00  0.00           H  
ATOM   3028 HG11 VAL X 196      72.050  76.930  16.550  1.00  0.00           H  
ATOM   3029 HG12 VAL X 196      73.200  76.450  17.870  1.00  0.00           H  
ATOM   3030 HG13 VAL X 196      71.530  75.880  17.830  1.00  0.00           H  
ATOM   3031 HG21 VAL X 196      72.270  79.450  16.940  1.00  0.00           H  
ATOM   3032 HG22 VAL X 196      72.140  80.080  18.440  1.00  0.00           H  
ATOM   3033 HG23 VAL X 196      73.550  79.110  18.190  1.00  0.00           H  
ATOM   3034  N   LEU X 197      69.510  80.330  19.110  1.00  0.00           N  
ATOM   3035  CA  LEU X 197      69.090  81.410  19.980  1.00  0.00           C  
ATOM   3036  CB  LEU X 197      69.300  82.780  19.360  1.00  0.00           C  
ATOM   3037  CG  LEU X 197      69.110  84.000  20.270  1.00  0.00           C  
ATOM   3038  CD1 LEU X 197      69.950  84.120  21.530  1.00  0.00           C  
ATOM   3039  CD2 LEU X 197      69.240  85.320  19.510  1.00  0.00           C  
ATOM   3040  C   LEU X 197      67.640  81.220  20.410  1.00  0.00           C  
ATOM   3041  O   LEU X 197      67.260  81.150  21.580  1.00  0.00           O  
ATOM   3042  H   LEU X 197      69.840  80.490  18.180  1.00  0.00           H  
ATOM   3043  HA  LEU X 197      69.770  81.310  20.830  1.00  0.00           H  
ATOM   3044  HB2 LEU X 197      68.670  82.960  18.490  1.00  0.00           H  
ATOM   3045  HB3 LEU X 197      70.330  82.850  19.000  1.00  0.00           H  
ATOM   3046  HG  LEU X 197      68.060  83.970  20.560  1.00  0.00           H  
ATOM   3047 HD11 LEU X 197      71.000  84.250  21.280  1.00  0.00           H  
ATOM   3048 HD12 LEU X 197      69.660  85.010  22.090  1.00  0.00           H  
ATOM   3049 HD13 LEU X 197      69.840  83.280  22.220  1.00  0.00           H  
ATOM   3050 HD21 LEU X 197      68.790  85.290  18.520  1.00  0.00           H  
ATOM   3051 HD22 LEU X 197      68.800  86.110  20.110  1.00  0.00           H  
ATOM   3052 HD23 LEU X 197      70.320  85.470  19.480  1.00  0.00           H  
ATOM   3053  N   ASN X 198      66.770  80.690  19.540  1.00  0.00           N  
ATOM   3054  CA  ASN X 198      65.420  80.260  19.840  1.00  0.00           C  
ATOM   3055  CB  ASN X 198      64.670  80.320  18.510  1.00  0.00           C  
ATOM   3056  CG  ASN X 198      63.240  79.840  18.680  1.00  0.00           C  
ATOM   3057  OD1 ASN X 198      62.290  80.550  19.000  1.00  0.00           O  
ATOM   3058  ND2 ASN X 198      62.990  78.550  18.460  1.00  0.00           N  
ATOM   3059  C   ASN X 198      65.350  78.970  20.650  1.00  0.00           C  
ATOM   3060  O   ASN X 198      64.470  78.860  21.500  1.00  0.00           O  
ATOM   3061  H   ASN X 198      67.020  80.730  18.560  1.00  0.00           H  
ATOM   3062  HA  ASN X 198      65.040  81.020  20.510  1.00  0.00           H  
ATOM   3063  HB2 ASN X 198      65.130  79.700  17.730  1.00  0.00           H  
ATOM   3064  HB3 ASN X 198      64.660  81.360  18.190  1.00  0.00           H  
ATOM   3065 HD21 ASN X 198      63.730  77.850  18.470  1.00  0.00           H  
ATOM   3066 HD22 ASN X 198      62.050  78.200  18.540  1.00  0.00           H  
ATOM   3067  N   ALA X 199      66.450  78.220  20.730  1.00  0.00           N  
ATOM   3068  CA  ALA X 199      66.620  77.040  21.560  1.00  0.00           C  
ATOM   3069  CB  ALA X 199      67.670  76.090  20.990  1.00  0.00           C  
ATOM   3070  C   ALA X 199      66.750  77.460  23.010  1.00  0.00           C  
ATOM   3071  O   ALA X 199      66.230  76.780  23.890  1.00  0.00           O  
ATOM   3072  H   ALA X 199      67.300  78.630  20.370  1.00  0.00           H  
ATOM   3073  HA  ALA X 199      65.740  76.400  21.490  1.00  0.00           H  
ATOM   3074  HB1 ALA X 199      67.300  75.790  20.000  1.00  0.00           H  
ATOM   3075  HB2 ALA X 199      68.670  76.510  20.980  1.00  0.00           H  
ATOM   3076  HB3 ALA X 199      67.800  75.150  21.520  1.00  0.00           H  
ATOM   3077  N   ALA X 200      67.510  78.510  23.360  1.00  0.00           N  
ATOM   3078  CA  ALA X 200      67.400  79.130  24.660  1.00  0.00           C  
ATOM   3079  CB  ALA X 200      68.470  80.210  24.740  1.00  0.00           C  
ATOM   3080  C   ALA X 200      66.060  79.720  25.060  1.00  0.00           C  
ATOM   3081  O   ALA X 200      65.690  79.450  26.200  1.00  0.00           O  
ATOM   3082  H   ALA X 200      67.990  79.020  22.620  1.00  0.00           H  
ATOM   3083  HA  ALA X 200      67.670  78.350  25.380  1.00  0.00           H  
ATOM   3084  HB1 ALA X 200      68.640  80.530  25.770  1.00  0.00           H  
ATOM   3085  HB2 ALA X 200      69.420  79.850  24.330  1.00  0.00           H  
ATOM   3086  HB3 ALA X 200      68.120  81.110  24.250  1.00  0.00           H  
ATOM   3087  N   SER X 201      65.310  80.300  24.120  1.00  0.00           N  
ATOM   3088  CA  SER X 201      63.990  80.770  24.510  1.00  0.00           C  
ATOM   3089  CB  SER X 201      63.460  81.590  23.340  1.00  0.00           C  
ATOM   3090  OG  SER X 201      64.230  82.770  23.270  1.00  0.00           O  
ATOM   3091  C   SER X 201      63.040  79.620  24.790  1.00  0.00           C  
ATOM   3092  O   SER X 201      62.280  79.590  25.760  1.00  0.00           O  
ATOM   3093  H   SER X 201      65.610  80.450  23.170  1.00  0.00           H  
ATOM   3094  HA  SER X 201      63.860  81.390  25.400  1.00  0.00           H  
ATOM   3095  HB2 SER X 201      62.430  81.870  23.540  1.00  0.00           H  
ATOM   3096  HB3 SER X 201      63.480  81.110  22.360  1.00  0.00           H  
ATOM   3097  HG  SER X 201      63.620  83.500  23.110  1.00  0.00           H  
ATOM   3098  N   VAL X 202      63.050  78.610  23.910  1.00  0.00           N  
ATOM   3099  CA  VAL X 202      62.360  77.360  24.120  1.00  0.00           C  
ATOM   3100  CB  VAL X 202      62.790  76.470  22.960  1.00  0.00           C  
ATOM   3101  CG1 VAL X 202      62.460  75.000  23.190  1.00  0.00           C  
ATOM   3102  CG2 VAL X 202      62.080  76.840  21.660  1.00  0.00           C  
ATOM   3103  C   VAL X 202      62.580  76.720  25.490  1.00  0.00           C  
ATOM   3104  O   VAL X 202      61.710  76.460  26.320  1.00  0.00           O  
ATOM   3105  H   VAL X 202      63.730  78.690  23.170  1.00  0.00           H  
ATOM   3106  HA  VAL X 202      61.290  77.550  24.090  1.00  0.00           H  
ATOM   3107  HB  VAL X 202      63.830  76.600  22.650  1.00  0.00           H  
ATOM   3108 HG11 VAL X 202      62.960  74.560  24.050  1.00  0.00           H  
ATOM   3109 HG12 VAL X 202      61.400  74.900  23.410  1.00  0.00           H  
ATOM   3110 HG13 VAL X 202      62.700  74.410  22.300  1.00  0.00           H  
ATOM   3111 HG21 VAL X 202      61.030  76.950  21.940  1.00  0.00           H  
ATOM   3112 HG22 VAL X 202      62.190  77.880  21.370  1.00  0.00           H  
ATOM   3113 HG23 VAL X 202      62.300  76.150  20.850  1.00  0.00           H  
ATOM   3114  N   ALA X 203      63.840  76.630  25.920  1.00  0.00           N  
ATOM   3115  CA  ALA X 203      64.290  76.260  27.250  1.00  0.00           C  
ATOM   3116  CB  ALA X 203      65.810  76.250  27.280  1.00  0.00           C  
ATOM   3117  C   ALA X 203      63.710  77.160  28.330  1.00  0.00           C  
ATOM   3118  O   ALA X 203      63.270  76.700  29.380  1.00  0.00           O  
ATOM   3119  H   ALA X 203      64.570  76.830  25.250  1.00  0.00           H  
ATOM   3120  HA  ALA X 203      63.970  75.230  27.400  1.00  0.00           H  
ATOM   3121  HB1 ALA X 203      66.220  77.240  27.080  1.00  0.00           H  
ATOM   3122  HB2 ALA X 203      66.070  76.050  28.320  1.00  0.00           H  
ATOM   3123  HB3 ALA X 203      66.230  75.540  26.560  1.00  0.00           H  
ATOM   3124  N   GLY X 204      63.770  78.480  28.130  1.00  0.00           N  
ATOM   3125  CA  GLY X 204      63.230  79.450  29.050  1.00  0.00           C  
ATOM   3126  C   GLY X 204      61.730  79.480  29.310  1.00  0.00           C  
ATOM   3127  O   GLY X 204      61.270  79.830  30.390  1.00  0.00           O  
ATOM   3128  H   GLY X 204      64.190  78.810  27.270  1.00  0.00           H  
ATOM   3129  HA2 GLY X 204      63.690  80.420  28.890  1.00  0.00           H  
ATOM   3130  HA3 GLY X 204      63.530  79.110  30.050  1.00  0.00           H  
ATOM   3131  N   ALA X 205      60.940  79.140  28.290  1.00  0.00           N  
ATOM   3132  CA  ALA X 205      59.490  79.230  28.350  1.00  0.00           C  
ATOM   3133  CB  ALA X 205      59.050  79.190  26.900  1.00  0.00           C  
ATOM   3134  C   ALA X 205      58.970  77.980  29.060  1.00  0.00           C  
ATOM   3135  O   ALA X 205      58.040  78.010  29.860  1.00  0.00           O  
ATOM   3136  H   ALA X 205      61.320  79.010  27.360  1.00  0.00           H  
ATOM   3137  HA  ALA X 205      59.090  80.100  28.860  1.00  0.00           H  
ATOM   3138  HB1 ALA X 205      59.760  79.730  26.280  1.00  0.00           H  
ATOM   3139  HB2 ALA X 205      59.170  78.150  26.580  1.00  0.00           H  
ATOM   3140  HB3 ALA X 205      58.020  79.500  26.740  1.00  0.00           H  
ATOM   3141  N   HIS X 206      59.570  76.820  28.770  1.00  0.00           N  
ATOM   3142  CA  HIS X 206      59.460  75.590  29.520  1.00  0.00           C  
ATOM   3143  CB  HIS X 206      60.480  74.640  28.900  1.00  0.00           C  
ATOM   3144  CG  HIS X 206      60.400  73.230  29.410  1.00  0.00           C  
ATOM   3145  ND1 HIS X 206      60.870  72.680  30.590  1.00  0.00           N  
ATOM   3146  CE1 HIS X 206      60.430  71.420  30.700  1.00  0.00           C  
ATOM   3147  NE2 HIS X 206      59.750  71.030  29.620  1.00  0.00           N  
ATOM   3148  CD2 HIS X 206      59.810  72.150  28.790  1.00  0.00           C  
ATOM   3149  C   HIS X 206      59.810  75.890  30.970  1.00  0.00           C  
ATOM   3150  O   HIS X 206      59.180  75.430  31.920  1.00  0.00           O  
ATOM   3151  H   HIS X 206      60.230  76.810  28.010  1.00  0.00           H  
ATOM   3152  HA  HIS X 206      58.410  75.300  29.490  1.00  0.00           H  
ATOM   3153  HB2 HIS X 206      61.480  75.060  29.050  1.00  0.00           H  
ATOM   3154  HB3 HIS X 206      60.270  74.600  27.830  1.00  0.00           H  
ATOM   3155  HD1 HIS X 206      61.400  73.120  31.330  1.00  0.00           H  
ATOM   3156  HD2 HIS X 206      59.410  72.300  27.790  1.00  0.00           H  
ATOM   3157  HE1 HIS X 206      60.710  70.810  31.550  1.00  0.00           H  
ATOM   3158  N   GLY X 207      60.960  76.550  31.120  1.00  0.00           N  
ATOM   3159  CA  GLY X 207      61.530  77.040  32.360  1.00  0.00           C  
ATOM   3160  C   GLY X 207      60.440  77.640  33.240  1.00  0.00           C  
ATOM   3161  O   GLY X 207      60.050  77.060  34.250  1.00  0.00           O  
ATOM   3162  H   GLY X 207      61.440  76.760  30.260  1.00  0.00           H  
ATOM   3163  HA2 GLY X 207      62.270  77.830  32.300  1.00  0.00           H  
ATOM   3164  HA3 GLY X 207      61.990  76.210  32.900  1.00  0.00           H  
ATOM   3165  N   ILE X 208      59.870  78.770  32.810  1.00  0.00           N  
ATOM   3166  CA  ILE X 208      59.020  79.650  33.590  1.00  0.00           C  
ATOM   3167  CB  ILE X 208      59.140  81.070  33.030  1.00  0.00           C  
ATOM   3168  CG2 ILE X 208      58.320  81.150  31.740  1.00  0.00           C  
ATOM   3169  CG1 ILE X 208      58.710  82.230  33.920  1.00  0.00           C  
ATOM   3170  CD1 ILE X 208      59.720  82.310  35.070  1.00  0.00           C  
ATOM   3171  C   ILE X 208      57.590  79.160  33.740  1.00  0.00           C  
ATOM   3172  O   ILE X 208      56.960  79.420  34.770  1.00  0.00           O  
ATOM   3173  H   ILE X 208      60.140  79.150  31.910  1.00  0.00           H  
ATOM   3174  HA  ILE X 208      59.430  79.570  34.590  1.00  0.00           H  
ATOM   3175  HB  ILE X 208      60.170  81.140  32.680  1.00  0.00           H  
ATOM   3176 HG12 ILE X 208      57.780  81.920  34.380  1.00  0.00           H  
ATOM   3177 HG13 ILE X 208      58.490  83.120  33.330  1.00  0.00           H  
ATOM   3178 HG21 ILE X 208      57.250  81.180  31.950  1.00  0.00           H  
ATOM   3179 HG22 ILE X 208      58.510  82.100  31.240  1.00  0.00           H  
ATOM   3180 HG23 ILE X 208      58.550  80.410  30.970  1.00  0.00           H  
ATOM   3181 HD11 ILE X 208      59.690  81.380  35.640  1.00  0.00           H  
ATOM   3182 HD12 ILE X 208      60.710  82.520  34.680  1.00  0.00           H  
ATOM   3183 HD13 ILE X 208      59.410  83.180  35.640  1.00  0.00           H  
ATOM   3184  N   LEU X 209      57.120  78.360  32.790  1.00  0.00           N  
ATOM   3185  CA  LEU X 209      55.850  77.710  33.010  1.00  0.00           C  
ATOM   3186  CB  LEU X 209      55.140  77.640  31.660  1.00  0.00           C  
ATOM   3187  CG  LEU X 209      54.800  78.960  30.980  1.00  0.00           C  
ATOM   3188  CD1 LEU X 209      53.700  78.740  29.940  1.00  0.00           C  
ATOM   3189  CD2 LEU X 209      54.330  80.100  31.880  1.00  0.00           C  
ATOM   3190  C   LEU X 209      55.930  76.380  33.740  1.00  0.00           C  
ATOM   3191  O   LEU X 209      54.920  75.970  34.310  1.00  0.00           O  
ATOM   3192  H   LEU X 209      57.740  78.020  32.050  1.00  0.00           H  
ATOM   3193  HA  LEU X 209      55.210  78.330  33.630  1.00  0.00           H  
ATOM   3194  HB2 LEU X 209      54.140  77.300  31.940  1.00  0.00           H  
ATOM   3195  HB3 LEU X 209      55.530  76.900  30.960  1.00  0.00           H  
ATOM   3196  HG  LEU X 209      55.680  79.270  30.420  1.00  0.00           H  
ATOM   3197 HD11 LEU X 209      53.670  79.650  29.350  1.00  0.00           H  
ATOM   3198 HD12 LEU X 209      54.110  77.980  29.270  1.00  0.00           H  
ATOM   3199 HD13 LEU X 209      52.790  78.350  30.390  1.00  0.00           H  
ATOM   3200 HD21 LEU X 209      53.490  79.730  32.470  1.00  0.00           H  
ATOM   3201 HD22 LEU X 209      55.170  80.400  32.510  1.00  0.00           H  
ATOM   3202 HD23 LEU X 209      54.080  81.060  31.420  1.00  0.00           H  
ATOM   3203  N   SER X 210      57.080  75.690  33.800  1.00  0.00           N  
ATOM   3204  CA  SER X 210      57.290  74.790  34.920  1.00  0.00           C  
ATOM   3205  CB  SER X 210      58.600  74.040  34.730  1.00  0.00           C  
ATOM   3206  OG  SER X 210      58.710  73.410  33.470  1.00  0.00           O  
ATOM   3207  C   SER X 210      57.410  75.490  36.260  1.00  0.00           C  
ATOM   3208  O   SER X 210      56.960  74.850  37.220  1.00  0.00           O  
ATOM   3209  H   SER X 210      57.900  75.940  33.260  1.00  0.00           H  
ATOM   3210  HA  SER X 210      56.500  74.050  34.930  1.00  0.00           H  
ATOM   3211  HB2 SER X 210      58.720  73.360  35.570  1.00  0.00           H  
ATOM   3212  HB3 SER X 210      59.330  74.840  34.840  1.00  0.00           H  
ATOM   3213  HG  SER X 210      58.620  74.150  32.860  1.00  0.00           H  
ATOM   3214  N   PHE X 211      58.130  76.610  36.420  1.00  0.00           N  
ATOM   3215  CA  PHE X 211      58.310  77.270  37.700  1.00  0.00           C  
ATOM   3216  CB  PHE X 211      59.310  78.410  37.490  1.00  0.00           C  
ATOM   3217  CG  PHE X 211      59.690  79.020  38.810  1.00  0.00           C  
ATOM   3218  CD1 PHE X 211      60.530  78.320  39.680  1.00  0.00           C  
ATOM   3219  CE1 PHE X 211      60.990  78.900  40.870  1.00  0.00           C  
ATOM   3220  CZ  PHE X 211      60.430  80.120  41.260  1.00  0.00           C  
ATOM   3221  CE2 PHE X 211      59.450  80.750  40.490  1.00  0.00           C  
ATOM   3222  CD2 PHE X 211      59.190  80.270  39.200  1.00  0.00           C  
ATOM   3223  C   PHE X 211      56.970  77.590  38.340  1.00  0.00           C  
ATOM   3224  O   PHE X 211      56.940  77.540  39.570  1.00  0.00           O  
ATOM   3225  H   PHE X 211      58.560  77.010  35.600  1.00  0.00           H  
ATOM   3226  HA  PHE X 211      58.830  76.530  38.310  1.00  0.00           H  
ATOM   3227  HB2 PHE X 211      58.970  79.190  36.810  1.00  0.00           H  
ATOM   3228  HB3 PHE X 211      60.230  78.020  37.050  1.00  0.00           H  
ATOM   3229  HD1 PHE X 211      60.810  77.310  39.440  1.00  0.00           H  
ATOM   3230  HD2 PHE X 211      58.590  80.870  38.530  1.00  0.00           H  
ATOM   3231  HE1 PHE X 211      61.660  78.290  41.460  1.00  0.00           H  
ATOM   3232  HE2 PHE X 211      59.030  81.690  40.800  1.00  0.00           H  
ATOM   3233  HZ  PHE X 211      60.830  80.630  42.120  1.00  0.00           H  
ATOM   3234  N   LEU X 212      55.930  77.990  37.610  1.00  0.00           N  
ATOM   3235  CA  LEU X 212      54.590  78.330  38.020  1.00  0.00           C  
ATOM   3236  CB  LEU X 212      53.690  78.830  36.890  1.00  0.00           C  
ATOM   3237  CG  LEU X 212      52.250  78.980  37.340  1.00  0.00           C  
ATOM   3238  CD1 LEU X 212      52.000  79.700  38.670  1.00  0.00           C  
ATOM   3239  CD2 LEU X 212      51.430  79.610  36.210  1.00  0.00           C  
ATOM   3240  C   LEU X 212      54.040  77.140  38.790  1.00  0.00           C  
ATOM   3241  O   LEU X 212      53.730  77.180  39.980  1.00  0.00           O  
ATOM   3242  H   LEU X 212      56.100  77.770  36.630  1.00  0.00           H  
ATOM   3243  HA  LEU X 212      54.740  79.160  38.720  1.00  0.00           H  
ATOM   3244  HB2 LEU X 212      53.820  78.130  36.060  1.00  0.00           H  
ATOM   3245  HB3 LEU X 212      54.100  79.830  36.700  1.00  0.00           H  
ATOM   3246  HG  LEU X 212      51.840  77.980  37.240  1.00  0.00           H  
ATOM   3247 HD11 LEU X 212      50.950  79.490  38.850  1.00  0.00           H  
ATOM   3248 HD12 LEU X 212      52.630  79.360  39.500  1.00  0.00           H  
ATOM   3249 HD13 LEU X 212      52.210  80.720  38.350  1.00  0.00           H  
ATOM   3250 HD21 LEU X 212      51.560  80.680  36.380  1.00  0.00           H  
ATOM   3251 HD22 LEU X 212      51.820  79.150  35.310  1.00  0.00           H  
ATOM   3252 HD23 LEU X 212      50.390  79.330  36.330  1.00  0.00           H  
ATOM   3253  N   VAL X 213      54.020  75.990  38.100  1.00  0.00           N  
ATOM   3254  CA  VAL X 213      53.410  74.790  38.640  1.00  0.00           C  
ATOM   3255  CB  VAL X 213      52.890  73.810  37.600  1.00  0.00           C  
ATOM   3256  CG1 VAL X 213      51.670  74.350  36.860  1.00  0.00           C  
ATOM   3257  CG2 VAL X 213      53.910  73.480  36.510  1.00  0.00           C  
ATOM   3258  C   VAL X 213      54.220  74.000  39.650  1.00  0.00           C  
ATOM   3259  O   VAL X 213      53.720  73.200  40.440  1.00  0.00           O  
ATOM   3260  H   VAL X 213      54.390  76.060  37.170  1.00  0.00           H  
ATOM   3261  HA  VAL X 213      52.510  75.100  39.180  1.00  0.00           H  
ATOM   3262  HB  VAL X 213      52.600  72.870  38.070  1.00  0.00           H  
ATOM   3263 HG11 VAL X 213      51.900  75.260  36.300  1.00  0.00           H  
ATOM   3264 HG12 VAL X 213      51.260  73.570  36.230  1.00  0.00           H  
ATOM   3265 HG13 VAL X 213      50.870  74.610  37.560  1.00  0.00           H  
ATOM   3266 HG21 VAL X 213      53.590  72.630  35.900  1.00  0.00           H  
ATOM   3267 HG22 VAL X 213      54.250  74.330  35.920  1.00  0.00           H  
ATOM   3268 HG23 VAL X 213      54.730  73.030  37.070  1.00  0.00           H  
ATOM   3269  N   PHE X 214      55.520  74.280  39.710  1.00  0.00           N  
ATOM   3270  CA  PHE X 214      56.420  73.780  40.730  1.00  0.00           C  
ATOM   3271  CB  PHE X 214      57.840  73.590  40.190  1.00  0.00           C  
ATOM   3272  CG  PHE X 214      59.020  73.480  41.130  1.00  0.00           C  
ATOM   3273  CD1 PHE X 214      59.950  74.520  41.290  1.00  0.00           C  
ATOM   3274  CE1 PHE X 214      60.970  74.460  42.240  1.00  0.00           C  
ATOM   3275  CZ  PHE X 214      61.090  73.320  43.040  1.00  0.00           C  
ATOM   3276  CE2 PHE X 214      60.170  72.270  42.910  1.00  0.00           C  
ATOM   3277  CD2 PHE X 214      59.130  72.370  41.980  1.00  0.00           C  
ATOM   3278  C   PHE X 214      56.410  74.650  41.980  1.00  0.00           C  
ATOM   3279  O   PHE X 214      56.320  74.050  43.050  1.00  0.00           O  
ATOM   3280  H   PHE X 214      55.940  75.030  39.160  1.00  0.00           H  
ATOM   3281  HA  PHE X 214      56.090  72.800  41.060  1.00  0.00           H  
ATOM   3282  HB2 PHE X 214      58.070  74.450  39.560  1.00  0.00           H  
ATOM   3283  HB3 PHE X 214      57.870  72.770  39.480  1.00  0.00           H  
ATOM   3284  HD1 PHE X 214      59.810  75.410  40.680  1.00  0.00           H  
ATOM   3285  HD2 PHE X 214      58.470  71.520  42.040  1.00  0.00           H  
ATOM   3286  HE1 PHE X 214      61.570  75.340  42.390  1.00  0.00           H  
ATOM   3287  HE2 PHE X 214      60.260  71.430  43.580  1.00  0.00           H  
ATOM   3288  HZ  PHE X 214      61.790  73.250  43.870  1.00  0.00           H  
ATOM   3289  N   PHE X 215      56.520  75.980  41.930  1.00  0.00           N  
ATOM   3290  CA  PHE X 215      56.840  76.750  43.110  1.00  0.00           C  
ATOM   3291  CB  PHE X 215      57.850  77.810  42.680  1.00  0.00           C  
ATOM   3292  CG  PHE X 215      58.600  78.590  43.730  1.00  0.00           C  
ATOM   3293  CD1 PHE X 215      58.140  79.860  44.090  1.00  0.00           C  
ATOM   3294  CE1 PHE X 215      58.930  80.610  44.970  1.00  0.00           C  
ATOM   3295  CZ  PHE X 215      60.140  80.120  45.480  1.00  0.00           C  
ATOM   3296  CE2 PHE X 215      60.550  78.820  45.160  1.00  0.00           C  
ATOM   3297  CD2 PHE X 215      59.750  78.050  44.310  1.00  0.00           C  
ATOM   3298  C   PHE X 215      55.640  77.390  43.790  1.00  0.00           C  
ATOM   3299  O   PHE X 215      55.760  77.530  45.010  1.00  0.00           O  
ATOM   3300  H   PHE X 215      56.430  76.550  41.100  1.00  0.00           H  
ATOM   3301  HA  PHE X 215      57.240  76.090  43.890  1.00  0.00           H  
ATOM   3302  HB2 PHE X 215      57.310  78.540  42.070  1.00  0.00           H  
ATOM   3303  HB3 PHE X 215      58.650  77.410  42.060  1.00  0.00           H  
ATOM   3304  HD1 PHE X 215      57.200  80.250  43.730  1.00  0.00           H  
ATOM   3305  HD2 PHE X 215      59.970  76.990  44.220  1.00  0.00           H  
ATOM   3306  HE1 PHE X 215      58.660  81.580  45.370  1.00  0.00           H  
ATOM   3307  HE2 PHE X 215      61.460  78.400  45.560  1.00  0.00           H  
ATOM   3308  HZ  PHE X 215      60.830  80.760  46.030  1.00  0.00           H  
ATOM   3309  N   CYS X 216      54.580  77.750  43.070  1.00  0.00           N  
ATOM   3310  CA  CYS X 216      53.550  78.610  43.630  1.00  0.00           C  
ATOM   3311  CB  CYS X 216      54.070  80.020  43.910  1.00  0.00           C  
ATOM   3312  SG  CYS X 216      54.700  80.780  42.400  1.00  0.00           S  
ATOM   3313  C   CYS X 216      52.330  78.630  42.720  1.00  0.00           C  
ATOM   3314  O   CYS X 216      51.880  79.720  42.380  1.00  0.00           O  
ATOM   3315  H   CYS X 216      54.650  77.650  42.070  1.00  0.00           H  
ATOM   3316  HA  CYS X 216      53.280  78.180  44.600  1.00  0.00           H  
ATOM   3317  HB2 CYS X 216      54.860  79.950  44.660  1.00  0.00           H  
ATOM   3318  HB3 CYS X 216      53.270  80.660  44.270  1.00  0.00           H  
ATOM   3319  HG  CYS X 216      53.560  80.620  41.730  1.00  0.00           H  
ATOM   3320  N   ALA X 217      51.660  77.520  42.440  1.00  0.00           N  
ATOM   3321  CA  ALA X 217      50.570  77.500  41.480  1.00  0.00           C  
ATOM   3322  CB  ALA X 217      50.100  76.050  41.330  1.00  0.00           C  
ATOM   3323  C   ALA X 217      49.430  78.450  41.820  1.00  0.00           C  
ATOM   3324  O   ALA X 217      48.940  79.220  40.990  1.00  0.00           O  
ATOM   3325  H   ALA X 217      51.940  76.670  42.910  1.00  0.00           H  
ATOM   3326  HA  ALA X 217      51.010  77.800  40.530  1.00  0.00           H  
ATOM   3327  HB1 ALA X 217      50.900  75.340  41.130  1.00  0.00           H  
ATOM   3328  HB2 ALA X 217      49.690  75.760  42.300  1.00  0.00           H  
ATOM   3329  HB3 ALA X 217      49.330  76.160  40.570  1.00  0.00           H  
ATOM   3330  N   ALA X 218      48.920  78.260  43.040  1.00  0.00           N  
ATOM   3331  CA  ALA X 218      47.820  78.950  43.690  1.00  0.00           C  
ATOM   3332  CB  ALA X 218      47.280  77.910  44.670  1.00  0.00           C  
ATOM   3333  C   ALA X 218      48.240  80.280  44.290  1.00  0.00           C  
ATOM   3334  O   ALA X 218      47.640  80.720  45.270  1.00  0.00           O  
ATOM   3335  H   ALA X 218      49.470  77.680  43.660  1.00  0.00           H  
ATOM   3336  HA  ALA X 218      47.060  79.120  42.920  1.00  0.00           H  
ATOM   3337  HB1 ALA X 218      47.060  77.020  44.070  1.00  0.00           H  
ATOM   3338  HB2 ALA X 218      48.050  77.660  45.400  1.00  0.00           H  
ATOM   3339  HB3 ALA X 218      46.350  78.250  45.120  1.00  0.00           H  
ATOM   3340  N   TRP X 219      49.250  80.970  43.770  1.00  0.00           N  
ATOM   3341  CA  TRP X 219      49.820  82.180  44.320  1.00  0.00           C  
ATOM   3342  CB  TRP X 219      50.780  82.720  43.260  1.00  0.00           C  
ATOM   3343  CG  TRP X 219      50.130  83.010  41.950  1.00  0.00           C  
ATOM   3344  CD1 TRP X 219      49.910  82.210  40.880  1.00  0.00           C  
ATOM   3345  NE1 TRP X 219      49.220  82.910  39.910  1.00  0.00           N  
ATOM   3346  CE2 TRP X 219      49.040  84.220  40.300  1.00  0.00           C  
ATOM   3347  CZ2 TRP X 219      48.580  85.380  39.670  1.00  0.00           C  
ATOM   3348  CH2 TRP X 219      48.740  86.640  40.260  1.00  0.00           C  
ATOM   3349  CZ3 TRP X 219      49.490  86.800  41.440  1.00  0.00           C  
ATOM   3350  CE3 TRP X 219      49.840  85.620  42.110  1.00  0.00           C  
ATOM   3351  CD2 TRP X 219      49.670  84.340  41.570  1.00  0.00           C  
ATOM   3352  C   TRP X 219      48.920  83.320  44.780  1.00  0.00           C  
ATOM   3353  O   TRP X 219      49.250  84.060  45.700  1.00  0.00           O  
ATOM   3354  H   TRP X 219      49.730  80.630  42.940  1.00  0.00           H  
ATOM   3355  HA  TRP X 219      50.420  81.950  45.200  1.00  0.00           H  
ATOM   3356  HB2 TRP X 219      51.440  81.850  43.170  1.00  0.00           H  
ATOM   3357  HB3 TRP X 219      51.310  83.650  43.460  1.00  0.00           H  
ATOM   3358  HD1 TRP X 219      50.290  81.220  40.680  1.00  0.00           H  
ATOM   3359  HE1 TRP X 219      49.050  82.530  38.990  1.00  0.00           H  
ATOM   3360  HE3 TRP X 219      50.300  85.680  43.090  1.00  0.00           H  
ATOM   3361  HZ2 TRP X 219      48.120  85.360  38.700  1.00  0.00           H  
ATOM   3362  HZ3 TRP X 219      49.570  87.740  41.960  1.00  0.00           H  
ATOM   3363  HH2 TRP X 219      48.260  87.520  39.860  1.00  0.00           H  
ATOM   3364  N   TYR X 220      47.800  83.420  44.060  1.00  0.00           N  
ATOM   3365  CA  TYR X 220      46.820  84.480  44.200  1.00  0.00           C  
ATOM   3366  CB  TYR X 220      45.820  84.520  43.040  1.00  0.00           C  
ATOM   3367  CG  TYR X 220      45.210  83.180  42.690  1.00  0.00           C  
ATOM   3368  CD1 TYR X 220      45.810  82.310  41.780  1.00  0.00           C  
ATOM   3369  CE1 TYR X 220      45.330  81.000  41.680  1.00  0.00           C  
ATOM   3370  CZ  TYR X 220      44.360  80.520  42.590  1.00  0.00           C  
ATOM   3371  OH  TYR X 220      43.860  79.250  42.600  1.00  0.00           O  
ATOM   3372  CE2 TYR X 220      43.650  81.450  43.360  1.00  0.00           C  
ATOM   3373  CD2 TYR X 220      44.050  82.790  43.380  1.00  0.00           C  
ATOM   3374  C   TYR X 220      46.170  84.440  45.580  1.00  0.00           C  
ATOM   3375  O   TYR X 220      45.820  85.500  46.080  1.00  0.00           O  
ATOM   3376  H   TYR X 220      47.530  82.650  43.470  1.00  0.00           H  
ATOM   3377  HA  TYR X 220      47.240  85.480  44.250  1.00  0.00           H  
ATOM   3378  HB2 TYR X 220      46.500  84.900  42.270  1.00  0.00           H  
ATOM   3379  HB3 TYR X 220      45.140  85.340  43.250  1.00  0.00           H  
ATOM   3380  HD1 TYR X 220      46.700  82.620  41.250  1.00  0.00           H  
ATOM   3381  HD2 TYR X 220      43.680  83.500  44.110  1.00  0.00           H  
ATOM   3382  HE1 TYR X 220      45.790  80.270  41.040  1.00  0.00           H  
ATOM   3383  HE2 TYR X 220      42.850  81.040  43.970  1.00  0.00           H  
ATOM   3384  HH  TYR X 220      43.230  78.990  43.280  1.00  0.00           H  
ATOM   3385  N   ILE X 221      45.910  83.260  46.140  1.00  0.00           N  
ATOM   3386  CA  ILE X 221      45.160  83.020  47.360  1.00  0.00           C  
ATOM   3387  CB  ILE X 221      44.180  81.860  47.260  1.00  0.00           C  
ATOM   3388  CG2 ILE X 221      44.750  80.510  46.840  1.00  0.00           C  
ATOM   3389  CG1 ILE X 221      43.250  81.650  48.460  1.00  0.00           C  
ATOM   3390  CD1 ILE X 221      42.460  82.860  48.950  1.00  0.00           C  
ATOM   3391  C   ILE X 221      46.190  82.870  48.470  1.00  0.00           C  
ATOM   3392  O   ILE X 221      45.890  83.320  49.580  1.00  0.00           O  
ATOM   3393  H   ILE X 221      46.260  82.480  45.600  1.00  0.00           H  
ATOM   3394  HA  ILE X 221      44.550  83.880  47.610  1.00  0.00           H  
ATOM   3395  HB  ILE X 221      43.460  82.120  46.480  1.00  0.00           H  
ATOM   3396 HG12 ILE X 221      43.800  81.130  49.250  1.00  0.00           H  
ATOM   3397 HG13 ILE X 221      42.490  80.970  48.090  1.00  0.00           H  
ATOM   3398 HG21 ILE X 221      45.010  80.630  45.780  1.00  0.00           H  
ATOM   3399 HG22 ILE X 221      45.720  80.330  47.310  1.00  0.00           H  
ATOM   3400 HG23 ILE X 221      44.170  79.630  47.100  1.00  0.00           H  
ATOM   3401 HD11 ILE X 221      42.920  83.330  49.820  1.00  0.00           H  
ATOM   3402 HD12 ILE X 221      42.330  83.480  48.060  1.00  0.00           H  
ATOM   3403 HD13 ILE X 221      41.410  82.580  49.080  1.00  0.00           H  
ATOM   3404  N   LYS X 222      47.360  82.280  48.220  1.00  0.00           N  
ATOM   3405  CA  LYS X 222      48.440  82.110  49.170  1.00  0.00           C  
ATOM   3406  CB  LYS X 222      49.170  80.850  48.690  1.00  0.00           C  
ATOM   3407  CG  LYS X 222      48.490  79.490  48.800  1.00  0.00           C  
ATOM   3408  CD  LYS X 222      47.520  79.340  49.970  1.00  0.00           C  
ATOM   3409  CE  LYS X 222      47.210  77.860  50.140  1.00  0.00           C  
ATOM   3410  NZ  LYS X 222      46.610  77.570  51.450  1.00  0.00           N1+
ATOM   3411  C   LYS X 222      49.300  83.350  49.330  1.00  0.00           C  
ATOM   3412  O   LYS X 222      50.210  83.420  50.140  1.00  0.00           O  
ATOM   3413  H   LYS X 222      47.400  81.680  47.410  1.00  0.00           H  
ATOM   3414  HA  LYS X 222      47.890  81.920  50.090  1.00  0.00           H  
ATOM   3415  HB2 LYS X 222      49.970  80.810  49.430  1.00  0.00           H  
ATOM   3416  HB3 LYS X 222      49.520  80.960  47.670  1.00  0.00           H  
ATOM   3417  HG2 LYS X 222      49.280  78.750  48.890  1.00  0.00           H  
ATOM   3418  HG3 LYS X 222      47.910  79.410  47.880  1.00  0.00           H  
ATOM   3419  HD2 LYS X 222      46.650  79.940  49.720  1.00  0.00           H  
ATOM   3420  HD3 LYS X 222      48.000  79.730  50.870  1.00  0.00           H  
ATOM   3421  HE2 LYS X 222      48.150  77.320  50.190  1.00  0.00           H  
ATOM   3422  HE3 LYS X 222      46.540  77.460  49.370  1.00  0.00           H  
ATOM   3423  HZ1 LYS X 222      46.220  76.640  51.550  1.00  0.00           H  
ATOM   3424  HZ2 LYS X 222      47.210  77.810  52.220  1.00  0.00           H  
ATOM   3425  HZ3 LYS X 222      45.790  78.120  51.670  1.00  0.00           H  
ATOM   3426  N   GLY X 223      48.980  84.440  48.610  1.00  0.00           N  
ATOM   3427  CA  GLY X 223      49.560  85.760  48.630  1.00  0.00           C  
ATOM   3428  C   GLY X 223      50.960  85.940  48.060  1.00  0.00           C  
ATOM   3429  O   GLY X 223      51.510  87.040  48.200  1.00  0.00           O  
ATOM   3430  H   GLY X 223      48.140  84.430  48.050  1.00  0.00           H  
ATOM   3431  HA2 GLY X 223      49.690  86.110  49.660  1.00  0.00           H  
ATOM   3432  HA3 GLY X 223      48.850  86.390  48.100  1.00  0.00           H  
ATOM   3433  N   ARG X 224      51.310  84.950  47.240  1.00  0.00           N  
ATOM   3434  CA  ARG X 224      52.590  84.800  46.580  1.00  0.00           C  
ATOM   3435  CB  ARG X 224      52.860  83.310  46.370  1.00  0.00           C  
ATOM   3436  CG  ARG X 224      52.680  82.380  47.560  1.00  0.00           C  
ATOM   3437  CD  ARG X 224      53.360  82.890  48.830  1.00  0.00           C  
ATOM   3438  NE  ARG X 224      54.810  83.000  48.750  1.00  0.00           N  
ATOM   3439  CZ  ARG X 224      55.680  82.060  49.150  1.00  0.00           C  
ATOM   3440  NH1 ARG X 224      55.290  80.960  49.810  1.00  0.00           N1+
ATOM   3441  NH2 ARG X 224      57.000  82.160  48.980  1.00  0.00           N  
ATOM   3442  C   ARG X 224      52.650  85.730  45.370  1.00  0.00           C  
ATOM   3443  O   ARG X 224      52.830  85.300  44.240  1.00  0.00           O  
ATOM   3444  H   ARG X 224      50.580  84.290  47.000  1.00  0.00           H  
ATOM   3445  HA  ARG X 224      53.360  85.180  47.250  1.00  0.00           H  
ATOM   3446  HB2 ARG X 224      53.820  83.210  45.870  1.00  0.00           H  
ATOM   3447  HB3 ARG X 224      52.120  83.000  45.630  1.00  0.00           H  
ATOM   3448  HG2 ARG X 224      53.150  81.460  47.220  1.00  0.00           H  
ATOM   3449  HG3 ARG X 224      51.590  82.260  47.630  1.00  0.00           H  
ATOM   3450  HD2 ARG X 224      53.040  82.330  49.700  1.00  0.00           H  
ATOM   3451  HD3 ARG X 224      52.980  83.900  48.980  1.00  0.00           H  
ATOM   3452  HE  ARG X 224      55.220  83.820  48.320  1.00  0.00           H  
ATOM   3453 HH11 ARG X 224      54.340  80.630  49.730  1.00  0.00           H  
ATOM   3454 HH12 ARG X 224      55.990  80.330  50.170  1.00  0.00           H  
ATOM   3455 HH21 ARG X 224      57.400  82.920  48.460  1.00  0.00           H  
ATOM   3456 HH22 ARG X 224      57.580  81.440  49.410  1.00  0.00           H  
ATOM   3457  N   LEU X 225      52.530  87.040  45.590  1.00  0.00           N  
ATOM   3458  CA  LEU X 225      52.220  87.990  44.530  1.00  0.00           C  
ATOM   3459  CB  LEU X 225      51.410  89.110  45.190  1.00  0.00           C  
ATOM   3460  CG  LEU X 225      51.890  89.910  46.390  1.00  0.00           C  
ATOM   3461  CD1 LEU X 225      52.760  91.080  45.950  1.00  0.00           C  
ATOM   3462  CD2 LEU X 225      50.590  90.380  47.020  1.00  0.00           C  
ATOM   3463  C   LEU X 225      53.470  88.520  43.830  1.00  0.00           C  
ATOM   3464  O   LEU X 225      53.350  88.950  42.690  1.00  0.00           O  
ATOM   3465  H   LEU X 225      52.500  87.320  46.560  1.00  0.00           H  
ATOM   3466  HA  LEU X 225      51.640  87.460  43.780  1.00  0.00           H  
ATOM   3467  HB2 LEU X 225      50.430  88.730  45.470  1.00  0.00           H  
ATOM   3468  HB3 LEU X 225      51.070  89.710  44.350  1.00  0.00           H  
ATOM   3469  HG  LEU X 225      52.390  89.220  47.070  1.00  0.00           H  
ATOM   3470 HD11 LEU X 225      53.190  91.520  46.850  1.00  0.00           H  
ATOM   3471 HD12 LEU X 225      53.570  90.770  45.290  1.00  0.00           H  
ATOM   3472 HD13 LEU X 225      52.060  91.750  45.440  1.00  0.00           H  
ATOM   3473 HD21 LEU X 225      50.080  89.590  47.570  1.00  0.00           H  
ATOM   3474 HD22 LEU X 225      50.890  91.150  47.740  1.00  0.00           H  
ATOM   3475 HD23 LEU X 225      49.960  90.850  46.260  1.00  0.00           H  
ATOM   3476  N   ALA X 226      54.700  88.340  44.320  1.00  0.00           N  
ATOM   3477  CA  ALA X 226      55.940  88.660  43.640  1.00  0.00           C  
ATOM   3478  CB  ALA X 226      57.060  88.890  44.650  1.00  0.00           C  
ATOM   3479  C   ALA X 226      56.320  87.650  42.560  1.00  0.00           C  
ATOM   3480  O   ALA X 226      56.420  88.090  41.420  1.00  0.00           O  
ATOM   3481  H   ALA X 226      54.850  88.030  45.270  1.00  0.00           H  
ATOM   3482  HA  ALA X 226      55.780  89.580  43.080  1.00  0.00           H  
ATOM   3483  HB1 ALA X 226      57.170  88.100  45.390  1.00  0.00           H  
ATOM   3484  HB2 ALA X 226      58.010  88.970  44.110  1.00  0.00           H  
ATOM   3485  HB3 ALA X 226      56.980  89.880  45.110  1.00  0.00           H  
ATOM   3486  N   PRO X 227      56.570  86.370  42.810  1.00  0.00           N  
ATOM   3487  CD  PRO X 227      56.680  85.660  44.070  1.00  0.00           C  
ATOM   3488  CG  PRO X 227      56.530  84.160  43.860  1.00  0.00           C  
ATOM   3489  CB  PRO X 227      57.020  84.050  42.420  1.00  0.00           C  
ATOM   3490  CA  PRO X 227      56.700  85.380  41.750  1.00  0.00           C  
ATOM   3491  C   PRO X 227      55.540  85.170  40.800  1.00  0.00           C  
ATOM   3492  O   PRO X 227      55.740  84.650  39.700  1.00  0.00           O  
ATOM   3493  HA  PRO X 227      57.580  85.650  41.160  1.00  0.00           H  
ATOM   3494  HB2 PRO X 227      56.630  83.190  41.880  1.00  0.00           H  
ATOM   3495  HB3 PRO X 227      58.110  84.070  42.400  1.00  0.00           H  
ATOM   3496  HG2 PRO X 227      55.510  83.780  43.930  1.00  0.00           H  
ATOM   3497  HG3 PRO X 227      57.240  83.570  44.440  1.00  0.00           H  
ATOM   3498  HD2 PRO X 227      55.860  85.900  44.750  1.00  0.00           H  
ATOM   3499  HD3 PRO X 227      57.670  85.820  44.500  1.00  0.00           H  
ATOM   3500  N   GLY X 228      54.370  85.650  41.250  1.00  0.00           N  
ATOM   3501  CA  GLY X 228      53.220  85.880  40.410  1.00  0.00           C  
ATOM   3502  C   GLY X 228      53.460  86.780  39.200  1.00  0.00           C  
ATOM   3503  O   GLY X 228      53.280  86.480  38.030  1.00  0.00           O  
ATOM   3504  H   GLY X 228      54.380  86.050  42.170  1.00  0.00           H  
ATOM   3505  HA2 GLY X 228      52.480  86.410  41.010  1.00  0.00           H  
ATOM   3506  HA3 GLY X 228      52.690  85.030  39.980  1.00  0.00           H  
ATOM   3507  N   ALA X 229      53.930  87.980  39.560  1.00  0.00           N  
ATOM   3508  CA  ALA X 229      54.550  88.820  38.550  1.00  0.00           C  
ATOM   3509  CB  ALA X 229      54.930  90.120  39.250  1.00  0.00           C  
ATOM   3510  C   ALA X 229      55.640  88.160  37.710  1.00  0.00           C  
ATOM   3511  O   ALA X 229      55.810  88.590  36.570  1.00  0.00           O  
ATOM   3512  H   ALA X 229      53.990  88.260  40.530  1.00  0.00           H  
ATOM   3513  HA  ALA X 229      53.710  89.010  37.880  1.00  0.00           H  
ATOM   3514  HB1 ALA X 229      55.590  89.930  40.100  1.00  0.00           H  
ATOM   3515  HB2 ALA X 229      55.350  90.800  38.500  1.00  0.00           H  
ATOM   3516  HB3 ALA X 229      54.060  90.660  39.610  1.00  0.00           H  
ATOM   3517  N   ALA X 230      56.420  87.160  38.120  1.00  0.00           N  
ATOM   3518  CA  ALA X 230      57.400  86.560  37.230  1.00  0.00           C  
ATOM   3519  CB  ALA X 230      58.480  85.810  38.000  1.00  0.00           C  
ATOM   3520  C   ALA X 230      56.850  85.780  36.040  1.00  0.00           C  
ATOM   3521  O   ALA X 230      57.170  86.150  34.910  1.00  0.00           O  
ATOM   3522  H   ALA X 230      56.340  86.850  39.080  1.00  0.00           H  
ATOM   3523  HA  ALA X 230      57.910  87.380  36.740  1.00  0.00           H  
ATOM   3524  HB1 ALA X 230      58.420  86.260  39.000  1.00  0.00           H  
ATOM   3525  HB2 ALA X 230      58.250  84.760  38.210  1.00  0.00           H  
ATOM   3526  HB3 ALA X 230      59.480  85.910  37.570  1.00  0.00           H  
ATOM   3527  N   TYR X 231      55.910  84.850  36.160  1.00  0.00           N  
ATOM   3528  CA  TYR X 231      55.310  84.190  35.020  1.00  0.00           C  
ATOM   3529  CB  TYR X 231      54.470  83.000  35.460  1.00  0.00           C  
ATOM   3530  CG  TYR X 231      53.040  83.330  35.830  1.00  0.00           C  
ATOM   3531  CD1 TYR X 231      52.710  83.760  37.120  1.00  0.00           C  
ATOM   3532  CE1 TYR X 231      51.380  83.950  37.530  1.00  0.00           C  
ATOM   3533  CZ  TYR X 231      50.300  83.780  36.640  1.00  0.00           C  
ATOM   3534  OH  TYR X 231      48.990  83.710  37.020  1.00  0.00           O  
ATOM   3535  CE2 TYR X 231      50.640  83.300  35.360  1.00  0.00           C  
ATOM   3536  CD2 TYR X 231      51.960  83.060  34.980  1.00  0.00           C  
ATOM   3537  C   TYR X 231      54.530  85.130  34.110  1.00  0.00           C  
ATOM   3538  O   TYR X 231      54.190  84.700  33.010  1.00  0.00           O  
ATOM   3539  H   TYR X 231      55.450  84.620  37.040  1.00  0.00           H  
ATOM   3540  HA  TYR X 231      56.150  83.710  34.500  1.00  0.00           H  
ATOM   3541  HB2 TYR X 231      54.870  82.390  36.270  1.00  0.00           H  
ATOM   3542  HB3 TYR X 231      54.480  82.320  34.610  1.00  0.00           H  
ATOM   3543  HD1 TYR X 231      53.410  83.720  37.950  1.00  0.00           H  
ATOM   3544  HD2 TYR X 231      52.240  82.570  34.060  1.00  0.00           H  
ATOM   3545  HE1 TYR X 231      51.200  84.200  38.560  1.00  0.00           H  
ATOM   3546  HE2 TYR X 231      49.820  83.040  34.690  1.00  0.00           H  
ATOM   3547  HH  TYR X 231      48.450  83.540  36.250  1.00  0.00           H  
ATOM   3548  N   ALA X 232      54.310  86.400  34.480  1.00  0.00           N  
ATOM   3549  CA  ALA X 232      53.670  87.480  33.760  1.00  0.00           C  
ATOM   3550  CB  ALA X 232      53.060  88.450  34.770  1.00  0.00           C  
ATOM   3551  C   ALA X 232      54.670  88.120  32.820  1.00  0.00           C  
ATOM   3552  O   ALA X 232      54.670  87.970  31.600  1.00  0.00           O  
ATOM   3553  H   ALA X 232      54.590  86.600  35.430  1.00  0.00           H  
ATOM   3554  HA  ALA X 232      52.860  87.040  33.170  1.00  0.00           H  
ATOM   3555  HB1 ALA X 232      52.960  87.910  35.710  1.00  0.00           H  
ATOM   3556  HB2 ALA X 232      53.710  89.330  34.830  1.00  0.00           H  
ATOM   3557  HB3 ALA X 232      52.070  88.720  34.410  1.00  0.00           H  
ATOM   3558  N   PHE X 233      55.650  88.790  33.420  1.00  0.00           N  
ATOM   3559  CA  PHE X 233      56.600  89.680  32.790  1.00  0.00           C  
ATOM   3560  CB  PHE X 233      57.090  90.830  33.660  1.00  0.00           C  
ATOM   3561  CG  PHE X 233      56.110  91.880  34.110  1.00  0.00           C  
ATOM   3562  CD1 PHE X 233      55.950  93.070  33.380  1.00  0.00           C  
ATOM   3563  CE1 PHE X 233      55.020  94.030  33.800  1.00  0.00           C  
ATOM   3564  CZ  PHE X 233      54.170  93.800  34.890  1.00  0.00           C  
ATOM   3565  CE2 PHE X 233      54.340  92.610  35.610  1.00  0.00           C  
ATOM   3566  CD2 PHE X 233      55.320  91.670  35.240  1.00  0.00           C  
ATOM   3567  C   PHE X 233      57.780  88.890  32.230  1.00  0.00           C  
ATOM   3568  O   PHE X 233      58.300  89.270  31.180  1.00  0.00           O  
ATOM   3569  H   PHE X 233      55.590  88.980  34.410  1.00  0.00           H  
ATOM   3570  HA  PHE X 233      56.080  90.050  31.910  1.00  0.00           H  
ATOM   3571  HB2 PHE X 233      57.870  91.330  33.080  1.00  0.00           H  
ATOM   3572  HB3 PHE X 233      57.580  90.440  34.560  1.00  0.00           H  
ATOM   3573  HD1 PHE X 233      56.520  93.300  32.490  1.00  0.00           H  
ATOM   3574  HD2 PHE X 233      55.480  90.790  35.850  1.00  0.00           H  
ATOM   3575  HE1 PHE X 233      54.720  94.850  33.180  1.00  0.00           H  
ATOM   3576  HE2 PHE X 233      53.630  92.390  36.390  1.00  0.00           H  
ATOM   3577  HZ  PHE X 233      53.270  94.320  35.170  1.00  0.00           H  
ATOM   3578  N   TYR X 234      58.110  87.720  32.780  1.00  0.00           N  
ATOM   3579  CA  TYR X 234      59.070  86.850  32.140  1.00  0.00           C  
ATOM   3580  CB  TYR X 234      59.870  86.020  33.140  1.00  0.00           C  
ATOM   3581  CG  TYR X 234      61.220  85.540  32.660  1.00  0.00           C  
ATOM   3582  CD1 TYR X 234      61.270  84.240  32.150  1.00  0.00           C  
ATOM   3583  CE1 TYR X 234      62.500  83.780  31.660  1.00  0.00           C  
ATOM   3584  CZ  TYR X 234      63.660  84.580  31.740  1.00  0.00           C  
ATOM   3585  OH  TYR X 234      64.820  84.140  31.160  1.00  0.00           O  
ATOM   3586  CE2 TYR X 234      63.560  85.900  32.210  1.00  0.00           C  
ATOM   3587  CD2 TYR X 234      62.330  86.390  32.670  1.00  0.00           C  
ATOM   3588  C   TYR X 234      58.400  85.950  31.110  1.00  0.00           C  
ATOM   3589  O   TYR X 234      59.060  85.440  30.200  1.00  0.00           O  
ATOM   3590  H   TYR X 234      57.590  87.380  33.580  1.00  0.00           H  
ATOM   3591  HA  TYR X 234      59.840  87.470  31.690  1.00  0.00           H  
ATOM   3592  HB2 TYR X 234      59.220  85.250  33.530  1.00  0.00           H  
ATOM   3593  HB3 TYR X 234      60.050  86.650  34.010  1.00  0.00           H  
ATOM   3594  HD1 TYR X 234      60.390  83.630  32.050  1.00  0.00           H  
ATOM   3595  HD2 TYR X 234      62.230  87.420  32.990  1.00  0.00           H  
ATOM   3596  HE1 TYR X 234      62.560  82.770  31.290  1.00  0.00           H  
ATOM   3597  HE2 TYR X 234      64.420  86.550  32.320  1.00  0.00           H  
ATOM   3598  HH  TYR X 234      65.350  84.900  30.900  1.00  0.00           H  
ATOM   3599  N   GLY X 235      57.090  85.720  31.210  1.00  0.00           N  
ATOM   3600  CA  GLY X 235      56.270  85.080  30.190  1.00  0.00           C  
ATOM   3601  C   GLY X 235      56.360  85.640  28.780  1.00  0.00           C  
ATOM   3602  O   GLY X 235      55.930  84.960  27.840  1.00  0.00           O  
ATOM   3603  H   GLY X 235      56.680  86.100  32.050  1.00  0.00           H  
ATOM   3604  HA2 GLY X 235      55.260  84.950  30.570  1.00  0.00           H  
ATOM   3605  HA3 GLY X 235      56.710  84.090  30.070  1.00  0.00           H  
ATOM   3606  N   VAL X 236      56.950  86.820  28.590  1.00  0.00           N  
ATOM   3607  CA  VAL X 236      57.120  87.500  27.330  1.00  0.00           C  
ATOM   3608  CB  VAL X 236      56.730  88.960  27.520  1.00  0.00           C  
ATOM   3609  CG1 VAL X 236      56.590  89.560  26.120  1.00  0.00           C  
ATOM   3610  CG2 VAL X 236      55.340  89.020  28.140  1.00  0.00           C  
ATOM   3611  C   VAL X 236      58.550  87.350  26.820  1.00  0.00           C  
ATOM   3612  O   VAL X 236      58.790  87.310  25.610  1.00  0.00           O  
ATOM   3613  H   VAL X 236      57.280  87.250  29.440  1.00  0.00           H  
ATOM   3614  HA  VAL X 236      56.410  86.980  26.690  1.00  0.00           H  
ATOM   3615  HB  VAL X 236      57.430  89.570  28.090  1.00  0.00           H  
ATOM   3616 HG11 VAL X 236      57.560  89.810  25.710  1.00  0.00           H  
ATOM   3617 HG12 VAL X 236      55.970  88.960  25.450  1.00  0.00           H  
ATOM   3618 HG13 VAL X 236      56.090  90.530  26.080  1.00  0.00           H  
ATOM   3619 HG21 VAL X 236      54.700  88.170  27.910  1.00  0.00           H  
ATOM   3620 HG22 VAL X 236      55.460  89.210  29.210  1.00  0.00           H  
ATOM   3621 HG23 VAL X 236      54.770  89.870  27.760  1.00  0.00           H  
ATOM   3622  N   TRP X 237      59.560  87.240  27.680  1.00  0.00           N  
ATOM   3623  CA  TRP X 237      60.960  87.080  27.340  1.00  0.00           C  
ATOM   3624  CB  TRP X 237      61.780  86.870  28.610  1.00  0.00           C  
ATOM   3625  CG  TRP X 237      63.240  86.570  28.420  1.00  0.00           C  
ATOM   3626  CD1 TRP X 237      63.770  85.340  28.220  1.00  0.00           C  
ATOM   3627  NE1 TRP X 237      65.110  85.470  27.940  1.00  0.00           N  
ATOM   3628  CE2 TRP X 237      65.470  86.800  27.840  1.00  0.00           C  
ATOM   3629  CZ2 TRP X 237      66.700  87.400  27.520  1.00  0.00           C  
ATOM   3630  CH2 TRP X 237      66.730  88.800  27.610  1.00  0.00           C  
ATOM   3631  CZ3 TRP X 237      65.590  89.550  27.880  1.00  0.00           C  
ATOM   3632  CE3 TRP X 237      64.370  88.940  28.180  1.00  0.00           C  
ATOM   3633  CD2 TRP X 237      64.310  87.530  28.200  1.00  0.00           C  
ATOM   3634  C   TRP X 237      61.270  86.010  26.290  1.00  0.00           C  
ATOM   3635  O   TRP X 237      62.080  86.320  25.420  1.00  0.00           O  
ATOM   3636  H   TRP X 237      59.390  87.070  28.660  1.00  0.00           H  
ATOM   3637  HA  TRP X 237      61.270  88.060  26.960  1.00  0.00           H  
ATOM   3638  HB2 TRP X 237      61.360  85.960  29.040  1.00  0.00           H  
ATOM   3639  HB3 TRP X 237      61.670  87.670  29.340  1.00  0.00           H  
ATOM   3640  HD1 TRP X 237      63.210  84.420  28.280  1.00  0.00           H  
ATOM   3641  HE1 TRP X 237      65.780  84.750  27.720  1.00  0.00           H  
ATOM   3642  HE3 TRP X 237      63.500  89.510  28.480  1.00  0.00           H  
ATOM   3643  HZ2 TRP X 237      67.610  86.890  27.260  1.00  0.00           H  
ATOM   3644  HZ3 TRP X 237      65.790  90.610  27.900  1.00  0.00           H  
ATOM   3645  HH2 TRP X 237      67.670  89.330  27.510  1.00  0.00           H  
ATOM   3646  N   PRO X 238      60.600  84.860  26.280  1.00  0.00           N  
ATOM   3647  CD  PRO X 238      59.790  84.150  27.240  1.00  0.00           C  
ATOM   3648  CG  PRO X 238      59.620  82.740  26.690  1.00  0.00           C  
ATOM   3649  CB  PRO X 238      59.850  82.820  25.180  1.00  0.00           C  
ATOM   3650  CA  PRO X 238      60.820  83.990  25.140  1.00  0.00           C  
ATOM   3651  C   PRO X 238      60.690  84.660  23.770  1.00  0.00           C  
ATOM   3652  O   PRO X 238      61.530  84.510  22.890  1.00  0.00           O  
ATOM   3653  HA  PRO X 238      61.810  83.550  25.260  1.00  0.00           H  
ATOM   3654  HB2 PRO X 238      58.940  83.060  24.630  1.00  0.00           H  
ATOM   3655  HB3 PRO X 238      60.250  81.880  24.810  1.00  0.00           H  
ATOM   3656  HG2 PRO X 238      58.640  82.370  27.000  1.00  0.00           H  
ATOM   3657  HG3 PRO X 238      60.420  82.140  27.140  1.00  0.00           H  
ATOM   3658  HD2 PRO X 238      58.780  84.580  27.200  1.00  0.00           H  
ATOM   3659  HD3 PRO X 238      60.130  84.070  28.270  1.00  0.00           H  
ATOM   3660  N   LEU X 239      59.680  85.500  23.540  1.00  0.00           N  
ATOM   3661  CA  LEU X 239      59.380  86.040  22.230  1.00  0.00           C  
ATOM   3662  CB  LEU X 239      57.880  86.290  22.120  1.00  0.00           C  
ATOM   3663  CG  LEU X 239      57.270  86.120  20.730  1.00  0.00           C  
ATOM   3664  CD1 LEU X 239      55.840  86.640  20.650  1.00  0.00           C  
ATOM   3665  CD2 LEU X 239      58.000  86.760  19.560  1.00  0.00           C  
ATOM   3666  C   LEU X 239      60.220  87.300  22.070  1.00  0.00           C  
ATOM   3667  O   LEU X 239      60.880  87.450  21.050  1.00  0.00           O  
ATOM   3668  H   LEU X 239      59.170  85.870  24.330  1.00  0.00           H  
ATOM   3669  HA  LEU X 239      59.670  85.360  21.430  1.00  0.00           H  
ATOM   3670  HB2 LEU X 239      57.670  87.330  22.380  1.00  0.00           H  
ATOM   3671  HB3 LEU X 239      57.260  85.770  22.850  1.00  0.00           H  
ATOM   3672  HG  LEU X 239      57.240  85.040  20.610  1.00  0.00           H  
ATOM   3673 HD11 LEU X 239      55.360  86.380  19.710  1.00  0.00           H  
ATOM   3674 HD12 LEU X 239      55.270  86.290  21.510  1.00  0.00           H  
ATOM   3675 HD13 LEU X 239      55.840  87.710  20.850  1.00  0.00           H  
ATOM   3676 HD21 LEU X 239      57.660  86.290  18.630  1.00  0.00           H  
ATOM   3677 HD22 LEU X 239      57.730  87.820  19.560  1.00  0.00           H  
ATOM   3678 HD23 LEU X 239      59.070  86.520  19.580  1.00  0.00           H  
ATOM   3679  N   LEU X 240      60.140  88.180  23.070  1.00  0.00           N  
ATOM   3680  CA  LEU X 240      60.820  89.460  23.050  1.00  0.00           C  
ATOM   3681  CB  LEU X 240      60.550  90.090  24.410  1.00  0.00           C  
ATOM   3682  CG  LEU X 240      60.990  91.530  24.650  1.00  0.00           C  
ATOM   3683  CD1 LEU X 240      60.230  92.530  23.800  1.00  0.00           C  
ATOM   3684  CD2 LEU X 240      60.750  91.800  26.130  1.00  0.00           C  
ATOM   3685  C   LEU X 240      62.300  89.440  22.690  1.00  0.00           C  
ATOM   3686  O   LEU X 240      62.730  90.330  21.970  1.00  0.00           O  
ATOM   3687  H   LEU X 240      59.580  87.980  23.880  1.00  0.00           H  
ATOM   3688  HA  LEU X 240      60.310  90.050  22.280  1.00  0.00           H  
ATOM   3689  HB2 LEU X 240      61.130  89.550  25.170  1.00  0.00           H  
ATOM   3690  HB3 LEU X 240      59.530  89.930  24.750  1.00  0.00           H  
ATOM   3691  HG  LEU X 240      62.070  91.700  24.570  1.00  0.00           H  
ATOM   3692 HD11 LEU X 240      59.190  92.680  24.100  1.00  0.00           H  
ATOM   3693 HD12 LEU X 240      60.800  93.460  23.850  1.00  0.00           H  
ATOM   3694 HD13 LEU X 240      60.130  92.220  22.760  1.00  0.00           H  
ATOM   3695 HD21 LEU X 240      59.780  91.390  26.400  1.00  0.00           H  
ATOM   3696 HD22 LEU X 240      61.600  91.480  26.730  1.00  0.00           H  
ATOM   3697 HD23 LEU X 240      60.750  92.890  26.220  1.00  0.00           H  
ATOM   3698  N   LEU X 241      63.000  88.390  23.120  1.00  0.00           N  
ATOM   3699  CA  LEU X 241      64.400  88.150  22.790  1.00  0.00           C  
ATOM   3700  CB  LEU X 241      64.920  86.960  23.590  1.00  0.00           C  
ATOM   3701  CG  LEU X 241      66.430  86.780  23.400  1.00  0.00           C  
ATOM   3702  CD1 LEU X 241      67.340  88.000  23.570  1.00  0.00           C  
ATOM   3703  CD2 LEU X 241      66.900  85.720  24.390  1.00  0.00           C  
ATOM   3704  C   LEU X 241      64.630  88.060  21.290  1.00  0.00           C  
ATOM   3705  O   LEU X 241      65.530  88.670  20.700  1.00  0.00           O  
ATOM   3706  H   LEU X 241      62.580  87.690  23.720  1.00  0.00           H  
ATOM   3707  HA  LEU X 241      64.930  89.040  23.140  1.00  0.00           H  
ATOM   3708  HB2 LEU X 241      64.410  86.030  23.370  1.00  0.00           H  
ATOM   3709  HB3 LEU X 241      64.740  87.090  24.660  1.00  0.00           H  
ATOM   3710  HG  LEU X 241      66.530  86.390  22.390  1.00  0.00           H  
ATOM   3711 HD11 LEU X 241      68.370  87.670  23.670  1.00  0.00           H  
ATOM   3712 HD12 LEU X 241      67.300  88.660  22.710  1.00  0.00           H  
ATOM   3713 HD13 LEU X 241      66.970  88.510  24.460  1.00  0.00           H  
ATOM   3714 HD21 LEU X 241      66.500  84.730  24.170  1.00  0.00           H  
ATOM   3715 HD22 LEU X 241      67.940  85.430  24.300  1.00  0.00           H  
ATOM   3716 HD23 LEU X 241      66.690  85.990  25.430  1.00  0.00           H  
ATOM   3717  N   LEU X 242      63.730  87.440  20.520  1.00  0.00           N  
ATOM   3718  CA  LEU X 242      63.810  87.310  19.080  1.00  0.00           C  
ATOM   3719  CB  LEU X 242      63.380  85.890  18.730  1.00  0.00           C  
ATOM   3720  CG  LEU X 242      64.260  84.690  19.090  1.00  0.00           C  
ATOM   3721  CD1 LEU X 242      65.610  84.940  18.430  1.00  0.00           C  
ATOM   3722  CD2 LEU X 242      64.440  84.560  20.600  1.00  0.00           C  
ATOM   3723  C   LEU X 242      63.010  88.320  18.270  1.00  0.00           C  
ATOM   3724  O   LEU X 242      63.140  88.360  17.050  1.00  0.00           O  
ATOM   3725  H   LEU X 242      62.850  87.230  20.970  1.00  0.00           H  
ATOM   3726  HA  LEU X 242      64.860  87.320  18.800  1.00  0.00           H  
ATOM   3727  HB2 LEU X 242      63.000  85.890  17.710  1.00  0.00           H  
ATOM   3728  HB3 LEU X 242      62.450  85.610  19.220  1.00  0.00           H  
ATOM   3729  HG  LEU X 242      63.730  83.840  18.660  1.00  0.00           H  
ATOM   3730 HD11 LEU X 242      66.300  84.120  18.660  1.00  0.00           H  
ATOM   3731 HD12 LEU X 242      65.520  85.260  17.390  1.00  0.00           H  
ATOM   3732 HD13 LEU X 242      66.170  85.670  19.010  1.00  0.00           H  
ATOM   3733 HD21 LEU X 242      64.990  85.360  21.090  1.00  0.00           H  
ATOM   3734 HD22 LEU X 242      63.510  84.350  21.120  1.00  0.00           H  
ATOM   3735 HD23 LEU X 242      65.040  83.650  20.680  1.00  0.00           H  
ATOM   3736  N   LEU X 243      62.390  89.310  18.920  1.00  0.00           N  
ATOM   3737  CA  LEU X 243      61.960  90.570  18.340  1.00  0.00           C  
ATOM   3738  CB  LEU X 243      60.810  91.270  19.060  1.00  0.00           C  
ATOM   3739  CG  LEU X 243      59.550  90.400  19.080  1.00  0.00           C  
ATOM   3740  CD1 LEU X 243      58.530  91.130  19.940  1.00  0.00           C  
ATOM   3741  CD2 LEU X 243      58.910  90.310  17.700  1.00  0.00           C  
ATOM   3742  C   LEU X 243      63.080  91.600  18.240  1.00  0.00           C  
ATOM   3743  O   LEU X 243      63.130  92.420  17.330  1.00  0.00           O  
ATOM   3744  H   LEU X 243      62.110  89.030  19.850  1.00  0.00           H  
ATOM   3745  HA  LEU X 243      61.650  90.310  17.330  1.00  0.00           H  
ATOM   3746  HB2 LEU X 243      60.550  92.150  18.480  1.00  0.00           H  
ATOM   3747  HB3 LEU X 243      61.220  91.450  20.060  1.00  0.00           H  
ATOM   3748  HG  LEU X 243      59.770  89.440  19.540  1.00  0.00           H  
ATOM   3749 HD11 LEU X 243      58.960  91.430  20.890  1.00  0.00           H  
ATOM   3750 HD12 LEU X 243      58.100  91.990  19.430  1.00  0.00           H  
ATOM   3751 HD13 LEU X 243      57.760  90.430  20.270  1.00  0.00           H  
ATOM   3752 HD21 LEU X 243      59.550  89.900  16.920  1.00  0.00           H  
ATOM   3753 HD22 LEU X 243      57.940  89.810  17.780  1.00  0.00           H  
ATOM   3754 HD23 LEU X 243      58.800  91.340  17.360  1.00  0.00           H  
ATOM   3755  N   LEU X 244      64.060  91.470  19.140  1.00  0.00           N  
ATOM   3756  CA  LEU X 244      65.300  92.220  19.140  1.00  0.00           C  
ATOM   3757  CB  LEU X 244      65.960  92.100  20.510  1.00  0.00           C  
ATOM   3758  CG  LEU X 244      65.140  92.730  21.630  1.00  0.00           C  
ATOM   3759  CD1 LEU X 244      65.840  92.370  22.940  1.00  0.00           C  
ATOM   3760  CD2 LEU X 244      65.110  94.260  21.540  1.00  0.00           C  
ATOM   3761  C   LEU X 244      66.250  91.900  17.990  1.00  0.00           C  
ATOM   3762  O   LEU X 244      66.880  92.820  17.460  1.00  0.00           O  
ATOM   3763  H   LEU X 244      63.930  90.790  19.870  1.00  0.00           H  
ATOM   3764  HA  LEU X 244      64.920  93.210  18.910  1.00  0.00           H  
ATOM   3765  HB2 LEU X 244      66.890  92.660  20.440  1.00  0.00           H  
ATOM   3766  HB3 LEU X 244      66.140  91.040  20.670  1.00  0.00           H  
ATOM   3767  HG  LEU X 244      64.110  92.390  21.590  1.00  0.00           H  
ATOM   3768 HD11 LEU X 244      65.580  91.340  23.190  1.00  0.00           H  
ATOM   3769 HD12 LEU X 244      66.930  92.460  22.890  1.00  0.00           H  
ATOM   3770 HD13 LEU X 244      65.580  93.120  23.680  1.00  0.00           H  
ATOM   3771 HD21 LEU X 244      64.530  94.610  22.390  1.00  0.00           H  
ATOM   3772 HD22 LEU X 244      66.060  94.770  21.670  1.00  0.00           H  
ATOM   3773 HD23 LEU X 244      64.610  94.560  20.620  1.00  0.00           H  
ATOM   3774  N   ALA X 245      66.210  90.670  17.470  1.00  0.00           N  
ATOM   3775  CA  ALA X 245      66.850  90.380  16.200  1.00  0.00           C  
ATOM   3776  CB  ALA X 245      67.250  88.910  16.250  1.00  0.00           C  
ATOM   3777  C   ALA X 245      66.000  90.670  14.970  1.00  0.00           C  
ATOM   3778  O   ALA X 245      66.510  90.510  13.860  1.00  0.00           O  
ATOM   3779  H   ALA X 245      65.730  89.920  17.950  1.00  0.00           H  
ATOM   3780  HA  ALA X 245      67.710  91.030  16.010  1.00  0.00           H  
ATOM   3781  HB1 ALA X 245      66.320  88.360  16.320  1.00  0.00           H  
ATOM   3782  HB2 ALA X 245      67.790  88.520  15.390  1.00  0.00           H  
ATOM   3783  HB3 ALA X 245      67.820  88.790  17.180  1.00  0.00           H  
ATOM   3784  N   LEU X 246      64.780  91.210  15.010  1.00  0.00           N  
ATOM   3785  CA  LEU X 246      64.000  91.540  13.830  1.00  0.00           C  
ATOM   3786  CB  LEU X 246      62.530  91.220  14.050  1.00  0.00           C  
ATOM   3787  CG  LEU X 246      61.680  91.370  12.800  1.00  0.00           C  
ATOM   3788  CD1 LEU X 246      61.780  90.110  11.950  1.00  0.00           C  
ATOM   3789  CD2 LEU X 246      60.250  91.480  13.310  1.00  0.00           C  
ATOM   3790  C   LEU X 246      64.230  93.010  13.500  1.00  0.00           C  
ATOM   3791  O   LEU X 246      63.860  93.810  14.350  1.00  0.00           O  
ATOM   3792  H   LEU X 246      64.280  91.350  15.870  1.00  0.00           H  
ATOM   3793  HA  LEU X 246      64.370  90.980  12.970  1.00  0.00           H  
ATOM   3794  HB2 LEU X 246      62.110  91.930  14.770  1.00  0.00           H  
ATOM   3795  HB3 LEU X 246      62.420  90.220  14.490  1.00  0.00           H  
ATOM   3796  HG  LEU X 246      61.970  92.210  12.160  1.00  0.00           H  
ATOM   3797 HD11 LEU X 246      62.830  89.850  11.810  1.00  0.00           H  
ATOM   3798 HD12 LEU X 246      61.360  89.220  12.430  1.00  0.00           H  
ATOM   3799 HD13 LEU X 246      61.190  90.390  11.080  1.00  0.00           H  
ATOM   3800 HD21 LEU X 246      59.550  91.250  12.510  1.00  0.00           H  
ATOM   3801 HD22 LEU X 246      60.040  90.660  14.000  1.00  0.00           H  
ATOM   3802 HD23 LEU X 246      60.020  92.480  13.690  1.00  0.00           H  
ATOM   3803  N   PRO X 247      64.700  93.420  12.320  1.00  0.00           N  
ATOM   3804  CD  PRO X 247      65.290  92.550  11.310  1.00  0.00           C  
ATOM   3805  CG  PRO X 247      65.700  93.400  10.110  1.00  0.00           C  
ATOM   3806  CB  PRO X 247      65.860  94.770  10.780  1.00  0.00           C  
ATOM   3807  CA  PRO X 247      64.980  94.810  12.020  1.00  0.00           C  
ATOM   3808  C   PRO X 247      63.680  95.580  11.860  1.00  0.00           C  
ATOM   3809  O   PRO X 247      62.700  94.970  11.460  1.00  0.00           O  
ATOM   3810  HA  PRO X 247      65.440  95.290  12.880  1.00  0.00           H  
ATOM   3811  HB2 PRO X 247      65.710  95.480   9.970  1.00  0.00           H  
ATOM   3812  HB3 PRO X 247      66.880  94.930  11.120  1.00  0.00           H  
ATOM   3813  HG2 PRO X 247      64.920  93.470   9.360  1.00  0.00           H  
ATOM   3814  HG3 PRO X 247      66.650  93.070   9.700  1.00  0.00           H  
ATOM   3815  HD2 PRO X 247      64.580  91.850  10.870  1.00  0.00           H  
ATOM   3816  HD3 PRO X 247      66.130  92.020  11.760  1.00  0.00           H  
ATOM   3817  N   PRO X 248      63.630  96.910  12.020  1.00  0.00           N  
ATOM   3818  CD  PRO X 248      64.770  97.800  12.110  1.00  0.00           C  
ATOM   3819  CG  PRO X 248      64.290  99.230  12.380  1.00  0.00           C  
ATOM   3820  CB  PRO X 248      62.940  98.860  13.000  1.00  0.00           C  
ATOM   3821  CA  PRO X 248      62.400  97.630  12.270  1.00  0.00           C  
ATOM   3822  C   PRO X 248      61.700  98.000  10.980  1.00  0.00           C  
ATOM   3823  O   PRO X 248      60.590  98.540  10.960  1.00  0.00           O  
ATOM   3824  HA  PRO X 248      61.800  96.970  12.900  1.00  0.00           H  
ATOM   3825  HB2 PRO X 248      62.270  99.720  12.940  1.00  0.00           H  
ATOM   3826  HB3 PRO X 248      63.150  98.630  14.040  1.00  0.00           H  
ATOM   3827  HG2 PRO X 248      64.210  99.620  11.370  1.00  0.00           H  
ATOM   3828  HG3 PRO X 248      64.950  99.780  13.040  1.00  0.00           H  
ATOM   3829  HD2 PRO X 248      65.330  97.680  11.190  1.00  0.00           H  
ATOM   3830  HD3 PRO X 248      65.380  97.460  12.940  1.00  0.00           H  
ATOM   3831  N   ARG X 249      62.340  97.700   9.840  1.00  0.00           N  
ATOM   3832  CA  ARG X 249      61.550  97.770   8.630  1.00  0.00           C  
ATOM   3833  CB  ARG X 249      62.470  98.340   7.550  1.00  0.00           C  
ATOM   3834  CG  ARG X 249      62.990  99.750   7.790  1.00  0.00           C  
ATOM   3835  CD  ARG X 249      61.840 100.720   7.560  1.00  0.00           C  
ATOM   3836  NE  ARG X 249      62.250 102.120   7.710  1.00  0.00           N  
ATOM   3837  CZ  ARG X 249      62.730 102.870   6.700  1.00  0.00           C  
ATOM   3838  NH1 ARG X 249      62.750 102.440   5.430  1.00  0.00           N1+
ATOM   3839  NH2 ARG X 249      63.210 104.110   6.850  1.00  0.00           N  
ATOM   3840  C   ARG X 249      60.850  96.480   8.230  1.00  0.00           C  
ATOM   3841  O   ARG X 249      60.010  96.540   7.330  1.00  0.00           O  
ATOM   3842  H   ARG X 249      63.250  97.290   9.770  1.00  0.00           H  
ATOM   3843  HA  ARG X 249      60.750  98.500   8.750  1.00  0.00           H  
ATOM   3844  HB2 ARG X 249      61.990  98.360   6.580  1.00  0.00           H  
ATOM   3845  HB3 ARG X 249      63.210  97.530   7.490  1.00  0.00           H  
ATOM   3846  HG2 ARG X 249      63.850  99.830   7.130  1.00  0.00           H  
ATOM   3847  HG3 ARG X 249      63.420  99.900   8.790  1.00  0.00           H  
ATOM   3848  HD2 ARG X 249      61.090 100.540   8.330  1.00  0.00           H  
ATOM   3849  HD3 ARG X 249      61.310 100.590   6.620  1.00  0.00           H  
ATOM   3850  HE  ARG X 249      62.100 102.590   8.580  1.00  0.00           H  
ATOM   3851 HH11 ARG X 249      62.310 101.580   5.110  1.00  0.00           H  
ATOM   3852 HH12 ARG X 249      63.090 103.040   4.690  1.00  0.00           H  
ATOM   3853 HH21 ARG X 249      63.300 104.620   7.710  1.00  0.00           H  
ATOM   3854 HH22 ARG X 249      63.410 104.630   6.000  1.00  0.00           H  
ATOM   3855  N   ALA X 250      61.230  95.360   8.860  1.00  0.00           N  
ATOM   3856  CA  ALA X 250      60.740  94.010   8.640  1.00  0.00           C  
ATOM   3857  CB  ALA X 250      61.780  92.980   9.050  1.00  0.00           C  
ATOM   3858  C   ALA X 250      59.410  93.860   9.370  1.00  0.00           C  
ATOM   3859  O   ALA X 250      58.940  92.740   9.540  1.00  0.00           O  
ATOM   3860  H   ALA X 250      61.980  95.320   9.530  1.00  0.00           H  
ATOM   3861  HA  ALA X 250      60.390  93.870   7.620  1.00  0.00           H  
ATOM   3862  HB1 ALA X 250      62.800  93.150   8.700  1.00  0.00           H  
ATOM   3863  HB2 ALA X 250      61.770  93.010  10.140  1.00  0.00           H  
ATOM   3864  HB3 ALA X 250      61.460  91.990   8.720  1.00  0.00           H  
ATOM   3865  N   TYR X 251      58.800  94.860  10.010  1.00  0.00           N  
ATOM   3866  CA  TYR X 251      57.570  94.660  10.750  1.00  0.00           C  
ATOM   3867  CB  TYR X 251      57.530  95.630  11.930  1.00  0.00           C  
ATOM   3868  CG  TYR X 251      58.340  95.150  13.100  1.00  0.00           C  
ATOM   3869  CD1 TYR X 251      57.740  94.910  14.350  1.00  0.00           C  
ATOM   3870  CE1 TYR X 251      58.510  94.560  15.470  1.00  0.00           C  
ATOM   3871  CZ  TYR X 251      59.910  94.480  15.390  1.00  0.00           C  
ATOM   3872  OH  TYR X 251      60.710  93.930  16.350  1.00  0.00           O  
ATOM   3873  CE2 TYR X 251      60.530  94.770  14.160  1.00  0.00           C  
ATOM   3874  CD2 TYR X 251      59.740  95.060  13.050  1.00  0.00           C  
ATOM   3875  C   TYR X 251      56.290  94.700   9.930  1.00  0.00           C  
ATOM   3876  O   TYR X 251      55.320  94.040  10.300  1.00  0.00           O  
ATOM   3877  H   TYR X 251      59.080  95.800   9.810  1.00  0.00           H  
ATOM   3878  HA  TYR X 251      57.530  93.650  11.160  1.00  0.00           H  
ATOM   3879  HB2 TYR X 251      56.530  95.680  12.360  1.00  0.00           H  
ATOM   3880  HB3 TYR X 251      57.890  96.620  11.660  1.00  0.00           H  
ATOM   3881  HD1 TYR X 251      56.670  95.030  14.400  1.00  0.00           H  
ATOM   3882  HD2 TYR X 251      60.180  95.390  12.120  1.00  0.00           H  
ATOM   3883  HE1 TYR X 251      58.050  94.310  16.410  1.00  0.00           H  
ATOM   3884  HE2 TYR X 251      61.610  94.790  14.160  1.00  0.00           H  
ATOM   3885  HH  TYR X 251      61.630  93.840  16.080  1.00  0.00           H  
ATOM   3886  N   ALA X 252      56.170  95.570   8.920  1.00  0.00           N  
ATOM   3887  CA  ALA X 252      55.060  95.760   8.010  1.00  0.00           C  
ATOM   3888  CB  ALA X 252      54.290  97.030   8.390  1.00  0.00           C  
ATOM   3889  C   ALA X 252      55.500  95.900   6.560  1.00  0.00           C  
ATOM   3890  OC1 ALA X 252      55.920  97.000   6.120  1.00  0.00           O  
ATOM   3891  OC2 ALA X 252      55.380  94.890   5.840  1.00  0.00           O1-
ATOM   3892  H   ALA X 252      56.930  96.220   8.810  1.00  0.00           H  
ATOM   3893  HA  ALA X 252      54.370  94.910   7.960  1.00  0.00           H  
ATOM   3894  HB1 ALA X 252      54.910  97.890   8.170  1.00  0.00           H  
ATOM   3895  HB2 ALA X 252      53.400  96.980   7.760  1.00  0.00           H  
ATOM   3896  HB3 ALA X 252      54.050  97.000   9.450  1.00  0.00           H  
ATOM   3897  N   ALA X 253      54.330  88.430  10.420  1.00  0.00           N1+
ATOM   3898  CA  ALA X 253      53.500  87.330  10.940  1.00  0.00           C  
ATOM   3899  CB  ALA X 253      52.210  87.210  10.130  1.00  0.00           C  
ATOM   3900  C   ALA X 253      54.280  86.020  11.010  1.00  0.00           C  
ATOM   3901  O   ALA X 253      54.550  85.670  12.160  1.00  0.00           O  
ATOM   3902  H1  ALA X 253      53.840  89.310  10.490  1.00  0.00           H  
ATOM   3903  H2  ALA X 253      55.160  88.620  10.960  1.00  0.00           H  
ATOM   3904  H3  ALA X 253      54.560  88.200   9.470  1.00  0.00           H  
ATOM   3905  HA  ALA X 253      53.240  87.590  11.960  1.00  0.00           H  
ATOM   3906  HB1 ALA X 253      52.470  86.790   9.160  1.00  0.00           H  
ATOM   3907  HB2 ALA X 253      51.580  86.490  10.660  1.00  0.00           H  
ATOM   3908  HB3 ALA X 253      51.670  88.150  10.150  1.00  0.00           H  
ATOM   3909  N   LEU X 254      54.660  85.410   9.890  1.00  0.00           N  
ATOM   3910  CA  LEU X 254      55.140  84.040   9.840  1.00  0.00           C  
ATOM   3911  CB  LEU X 254      55.190  83.450   8.430  1.00  0.00           C  
ATOM   3912  CG  LEU X 254      53.880  83.650   7.680  1.00  0.00           C  
ATOM   3913  CD1 LEU X 254      53.960  83.160   6.230  1.00  0.00           C  
ATOM   3914  CD2 LEU X 254      52.570  83.210   8.340  1.00  0.00           C  
ATOM   3915  C   LEU X 254      56.420  83.800  10.610  1.00  0.00           C  
ATOM   3916  O   LEU X 254      56.480  82.830  11.360  1.00  0.00           O  
ATOM   3917  H   LEU X 254      54.460  85.780   8.970  1.00  0.00           H  
ATOM   3918  HA  LEU X 254      54.430  83.440  10.400  1.00  0.00           H  
ATOM   3919  HB2 LEU X 254      55.300  82.370   8.450  1.00  0.00           H  
ATOM   3920  HB3 LEU X 254      56.010  83.910   7.870  1.00  0.00           H  
ATOM   3921  HG  LEU X 254      53.750  84.720   7.540  1.00  0.00           H  
ATOM   3922 HD11 LEU X 254      52.980  83.260   5.750  1.00  0.00           H  
ATOM   3923 HD12 LEU X 254      54.660  83.760   5.660  1.00  0.00           H  
ATOM   3924 HD13 LEU X 254      54.270  82.110   6.280  1.00  0.00           H  
ATOM   3925 HD21 LEU X 254      52.690  82.140   8.510  1.00  0.00           H  
ATOM   3926 HD22 LEU X 254      52.490  83.790   9.270  1.00  0.00           H  
ATOM   3927 HD23 LEU X 254      51.740  83.360   7.650  1.00  0.00           H  
ATOM   3928  N   GLU X 255      57.420  84.640  10.310  1.00  0.00           N  
ATOM   3929  CA  GLU X 255      58.720  84.600  10.940  1.00  0.00           C  
ATOM   3930  CB  GLU X 255      59.790  85.480  10.290  1.00  0.00           C  
ATOM   3931  CG  GLU X 255      59.920  85.340   8.780  1.00  0.00           C  
ATOM   3932  CD  GLU X 255      58.920  86.110   7.920  1.00  0.00           C  
ATOM   3933  OE1 GLU X 255      59.180  86.280   6.710  1.00  0.00           O  
ATOM   3934  OE2 GLU X 255      57.850  86.520   8.410  1.00  0.00           O1-
ATOM   3935  C   GLU X 255      58.750  84.760  12.450  1.00  0.00           C  
ATOM   3936  O   GLU X 255      59.680  84.250  13.070  1.00  0.00           O  
ATOM   3937  H   GLU X 255      57.260  85.280   9.540  1.00  0.00           H  
ATOM   3938  HA  GLU X 255      59.040  83.570  10.810  1.00  0.00           H  
ATOM   3939  HB2 GLU X 255      60.710  85.080  10.710  1.00  0.00           H  
ATOM   3940  HB3 GLU X 255      59.820  86.500  10.680  1.00  0.00           H  
ATOM   3941  HG2 GLU X 255      60.060  84.290   8.530  1.00  0.00           H  
ATOM   3942  HG3 GLU X 255      60.890  85.810   8.630  1.00  0.00           H  
ATOM   3943  N   ASN X 256      57.710  85.320  13.070  1.00  0.00           N  
ATOM   3944  CA  ASN X 256      57.480  85.400  14.500  1.00  0.00           C  
ATOM   3945  CB  ASN X 256      57.190  86.870  14.790  1.00  0.00           C  
ATOM   3946  CG  ASN X 256      58.290  87.830  14.360  1.00  0.00           C  
ATOM   3947  OD1 ASN X 256      59.420  87.570  14.750  1.00  0.00           O  
ATOM   3948  ND2 ASN X 256      58.080  88.810  13.480  1.00  0.00           N  
ATOM   3949  C   ASN X 256      56.300  84.590  15.010  1.00  0.00           C  
ATOM   3950  O   ASN X 256      56.480  84.120  16.130  1.00  0.00           O  
ATOM   3951  H   ASN X 256      57.030  85.770  12.470  1.00  0.00           H  
ATOM   3952  HA  ASN X 256      58.400  85.130  15.020  1.00  0.00           H  
ATOM   3953  HB2 ASN X 256      57.040  87.090  15.850  1.00  0.00           H  
ATOM   3954  HB3 ASN X 256      56.270  87.260  14.350  1.00  0.00           H  
ATOM   3955 HD21 ASN X 256      57.190  89.160  13.160  1.00  0.00           H  
ATOM   3956 HD22 ASN X 256      58.960  89.230  13.230  1.00  0.00           H  
ATOM   3957  N   LEU X 257      55.230  84.250  14.280  1.00  0.00           N  
ATOM   3958  CA  LEU X 257      54.320  83.170  14.620  1.00  0.00           C  
ATOM   3959  CB  LEU X 257      53.280  83.120  13.510  1.00  0.00           C  
ATOM   3960  CG  LEU X 257      52.090  82.180  13.710  1.00  0.00           C  
ATOM   3961  CD1 LEU X 257      51.390  82.340  15.060  1.00  0.00           C  
ATOM   3962  CD2 LEU X 257      51.050  82.430  12.630  1.00  0.00           C  
ATOM   3963  C   LEU X 257      54.960  81.830  14.940  1.00  0.00           C  
ATOM   3964  O   LEU X 257      54.570  81.160  15.900  1.00  0.00           O  
ATOM   3965  H   LEU X 257      55.200  84.680  13.370  1.00  0.00           H  
ATOM   3966  HA  LEU X 257      53.910  83.510  15.570  1.00  0.00           H  
ATOM   3967  HB2 LEU X 257      53.850  82.840  12.620  1.00  0.00           H  
ATOM   3968  HB3 LEU X 257      52.920  84.130  13.330  1.00  0.00           H  
ATOM   3969  HG  LEU X 257      52.370  81.130  13.600  1.00  0.00           H  
ATOM   3970 HD11 LEU X 257      51.820  81.850  15.930  1.00  0.00           H  
ATOM   3971 HD12 LEU X 257      51.290  83.380  15.370  1.00  0.00           H  
ATOM   3972 HD13 LEU X 257      50.320  82.110  14.990  1.00  0.00           H  
ATOM   3973 HD21 LEU X 257      50.220  81.720  12.630  1.00  0.00           H  
ATOM   3974 HD22 LEU X 257      50.690  83.450  12.730  1.00  0.00           H  
ATOM   3975 HD23 LEU X 257      51.500  82.350  11.640  1.00  0.00           H  
ATOM   3976  N   VAL X 258      56.070  81.420  14.320  1.00  0.00           N  
ATOM   3977  CA  VAL X 258      56.850  80.230  14.590  1.00  0.00           C  
ATOM   3978  CB  VAL X 258      57.710  79.830  13.390  1.00  0.00           C  
ATOM   3979  CG1 VAL X 258      58.760  80.900  13.110  1.00  0.00           C  
ATOM   3980  CG2 VAL X 258      58.350  78.450  13.570  1.00  0.00           C  
ATOM   3981  C   VAL X 258      57.720  80.280  15.830  1.00  0.00           C  
ATOM   3982  O   VAL X 258      57.890  79.290  16.550  1.00  0.00           O  
ATOM   3983  H   VAL X 258      56.410  82.020  13.580  1.00  0.00           H  
ATOM   3984  HA  VAL X 258      56.160  79.410  14.800  1.00  0.00           H  
ATOM   3985  HB  VAL X 258      57.040  79.850  12.540  1.00  0.00           H  
ATOM   3986 HG11 VAL X 258      59.690  80.830  13.680  1.00  0.00           H  
ATOM   3987 HG12 VAL X 258      59.120  80.600  12.120  1.00  0.00           H  
ATOM   3988 HG13 VAL X 258      58.380  81.900  12.910  1.00  0.00           H  
ATOM   3989 HG21 VAL X 258      57.550  77.790  13.900  1.00  0.00           H  
ATOM   3990 HG22 VAL X 258      58.760  78.010  12.660  1.00  0.00           H  
ATOM   3991 HG23 VAL X 258      59.190  78.570  14.240  1.00  0.00           H  
ATOM   3992  N   VAL X 259      58.240  81.450  16.210  1.00  0.00           N  
ATOM   3993  CA  VAL X 259      58.940  81.760  17.430  1.00  0.00           C  
ATOM   3994  CB  VAL X 259      59.460  83.200  17.440  1.00  0.00           C  
ATOM   3995  CG1 VAL X 259      60.040  83.460  18.830  1.00  0.00           C  
ATOM   3996  CG2 VAL X 259      60.590  83.470  16.450  1.00  0.00           C  
ATOM   3997  C   VAL X 259      57.890  81.730  18.530  1.00  0.00           C  
ATOM   3998  O   VAL X 259      58.110  81.150  19.590  1.00  0.00           O  
ATOM   3999  H   VAL X 259      58.030  82.270  15.660  1.00  0.00           H  
ATOM   4000  HA  VAL X 259      59.730  81.040  17.650  1.00  0.00           H  
ATOM   4001  HB  VAL X 259      58.680  83.940  17.280  1.00  0.00           H  
ATOM   4002 HG11 VAL X 259      60.410  82.590  19.360  1.00  0.00           H  
ATOM   4003 HG12 VAL X 259      60.830  84.210  18.830  1.00  0.00           H  
ATOM   4004 HG13 VAL X 259      59.290  84.010  19.410  1.00  0.00           H  
ATOM   4005 HG21 VAL X 259      60.890  84.490  16.680  1.00  0.00           H  
ATOM   4006 HG22 VAL X 259      61.500  82.870  16.540  1.00  0.00           H  
ATOM   4007 HG23 VAL X 259      60.200  83.550  15.440  1.00  0.00           H  
ATOM   4008  N   LEU X 260      56.720  82.330  18.300  1.00  0.00           N  
ATOM   4009  CA  LEU X 260      55.640  82.410  19.260  1.00  0.00           C  
ATOM   4010  CB  LEU X 260      54.570  83.370  18.740  1.00  0.00           C  
ATOM   4011  CG  LEU X 260      53.220  83.470  19.440  1.00  0.00           C  
ATOM   4012  CD1 LEU X 260      53.220  83.740  20.940  1.00  0.00           C  
ATOM   4013  CD2 LEU X 260      52.520  84.570  18.660  1.00  0.00           C  
ATOM   4014  C   LEU X 260      55.100  81.010  19.500  1.00  0.00           C  
ATOM   4015  O   LEU X 260      54.880  80.600  20.630  1.00  0.00           O  
ATOM   4016  H   LEU X 260      56.580  82.770  17.400  1.00  0.00           H  
ATOM   4017  HA  LEU X 260      55.900  82.870  20.210  1.00  0.00           H  
ATOM   4018  HB2 LEU X 260      54.320  83.070  17.720  1.00  0.00           H  
ATOM   4019  HB3 LEU X 260      55.090  84.320  18.610  1.00  0.00           H  
ATOM   4020  HG  LEU X 260      52.640  82.540  19.340  1.00  0.00           H  
ATOM   4021 HD11 LEU X 260      52.220  83.750  21.380  1.00  0.00           H  
ATOM   4022 HD12 LEU X 260      53.950  83.060  21.380  1.00  0.00           H  
ATOM   4023 HD13 LEU X 260      53.650  84.720  21.150  1.00  0.00           H  
ATOM   4024 HD21 LEU X 260      52.560  84.430  17.580  1.00  0.00           H  
ATOM   4025 HD22 LEU X 260      51.490  84.670  19.000  1.00  0.00           H  
ATOM   4026 HD23 LEU X 260      52.790  85.610  18.860  1.00  0.00           H  
ATOM   4027  N   ASN X 261      54.840  80.210  18.460  1.00  0.00           N  
ATOM   4028  CA  ASN X 261      54.410  78.830  18.550  1.00  0.00           C  
ATOM   4029  CB  ASN X 261      54.130  78.340  17.130  1.00  0.00           C  
ATOM   4030  CG  ASN X 261      53.650  76.890  17.090  1.00  0.00           C  
ATOM   4031  OD1 ASN X 261      54.370  75.930  17.370  1.00  0.00           O  
ATOM   4032  ND2 ASN X 261      52.400  76.580  16.750  1.00  0.00           N  
ATOM   4033  C   ASN X 261      55.400  77.920  19.270  1.00  0.00           C  
ATOM   4034  O   ASN X 261      55.060  77.350  20.300  1.00  0.00           O  
ATOM   4035  H   ASN X 261      54.920  80.510  17.500  1.00  0.00           H  
ATOM   4036  HA  ASN X 261      53.550  78.750  19.210  1.00  0.00           H  
ATOM   4037  HB2 ASN X 261      55.040  78.480  16.550  1.00  0.00           H  
ATOM   4038  HB3 ASN X 261      53.260  78.870  16.740  1.00  0.00           H  
ATOM   4039 HD21 ASN X 261      51.790  77.250  16.320  1.00  0.00           H  
ATOM   4040 HD22 ASN X 261      52.190  75.590  16.770  1.00  0.00           H  
ATOM   4041  N   ALA X 262      56.680  77.910  18.900  1.00  0.00           N  
ATOM   4042  CA  ALA X 262      57.810  77.270  19.560  1.00  0.00           C  
ATOM   4043  CB  ALA X 262      59.080  77.700  18.810  1.00  0.00           C  
ATOM   4044  C   ALA X 262      57.810  77.620  21.040  1.00  0.00           C  
ATOM   4045  O   ALA X 262      57.930  76.650  21.780  1.00  0.00           O  
ATOM   4046  H   ALA X 262      56.890  78.460  18.080  1.00  0.00           H  
ATOM   4047  HA  ALA X 262      57.640  76.200  19.530  1.00  0.00           H  
ATOM   4048  HB1 ALA X 262      59.030  78.770  18.620  1.00  0.00           H  
ATOM   4049  HB2 ALA X 262      59.940  77.460  19.440  1.00  0.00           H  
ATOM   4050  HB3 ALA X 262      58.960  77.170  17.870  1.00  0.00           H  
ATOM   4051  N   ALA X 263      57.620  78.860  21.510  1.00  0.00           N  
ATOM   4052  CA  ALA X 263      57.430  79.230  22.890  1.00  0.00           C  
ATOM   4053  CB  ALA X 263      57.600  80.740  23.060  1.00  0.00           C  
ATOM   4054  C   ALA X 263      56.140  78.750  23.530  1.00  0.00           C  
ATOM   4055  O   ALA X 263      56.100  78.580  24.750  1.00  0.00           O  
ATOM   4056  H   ALA X 263      57.610  79.620  20.850  1.00  0.00           H  
ATOM   4057  HA  ALA X 263      58.290  78.840  23.440  1.00  0.00           H  
ATOM   4058  HB1 ALA X 263      58.610  81.060  22.810  1.00  0.00           H  
ATOM   4059  HB2 ALA X 263      56.900  81.190  22.340  1.00  0.00           H  
ATOM   4060  HB3 ALA X 263      57.280  80.970  24.070  1.00  0.00           H  
ATOM   4061  N   SER X 264      55.040  78.700  22.780  1.00  0.00           N  
ATOM   4062  CA  SER X 264      53.780  78.250  23.340  1.00  0.00           C  
ATOM   4063  CB  SER X 264      52.660  78.720  22.410  1.00  0.00           C  
ATOM   4064  OG  SER X 264      52.500  80.120  22.360  1.00  0.00           O  
ATOM   4065  C   SER X 264      53.790  76.740  23.520  1.00  0.00           C  
ATOM   4066  O   SER X 264      53.300  76.260  24.540  1.00  0.00           O  
ATOM   4067  H   SER X 264      55.130  79.020  21.820  1.00  0.00           H  
ATOM   4068  HA  SER X 264      53.540  78.630  24.340  1.00  0.00           H  
ATOM   4069  HB2 SER X 264      51.730  78.400  22.870  1.00  0.00           H  
ATOM   4070  HB3 SER X 264      52.730  78.360  21.390  1.00  0.00           H  
ATOM   4071  HG  SER X 264      53.020  80.440  21.620  1.00  0.00           H  
ATOM   4072  N   VAL X 265      54.360  75.930  22.630  1.00  0.00           N  
ATOM   4073  CA  VAL X 265      54.340  74.490  22.770  1.00  0.00           C  
ATOM   4074  CB  VAL X 265      54.460  73.820  21.400  1.00  0.00           C  
ATOM   4075  CG1 VAL X 265      54.710  72.310  21.470  1.00  0.00           C  
ATOM   4076  CG2 VAL X 265      53.210  73.990  20.550  1.00  0.00           C  
ATOM   4077  C   VAL X 265      55.380  74.050  23.790  1.00  0.00           C  
ATOM   4078  O   VAL X 265      55.040  73.310  24.710  1.00  0.00           O  
ATOM   4079  H   VAL X 265      54.790  76.380  21.840  1.00  0.00           H  
ATOM   4080  HA  VAL X 265      53.400  74.180  23.230  1.00  0.00           H  
ATOM   4081  HB  VAL X 265      55.300  74.220  20.840  1.00  0.00           H  
ATOM   4082 HG11 VAL X 265      55.760  72.120  21.690  1.00  0.00           H  
ATOM   4083 HG12 VAL X 265      54.030  72.010  22.270  1.00  0.00           H  
ATOM   4084 HG13 VAL X 265      54.460  71.730  20.580  1.00  0.00           H  
ATOM   4085 HG21 VAL X 265      52.360  73.420  20.920  1.00  0.00           H  
ATOM   4086 HG22 VAL X 265      52.980  75.050  20.520  1.00  0.00           H  
ATOM   4087 HG23 VAL X 265      53.480  73.790  19.510  1.00  0.00           H  
ATOM   4088  N   ALA X 266      56.620  74.530  23.780  1.00  0.00           N  
ATOM   4089  CA  ALA X 266      57.510  74.370  24.910  1.00  0.00           C  
ATOM   4090  CB  ALA X 266      58.600  75.390  24.570  1.00  0.00           C  
ATOM   4091  C   ALA X 266      57.010  74.740  26.300  1.00  0.00           C  
ATOM   4092  O   ALA X 266      57.320  74.100  27.310  1.00  0.00           O  
ATOM   4093  H   ALA X 266      57.030  75.040  23.010  1.00  0.00           H  
ATOM   4094  HA  ALA X 266      57.910  73.360  24.930  1.00  0.00           H  
ATOM   4095  HB1 ALA X 266      59.010  75.250  23.570  1.00  0.00           H  
ATOM   4096  HB2 ALA X 266      58.220  76.410  24.510  1.00  0.00           H  
ATOM   4097  HB3 ALA X 266      59.400  75.380  25.310  1.00  0.00           H  
ATOM   4098  N   GLY X 267      56.200  75.790  26.410  1.00  0.00           N  
ATOM   4099  CA  GLY X 267      55.470  76.200  27.600  1.00  0.00           C  
ATOM   4100  C   GLY X 267      54.460  75.190  28.110  1.00  0.00           C  
ATOM   4101  O   GLY X 267      54.640  74.630  29.190  1.00  0.00           O  
ATOM   4102  H   GLY X 267      55.930  76.260  25.560  1.00  0.00           H  
ATOM   4103  HA2 GLY X 267      54.980  77.170  27.460  1.00  0.00           H  
ATOM   4104  HA3 GLY X 267      56.180  76.210  28.420  1.00  0.00           H  
ATOM   4105  N   ALA X 268      53.530  74.810  27.220  1.00  0.00           N  
ATOM   4106  CA  ALA X 268      52.600  73.730  27.470  1.00  0.00           C  
ATOM   4107  CB  ALA X 268      51.850  73.640  26.140  1.00  0.00           C  
ATOM   4108  C   ALA X 268      53.250  72.370  27.690  1.00  0.00           C  
ATOM   4109  O   ALA X 268      52.800  71.740  28.650  1.00  0.00           O  
ATOM   4110  H   ALA X 268      53.510  75.190  26.280  1.00  0.00           H  
ATOM   4111  HA  ALA X 268      51.960  74.060  28.290  1.00  0.00           H  
ATOM   4112  HB1 ALA X 268      51.360  74.590  25.910  1.00  0.00           H  
ATOM   4113  HB2 ALA X 268      52.570  73.320  25.390  1.00  0.00           H  
ATOM   4114  HB3 ALA X 268      51.070  72.930  26.390  1.00  0.00           H  
ATOM   4115  N   HIS X 269      54.320  72.020  26.980  1.00  0.00           N  
ATOM   4116  CA  HIS X 269      55.100  70.830  27.270  1.00  0.00           C  
ATOM   4117  CB  HIS X 269      56.130  70.590  26.170  1.00  0.00           C  
ATOM   4118  CG  HIS X 269      57.140  69.520  26.490  1.00  0.00           C  
ATOM   4119  ND1 HIS X 269      56.790  68.240  26.890  1.00  0.00           N  
ATOM   4120  CE1 HIS X 269      57.940  67.580  27.060  1.00  0.00           C  
ATOM   4121  NE2 HIS X 269      58.990  68.380  26.830  1.00  0.00           N  
ATOM   4122  CD2 HIS X 269      58.500  69.650  26.560  1.00  0.00           C  
ATOM   4123  C   HIS X 269      55.750  70.930  28.650  1.00  0.00           C  
ATOM   4124  O   HIS X 269      55.740  69.980  29.430  1.00  0.00           O  
ATOM   4125  H   HIS X 269      54.650  72.690  26.310  1.00  0.00           H  
ATOM   4126  HA  HIS X 269      54.390  70.010  27.340  1.00  0.00           H  
ATOM   4127  HB2 HIS X 269      56.650  71.520  25.980  1.00  0.00           H  
ATOM   4128  HB3 HIS X 269      55.540  70.410  25.260  1.00  0.00           H  
ATOM   4129  HD2 HIS X 269      59.060  70.480  26.150  1.00  0.00           H  
ATOM   4130  HE2 HIS X 269      59.960  68.150  26.960  1.00  0.00           H  
ATOM   4131  HE1 HIS X 269      58.010  66.520  27.270  1.00  0.00           H  
ATOM   4132  N   GLY X 270      56.020  72.130  29.160  1.00  0.00           N  
ATOM   4133  CA  GLY X 270      56.460  72.510  30.480  1.00  0.00           C  
ATOM   4134  C   GLY X 270      55.450  72.130  31.560  1.00  0.00           C  
ATOM   4135  O   GLY X 270      55.690  71.630  32.660  1.00  0.00           O  
ATOM   4136  H   GLY X 270      56.050  72.890  28.490  1.00  0.00           H  
ATOM   4137  HA2 GLY X 270      56.490  73.600  30.470  1.00  0.00           H  
ATOM   4138  HA3 GLY X 270      57.440  72.080  30.690  1.00  0.00           H  
ATOM   4139  N   ILE X 271      54.180  72.290  31.210  1.00  0.00           N  
ATOM   4140  CA  ILE X 271      53.080  72.200  32.160  1.00  0.00           C  
ATOM   4141  CB  ILE X 271      51.890  73.080  31.780  1.00  0.00           C  
ATOM   4142  CG2 ILE X 271      50.580  72.760  32.500  1.00  0.00           C  
ATOM   4143  CG1 ILE X 271      52.180  74.580  31.780  1.00  0.00           C  
ATOM   4144  CD1 ILE X 271      52.000  75.290  33.120  1.00  0.00           C  
ATOM   4145  C   ILE X 271      52.600  70.760  32.330  1.00  0.00           C  
ATOM   4146  O   ILE X 271      52.330  70.310  33.440  1.00  0.00           O  
ATOM   4147  H   ILE X 271      53.930  72.590  30.280  1.00  0.00           H  
ATOM   4148  HA  ILE X 271      53.430  72.530  33.130  1.00  0.00           H  
ATOM   4149  HB  ILE X 271      51.630  72.730  30.780  1.00  0.00           H  
ATOM   4150 HG12 ILE X 271      51.450  75.050  31.120  1.00  0.00           H  
ATOM   4151 HG13 ILE X 271      53.150  74.750  31.320  1.00  0.00           H  
ATOM   4152 HG21 ILE X 271      49.910  73.620  32.460  1.00  0.00           H  
ATOM   4153 HG22 ILE X 271      50.060  71.950  31.990  1.00  0.00           H  
ATOM   4154 HG23 ILE X 271      50.700  72.600  33.570  1.00  0.00           H  
ATOM   4155 HD11 ILE X 271      52.730  74.990  33.880  1.00  0.00           H  
ATOM   4156 HD12 ILE X 271      52.320  76.310  32.890  1.00  0.00           H  
ATOM   4157 HD13 ILE X 271      50.960  75.400  33.420  1.00  0.00           H  
ATOM   4158  N   LEU X 272      52.510  70.000  31.250  1.00  0.00           N  
ATOM   4159  CA  LEU X 272      52.160  68.590  31.230  1.00  0.00           C  
ATOM   4160  CB  LEU X 272      51.700  68.190  29.830  1.00  0.00           C  
ATOM   4161  CG  LEU X 272      50.500  68.990  29.330  1.00  0.00           C  
ATOM   4162  CD1 LEU X 272      50.260  68.620  27.870  1.00  0.00           C  
ATOM   4163  CD2 LEU X 272      49.210  68.950  30.130  1.00  0.00           C  
ATOM   4164  C   LEU X 272      53.390  67.830  31.710  1.00  0.00           C  
ATOM   4165  O   LEU X 272      53.220  66.820  32.380  1.00  0.00           O  
ATOM   4166  H   LEU X 272      52.750  70.430  30.370  1.00  0.00           H  
ATOM   4167  HA  LEU X 272      51.340  68.410  31.930  1.00  0.00           H  
ATOM   4168  HB2 LEU X 272      51.390  67.140  29.850  1.00  0.00           H  
ATOM   4169  HB3 LEU X 272      52.570  68.360  29.210  1.00  0.00           H  
ATOM   4170  HG  LEU X 272      50.850  70.020  29.240  1.00  0.00           H  
ATOM   4171 HD11 LEU X 272      50.480  67.550  27.770  1.00  0.00           H  
ATOM   4172 HD12 LEU X 272      49.260  68.930  27.560  1.00  0.00           H  
ATOM   4173 HD13 LEU X 272      50.920  69.110  27.160  1.00  0.00           H  
ATOM   4174 HD21 LEU X 272      49.320  69.530  31.040  1.00  0.00           H  
ATOM   4175 HD22 LEU X 272      48.460  69.450  29.520  1.00  0.00           H  
ATOM   4176 HD23 LEU X 272      48.890  67.950  30.420  1.00  0.00           H  
ATOM   4177  N   SER X 273      54.610  68.240  31.330  1.00  0.00           N  
ATOM   4178  CA  SER X 273      55.720  67.510  31.910  1.00  0.00           C  
ATOM   4179  CB  SER X 273      56.870  68.430  31.540  1.00  0.00           C  
ATOM   4180  OG  SER X 273      57.310  68.040  30.260  1.00  0.00           O  
ATOM   4181  C   SER X 273      55.660  67.420  33.430  1.00  0.00           C  
ATOM   4182  O   SER X 273      56.420  66.660  34.030  1.00  0.00           O  
ATOM   4183  H   SER X 273      54.790  69.050  30.760  1.00  0.00           H  
ATOM   4184  HA  SER X 273      55.770  66.500  31.480  1.00  0.00           H  
ATOM   4185  HB2 SER X 273      57.710  68.130  32.180  1.00  0.00           H  
ATOM   4186  HB3 SER X 273      56.660  69.490  31.680  1.00  0.00           H  
ATOM   4187  HG  SER X 273      56.850  68.590  29.620  1.00  0.00           H  
ATOM   4188  N   PHE X 274      54.940  68.320  34.090  1.00  0.00           N  
ATOM   4189  CA  PHE X 274      54.820  68.300  35.540  1.00  0.00           C  
ATOM   4190  CB  PHE X 274      55.220  69.720  35.930  1.00  0.00           C  
ATOM   4191  CG  PHE X 274      56.690  69.930  36.230  1.00  0.00           C  
ATOM   4192  CD1 PHE X 274      57.590  69.810  35.160  1.00  0.00           C  
ATOM   4193  CE1 PHE X 274      58.960  70.060  35.350  1.00  0.00           C  
ATOM   4194  CZ  PHE X 274      59.380  70.050  36.680  1.00  0.00           C  
ATOM   4195  CE2 PHE X 274      58.570  69.920  37.820  1.00  0.00           C  
ATOM   4196  CD2 PHE X 274      57.200  69.880  37.530  1.00  0.00           C  
ATOM   4197  C   PHE X 274      53.490  67.750  36.030  1.00  0.00           C  
ATOM   4198  O   PHE X 274      53.260  67.850  37.240  1.00  0.00           O  
ATOM   4199  H   PHE X 274      54.450  69.030  33.550  1.00  0.00           H  
ATOM   4200  HA  PHE X 274      55.590  67.640  35.940  1.00  0.00           H  
ATOM   4201  HB2 PHE X 274      54.720  69.890  36.880  1.00  0.00           H  
ATOM   4202  HB3 PHE X 274      54.840  70.400  35.170  1.00  0.00           H  
ATOM   4203  HD1 PHE X 274      57.240  69.570  34.170  1.00  0.00           H  
ATOM   4204  HD2 PHE X 274      56.590  69.720  38.410  1.00  0.00           H  
ATOM   4205  HE1 PHE X 274      59.560  70.250  34.470  1.00  0.00           H  
ATOM   4206  HE2 PHE X 274      59.020  69.880  38.800  1.00  0.00           H  
ATOM   4207  HZ  PHE X 274      60.410  70.300  36.860  1.00  0.00           H  
ATOM   4208  N   LEU X 275      52.550  67.290  35.200  1.00  0.00           N  
ATOM   4209  CA  LEU X 275      51.150  67.240  35.580  1.00  0.00           C  
ATOM   4210  CB  LEU X 275      50.320  67.010  34.320  1.00  0.00           C  
ATOM   4211  CG  LEU X 275      49.970  65.610  33.810  1.00  0.00           C  
ATOM   4212  CD1 LEU X 275      49.230  65.890  32.510  1.00  0.00           C  
ATOM   4213  CD2 LEU X 275      51.200  64.750  33.550  1.00  0.00           C  
ATOM   4214  C   LEU X 275      50.810  66.270  36.710  1.00  0.00           C  
ATOM   4215  O   LEU X 275      49.670  66.440  37.120  1.00  0.00           O  
ATOM   4216  H   LEU X 275      52.850  67.200  34.240  1.00  0.00           H  
ATOM   4217  HA  LEU X 275      50.760  68.200  35.890  1.00  0.00           H  
ATOM   4218  HB2 LEU X 275      50.790  67.540  33.490  1.00  0.00           H  
ATOM   4219  HB3 LEU X 275      49.390  67.570  34.470  1.00  0.00           H  
ATOM   4220  HG  LEU X 275      49.320  65.190  34.580  1.00  0.00           H  
ATOM   4221 HD11 LEU X 275      48.340  66.490  32.690  1.00  0.00           H  
ATOM   4222 HD12 LEU X 275      49.870  66.460  31.840  1.00  0.00           H  
ATOM   4223 HD13 LEU X 275      48.920  64.980  31.980  1.00  0.00           H  
ATOM   4224 HD21 LEU X 275      51.910  64.690  34.370  1.00  0.00           H  
ATOM   4225 HD22 LEU X 275      50.900  63.750  33.220  1.00  0.00           H  
ATOM   4226 HD23 LEU X 275      51.820  65.050  32.710  1.00  0.00           H  
ATOM   4227  N   VAL X 276      51.730  65.380  37.090  1.00  0.00           N  
ATOM   4228  CA  VAL X 276      51.520  64.420  38.160  1.00  0.00           C  
ATOM   4229  CB  VAL X 276      51.130  63.010  37.730  1.00  0.00           C  
ATOM   4230  CG1 VAL X 276      49.780  62.860  37.030  1.00  0.00           C  
ATOM   4231  CG2 VAL X 276      52.270  62.340  36.960  1.00  0.00           C  
ATOM   4232  C   VAL X 276      52.640  64.400  39.190  1.00  0.00           C  
ATOM   4233  O   VAL X 276      52.630  63.590  40.110  1.00  0.00           O  
ATOM   4234  H   VAL X 276      52.490  65.130  36.480  1.00  0.00           H  
ATOM   4235  HA  VAL X 276      50.680  64.850  38.710  1.00  0.00           H  
ATOM   4236  HB  VAL X 276      51.020  62.460  38.660  1.00  0.00           H  
ATOM   4237 HG11 VAL X 276      49.400  61.840  36.940  1.00  0.00           H  
ATOM   4238 HG12 VAL X 276      49.020  63.410  37.580  1.00  0.00           H  
ATOM   4239 HG13 VAL X 276      49.890  63.210  36.010  1.00  0.00           H  
ATOM   4240 HG21 VAL X 276      53.220  62.290  37.490  1.00  0.00           H  
ATOM   4241 HG22 VAL X 276      51.950  61.320  36.780  1.00  0.00           H  
ATOM   4242 HG23 VAL X 276      52.460  62.900  36.050  1.00  0.00           H  
ATOM   4243  N   PHE X 277      53.700  65.200  39.050  1.00  0.00           N  
ATOM   4244  CA  PHE X 277      54.920  65.030  39.810  1.00  0.00           C  
ATOM   4245  CB  PHE X 277      55.920  66.050  39.270  1.00  0.00           C  
ATOM   4246  CG  PHE X 277      57.270  65.740  39.870  1.00  0.00           C  
ATOM   4247  CD1 PHE X 277      57.770  66.730  40.730  1.00  0.00           C  
ATOM   4248  CE1 PHE X 277      59.040  66.640  41.310  1.00  0.00           C  
ATOM   4249  CZ  PHE X 277      59.810  65.500  41.010  1.00  0.00           C  
ATOM   4250  CE2 PHE X 277      59.310  64.510  40.150  1.00  0.00           C  
ATOM   4251  CD2 PHE X 277      58.080  64.660  39.500  1.00  0.00           C  
ATOM   4252  C   PHE X 277      54.710  65.120  41.310  1.00  0.00           C  
ATOM   4253  O   PHE X 277      55.220  64.310  42.070  1.00  0.00           O  
ATOM   4254  H   PHE X 277      53.830  65.810  38.250  1.00  0.00           H  
ATOM   4255  HA  PHE X 277      55.320  64.050  39.570  1.00  0.00           H  
ATOM   4256  HB2 PHE X 277      55.640  67.070  39.550  1.00  0.00           H  
ATOM   4257  HB3 PHE X 277      55.970  65.940  38.190  1.00  0.00           H  
ATOM   4258  HD1 PHE X 277      57.190  67.600  40.990  1.00  0.00           H  
ATOM   4259  HD2 PHE X 277      57.620  63.840  38.960  1.00  0.00           H  
ATOM   4260  HE1 PHE X 277      59.350  67.380  42.030  1.00  0.00           H  
ATOM   4261  HE2 PHE X 277      59.940  63.650  39.990  1.00  0.00           H  
ATOM   4262  HZ  PHE X 277      60.710  65.330  41.560  1.00  0.00           H  
ATOM   4263  N   PHE X 278      53.970  66.140  41.740  1.00  0.00           N  
ATOM   4264  CA  PHE X 278      53.580  66.340  43.130  1.00  0.00           C  
ATOM   4265  CB  PHE X 278      53.260  67.800  43.420  1.00  0.00           C  
ATOM   4266  CG  PHE X 278      53.320  68.150  44.890  1.00  0.00           C  
ATOM   4267  CD1 PHE X 278      52.160  68.490  45.600  1.00  0.00           C  
ATOM   4268  CE1 PHE X 278      52.260  68.740  46.970  1.00  0.00           C  
ATOM   4269  CZ  PHE X 278      53.480  68.610  47.650  1.00  0.00           C  
ATOM   4270  CE2 PHE X 278      54.650  68.440  46.910  1.00  0.00           C  
ATOM   4271  CD2 PHE X 278      54.570  68.210  45.530  1.00  0.00           C  
ATOM   4272  C   PHE X 278      52.510  65.340  43.560  1.00  0.00           C  
ATOM   4273  O   PHE X 278      52.520  64.960  44.730  1.00  0.00           O  
ATOM   4274  H   PHE X 278      53.620  66.770  41.030  1.00  0.00           H  
ATOM   4275  HA  PHE X 278      54.470  66.110  43.700  1.00  0.00           H  
ATOM   4276  HB2 PHE X 278      52.320  68.120  42.970  1.00  0.00           H  
ATOM   4277  HB3 PHE X 278      54.020  68.460  43.020  1.00  0.00           H  
ATOM   4278  HD1 PHE X 278      51.240  68.570  45.040  1.00  0.00           H  
ATOM   4279  HD2 PHE X 278      55.470  67.960  44.990  1.00  0.00           H  
ATOM   4280  HE1 PHE X 278      51.420  68.860  47.630  1.00  0.00           H  
ATOM   4281  HE2 PHE X 278      55.600  68.360  47.420  1.00  0.00           H  
ATOM   4282  HZ  PHE X 278      53.510  68.700  48.720  1.00  0.00           H  
ATOM   4283  N   CYS X 279      51.580  64.910  42.710  1.00  0.00           N  
ATOM   4284  CA  CYS X 279      50.370  64.180  43.020  1.00  0.00           C  
ATOM   4285  CB  CYS X 279      49.420  64.430  41.850  1.00  0.00           C  
ATOM   4286  SG  CYS X 279      47.890  63.460  41.820  1.00  0.00           S  
ATOM   4287  C   CYS X 279      50.650  62.700  43.250  1.00  0.00           C  
ATOM   4288  O   CYS X 279      50.240  62.110  44.250  1.00  0.00           O  
ATOM   4289  H   CYS X 279      51.730  65.210  41.750  1.00  0.00           H  
ATOM   4290  HA  CYS X 279      49.910  64.650  43.890  1.00  0.00           H  
ATOM   4291  HB2 CYS X 279      49.990  64.300  40.930  1.00  0.00           H  
ATOM   4292  HB3 CYS X 279      49.180  65.490  41.780  1.00  0.00           H  
ATOM   4293  HG  CYS X 279      47.150  64.570  41.840  1.00  0.00           H  
ATOM   4294  N   ALA X 280      51.410  62.170  42.290  1.00  0.00           N  
ATOM   4295  CA  ALA X 280      51.740  60.770  42.140  1.00  0.00           C  
ATOM   4296  CB  ALA X 280      52.550  60.300  43.350  1.00  0.00           C  
ATOM   4297  C   ALA X 280      50.570  59.880  41.760  1.00  0.00           C  
ATOM   4298  O   ALA X 280      50.680  59.330  40.660  1.00  0.00           O  
ATOM   4299  H   ALA X 280      51.800  62.830  41.630  1.00  0.00           H  
ATOM   4300  HA  ALA X 280      52.390  60.750  41.270  1.00  0.00           H  
ATOM   4301  HB1 ALA X 280      52.760  59.250  43.190  1.00  0.00           H  
ATOM   4302  HB2 ALA X 280      53.460  60.890  43.460  1.00  0.00           H  
ATOM   4303  HB3 ALA X 280      51.880  60.540  44.180  1.00  0.00           H  
ATOM   4304  N   ALA X 281      49.540  59.860  42.600  1.00  0.00           N  
ATOM   4305  CA  ALA X 281      48.240  59.470  42.080  1.00  0.00           C  
ATOM   4306  CB  ALA X 281      48.020  57.960  41.990  1.00  0.00           C  
ATOM   4307  C   ALA X 281      47.090  60.150  42.800  1.00  0.00           C  
ATOM   4308  O   ALA X 281      47.280  60.730  43.870  1.00  0.00           O  
ATOM   4309  H   ALA X 281      49.710  60.520  43.350  1.00  0.00           H  
ATOM   4310  HA  ALA X 281      48.170  59.770  41.040  1.00  0.00           H  
ATOM   4311  HB1 ALA X 281      47.680  57.650  42.980  1.00  0.00           H  
ATOM   4312  HB2 ALA X 281      47.190  57.790  41.310  1.00  0.00           H  
ATOM   4313  HB3 ALA X 281      48.960  57.490  41.690  1.00  0.00           H  
ATOM   4314  N   TRP X 282      45.880  60.060  42.230  1.00  0.00           N  
ATOM   4315  CA  TRP X 282      44.620  60.550  42.760  1.00  0.00           C  
ATOM   4316  CB  TRP X 282      43.730  61.070  41.630  1.00  0.00           C  
ATOM   4317  CG  TRP X 282      44.370  61.950  40.600  1.00  0.00           C  
ATOM   4318  CD1 TRP X 282      44.660  63.250  40.810  1.00  0.00           C  
ATOM   4319  NE1 TRP X 282      45.210  63.740  39.650  1.00  0.00           N  
ATOM   4320  CE2 TRP X 282      45.490  62.760  38.720  1.00  0.00           C  
ATOM   4321  CZ2 TRP X 282      45.860  62.710  37.370  1.00  0.00           C  
ATOM   4322  CH2 TRP X 282      45.740  61.510  36.660  1.00  0.00           C  
ATOM   4323  CZ3 TRP X 282      45.340  60.320  37.290  1.00  0.00           C  
ATOM   4324  CE3 TRP X 282      44.830  60.380  38.600  1.00  0.00           C  
ATOM   4325  CD2 TRP X 282      44.870  61.610  39.270  1.00  0.00           C  
ATOM   4326  C   TRP X 282      43.790  59.420  43.340  1.00  0.00           C  
ATOM   4327  O   TRP X 282      42.820  59.720  44.030  1.00  0.00           O  
ATOM   4328  H   TRP X 282      45.850  59.640  41.310  1.00  0.00           H  
ATOM   4329  HA  TRP X 282      44.740  61.340  43.490  1.00  0.00           H  
ATOM   4330  HB2 TRP X 282      42.990  61.670  42.150  1.00  0.00           H  
ATOM   4331  HB3 TRP X 282      43.240  60.260  41.100  1.00  0.00           H  
ATOM   4332  HD1 TRP X 282      44.320  63.770  41.690  1.00  0.00           H  
ATOM   4333  HE1 TRP X 282      45.310  64.730  39.460  1.00  0.00           H  
ATOM   4334  HE3 TRP X 282      44.360  59.550  39.110  1.00  0.00           H  
ATOM   4335  HZ2 TRP X 282      46.150  63.590  36.810  1.00  0.00           H  
ATOM   4336  HZ3 TRP X 282      45.190  59.420  36.730  1.00  0.00           H  
ATOM   4337  HH2 TRP X 282      46.150  61.430  35.670  1.00  0.00           H  
ATOM   4338  N   TYR X 283      44.190  58.160  43.110  1.00  0.00           N  
ATOM   4339  CA  TYR X 283      43.330  57.020  43.380  1.00  0.00           C  
ATOM   4340  CB  TYR X 283      43.990  55.760  42.840  1.00  0.00           C  
ATOM   4341  CG  TYR X 283      45.000  55.140  43.770  1.00  0.00           C  
ATOM   4342  CD1 TYR X 283      45.880  55.930  44.510  1.00  0.00           C  
ATOM   4343  CE1 TYR X 283      46.850  55.300  45.300  1.00  0.00           C  
ATOM   4344  CZ  TYR X 283      46.830  53.900  45.400  1.00  0.00           C  
ATOM   4345  OH  TYR X 283      47.790  53.320  46.190  1.00  0.00           O  
ATOM   4346  CE2 TYR X 283      45.860  53.100  44.780  1.00  0.00           C  
ATOM   4347  CD2 TYR X 283      44.940  53.750  43.940  1.00  0.00           C  
ATOM   4348  C   TYR X 283      42.870  56.870  44.830  1.00  0.00           C  
ATOM   4349  O   TYR X 283      41.820  56.250  44.980  1.00  0.00           O  
ATOM   4350  H   TYR X 283      45.110  57.980  42.740  1.00  0.00           H  
ATOM   4351  HA  TYR X 283      42.420  57.080  42.790  1.00  0.00           H  
ATOM   4352  HB2 TYR X 283      44.520  55.900  41.890  1.00  0.00           H  
ATOM   4353  HB3 TYR X 283      43.200  55.060  42.570  1.00  0.00           H  
ATOM   4354  HD1 TYR X 283      45.890  57.000  44.350  1.00  0.00           H  
ATOM   4355  HD2 TYR X 283      44.100  53.300  43.420  1.00  0.00           H  
ATOM   4356  HE1 TYR X 283      47.600  55.930  45.760  1.00  0.00           H  
ATOM   4357  HE2 TYR X 283      45.790  52.040  44.950  1.00  0.00           H  
ATOM   4358  HH  TYR X 283      47.920  52.380  46.060  1.00  0.00           H  
ATOM   4359  N   ILE X 284      43.560  57.390  45.850  1.00  0.00           N  
ATOM   4360  CA  ILE X 284      43.160  57.460  47.240  1.00  0.00           C  
ATOM   4361  CB  ILE X 284      44.130  56.630  48.080  1.00  0.00           C  
ATOM   4362  CG2 ILE X 284      43.570  56.620  49.500  1.00  0.00           C  
ATOM   4363  CG1 ILE X 284      44.100  55.180  47.610  1.00  0.00           C  
ATOM   4364  CD1 ILE X 284      44.780  54.230  48.590  1.00  0.00           C  
ATOM   4365  C   ILE X 284      42.950  58.880  47.740  1.00  0.00           C  
ATOM   4366  O   ILE X 284      41.960  59.000  48.470  1.00  0.00           O  
ATOM   4367  H   ILE X 284      44.440  57.800  45.580  1.00  0.00           H  
ATOM   4368  HA  ILE X 284      42.160  57.040  47.260  1.00  0.00           H  
ATOM   4369  HB  ILE X 284      45.130  57.060  48.100  1.00  0.00           H  
ATOM   4370 HG12 ILE X 284      44.500  55.130  46.600  1.00  0.00           H  
ATOM   4371 HG13 ILE X 284      43.030  54.960  47.570  1.00  0.00           H  
ATOM   4372 HG21 ILE X 284      42.630  56.070  49.520  1.00  0.00           H  
ATOM   4373 HG22 ILE X 284      44.170  56.270  50.350  1.00  0.00           H  
ATOM   4374 HG23 ILE X 284      43.360  57.620  49.880  1.00  0.00           H  
ATOM   4375 HD11 ILE X 284      45.830  54.470  48.750  1.00  0.00           H  
ATOM   4376 HD12 ILE X 284      44.350  54.340  49.590  1.00  0.00           H  
ATOM   4377 HD13 ILE X 284      44.540  53.240  48.220  1.00  0.00           H  
ATOM   4378  N   LYS X 285      43.900  59.790  47.520  1.00  0.00           N  
ATOM   4379  CA  LYS X 285      43.840  61.230  47.660  1.00  0.00           C  
ATOM   4380  CB  LYS X 285      43.780  61.500  49.160  1.00  0.00           C  
ATOM   4381  CG  LYS X 285      43.390  62.940  49.480  1.00  0.00           C  
ATOM   4382  CD  LYS X 285      43.200  63.110  50.990  1.00  0.00           C  
ATOM   4383  CE  LYS X 285      43.210  64.520  51.570  1.00  0.00           C  
ATOM   4384  NZ  LYS X 285      43.380  64.610  53.030  1.00  0.00           N1+
ATOM   4385  C   LYS X 285      45.040  61.900  47.010  1.00  0.00           C  
ATOM   4386  O   LYS X 285      44.950  62.770  46.150  1.00  0.00           O  
ATOM   4387  H   LYS X 285      44.640  59.540  46.870  1.00  0.00           H  
ATOM   4388  HA  LYS X 285      42.930  61.610  47.180  1.00  0.00           H  
ATOM   4389  HB2 LYS X 285      44.740  61.320  49.650  1.00  0.00           H  
ATOM   4390  HB3 LYS X 285      43.010  60.870  49.610  1.00  0.00           H  
ATOM   4391  HG2 LYS X 285      42.500  63.240  48.940  1.00  0.00           H  
ATOM   4392  HG3 LYS X 285      44.200  63.570  49.110  1.00  0.00           H  
ATOM   4393  HD2 LYS X 285      43.990  62.520  51.440  1.00  0.00           H  
ATOM   4394  HD3 LYS X 285      42.280  62.610  51.300  1.00  0.00           H  
ATOM   4395  HE2 LYS X 285      42.220  64.940  51.370  1.00  0.00           H  
ATOM   4396  HE3 LYS X 285      43.860  65.230  51.060  1.00  0.00           H  
ATOM   4397  HZ1 LYS X 285      44.340  64.490  53.330  1.00  0.00           H  
ATOM   4398  HZ2 LYS X 285      43.200  65.570  53.250  1.00  0.00           H  
ATOM   4399  HZ3 LYS X 285      42.850  63.910  53.530  1.00  0.00           H  
ATOM   4400  N   GLY X 286      46.250  61.470  47.400  1.00  0.00           N  
ATOM   4401  CA  GLY X 286      47.500  62.090  47.010  1.00  0.00           C  
ATOM   4402  C   GLY X 286      47.610  63.520  47.520  1.00  0.00           C  
ATOM   4403  O   GLY X 286      47.370  63.790  48.700  1.00  0.00           O  
ATOM   4404  H   GLY X 286      46.350  60.650  47.980  1.00  0.00           H  
ATOM   4405  HA2 GLY X 286      47.670  61.930  45.950  1.00  0.00           H  
ATOM   4406  HA3 GLY X 286      48.160  61.390  47.530  1.00  0.00           H  
ATOM   4407  N   ARG X 287      48.160  64.320  46.610  1.00  0.00           N  
ATOM   4408  CA  ARG X 287      48.420  65.730  46.750  1.00  0.00           C  
ATOM   4409  CB  ARG X 287      49.880  66.070  47.080  1.00  0.00           C  
ATOM   4410  CG  ARG X 287      50.360  65.370  48.340  1.00  0.00           C  
ATOM   4411  CD  ARG X 287      51.800  65.580  48.810  1.00  0.00           C  
ATOM   4412  NE  ARG X 287      52.730  65.220  47.730  1.00  0.00           N  
ATOM   4413  CZ  ARG X 287      54.060  65.210  47.650  1.00  0.00           C  
ATOM   4414  NH1 ARG X 287      54.830  65.620  48.680  1.00  0.00           N1+
ATOM   4415  NH2 ARG X 287      54.670  64.650  46.600  1.00  0.00           N  
ATOM   4416  C   ARG X 287      47.920  66.530  45.550  1.00  0.00           C  
ATOM   4417  O   ARG X 287      47.590  65.900  44.550  1.00  0.00           O  
ATOM   4418  H   ARG X 287      48.210  63.960  45.660  1.00  0.00           H  
ATOM   4419  HA  ARG X 287      47.890  66.100  47.640  1.00  0.00           H  
ATOM   4420  HB2 ARG X 287      49.980  67.140  47.210  1.00  0.00           H  
ATOM   4421  HB3 ARG X 287      50.440  65.760  46.190  1.00  0.00           H  
ATOM   4422  HG2 ARG X 287      50.360  64.350  47.970  1.00  0.00           H  
ATOM   4423  HG3 ARG X 287      49.590  65.610  49.080  1.00  0.00           H  
ATOM   4424  HD2 ARG X 287      52.030  64.870  49.600  1.00  0.00           H  
ATOM   4425  HD3 ARG X 287      51.890  66.620  49.130  1.00  0.00           H  
ATOM   4426  HE  ARG X 287      52.350  64.830  46.880  1.00  0.00           H  
ATOM   4427 HH11 ARG X 287      54.430  65.880  49.570  1.00  0.00           H  
ATOM   4428 HH12 ARG X 287      55.810  65.400  48.690  1.00  0.00           H  
ATOM   4429 HH21 ARG X 287      54.130  64.450  45.770  1.00  0.00           H  
ATOM   4430 HH22 ARG X 287      55.660  64.440  46.550  1.00  0.00           H  
ATOM   4431  N   LEU X 288      47.720  67.830  45.770  1.00  0.00           N  
ATOM   4432  CA  LEU X 288      46.900  68.570  44.830  1.00  0.00           C  
ATOM   4433  CB  LEU X 288      45.460  68.510  45.320  1.00  0.00           C  
ATOM   4434  CG  LEU X 288      45.280  68.930  46.770  1.00  0.00           C  
ATOM   4435  CD1 LEU X 288      45.650  70.380  47.110  1.00  0.00           C  
ATOM   4436  CD2 LEU X 288      43.800  68.870  47.110  1.00  0.00           C  
ATOM   4437  C   LEU X 288      47.420  69.940  44.430  1.00  0.00           C  
ATOM   4438  O   LEU X 288      46.660  70.640  43.770  1.00  0.00           O  
ATOM   4439  H   LEU X 288      48.160  68.230  46.590  1.00  0.00           H  
ATOM   4440  HA  LEU X 288      47.000  68.030  43.880  1.00  0.00           H  
ATOM   4441  HB2 LEU X 288      45.060  67.520  45.110  1.00  0.00           H  
ATOM   4442  HB3 LEU X 288      44.840  69.110  44.650  1.00  0.00           H  
ATOM   4443  HG  LEU X 288      45.770  68.220  47.440  1.00  0.00           H  
ATOM   4444 HD11 LEU X 288      45.180  71.070  46.420  1.00  0.00           H  
ATOM   4445 HD12 LEU X 288      45.360  70.570  48.140  1.00  0.00           H  
ATOM   4446 HD13 LEU X 288      46.710  70.560  46.940  1.00  0.00           H  
ATOM   4447 HD21 LEU X 288      43.340  69.750  46.660  1.00  0.00           H  
ATOM   4448 HD22 LEU X 288      43.290  67.970  46.750  1.00  0.00           H  
ATOM   4449 HD23 LEU X 288      43.690  68.770  48.190  1.00  0.00           H  
ATOM   4450  N   ALA X 289      48.610  70.310  44.910  1.00  0.00           N  
ATOM   4451  CA  ALA X 289      49.120  71.660  44.780  1.00  0.00           C  
ATOM   4452  CB  ALA X 289      50.520  71.800  45.370  1.00  0.00           C  
ATOM   4453  C   ALA X 289      49.070  72.320  43.410  1.00  0.00           C  
ATOM   4454  O   ALA X 289      48.660  73.480  43.470  1.00  0.00           O  
ATOM   4455  H   ALA X 289      48.960  69.680  45.620  1.00  0.00           H  
ATOM   4456  HA  ALA X 289      48.590  72.320  45.460  1.00  0.00           H  
ATOM   4457  HB1 ALA X 289      50.530  71.480  46.410  1.00  0.00           H  
ATOM   4458  HB2 ALA X 289      51.300  71.250  44.830  1.00  0.00           H  
ATOM   4459  HB3 ALA X 289      50.640  72.880  45.310  1.00  0.00           H  
ATOM   4460  N   PRO X 290      49.330  71.700  42.250  1.00  0.00           N  
ATOM   4461  CD  PRO X 290      49.920  70.390  42.100  1.00  0.00           C  
ATOM   4462  CG  PRO X 290      50.960  70.510  40.980  1.00  0.00           C  
ATOM   4463  CB  PRO X 290      50.380  71.570  40.050  1.00  0.00           C  
ATOM   4464  CA  PRO X 290      49.580  72.430  41.030  1.00  0.00           C  
ATOM   4465  C   PRO X 290      48.290  72.890  40.370  1.00  0.00           C  
ATOM   4466  O   PRO X 290      48.340  73.800  39.540  1.00  0.00           O  
ATOM   4467  HA  PRO X 290      50.160  73.300  41.360  1.00  0.00           H  
ATOM   4468  HB2 PRO X 290      49.790  71.010  39.330  1.00  0.00           H  
ATOM   4469  HB3 PRO X 290      51.170  72.120  39.520  1.00  0.00           H  
ATOM   4470  HG2 PRO X 290      51.060  69.510  40.560  1.00  0.00           H  
ATOM   4471  HG3 PRO X 290      51.930  70.770  41.400  1.00  0.00           H  
ATOM   4472  HD2 PRO X 290      49.170  69.720  41.690  1.00  0.00           H  
ATOM   4473  HD3 PRO X 290      50.360  70.020  43.030  1.00  0.00           H  
ATOM   4474  N   GLY X 291      47.170  72.220  40.670  1.00  0.00           N  
ATOM   4475  CA  GLY X 291      45.890  72.400  40.030  1.00  0.00           C  
ATOM   4476  C   GLY X 291      45.410  73.800  39.680  1.00  0.00           C  
ATOM   4477  O   GLY X 291      44.900  74.030  38.590  1.00  0.00           O  
ATOM   4478  H   GLY X 291      47.190  71.400  41.250  1.00  0.00           H  
ATOM   4479  HA2 GLY X 291      45.150  72.070  40.760  1.00  0.00           H  
ATOM   4480  HA3 GLY X 291      45.820  71.840  39.090  1.00  0.00           H  
ATOM   4481  N   ALA X 292      45.570  74.770  40.580  1.00  0.00           N  
ATOM   4482  CA  ALA X 292      45.240  76.180  40.450  1.00  0.00           C  
ATOM   4483  CB  ALA X 292      45.630  76.860  41.760  1.00  0.00           C  
ATOM   4484  C   ALA X 292      45.970  76.820  39.280  1.00  0.00           C  
ATOM   4485  O   ALA X 292      45.550  77.840  38.730  1.00  0.00           O  
ATOM   4486  H   ALA X 292      46.140  74.460  41.350  1.00  0.00           H  
ATOM   4487  HA  ALA X 292      44.170  76.280  40.300  1.00  0.00           H  
ATOM   4488  HB1 ALA X 292      46.660  76.580  41.980  1.00  0.00           H  
ATOM   4489  HB2 ALA X 292      45.700  77.930  41.540  1.00  0.00           H  
ATOM   4490  HB3 ALA X 292      45.020  76.520  42.590  1.00  0.00           H  
ATOM   4491  N   ALA X 293      47.090  76.270  38.810  1.00  0.00           N  
ATOM   4492  CA  ALA X 293      47.860  76.660  37.640  1.00  0.00           C  
ATOM   4493  CB  ALA X 293      49.310  76.850  38.060  1.00  0.00           C  
ATOM   4494  C   ALA X 293      47.780  75.620  36.530  1.00  0.00           C  
ATOM   4495  O   ALA X 293      47.700  76.010  35.370  1.00  0.00           O  
ATOM   4496  H   ALA X 293      47.520  75.420  39.150  1.00  0.00           H  
ATOM   4497  HA  ALA X 293      47.550  77.610  37.210  1.00  0.00           H  
ATOM   4498  HB1 ALA X 293      49.710  76.000  38.610  1.00  0.00           H  
ATOM   4499  HB2 ALA X 293      49.820  76.950  37.100  1.00  0.00           H  
ATOM   4500  HB3 ALA X 293      49.390  77.780  38.620  1.00  0.00           H  
ATOM   4501  N   TYR X 294      47.930  74.320  36.790  1.00  0.00           N  
ATOM   4502  CA  TYR X 294      47.900  73.300  35.760  1.00  0.00           C  
ATOM   4503  CB  TYR X 294      48.030  71.940  36.440  1.00  0.00           C  
ATOM   4504  CG  TYR X 294      47.310  70.790  35.770  1.00  0.00           C  
ATOM   4505  CD1 TYR X 294      46.050  70.420  36.260  1.00  0.00           C  
ATOM   4506  CE1 TYR X 294      45.300  69.440  35.600  1.00  0.00           C  
ATOM   4507  CZ  TYR X 294      45.890  68.770  34.500  1.00  0.00           C  
ATOM   4508  OH  TYR X 294      45.190  67.770  33.900  1.00  0.00           O  
ATOM   4509  CE2 TYR X 294      47.130  69.170  33.980  1.00  0.00           C  
ATOM   4510  CD2 TYR X 294      47.870  70.140  34.670  1.00  0.00           C  
ATOM   4511  C   TYR X 294      46.670  73.300  34.860  1.00  0.00           C  
ATOM   4512  O   TYR X 294      46.860  73.060  33.670  1.00  0.00           O  
ATOM   4513  H   TYR X 294      47.970  74.020  37.750  1.00  0.00           H  
ATOM   4514  HA  TYR X 294      48.780  73.440  35.130  1.00  0.00           H  
ATOM   4515  HB2 TYR X 294      47.650  71.990  37.460  1.00  0.00           H  
ATOM   4516  HB3 TYR X 294      49.040  71.630  36.710  1.00  0.00           H  
ATOM   4517  HD1 TYR X 294      45.600  70.880  37.130  1.00  0.00           H  
ATOM   4518  HD2 TYR X 294      48.810  70.480  34.260  1.00  0.00           H  
ATOM   4519  HE1 TYR X 294      44.250  69.350  35.830  1.00  0.00           H  
ATOM   4520  HE2 TYR X 294      47.620  68.660  33.160  1.00  0.00           H  
ATOM   4521  HH  TYR X 294      44.300  67.510  34.140  1.00  0.00           H  
ATOM   4522  N   ALA X 295      45.470  73.460  35.420  1.00  0.00           N  
ATOM   4523  CA  ALA X 295      44.210  73.480  34.700  1.00  0.00           C  
ATOM   4524  CB  ALA X 295      43.010  73.110  35.560  1.00  0.00           C  
ATOM   4525  C   ALA X 295      44.050  74.840  34.040  1.00  0.00           C  
ATOM   4526  O   ALA X 295      43.770  74.900  32.840  1.00  0.00           O  
ATOM   4527  H   ALA X 295      45.420  73.710  36.400  1.00  0.00           H  
ATOM   4528  HA  ALA X 295      44.260  72.770  33.870  1.00  0.00           H  
ATOM   4529  HB1 ALA X 295      42.980  73.770  36.430  1.00  0.00           H  
ATOM   4530  HB2 ALA X 295      42.170  73.140  34.870  1.00  0.00           H  
ATOM   4531  HB3 ALA X 295      43.150  72.080  35.910  1.00  0.00           H  
ATOM   4532  N   PHE X 296      44.210  75.950  34.760  1.00  0.00           N  
ATOM   4533  CA  PHE X 296      44.020  77.320  34.340  1.00  0.00           C  
ATOM   4534  CB  PHE X 296      44.030  78.260  35.540  1.00  0.00           C  
ATOM   4535  CG  PHE X 296      43.530  79.670  35.330  1.00  0.00           C  
ATOM   4536  CD1 PHE X 296      44.450  80.730  35.310  1.00  0.00           C  
ATOM   4537  CE1 PHE X 296      43.960  82.040  35.330  1.00  0.00           C  
ATOM   4538  CZ  PHE X 296      42.580  82.300  35.230  1.00  0.00           C  
ATOM   4539  CE2 PHE X 296      41.670  81.240  35.240  1.00  0.00           C  
ATOM   4540  CD2 PHE X 296      42.160  79.930  35.310  1.00  0.00           C  
ATOM   4541  C   PHE X 296      45.010  77.820  33.300  1.00  0.00           C  
ATOM   4542  O   PHE X 296      44.580  78.530  32.400  1.00  0.00           O  
ATOM   4543  H   PHE X 296      44.380  75.880  35.760  1.00  0.00           H  
ATOM   4544  HA  PHE X 296      42.980  77.350  33.990  1.00  0.00           H  
ATOM   4545  HB2 PHE X 296      45.040  78.350  35.930  1.00  0.00           H  
ATOM   4546  HB3 PHE X 296      43.400  77.820  36.310  1.00  0.00           H  
ATOM   4547  HD1 PHE X 296      45.520  80.580  35.220  1.00  0.00           H  
ATOM   4548  HD2 PHE X 296      41.360  79.210  35.330  1.00  0.00           H  
ATOM   4549  HE1 PHE X 296      44.640  82.870  35.280  1.00  0.00           H  
ATOM   4550  HE2 PHE X 296      40.600  81.420  35.150  1.00  0.00           H  
ATOM   4551  HZ  PHE X 296      42.220  83.320  35.230  1.00  0.00           H  
ATOM   4552  N   TYR X 297      46.240  77.300  33.270  1.00  0.00           N  
ATOM   4553  CA  TYR X 297      47.310  77.910  32.500  1.00  0.00           C  
ATOM   4554  CB  TYR X 297      48.240  78.650  33.460  1.00  0.00           C  
ATOM   4555  CG  TYR X 297      48.820  79.970  33.000  1.00  0.00           C  
ATOM   4556  CD1 TYR X 297      50.150  80.010  32.590  1.00  0.00           C  
ATOM   4557  CE1 TYR X 297      50.750  81.220  32.210  1.00  0.00           C  
ATOM   4558  CZ  TYR X 297      49.990  82.400  32.130  1.00  0.00           C  
ATOM   4559  OH  TYR X 297      50.610  83.560  31.760  1.00  0.00           O  
ATOM   4560  CE2 TYR X 297      48.640  82.350  32.520  1.00  0.00           C  
ATOM   4561  CD2 TYR X 297      48.060  81.150  32.970  1.00  0.00           C  
ATOM   4562  C   TYR X 297      48.010  76.940  31.560  1.00  0.00           C  
ATOM   4563  O   TYR X 297      48.370  77.380  30.470  1.00  0.00           O  
ATOM   4564  H   TYR X 297      46.480  76.650  34.010  1.00  0.00           H  
ATOM   4565  HA  TYR X 297      47.000  78.760  31.900  1.00  0.00           H  
ATOM   4566  HB2 TYR X 297      49.040  78.000  33.820  1.00  0.00           H  
ATOM   4567  HB3 TYR X 297      47.590  78.930  34.290  1.00  0.00           H  
ATOM   4568  HD1 TYR X 297      50.780  79.140  32.530  1.00  0.00           H  
ATOM   4569  HD2 TYR X 297      47.000  81.110  33.160  1.00  0.00           H  
ATOM   4570  HE1 TYR X 297      51.740  81.220  31.770  1.00  0.00           H  
ATOM   4571  HE2 TYR X 297      48.080  83.270  32.490  1.00  0.00           H  
ATOM   4572  HH  TYR X 297      49.950  84.240  31.660  1.00  0.00           H  
ATOM   4573  N   GLY X 298      47.950  75.650  31.910  1.00  0.00           N  
ATOM   4574  CA  GLY X 298      48.150  74.590  30.940  1.00  0.00           C  
ATOM   4575  C   GLY X 298      47.190  74.450  29.760  1.00  0.00           C  
ATOM   4576  O   GLY X 298      47.570  73.850  28.760  1.00  0.00           O  
ATOM   4577  H   GLY X 298      47.490  75.470  32.790  1.00  0.00           H  
ATOM   4578  HA2 GLY X 298      47.990  73.730  31.580  1.00  0.00           H  
ATOM   4579  HA3 GLY X 298      49.150  74.540  30.520  1.00  0.00           H  
ATOM   4580  N   VAL X 299      45.980  75.020  29.780  1.00  0.00           N  
ATOM   4581  CA  VAL X 299      45.170  75.320  28.610  1.00  0.00           C  
ATOM   4582  CB  VAL X 299      43.690  75.310  28.980  1.00  0.00           C  
ATOM   4583  CG1 VAL X 299      43.250  76.560  29.730  1.00  0.00           C  
ATOM   4584  CG2 VAL X 299      42.750  75.150  27.780  1.00  0.00           C  
ATOM   4585  C   VAL X 299      45.700  76.550  27.890  1.00  0.00           C  
ATOM   4586  O   VAL X 299      45.690  76.540  26.660  1.00  0.00           O  
ATOM   4587  H   VAL X 299      45.600  75.370  30.640  1.00  0.00           H  
ATOM   4588  HA  VAL X 299      45.350  74.560  27.860  1.00  0.00           H  
ATOM   4589  HB  VAL X 299      43.510  74.480  29.660  1.00  0.00           H  
ATOM   4590 HG11 VAL X 299      42.270  76.380  30.160  1.00  0.00           H  
ATOM   4591 HG12 VAL X 299      43.890  76.720  30.610  1.00  0.00           H  
ATOM   4592 HG13 VAL X 299      43.280  77.500  29.170  1.00  0.00           H  
ATOM   4593 HG21 VAL X 299      43.010  75.920  27.060  1.00  0.00           H  
ATOM   4594 HG22 VAL X 299      42.960  74.160  27.370  1.00  0.00           H  
ATOM   4595 HG23 VAL X 299      41.770  75.350  28.210  1.00  0.00           H  
ATOM   4596  N   TRP X 300      46.130  77.650  28.530  1.00  0.00           N  
ATOM   4597  CA  TRP X 300      46.330  78.950  27.930  1.00  0.00           C  
ATOM   4598  CB  TRP X 300      46.860  79.930  28.970  1.00  0.00           C  
ATOM   4599  CG  TRP X 300      47.270  81.300  28.520  1.00  0.00           C  
ATOM   4600  CD1 TRP X 300      48.400  81.930  28.880  1.00  0.00           C  
ATOM   4601  NE1 TRP X 300      48.460  83.200  28.350  1.00  0.00           N  
ATOM   4602  CE2 TRP X 300      47.320  83.410  27.600  1.00  0.00           C  
ATOM   4603  CZ2 TRP X 300      46.900  84.430  26.740  1.00  0.00           C  
ATOM   4604  CH2 TRP X 300      45.740  84.430  25.950  1.00  0.00           C  
ATOM   4605  CZ3 TRP X 300      45.000  83.250  26.050  1.00  0.00           C  
ATOM   4606  CE3 TRP X 300      45.410  82.160  26.830  1.00  0.00           C  
ATOM   4607  CD2 TRP X 300      46.550  82.220  27.640  1.00  0.00           C  
ATOM   4608  C   TRP X 300      47.230  79.050  26.710  1.00  0.00           C  
ATOM   4609  O   TRP X 300      46.780  79.470  25.640  1.00  0.00           O  
ATOM   4610  H   TRP X 300      46.100  77.670  29.540  1.00  0.00           H  
ATOM   4611  HA  TRP X 300      45.380  79.400  27.630  1.00  0.00           H  
ATOM   4612  HB2 TRP X 300      47.700  79.440  29.460  1.00  0.00           H  
ATOM   4613  HB3 TRP X 300      46.080  80.140  29.710  1.00  0.00           H  
ATOM   4614  HD1 TRP X 300      49.090  81.510  29.610  1.00  0.00           H  
ATOM   4615  HE1 TRP X 300      49.350  83.650  28.210  1.00  0.00           H  
ATOM   4616  HE3 TRP X 300      44.670  81.370  26.870  1.00  0.00           H  
ATOM   4617  HZ2 TRP X 300      47.590  85.260  26.760  1.00  0.00           H  
ATOM   4618  HZ3 TRP X 300      44.090  83.190  25.480  1.00  0.00           H  
ATOM   4619  HH2 TRP X 300      45.470  85.260  25.310  1.00  0.00           H  
ATOM   4620  N   PRO X 301      48.450  78.500  26.660  1.00  0.00           N  
ATOM   4621  CD  PRO X 301      49.150  77.780  27.700  1.00  0.00           C  
ATOM   4622  CG  PRO X 301      50.450  77.290  27.050  1.00  0.00           C  
ATOM   4623  CB  PRO X 301      50.680  78.320  25.950  1.00  0.00           C  
ATOM   4624  CA  PRO X 301      49.250  78.520  25.460  1.00  0.00           C  
ATOM   4625  C   PRO X 301      48.850  77.570  24.350  1.00  0.00           C  
ATOM   4626  O   PRO X 301      49.180  77.790  23.180  1.00  0.00           O  
ATOM   4627  HA  PRO X 301      49.120  79.570  25.190  1.00  0.00           H  
ATOM   4628  HB2 PRO X 301      51.340  77.890  25.190  1.00  0.00           H  
ATOM   4629  HB3 PRO X 301      50.990  79.270  26.380  1.00  0.00           H  
ATOM   4630  HG2 PRO X 301      50.410  76.250  26.720  1.00  0.00           H  
ATOM   4631  HG3 PRO X 301      51.280  77.350  27.750  1.00  0.00           H  
ATOM   4632  HD2 PRO X 301      48.660  76.900  28.130  1.00  0.00           H  
ATOM   4633  HD3 PRO X 301      49.380  78.450  28.520  1.00  0.00           H  
ATOM   4634  N   LEU X 302      48.080  76.520  24.690  1.00  0.00           N  
ATOM   4635  CA  LEU X 302      47.410  75.650  23.750  1.00  0.00           C  
ATOM   4636  CB  LEU X 302      47.110  74.320  24.450  1.00  0.00           C  
ATOM   4637  CG  LEU X 302      48.300  73.460  24.830  1.00  0.00           C  
ATOM   4638  CD1 LEU X 302      47.730  72.100  25.240  1.00  0.00           C  
ATOM   4639  CD2 LEU X 302      49.410  73.180  23.810  1.00  0.00           C  
ATOM   4640  C   LEU X 302      46.200  76.230  23.040  1.00  0.00           C  
ATOM   4641  O   LEU X 302      45.800  75.870  21.940  1.00  0.00           O  
ATOM   4642  H   LEU X 302      47.940  76.350  25.670  1.00  0.00           H  
ATOM   4643  HA  LEU X 302      48.150  75.540  22.950  1.00  0.00           H  
ATOM   4644  HB2 LEU X 302      46.560  73.730  23.710  1.00  0.00           H  
ATOM   4645  HB3 LEU X 302      46.450  74.620  25.260  1.00  0.00           H  
ATOM   4646  HG  LEU X 302      48.830  73.930  25.650  1.00  0.00           H  
ATOM   4647 HD11 LEU X 302      47.470  71.430  24.430  1.00  0.00           H  
ATOM   4648 HD12 LEU X 302      48.540  71.690  25.850  1.00  0.00           H  
ATOM   4649 HD13 LEU X 302      46.910  72.360  25.900  1.00  0.00           H  
ATOM   4650 HD21 LEU X 302      50.000  74.070  23.600  1.00  0.00           H  
ATOM   4651 HD22 LEU X 302      50.100  72.450  24.230  1.00  0.00           H  
ATOM   4652 HD23 LEU X 302      49.010  72.700  22.920  1.00  0.00           H  
ATOM   4653  N   LEU X 303      45.620  77.260  23.680  1.00  0.00           N  
ATOM   4654  CA  LEU X 303      44.850  78.270  22.970  1.00  0.00           C  
ATOM   4655  CB  LEU X 303      44.060  79.200  23.880  1.00  0.00           C  
ATOM   4656  CG  LEU X 303      42.920  78.490  24.610  1.00  0.00           C  
ATOM   4657  CD1 LEU X 303      42.150  79.490  25.480  1.00  0.00           C  
ATOM   4658  CD2 LEU X 303      41.920  77.830  23.660  1.00  0.00           C  
ATOM   4659  C   LEU X 303      45.680  79.230  22.140  1.00  0.00           C  
ATOM   4660  O   LEU X 303      45.360  79.430  20.970  1.00  0.00           O  
ATOM   4661  H   LEU X 303      46.080  77.510  24.540  1.00  0.00           H  
ATOM   4662  HA  LEU X 303      44.100  77.830  22.310  1.00  0.00           H  
ATOM   4663  HB2 LEU X 303      43.700  80.000  23.240  1.00  0.00           H  
ATOM   4664  HB3 LEU X 303      44.640  79.690  24.660  1.00  0.00           H  
ATOM   4665  HG  LEU X 303      43.310  77.760  25.310  1.00  0.00           H  
ATOM   4666 HD11 LEU X 303      41.750  80.290  24.860  1.00  0.00           H  
ATOM   4667 HD12 LEU X 303      41.420  79.000  26.130  1.00  0.00           H  
ATOM   4668 HD13 LEU X 303      42.780  79.940  26.240  1.00  0.00           H  
ATOM   4669 HD21 LEU X 303      42.210  76.860  23.270  1.00  0.00           H  
ATOM   4670 HD22 LEU X 303      41.090  77.550  24.310  1.00  0.00           H  
ATOM   4671 HD23 LEU X 303      41.650  78.470  22.820  1.00  0.00           H  
ATOM   4672  N   LEU X 304      46.750  79.850  22.650  1.00  0.00           N  
ATOM   4673  CA  LEU X 304      47.400  81.070  22.210  1.00  0.00           C  
ATOM   4674  CB  LEU X 304      48.500  81.430  23.190  1.00  0.00           C  
ATOM   4675  CG  LEU X 304      49.260  82.740  22.980  1.00  0.00           C  
ATOM   4676  CD1 LEU X 304      48.350  83.960  23.140  1.00  0.00           C  
ATOM   4677  CD2 LEU X 304      50.370  82.930  24.010  1.00  0.00           C  
ATOM   4678  C   LEU X 304      48.020  80.950  20.820  1.00  0.00           C  
ATOM   4679  O   LEU X 304      47.910  81.890  20.040  1.00  0.00           O  
ATOM   4680  H   LEU X 304      46.880  79.670  23.640  1.00  0.00           H  
ATOM   4681  HA  LEU X 304      46.640  81.850  22.220  1.00  0.00           H  
ATOM   4682  HB2 LEU X 304      49.180  80.580  23.150  1.00  0.00           H  
ATOM   4683  HB3 LEU X 304      47.910  81.550  24.100  1.00  0.00           H  
ATOM   4684  HG  LEU X 304      49.630  82.790  21.960  1.00  0.00           H  
ATOM   4685 HD11 LEU X 304      48.760  84.880  22.720  1.00  0.00           H  
ATOM   4686 HD12 LEU X 304      47.500  83.910  22.460  1.00  0.00           H  
ATOM   4687 HD13 LEU X 304      48.090  84.170  24.180  1.00  0.00           H  
ATOM   4688 HD21 LEU X 304      50.940  83.840  23.840  1.00  0.00           H  
ATOM   4689 HD22 LEU X 304      49.870  82.930  24.970  1.00  0.00           H  
ATOM   4690 HD23 LEU X 304      51.020  82.050  24.060  1.00  0.00           H  
ATOM   4691  N   LEU X 305      48.590  79.780  20.510  1.00  0.00           N  
ATOM   4692  CA  LEU X 305      49.450  79.590  19.350  1.00  0.00           C  
ATOM   4693  CB  LEU X 305      50.200  78.270  19.460  1.00  0.00           C  
ATOM   4694  CG  LEU X 305      49.440  76.990  19.110  1.00  0.00           C  
ATOM   4695  CD1 LEU X 305      50.390  75.810  19.260  1.00  0.00           C  
ATOM   4696  CD2 LEU X 305      48.150  76.700  19.860  1.00  0.00           C  
ATOM   4697  C   LEU X 305      48.650  79.710  18.060  1.00  0.00           C  
ATOM   4698  O   LEU X 305      49.250  79.800  16.990  1.00  0.00           O  
ATOM   4699  H   LEU X 305      48.670  79.110  21.260  1.00  0.00           H  
ATOM   4700  HA  LEU X 305      50.180  80.400  19.390  1.00  0.00           H  
ATOM   4701  HB2 LEU X 305      50.530  78.200  20.500  1.00  0.00           H  
ATOM   4702  HB3 LEU X 305      51.110  78.370  18.880  1.00  0.00           H  
ATOM   4703  HG  LEU X 305      49.110  77.070  18.070  1.00  0.00           H  
ATOM   4704 HD11 LEU X 305      50.200  75.280  20.190  1.00  0.00           H  
ATOM   4705 HD12 LEU X 305      50.190  75.150  18.410  1.00  0.00           H  
ATOM   4706 HD13 LEU X 305      51.450  76.050  19.320  1.00  0.00           H  
ATOM   4707 HD21 LEU X 305      48.410  76.530  20.910  1.00  0.00           H  
ATOM   4708 HD22 LEU X 305      47.330  77.410  19.760  1.00  0.00           H  
ATOM   4709 HD23 LEU X 305      47.790  75.740  19.490  1.00  0.00           H  
ATOM   4710  N   LEU X 306      47.310  79.710  18.100  1.00  0.00           N  
ATOM   4711  CA  LEU X 306      46.430  80.080  17.010  1.00  0.00           C  
ATOM   4712  CB  LEU X 306      45.570  78.890  16.600  1.00  0.00           C  
ATOM   4713  CG  LEU X 306      46.340  77.710  16.020  1.00  0.00           C  
ATOM   4714  CD1 LEU X 306      45.520  76.420  16.020  1.00  0.00           C  
ATOM   4715  CD2 LEU X 306      46.820  78.040  14.610  1.00  0.00           C  
ATOM   4716  C   LEU X 306      45.550  81.280  17.330  1.00  0.00           C  
ATOM   4717  O   LEU X 306      44.970  81.780  16.370  1.00  0.00           O  
ATOM   4718  H   LEU X 306      46.820  79.380  18.910  1.00  0.00           H  
ATOM   4719  HA  LEU X 306      46.990  80.400  16.130  1.00  0.00           H  
ATOM   4720  HB2 LEU X 306      44.810  79.260  15.920  1.00  0.00           H  
ATOM   4721  HB3 LEU X 306      45.060  78.500  17.480  1.00  0.00           H  
ATOM   4722  HG  LEU X 306      47.150  77.470  16.710  1.00  0.00           H  
ATOM   4723 HD11 LEU X 306      46.140  75.610  15.630  1.00  0.00           H  
ATOM   4724 HD12 LEU X 306      44.970  76.280  16.950  1.00  0.00           H  
ATOM   4725 HD13 LEU X 306      44.670  76.650  15.380  1.00  0.00           H  
ATOM   4726 HD21 LEU X 306      47.110  77.110  14.120  1.00  0.00           H  
ATOM   4727 HD22 LEU X 306      46.090  78.410  13.890  1.00  0.00           H  
ATOM   4728 HD23 LEU X 306      47.590  78.820  14.580  1.00  0.00           H  
ATOM   4729  N   LEU X 307      45.280  81.670  18.580  1.00  0.00           N  
ATOM   4730  CA  LEU X 307      44.530  82.860  18.900  1.00  0.00           C  
ATOM   4731  CB  LEU X 307      44.190  82.850  20.390  1.00  0.00           C  
ATOM   4732  CG  LEU X 307      42.710  82.860  20.770  1.00  0.00           C  
ATOM   4733  CD1 LEU X 307      42.490  83.020  22.270  1.00  0.00           C  
ATOM   4734  CD2 LEU X 307      41.890  83.960  20.110  1.00  0.00           C  
ATOM   4735  C   LEU X 307      45.230  84.110  18.390  1.00  0.00           C  
ATOM   4736  O   LEU X 307      44.560  85.120  18.190  1.00  0.00           O  
ATOM   4737  H   LEU X 307      45.750  81.150  19.310  1.00  0.00           H  
ATOM   4738  HA  LEU X 307      43.550  82.890  18.430  1.00  0.00           H  
ATOM   4739  HB2 LEU X 307      44.680  83.710  20.850  1.00  0.00           H  
ATOM   4740  HB3 LEU X 307      44.630  81.960  20.830  1.00  0.00           H  
ATOM   4741  HG  LEU X 307      42.230  81.920  20.490  1.00  0.00           H  
ATOM   4742 HD11 LEU X 307      42.810  82.120  22.790  1.00  0.00           H  
ATOM   4743 HD12 LEU X 307      43.080  83.890  22.570  1.00  0.00           H  
ATOM   4744 HD13 LEU X 307      41.450  83.250  22.490  1.00  0.00           H  
ATOM   4745 HD21 LEU X 307      41.670  83.770  19.060  1.00  0.00           H  
ATOM   4746 HD22 LEU X 307      41.000  84.240  20.670  1.00  0.00           H  
ATOM   4747 HD23 LEU X 307      42.490  84.880  20.090  1.00  0.00           H  
ATOM   4748  N   ALA X 308      46.540  84.070  18.130  1.00  0.00           N  
ATOM   4749  CA  ALA X 308      47.340  85.140  17.550  1.00  0.00           C  
ATOM   4750  CB  ALA X 308      48.770  84.940  18.040  1.00  0.00           C  
ATOM   4751  C   ALA X 308      47.220  85.250  16.040  1.00  0.00           C  
ATOM   4752  O   ALA X 308      48.200  85.520  15.340  1.00  0.00           O  
ATOM   4753  H   ALA X 308      47.000  83.260  18.530  1.00  0.00           H  
ATOM   4754  HA  ALA X 308      47.090  86.090  18.020  1.00  0.00           H  
ATOM   4755  HB1 ALA X 308      49.210  84.130  17.450  1.00  0.00           H  
ATOM   4756  HB2 ALA X 308      49.450  85.790  17.930  1.00  0.00           H  
ATOM   4757  HB3 ALA X 308      48.850  84.560  19.060  1.00  0.00           H  
ATOM   4758  N   LEU X 309      45.990  85.060  15.550  1.00  0.00           N  
ATOM   4759  CA  LEU X 309      45.710  85.120  14.130  1.00  0.00           C  
ATOM   4760  CB  LEU X 309      45.510  83.760  13.460  1.00  0.00           C  
ATOM   4761  CG  LEU X 309      46.710  82.820  13.440  1.00  0.00           C  
ATOM   4762  CD1 LEU X 309      46.160  81.430  13.160  1.00  0.00           C  
ATOM   4763  CD2 LEU X 309      47.730  83.310  12.410  1.00  0.00           C  
ATOM   4764  C   LEU X 309      44.380  85.870  14.080  1.00  0.00           C  
ATOM   4765  O   LEU X 309      43.680  85.850  15.090  1.00  0.00           O  
ATOM   4766  H   LEU X 309      45.280  84.850  16.240  1.00  0.00           H  
ATOM   4767  HA  LEU X 309      46.470  85.670  13.580  1.00  0.00           H  
ATOM   4768  HB2 LEU X 309      45.220  83.900  12.420  1.00  0.00           H  
ATOM   4769  HB3 LEU X 309      44.680  83.280  13.980  1.00  0.00           H  
ATOM   4770  HG  LEU X 309      47.190  82.930  14.410  1.00  0.00           H  
ATOM   4771 HD11 LEU X 309      45.620  81.060  14.040  1.00  0.00           H  
ATOM   4772 HD12 LEU X 309      45.490  81.430  12.300  1.00  0.00           H  
ATOM   4773 HD13 LEU X 309      46.980  80.720  13.080  1.00  0.00           H  
ATOM   4774 HD21 LEU X 309      47.200  83.540  11.480  1.00  0.00           H  
ATOM   4775 HD22 LEU X 309      48.310  84.180  12.690  1.00  0.00           H  
ATOM   4776 HD23 LEU X 309      48.410  82.500  12.150  1.00  0.00           H  
ATOM   4777  N   PRO X 310      43.920  86.400  12.950  1.00  0.00           N  
ATOM   4778  CD  PRO X 310      44.670  86.600  11.730  1.00  0.00           C  
ATOM   4779  CG  PRO X 310      43.940  87.670  10.920  1.00  0.00           C  
ATOM   4780  CB  PRO X 310      42.500  87.340  11.280  1.00  0.00           C  
ATOM   4781  CA  PRO X 310      42.600  86.980  12.760  1.00  0.00           C  
ATOM   4782  C   PRO X 310      41.440  86.070  13.120  1.00  0.00           C  
ATOM   4783  O   PRO X 310      41.420  84.920  12.660  1.00  0.00           O  
ATOM   4784  HA  PRO X 310      42.680  87.840  13.420  1.00  0.00           H  
ATOM   4785  HB2 PRO X 310      41.980  86.550  10.740  1.00  0.00           H  
ATOM   4786  HB3 PRO X 310      41.840  88.210  11.190  1.00  0.00           H  
ATOM   4787  HG2 PRO X 310      44.090  87.590   9.840  1.00  0.00           H  
ATOM   4788  HG3 PRO X 310      44.330  88.610  11.300  1.00  0.00           H  
ATOM   4789  HD2 PRO X 310      44.520  85.650  11.200  1.00  0.00           H  
ATOM   4790  HD3 PRO X 310      45.710  86.890  11.840  1.00  0.00           H  
ATOM   4791  N   PRO X 311      40.380  86.500  13.810  1.00  0.00           N  
ATOM   4792  CD  PRO X 311      40.270  87.860  14.290  1.00  0.00           C  
ATOM   4793  CG  PRO X 311      39.060  87.870  15.210  1.00  0.00           C  
ATOM   4794  CB  PRO X 311      38.220  86.760  14.590  1.00  0.00           C  
ATOM   4795  CA  PRO X 311      39.290  85.700  14.340  1.00  0.00           C  
ATOM   4796  C   PRO X 311      38.710  84.650  13.400  1.00  0.00           C  
ATOM   4797  O   PRO X 311      38.300  83.580  13.850  1.00  0.00           O  
ATOM   4798  HA  PRO X 311      39.620  85.180  15.230  1.00  0.00           H  
ATOM   4799  HB2 PRO X 311      37.790  87.110  13.650  1.00  0.00           H  
ATOM   4800  HB3 PRO X 311      37.470  86.340  15.260  1.00  0.00           H  
ATOM   4801  HG2 PRO X 311      38.520  88.820  15.170  1.00  0.00           H  
ATOM   4802  HG3 PRO X 311      39.390  87.620  16.220  1.00  0.00           H  
ATOM   4803  HD2 PRO X 311      40.060  88.560  13.490  1.00  0.00           H  
ATOM   4804  HD3 PRO X 311      41.160  88.230  14.810  1.00  0.00           H  
ATOM   4805  N   ARG X 312      38.660  84.950  12.100  1.00  0.00           N  
ATOM   4806  CA  ARG X 312      38.200  83.970  11.140  1.00  0.00           C  
ATOM   4807  CB  ARG X 312      37.220  84.530  10.120  1.00  0.00           C  
ATOM   4808  CG  ARG X 312      36.060  85.330  10.720  1.00  0.00           C  
ATOM   4809  CD  ARG X 312      35.320  84.610  11.850  1.00  0.00           C  
ATOM   4810  NE  ARG X 312      34.500  83.450  11.540  1.00  0.00           N  
ATOM   4811  CZ  ARG X 312      33.260  83.340  11.040  1.00  0.00           C  
ATOM   4812  NH1 ARG X 312      32.500  84.380  10.680  1.00  0.00           N1+
ATOM   4813  NH2 ARG X 312      32.670  82.140  11.000  1.00  0.00           N  
ATOM   4814  C   ARG X 312      39.200  83.090  10.410  1.00  0.00           C  
ATOM   4815  O   ARG X 312      38.870  82.130   9.730  1.00  0.00           O  
ATOM   4816  H   ARG X 312      38.990  85.870  11.820  1.00  0.00           H  
ATOM   4817  HA  ARG X 312      37.610  83.280  11.740  1.00  0.00           H  
ATOM   4818  HB2 ARG X 312      36.880  83.710   9.490  1.00  0.00           H  
ATOM   4819  HB3 ARG X 312      37.780  85.300   9.590  1.00  0.00           H  
ATOM   4820  HG2 ARG X 312      35.360  85.510   9.910  1.00  0.00           H  
ATOM   4821  HG3 ARG X 312      36.490  86.210  11.190  1.00  0.00           H  
ATOM   4822  HD2 ARG X 312      34.730  85.410  12.300  1.00  0.00           H  
ATOM   4823  HD3 ARG X 312      35.990  84.380  12.680  1.00  0.00           H  
ATOM   4824  HE  ARG X 312      34.830  82.620  12.010  1.00  0.00           H  
ATOM   4825 HH11 ARG X 312      32.810  85.340  10.660  1.00  0.00           H  
ATOM   4826 HH12 ARG X 312      31.500  84.270  10.610  1.00  0.00           H  
ATOM   4827 HH21 ARG X 312      33.230  81.300  11.080  1.00  0.00           H  
ATOM   4828 HH22 ARG X 312      31.830  82.160  10.450  1.00  0.00           H  
ATOM   4829  N   ALA X 313      40.470  83.450  10.600  1.00  0.00           N  
ATOM   4830  CA  ALA X 313      41.560  82.510  10.490  1.00  0.00           C  
ATOM   4831  CB  ALA X 313      42.780  83.340  10.100  1.00  0.00           C  
ATOM   4832  C   ALA X 313      41.820  81.660  11.720  1.00  0.00           C  
ATOM   4833  O   ALA X 313      42.810  80.940  11.710  1.00  0.00           O  
ATOM   4834  H   ALA X 313      40.630  84.250  11.200  1.00  0.00           H  
ATOM   4835  HA  ALA X 313      41.370  81.830   9.650  1.00  0.00           H  
ATOM   4836  HB1 ALA X 313      42.630  83.820   9.130  1.00  0.00           H  
ATOM   4837  HB2 ALA X 313      42.850  84.040  10.930  1.00  0.00           H  
ATOM   4838  HB3 ALA X 313      43.690  82.740  10.000  1.00  0.00           H  
ATOM   4839  N   TYR X 314      40.870  81.690  12.670  1.00  0.00           N  
ATOM   4840  CA  TYR X 314      40.770  80.850  13.850  1.00  0.00           C  
ATOM   4841  CB  TYR X 314      40.890  81.760  15.070  1.00  0.00           C  
ATOM   4842  CG  TYR X 314      41.020  81.100  16.420  1.00  0.00           C  
ATOM   4843  CD1 TYR X 314      40.350  81.500  17.590  1.00  0.00           C  
ATOM   4844  CE1 TYR X 314      40.590  80.800  18.770  1.00  0.00           C  
ATOM   4845  CZ  TYR X 314      41.480  79.710  18.850  1.00  0.00           C  
ATOM   4846  OH  TYR X 314      41.580  78.970  19.990  1.00  0.00           O  
ATOM   4847  CE2 TYR X 314      42.080  79.280  17.640  1.00  0.00           C  
ATOM   4848  CD2 TYR X 314      41.960  80.080  16.500  1.00  0.00           C  
ATOM   4849  C   TYR X 314      39.530  79.970  13.760  1.00  0.00           C  
ATOM   4850  O   TYR X 314      39.690  78.750  13.810  1.00  0.00           O  
ATOM   4851  H   TYR X 314      40.180  82.420  12.600  1.00  0.00           H  
ATOM   4852  HA  TYR X 314      41.620  80.170  13.830  1.00  0.00           H  
ATOM   4853  HB2 TYR X 314      40.060  82.450  15.190  1.00  0.00           H  
ATOM   4854  HB3 TYR X 314      41.820  82.320  15.040  1.00  0.00           H  
ATOM   4855  HD1 TYR X 314      39.510  82.170  17.610  1.00  0.00           H  
ATOM   4856  HD2 TYR X 314      42.580  79.750  15.670  1.00  0.00           H  
ATOM   4857  HE1 TYR X 314      40.030  80.960  19.680  1.00  0.00           H  
ATOM   4858  HE2 TYR X 314      42.650  78.360  17.580  1.00  0.00           H  
ATOM   4859  HH  TYR X 314      42.100  78.240  19.650  1.00  0.00           H  
ATOM   4860  N   ALA X 315      38.350  80.570  13.670  1.00  0.00           N  
ATOM   4861  CA  ALA X 315      37.050  79.940  13.770  1.00  0.00           C  
ATOM   4862  CB  ALA X 315      36.240  80.550  14.910  1.00  0.00           C  
ATOM   4863  C   ALA X 315      36.250  79.980  12.470  1.00  0.00           C  
ATOM   4864  OC1 ALA X 315      35.620  80.970  12.040  1.00  0.00           O  
ATOM   4865  OC2 ALA X 315      36.210  78.980  11.720  1.00  0.00           O1-
ATOM   4866  H   ALA X 315      38.390  81.580  13.710  1.00  0.00           H  
ATOM   4867  HA  ALA X 315      37.220  78.910  14.090  1.00  0.00           H  
ATOM   4868  HB1 ALA X 315      35.560  79.770  15.270  1.00  0.00           H  
ATOM   4869  HB2 ALA X 315      36.880  80.830  15.750  1.00  0.00           H  
ATOM   4870  HB3 ALA X 315      35.840  81.510  14.620  1.00  0.00           H  
ATOM   4871  N   ALA X 316      38.370  71.790  11.080  1.00  0.00           N1+
ATOM   4872  CA  ALA X 316      39.300  72.270  12.110  1.00  0.00           C  
ATOM   4873  CB  ALA X 316      38.740  71.990  13.500  1.00  0.00           C  
ATOM   4874  C   ALA X 316      40.650  71.670  11.750  1.00  0.00           C  
ATOM   4875  O   ALA X 316      41.220  70.920  12.540  1.00  0.00           O  
ATOM   4876  H1  ALA X 316      38.430  70.780  11.020  1.00  0.00           H  
ATOM   4877  H2  ALA X 316      37.430  72.100  11.290  1.00  0.00           H  
ATOM   4878  H3  ALA X 316      38.520  72.230  10.190  1.00  0.00           H  
ATOM   4879  HA  ALA X 316      39.380  73.350  12.010  1.00  0.00           H  
ATOM   4880  HB1 ALA X 316      37.660  72.090  13.650  1.00  0.00           H  
ATOM   4881  HB2 ALA X 316      39.150  71.040  13.840  1.00  0.00           H  
ATOM   4882  HB3 ALA X 316      39.150  72.700  14.210  1.00  0.00           H  
ATOM   4883  N   LEU X 317      41.100  72.020  10.540  1.00  0.00           N  
ATOM   4884  CA  LEU X 317      42.350  71.500  10.030  1.00  0.00           C  
ATOM   4885  CB  LEU X 317      42.580  72.130   8.660  1.00  0.00           C  
ATOM   4886  CG  LEU X 317      43.790  71.650   7.870  1.00  0.00           C  
ATOM   4887  CD1 LEU X 317      44.020  70.140   7.750  1.00  0.00           C  
ATOM   4888  CD2 LEU X 317      43.760  72.270   6.470  1.00  0.00           C  
ATOM   4889  C   LEU X 317      43.550  71.830  10.910  1.00  0.00           C  
ATOM   4890  O   LEU X 317      44.340  70.930  11.220  1.00  0.00           O  
ATOM   4891  H   LEU X 317      40.680  72.780  10.020  1.00  0.00           H  
ATOM   4892  HA  LEU X 317      42.280  70.420   9.910  1.00  0.00           H  
ATOM   4893  HB2 LEU X 317      42.710  73.200   8.840  1.00  0.00           H  
ATOM   4894  HB3 LEU X 317      41.670  72.060   8.070  1.00  0.00           H  
ATOM   4895  HG  LEU X 317      44.570  72.100   8.490  1.00  0.00           H  
ATOM   4896 HD11 LEU X 317      43.410  69.600   7.030  1.00  0.00           H  
ATOM   4897 HD12 LEU X 317      45.100  70.090   7.580  1.00  0.00           H  
ATOM   4898 HD13 LEU X 317      43.780  69.650   8.690  1.00  0.00           H  
ATOM   4899 HD21 LEU X 317      44.780  72.170   6.120  1.00  0.00           H  
ATOM   4900 HD22 LEU X 317      43.160  71.720   5.750  1.00  0.00           H  
ATOM   4901 HD23 LEU X 317      43.380  73.290   6.540  1.00  0.00           H
[truncated: 161,882 more chars]
