# Supplementary material for: Rationally derived inhibitors of hepatitis C virus (HCV) p7 channel activity reveal prospect for bimodal antiviral therapy
Source: eLife. 2020 Nov 10;9:e52555. doi: 10.7554/eLife.52555 (PMC7714397; doi:10.7554/eLife.52555)
Supplement: Figure 3—source data 1. [file elife-52555-fig3-data1.zip › SD-figure3/new run files/P7_100ns.pdb]

HEADER    100ns.pdb.X                             
REMARK  99                                                                      
REMARK  99 MOE v2011.10 (Chemical Computing Group Inc.) Fri Aug  4 00:19:47 2017
HELIX    1   1 VAL X   24  LEU X   38  1               Generated by MOE   15
HELIX    2   2 PHE X   40  PHE X   43  5               Generated by MOE    4
HELIX    3   3 ALA X   55  ALA X   74  1               Generated by MOE   20
HELIX    4   4 PRO X   77  TYR X   80  5               Generated by MOE    4
HELIX    5   5 GLU X   21  PHE X   44  1               Generated by MOE   24
HELIX    6   6 PRO X   56  ALA X   74  1               Generated by MOE   19
HELIX    7   7 PRO X   77  ALA X   79  5               Generated by MOE    3
HELIX    8   8 LEU X   20  PHE X   43  1               Generated by MOE   24
HELIX    9   9 ALA X   55  ALA X   58  5               Generated by MOE    4
HELIX   10  10 ALA X   59  PHE X   62  1               Generated by MOE    4
HELIX   11  11 TRP X   66  LEU X   72  1               Generated by MOE    7
HELIX   12  12 PRO X   77  TYR X   80  1               Generated by MOE    4
HELIX   13  13 LEU X   23  PHE X   44  1               Generated by MOE   22
HELIX   14  14 ALA X   55  LEU X   72  1               Generated by MOE   18
HELIX   15  15 PRO X   77  ALA X   79  5               Generated by MOE    3
HELIX   16  16 LEU X   20  LEU X   38  1               Generated by MOE   19
HELIX   17  17 GLY X   57  TYR X   60  1               Generated by MOE    4
HELIX   18  18 ALA X   61  GLY X   64  3               Generated by MOE    4
HELIX   19  19 TRP X   66  LEU X   73  1               Generated by MOE    8
HELIX   20  20 PRO X   77  TYR X   80  5               Generated by MOE    4
HELIX   21  21 LEU X   20  ASN X   22  5               Generated by MOE    3
HELIX   22  22 LEU X   23  PHE X   44  1               Generated by MOE   22
HELIX   23  23 ALA X   55  LEU X   72  1               Generated by MOE   18
HELIX   24  24 PRO X   77  ALA X   79  5               Generated by MOE    3
HELIX   25  25 LEU X   20  LEU X   23  5               Generated by MOE    4
HELIX   26  26 VAL X   24  PHE X   44  1               Generated by MOE   21
HELIX   27  27 TRP X   48  LYS X   51  1               Generated by MOE    4
HELIX   28  28 ALA X   55  LEU X   73  1               Generated by MOE   19
ATOM      1  N   ALA X   1      76.890  55.150  12.390  1.00  0.00           N1+
ATOM      2  CA  ALA X   1      77.320  54.880  13.770  1.00  0.00           C  
ATOM      3  CB  ALA X   1      77.970  56.010  14.560  1.00  0.00           C  
ATOM      4  C   ALA X   1      76.160  54.260  14.540  1.00  0.00           C  
ATOM      5  O   ALA X   1      76.170  53.100  14.970  1.00  0.00           O  
ATOM      6  H1  ALA X   1      77.690  55.200  11.790  1.00  0.00           H  
ATOM      7  H2  ALA X   1      76.200  54.490  12.050  1.00  0.00           H  
ATOM      8  H3  ALA X   1      76.470  56.060  12.280  1.00  0.00           H  
ATOM      9  HA  ALA X   1      77.950  53.990  13.700  1.00  0.00           H  
ATOM     10  HB1 ALA X   1      77.920  55.950  15.640  1.00  0.00           H  
ATOM     11  HB2 ALA X   1      79.040  56.070  14.350  1.00  0.00           H  
ATOM     12  HB3 ALA X   1      77.580  57.010  14.320  1.00  0.00           H  
ATOM     13  N   LEU X   2      75.120  55.060  14.810  1.00  0.00           N  
ATOM     14  CA  LEU X   2      74.070  54.780  15.760  1.00  0.00           C  
ATOM     15  CB  LEU X   2      74.210  55.670  16.990  1.00  0.00           C  
ATOM     16  CG  LEU X   2      75.420  55.440  17.890  1.00  0.00           C  
ATOM     17  CD1 LEU X   2      75.490  56.490  19.000  1.00  0.00           C  
ATOM     18  CD2 LEU X   2      75.250  54.110  18.620  1.00  0.00           C  
ATOM     19  C   LEU X   2      72.660  54.890  15.190  1.00  0.00           C  
ATOM     20  O   LEU X   2      71.690  54.750  15.930  1.00  0.00           O  
ATOM     21  H   LEU X   2      75.120  56.000  14.460  1.00  0.00           H  
ATOM     22  HA  LEU X   2      74.240  53.810  16.220  1.00  0.00           H  
ATOM     23  HB2 LEU X   2      73.300  55.540  17.570  1.00  0.00           H  
ATOM     24  HB3 LEU X   2      74.270  56.690  16.610  1.00  0.00           H  
ATOM     25  HG  LEU X   2      76.270  55.410  17.210  1.00  0.00           H  
ATOM     26 HD11 LEU X   2      75.460  57.440  18.470  1.00  0.00           H  
ATOM     27 HD12 LEU X   2      74.540  56.460  19.530  1.00  0.00           H  
ATOM     28 HD13 LEU X   2      76.340  56.370  19.670  1.00  0.00           H  
ATOM     29 HD21 LEU X   2      74.250  53.970  19.030  1.00  0.00           H  
ATOM     30 HD22 LEU X   2      75.250  53.240  17.960  1.00  0.00           H  
ATOM     31 HD23 LEU X   2      75.990  53.960  19.410  1.00  0.00           H  
ATOM     32  N   GLU X   3      72.590  55.260  13.910  1.00  0.00           N  
ATOM     33  CA  GLU X   3      71.370  55.630  13.210  1.00  0.00           C  
ATOM     34  CB  GLU X   3      71.830  56.410  11.990  1.00  0.00           C  
ATOM     35  CG  GLU X   3      72.390  55.590  10.830  1.00  0.00           C  
ATOM     36  CD  GLU X   3      73.850  55.190  11.020  1.00  0.00           C  
ATOM     37  OE1 GLU X   3      74.770  55.940  10.640  1.00  0.00           O  
ATOM     38  OE2 GLU X   3      74.170  54.180  11.680  1.00  0.00           O1-
ATOM     39  C   GLU X   3      70.320  54.560  12.940  1.00  0.00           C  
ATOM     40  O   GLU X   3      69.200  54.880  12.530  1.00  0.00           O  
ATOM     41  H   GLU X   3      73.410  55.250  13.320  1.00  0.00           H  
ATOM     42  HA  GLU X   3      70.810  56.380  13.770  1.00  0.00           H  
ATOM     43  HB2 GLU X   3      72.620  57.130  12.190  1.00  0.00           H  
ATOM     44  HB3 GLU X   3      70.940  56.900  11.590  1.00  0.00           H  
ATOM     45  HG2 GLU X   3      72.390  56.240   9.950  1.00  0.00           H  
ATOM     46  HG3 GLU X   3      71.820  54.680  10.670  1.00  0.00           H  
ATOM     47  N   ASN X   4      70.720  53.320  13.200  1.00  0.00           N  
ATOM     48  CA  ASN X   4      69.950  52.090  13.200  1.00  0.00           C  
ATOM     49  CB  ASN X   4      70.620  51.120  12.230  1.00  0.00           C  
ATOM     50  CG  ASN X   4      70.960  51.560  10.820  1.00  0.00           C  
ATOM     51  OD1 ASN X   4      70.080  51.670   9.970  1.00  0.00           O  
ATOM     52  ND2 ASN X   4      72.240  51.790  10.520  1.00  0.00           N  
ATOM     53  C   ASN X   4      69.920  51.420  14.570  1.00  0.00           C  
ATOM     54  O   ASN X   4      69.290  50.380  14.710  1.00  0.00           O  
ATOM     55  H   ASN X   4      71.690  53.150  13.450  1.00  0.00           H  
ATOM     56  HA  ASN X   4      68.940  52.230  12.810  1.00  0.00           H  
ATOM     57  HB2 ASN X   4      69.980  50.250  12.170  1.00  0.00           H  
ATOM     58  HB3 ASN X   4      71.560  50.760  12.630  1.00  0.00           H  
ATOM     59 HD21 ASN X   4      72.990  51.670  11.190  1.00  0.00           H  
ATOM     60 HD22 ASN X   4      72.470  52.050   9.570  1.00  0.00           H  
ATOM     61  N   LEU X   5      70.590  52.010  15.560  1.00  0.00           N  
ATOM     62  CA  LEU X   5      70.820  51.530  16.910  1.00  0.00           C  
ATOM     63  CB  LEU X   5      72.300  51.280  17.200  1.00  0.00           C  
ATOM     64  CG  LEU X   5      73.020  50.370  16.210  1.00  0.00           C  
ATOM     65  CD1 LEU X   5      74.520  50.260  16.450  1.00  0.00           C  
ATOM     66  CD2 LEU X   5      72.450  48.950  16.300  1.00  0.00           C  
ATOM     67  C   LEU X   5      70.220  52.480  17.950  1.00  0.00           C  
ATOM     68  O   LEU X   5      70.850  52.690  18.990  1.00  0.00           O  
ATOM     69  H   LEU X   5      71.050  52.870  15.310  1.00  0.00           H  
ATOM     70  HA  LEU X   5      70.240  50.630  17.070  1.00  0.00           H  
ATOM     71  HB2 LEU X   5      72.430  50.810  18.170  1.00  0.00           H  
ATOM     72  HB3 LEU X   5      72.770  52.260  17.180  1.00  0.00           H  
ATOM     73  HG  LEU X   5      72.910  50.730  15.190  1.00  0.00           H  
ATOM     74 HD11 LEU X   5      75.010  49.760  15.610  1.00  0.00           H  
ATOM     75 HD12 LEU X   5      74.990  51.240  16.470  1.00  0.00           H  
ATOM     76 HD13 LEU X   5      74.680  49.740  17.390  1.00  0.00           H  
ATOM     77 HD21 LEU X   5      72.810  48.270  15.530  1.00  0.00           H  
ATOM     78 HD22 LEU X   5      72.640  48.600  17.320  1.00  0.00           H  
ATOM     79 HD23 LEU X   5      71.390  48.980  16.080  1.00  0.00           H  
ATOM     80  N   VAL X   6      69.030  53.050  17.810  1.00  0.00           N  
ATOM     81  CA  VAL X   6      68.550  53.970  18.830  1.00  0.00           C  
ATOM     82  CB  VAL X   6      67.150  54.460  18.490  1.00  0.00           C  
ATOM     83  CG1 VAL X   6      66.060  53.460  18.880  1.00  0.00           C  
ATOM     84  CG2 VAL X   6      66.980  55.820  19.160  1.00  0.00           C  
ATOM     85  C   VAL X   6      68.640  53.600  20.300  1.00  0.00           C  
ATOM     86  O   VAL X   6      68.830  54.390  21.230  1.00  0.00           O  
ATOM     87  H   VAL X   6      68.430  52.720  17.070  1.00  0.00           H  
ATOM     88  HA  VAL X   6      69.210  54.840  18.730  1.00  0.00           H  
ATOM     89  HB  VAL X   6      67.110  54.490  17.400  1.00  0.00           H  
ATOM     90 HG11 VAL X   6      65.800  53.410  19.930  1.00  0.00           H  
ATOM     91 HG12 VAL X   6      65.100  53.730  18.430  1.00  0.00           H  
ATOM     92 HG13 VAL X   6      66.180  52.440  18.500  1.00  0.00           H  
ATOM     93 HG21 VAL X   6      67.790  56.470  18.840  1.00  0.00           H  
ATOM     94 HG22 VAL X   6      66.030  56.250  18.830  1.00  0.00           H  
ATOM     95 HG23 VAL X   6      67.030  55.750  20.240  1.00  0.00           H  
ATOM     96  N   VAL X   7      68.440  52.300  20.510  1.00  0.00           N  
ATOM     97  CA  VAL X   7      68.340  51.770  21.850  1.00  0.00           C  
ATOM     98  CB  VAL X   7      67.850  50.320  21.830  1.00  0.00           C  
ATOM     99  CG1 VAL X   7      66.520  50.000  21.150  1.00  0.00           C  
ATOM    100  CG2 VAL X   7      68.950  49.400  21.330  1.00  0.00           C  
ATOM    101  C   VAL X   7      69.610  51.980  22.660  1.00  0.00           C  
ATOM    102  O   VAL X   7      69.570  51.970  23.890  1.00  0.00           O  
ATOM    103  H   VAL X   7      68.270  51.750  19.690  1.00  0.00           H  
ATOM    104  HA  VAL X   7      67.560  52.290  22.410  1.00  0.00           H  
ATOM    105  HB  VAL X   7      67.700  49.950  22.850  1.00  0.00           H  
ATOM    106 HG11 VAL X   7      65.840  50.770  21.530  1.00  0.00           H  
ATOM    107 HG12 VAL X   7      66.590  50.150  20.080  1.00  0.00           H  
ATOM    108 HG13 VAL X   7      66.190  48.990  21.400  1.00  0.00           H  
ATOM    109 HG21 VAL X   7      69.760  49.360  22.060  1.00  0.00           H  
ATOM    110 HG22 VAL X   7      68.560  48.380  21.330  1.00  0.00           H  
ATOM    111 HG23 VAL X   7      69.250  49.700  20.320  1.00  0.00           H  
ATOM    112  N   LEU X   8      70.750  52.060  21.980  1.00  0.00           N  
ATOM    113  CA  LEU X   8      72.010  52.160  22.700  1.00  0.00           C  
ATOM    114  CB  LEU X   8      73.190  51.710  21.850  1.00  0.00           C  
ATOM    115  CG  LEU X   8      73.160  50.260  21.370  1.00  0.00           C  
ATOM    116  CD1 LEU X   8      74.470  49.770  20.760  1.00  0.00           C  
ATOM    117  CD2 LEU X   8      72.880  49.360  22.570  1.00  0.00           C  
ATOM    118  C   LEU X   8      72.100  53.580  23.250  1.00  0.00           C  
ATOM    119  O   LEU X   8      72.730  53.780  24.290  1.00  0.00           O  
ATOM    120  H   LEU X   8      70.690  52.150  20.980  1.00  0.00           H  
ATOM    121  HA  LEU X   8      72.070  51.430  23.510  1.00  0.00           H  
ATOM    122  HB2 LEU X   8      74.120  51.980  22.340  1.00  0.00           H  
ATOM    123  HB3 LEU X   8      73.310  52.360  20.980  1.00  0.00           H  
ATOM    124  HG  LEU X   8      72.400  50.060  20.610  1.00  0.00           H  
ATOM    125 HD11 LEU X   8      74.680  50.400  19.900  1.00  0.00           H  
ATOM    126 HD12 LEU X   8      75.320  49.840  21.430  1.00  0.00           H  
ATOM    127 HD13 LEU X   8      74.360  48.730  20.450  1.00  0.00           H  
ATOM    128 HD21 LEU X   8      73.510  49.500  23.440  1.00  0.00           H  
ATOM    129 HD22 LEU X   8      71.810  49.420  22.780  1.00  0.00           H  
ATOM    130 HD23 LEU X   8      72.960  48.310  22.280  1.00  0.00           H  
ATOM    131  N   ASN X   9      71.470  54.590  22.650  1.00  0.00           N  
ATOM    132  CA  ASN X   9      71.290  55.890  23.270  1.00  0.00           C  
ATOM    133  CB  ASN X   9      70.800  56.940  22.280  1.00  0.00           C  
ATOM    134  CG  ASN X   9      71.530  57.140  20.960  1.00  0.00           C  
ATOM    135  OD1 ASN X   9      71.760  56.250  20.140  1.00  0.00           O  
ATOM    136  ND2 ASN X   9      71.890  58.400  20.670  1.00  0.00           N  
ATOM    137  C   ASN X   9      70.490  55.860  24.560  1.00  0.00           C  
ATOM    138  O   ASN X   9      70.690  56.710  25.430  1.00  0.00           O  
ATOM    139  H   ASN X   9      70.980  54.430  21.780  1.00  0.00           H  
ATOM    140  HA  ASN X   9      72.300  56.160  23.600  1.00  0.00           H  
ATOM    141  HB2 ASN X   9      70.770  57.900  22.790  1.00  0.00           H  
ATOM    142  HB3 ASN X   9      69.790  56.650  22.000  1.00  0.00           H  
ATOM    143 HD21 ASN X   9      71.540  59.110  21.280  1.00  0.00           H  
ATOM    144 HD22 ASN X   9      72.300  58.580  19.760  1.00  0.00           H  
ATOM    145  N   ALA X  10      69.490  54.990  24.670  1.00  0.00           N  
ATOM    146  CA  ALA X  10      68.610  55.020  25.820  1.00  0.00           C  
ATOM    147  CB  ALA X  10      67.220  54.490  25.490  1.00  0.00           C  
ATOM    148  C   ALA X  10      69.270  54.260  26.960  1.00  0.00           C  
ATOM    149  O   ALA X  10      69.230  54.700  28.100  1.00  0.00           O  
ATOM    150  H   ALA X  10      69.230  54.450  23.850  1.00  0.00           H  
ATOM    151  HA  ALA X  10      68.440  56.070  26.070  1.00  0.00           H  
ATOM    152  HB1 ALA X  10      66.670  54.700  26.410  1.00  0.00           H  
ATOM    153  HB2 ALA X  10      66.770  55.040  24.660  1.00  0.00           H  
ATOM    154  HB3 ALA X  10      67.240  53.420  25.300  1.00  0.00           H  
ATOM    155  N   ALA X  11      69.960  53.150  26.690  1.00  0.00           N  
ATOM    156  CA  ALA X  11      70.790  52.500  27.690  1.00  0.00           C  
ATOM    157  CB  ALA X  11      71.180  51.130  27.130  1.00  0.00           C  
ATOM    158  C   ALA X  11      71.990  53.350  28.060  1.00  0.00           C  
ATOM    159  O   ALA X  11      72.700  53.060  29.030  1.00  0.00           O  
ATOM    160  H   ALA X  11      69.850  52.750  25.770  1.00  0.00           H  
ATOM    161  HA  ALA X  11      70.270  52.440  28.650  1.00  0.00           H  
ATOM    162  HB1 ALA X  11      71.630  50.600  27.970  1.00  0.00           H  
ATOM    163  HB2 ALA X  11      70.320  50.560  26.790  1.00  0.00           H  
ATOM    164  HB3 ALA X  11      71.900  51.280  26.330  1.00  0.00           H  
ATOM    165  N   SER X  12      72.450  54.270  27.210  1.00  0.00           N  
ATOM    166  CA  SER X  12      73.420  55.270  27.600  1.00  0.00           C  
ATOM    167  CB  SER X  12      74.000  55.950  26.360  1.00  0.00           C  
ATOM    168  OG  SER X  12      74.740  55.080  25.530  1.00  0.00           O  
ATOM    169  C   SER X  12      72.850  56.380  28.460  1.00  0.00           C  
ATOM    170  O   SER X  12      73.630  56.750  29.340  1.00  0.00           O  
ATOM    171  H   SER X  12      72.020  54.270  26.290  1.00  0.00           H  
ATOM    172  HA  SER X  12      74.250  54.840  28.150  1.00  0.00           H  
ATOM    173  HB2 SER X  12      74.650  56.740  26.730  1.00  0.00           H  
ATOM    174  HB3 SER X  12      73.210  56.460  25.820  1.00  0.00           H  
ATOM    175  HG  SER X  12      74.180  54.600  24.920  1.00  0.00           H  
ATOM    176  N   VAL X  13      71.630  56.870  28.260  1.00  0.00           N  
ATOM    177  CA  VAL X  13      71.000  57.710  29.260  1.00  0.00           C  
ATOM    178  CB  VAL X  13      69.570  58.150  28.970  1.00  0.00           C  
ATOM    179  CG1 VAL X  13      68.840  59.030  29.980  1.00  0.00           C  
ATOM    180  CG2 VAL X  13      69.550  59.020  27.710  1.00  0.00           C  
ATOM    181  C   VAL X  13      71.020  56.980  30.590  1.00  0.00           C  
ATOM    182  O   VAL X  13      71.440  57.510  31.620  1.00  0.00           O  
ATOM    183  H   VAL X  13      71.090  56.510  27.490  1.00  0.00           H  
ATOM    184  HA  VAL X  13      71.520  58.670  29.280  1.00  0.00           H  
ATOM    185  HB  VAL X  13      68.950  57.260  28.810  1.00  0.00           H  
ATOM    186 HG11 VAL X  13      67.780  58.800  29.940  1.00  0.00           H  
ATOM    187 HG12 VAL X  13      69.220  58.940  31.000  1.00  0.00           H  
ATOM    188 HG13 VAL X  13      69.020  60.090  29.790  1.00  0.00           H  
ATOM    189 HG21 VAL X  13      68.520  59.190  27.410  1.00  0.00           H  
ATOM    190 HG22 VAL X  13      70.050  59.960  27.950  1.00  0.00           H  
ATOM    191 HG23 VAL X  13      69.920  58.450  26.850  1.00  0.00           H  
ATOM    192  N   ALA X  14      70.720  55.680  30.640  1.00  0.00           N  
ATOM    193  CA  ALA X  14      70.720  54.960  31.890  1.00  0.00           C  
ATOM    194  CB  ALA X  14      70.290  53.520  31.610  1.00  0.00           C  
ATOM    195  C   ALA X  14      72.060  54.900  32.610  1.00  0.00           C  
ATOM    196  O   ALA X  14      72.140  55.260  33.780  1.00  0.00           O  
ATOM    197  H   ALA X  14      70.490  55.260  29.750  1.00  0.00           H  
ATOM    198  HA  ALA X  14      70.100  55.480  32.620  1.00  0.00           H  
ATOM    199  HB1 ALA X  14      70.890  53.120  30.800  1.00  0.00           H  
ATOM    200  HB2 ALA X  14      70.530  52.870  32.460  1.00  0.00           H  
ATOM    201  HB3 ALA X  14      69.220  53.490  31.410  1.00  0.00           H  
ATOM    202  N   GLY X  15      73.110  54.570  31.850  1.00  0.00           N  
ATOM    203  CA  GLY X  15      74.530  54.630  32.150  1.00  0.00           C  
ATOM    204  C   GLY X  15      74.900  55.860  32.970  1.00  0.00           C  
ATOM    205  O   GLY X  15      75.450  55.710  34.060  1.00  0.00           O  
ATOM    206  H   GLY X  15      72.950  54.190  30.930  1.00  0.00           H  
ATOM    207  HA2 GLY X  15      75.130  54.780  31.260  1.00  0.00           H  
ATOM    208  HA3 GLY X  15      74.820  53.760  32.740  1.00  0.00           H  
ATOM    209  N   ALA X  16      74.590  57.030  32.420  1.00  0.00           N  
ATOM    210  CA  ALA X  16      74.950  58.290  33.050  1.00  0.00           C  
ATOM    211  CB  ALA X  16      75.040  59.220  31.840  1.00  0.00           C  
ATOM    212  C   ALA X  16      74.020  58.700  34.190  1.00  0.00           C  
ATOM    213  O   ALA X  16      74.400  59.450  35.090  1.00  0.00           O  
ATOM    214  H   ALA X  16      74.270  56.980  31.470  1.00  0.00           H  
ATOM    215  HA  ALA X  16      75.960  58.250  33.450  1.00  0.00           H  
ATOM    216  HB1 ALA X  16      74.050  59.420  31.430  1.00  0.00           H  
ATOM    217  HB2 ALA X  16      75.430  60.160  32.230  1.00  0.00           H  
ATOM    218  HB3 ALA X  16      75.770  58.880  31.100  1.00  0.00           H  
ATOM    219  N   HIS X  17      72.730  58.380  34.140  1.00  0.00           N  
ATOM    220  CA  HIS X  17      71.690  58.660  35.110  1.00  0.00           C  
ATOM    221  CB  HIS X  17      70.340  58.320  34.490  1.00  0.00           C  
ATOM    222  CG  HIS X  17      69.150  58.820  35.260  1.00  0.00           C  
ATOM    223  ND1 HIS X  17      68.730  58.080  36.370  1.00  0.00           N  
ATOM    224  CE1 HIS X  17      67.520  58.580  36.610  1.00  0.00           C  
ATOM    225  NE2 HIS X  17      67.140  59.470  35.680  1.00  0.00           N  
ATOM    226  CD2 HIS X  17      68.160  59.630  34.770  1.00  0.00           C  
ATOM    227  C   HIS X  17      72.010  57.950  36.420  1.00  0.00           C  
ATOM    228  O   HIS X  17      71.860  58.520  37.500  1.00  0.00           O  
ATOM    229  H   HIS X  17      72.450  57.910  33.290  1.00  0.00           H  
ATOM    230  HA  HIS X  17      71.710  59.730  35.300  1.00  0.00           H  
ATOM    231  HB2 HIS X  17      70.200  57.240  34.540  1.00  0.00           H  
ATOM    232  HB3 HIS X  17      70.240  58.690  33.470  1.00  0.00           H  
ATOM    233  HD2 HIS X  17      68.160  60.310  33.930  1.00  0.00           H  
ATOM    234  HE2 HIS X  17      66.340  60.080  35.790  1.00  0.00           H  
ATOM    235  HE1 HIS X  17      66.870  58.230  37.400  1.00  0.00           H  
ATOM    236  N   GLY X  18      72.650  56.780  36.310  1.00  0.00           N  
ATOM    237  CA  GLY X  18      73.150  56.050  37.460  1.00  0.00           C  
ATOM    238  C   GLY X  18      74.230  56.710  38.290  1.00  0.00           C  
ATOM    239  O   GLY X  18      74.490  56.180  39.370  1.00  0.00           O  
ATOM    240  H   GLY X  18      72.850  56.440  35.380  1.00  0.00           H  
ATOM    241  HA2 GLY X  18      73.660  55.170  37.060  1.00  0.00           H  
ATOM    242  HA3 GLY X  18      72.310  55.760  38.100  1.00  0.00           H  
ATOM    243  N   ILE X  19      74.850  57.850  37.960  1.00  0.00           N  
ATOM    244  CA  ILE X  19      75.590  58.730  38.850  1.00  0.00           C  
ATOM    245  CB  ILE X  19      77.080  58.710  38.530  1.00  0.00           C  
ATOM    246  CG2 ILE X  19      77.420  59.380  37.200  1.00  0.00           C  
ATOM    247  CG1 ILE X  19      77.860  59.320  39.690  1.00  0.00           C  
ATOM    248  CD1 ILE X  19      79.380  59.200  39.790  1.00  0.00           C  
ATOM    249  C   ILE X  19      75.140  60.180  38.850  1.00  0.00           C  
ATOM    250  O   ILE X  19      75.240  60.850  39.880  1.00  0.00           O  
ATOM    251  H   ILE X  19      74.720  58.210  37.030  1.00  0.00           H  
ATOM    252  HA  ILE X  19      75.590  58.370  39.880  1.00  0.00           H  
ATOM    253  HB  ILE X  19      77.570  57.730  38.530  1.00  0.00           H  
ATOM    254 HG12 ILE X  19      77.510  58.800  40.580  1.00  0.00           H  
ATOM    255 HG13 ILE X  19      77.550  60.350  39.900  1.00  0.00           H  
ATOM    256 HG21 ILE X  19      77.170  60.430  37.050  1.00  0.00           H  
ATOM    257 HG22 ILE X  19      78.460  59.350  36.900  1.00  0.00           H  
ATOM    258 HG23 ILE X  19      76.830  58.910  36.410  1.00  0.00           H  
ATOM    259 HD11 ILE X  19      79.570  58.120  39.840  1.00  0.00           H  
ATOM    260 HD12 ILE X  19      79.800  59.700  38.930  1.00  0.00           H  
ATOM    261 HD13 ILE X  19      79.800  59.560  40.730  1.00  0.00           H  
ATOM    262  N   LEU X  20      74.590  60.670  37.730  1.00  0.00           N  
ATOM    263  CA  LEU X  20      74.370  62.090  37.660  1.00  0.00           C  
ATOM    264  CB  LEU X  20      74.300  62.600  36.220  1.00  0.00           C  
ATOM    265  CG  LEU X  20      75.570  62.360  35.400  1.00  0.00           C  
ATOM    266  CD1 LEU X  20      75.410  62.690  33.920  1.00  0.00           C  
ATOM    267  CD2 LEU X  20      76.730  63.200  35.920  1.00  0.00           C  
ATOM    268  C   LEU X  20      73.160  62.600  38.440  1.00  0.00           C  
ATOM    269  O   LEU X  20      73.080  63.800  38.660  1.00  0.00           O  
ATOM    270  H   LEU X  20      74.480  60.090  36.910  1.00  0.00           H  
ATOM    271  HA  LEU X  20      75.270  62.490  38.110  1.00  0.00           H  
ATOM    272  HB2 LEU X  20      74.160  63.670  36.370  1.00  0.00           H  
ATOM    273  HB3 LEU X  20      73.390  62.220  35.740  1.00  0.00           H  
ATOM    274  HG  LEU X  20      75.790  61.290  35.420  1.00  0.00           H  
ATOM    275 HD11 LEU X  20      76.320  62.510  33.340  1.00  0.00           H  
ATOM    276 HD12 LEU X  20      74.790  61.890  33.540  1.00  0.00           H  
ATOM    277 HD13 LEU X  20      75.100  63.710  33.690  1.00  0.00           H  
ATOM    278 HD21 LEU X  20      77.150  62.850  36.870  1.00  0.00           H  
ATOM    279 HD22 LEU X  20      77.630  63.200  35.310  1.00  0.00           H  
ATOM    280 HD23 LEU X  20      76.320  64.200  36.060  1.00  0.00           H  
ATOM    281  N   SER X  21      72.300  61.690  38.920  1.00  0.00           N  
ATOM    282  CA  SER X  21      71.330  61.970  39.960  1.00  0.00           C  
ATOM    283  CB  SER X  21      70.280  60.870  39.880  1.00  0.00           C  
ATOM    284  OG  SER X  21      70.930  59.620  39.810  1.00  0.00           O  
ATOM    285  C   SER X  21      71.850  61.890  41.390  1.00  0.00           C  
ATOM    286  O   SER X  21      71.250  62.440  42.310  1.00  0.00           O  
ATOM    287  H   SER X  21      72.440  60.710  38.730  1.00  0.00           H  
ATOM    288  HA  SER X  21      70.900  62.940  39.740  1.00  0.00           H  
ATOM    289  HB2 SER X  21      69.750  60.880  38.930  1.00  0.00           H  
ATOM    290  HB3 SER X  21      69.550  60.910  40.690  1.00  0.00           H  
ATOM    291  HG  SER X  21      70.790  59.170  38.970  1.00  0.00           H  
ATOM    292  N   PHE X  22      72.930  61.140  41.650  1.00  0.00           N  
ATOM    293  CA  PHE X  22      73.670  61.010  42.880  1.00  0.00           C  
ATOM    294  CB  PHE X  22      74.110  59.560  43.050  1.00  0.00           C  
ATOM    295  CG  PHE X  22      73.010  58.530  43.020  1.00  0.00           C  
ATOM    296  CD1 PHE X  22      71.950  58.780  43.900  1.00  0.00           C  
ATOM    297  CE1 PHE X  22      70.890  57.870  43.920  1.00  0.00           C  
ATOM    298  CZ  PHE X  22      70.900  56.740  43.100  1.00  0.00           C  
ATOM    299  CE2 PHE X  22      71.930  56.500  42.190  1.00  0.00           C  
ATOM    300  CD2 PHE X  22      72.970  57.440  42.140  1.00  0.00           C  
ATOM    301  C   PHE X  22      74.710  62.090  43.160  1.00  0.00           C  
ATOM    302  O   PHE X  22      75.300  62.070  44.240  1.00  0.00           O  
ATOM    303  H   PHE X  22      73.150  60.490  40.910  1.00  0.00           H  
ATOM    304  HA  PHE X  22      72.940  61.140  43.690  1.00  0.00           H  
ATOM    305  HB2 PHE X  22      74.630  59.480  44.010  1.00  0.00           H  
ATOM    306  HB3 PHE X  22      74.790  59.420  42.210  1.00  0.00           H  
ATOM    307  HD1 PHE X  22      72.000  59.540  44.680  1.00  0.00           H  
ATOM    308  HD2 PHE X  22      73.710  57.340  41.370  1.00  0.00           H  
ATOM    309  HE1 PHE X  22      70.030  57.990  44.560  1.00  0.00           H  
ATOM    310  HE2 PHE X  22      71.990  55.730  41.430  1.00  0.00           H  
ATOM    311  HZ  PHE X  22      69.990  56.180  42.950  1.00  0.00           H  
ATOM    312  N   LEU X  23      74.770  63.150  42.350  1.00  0.00           N  
ATOM    313  CA  LEU X  23      75.550  64.340  42.590  1.00  0.00           C  
ATOM    314  CB  LEU X  23      76.020  65.140  41.380  1.00  0.00           C  
ATOM    315  CG  LEU X  23      76.190  64.450  40.030  1.00  0.00           C  
ATOM    316  CD1 LEU X  23      76.380  65.530  38.960  1.00  0.00           C  
ATOM    317  CD2 LEU X  23      77.380  63.490  40.070  1.00  0.00           C  
ATOM    318  C   LEU X  23      75.120  65.140  43.810  1.00  0.00           C  
ATOM    319  O   LEU X  23      75.900  65.790  44.500  1.00  0.00           O  
ATOM    320  H   LEU X  23      74.390  62.990  41.430  1.00  0.00           H  
ATOM    321  HA  LEU X  23      76.530  63.920  42.820  1.00  0.00           H  
ATOM    322  HB2 LEU X  23      76.900  65.690  41.700  1.00  0.00           H  
ATOM    323  HB3 LEU X  23      75.190  65.830  41.220  1.00  0.00           H  
ATOM    324  HG  LEU X  23      75.250  63.940  39.860  1.00  0.00           H  
ATOM    325 HD11 LEU X  23      77.080  66.310  39.240  1.00  0.00           H  
ATOM    326 HD12 LEU X  23      76.650  65.200  37.960  1.00  0.00           H  
ATOM    327 HD13 LEU X  23      75.390  66.000  38.890  1.00  0.00           H  
ATOM    328 HD21 LEU X  23      77.680  63.140  39.080  1.00  0.00           H  
ATOM    329 HD22 LEU X  23      78.230  64.040  40.470  1.00  0.00           H  
ATOM    330 HD23 LEU X  23      77.210  62.660  40.760  1.00  0.00           H  
ATOM    331  N   VAL X  24      73.860  65.040  44.250  1.00  0.00           N  
ATOM    332  CA  VAL X  24      73.420  65.760  45.430  1.00  0.00           C  
ATOM    333  CB  VAL X  24      71.920  66.010  45.270  1.00  0.00           C  
ATOM    334  CG1 VAL X  24      71.670  66.960  44.110  1.00  0.00           C  
ATOM    335  CG2 VAL X  24      70.970  64.820  45.170  1.00  0.00           C  
ATOM    336  C   VAL X  24      73.670  65.060  46.760  1.00  0.00           C  
ATOM    337  O   VAL X  24      73.250  65.550  47.810  1.00  0.00           O  
ATOM    338  H   VAL X  24      73.210  64.500  43.690  1.00  0.00           H  
ATOM    339  HA  VAL X  24      73.970  66.680  45.660  1.00  0.00           H  
ATOM    340  HB  VAL X  24      71.560  66.570  46.130  1.00  0.00           H  
ATOM    341 HG11 VAL X  24      70.860  67.630  44.410  1.00  0.00           H  
ATOM    342 HG12 VAL X  24      72.600  67.480  43.900  1.00  0.00           H  
ATOM    343 HG13 VAL X  24      71.390  66.390  43.220  1.00  0.00           H  
ATOM    344 HG21 VAL X  24      71.030  64.300  46.130  1.00  0.00           H  
ATOM    345 HG22 VAL X  24      69.960  65.190  44.960  1.00  0.00           H  
ATOM    346 HG23 VAL X  24      71.290  64.170  44.360  1.00  0.00           H  
ATOM    347  N   PHE X  25      74.470  64.000  46.860  1.00  0.00           N  
ATOM    348  CA  PHE X  25      75.190  63.600  48.050  1.00  0.00           C  
ATOM    349  CB  PHE X  25      75.640  62.150  47.920  1.00  0.00           C  
ATOM    350  CG  PHE X  25      74.630  61.050  48.120  1.00  0.00           C  
ATOM    351  CD1 PHE X  25      74.850  60.120  49.140  1.00  0.00           C  
ATOM    352  CE1 PHE X  25      73.870  59.170  49.440  1.00  0.00           C  
ATOM    353  CZ  PHE X  25      72.650  59.080  48.760  1.00  0.00           C  
ATOM    354  CE2 PHE X  25      72.440  60.000  47.720  1.00  0.00           C  
ATOM    355  CD2 PHE X  25      73.410  60.970  47.430  1.00  0.00           C  
ATOM    356  C   PHE X  25      76.310  64.580  48.360  1.00  0.00           C  
ATOM    357  O   PHE X  25      76.850  64.400  49.450  1.00  0.00           O  
ATOM    358  H   PHE X  25      74.840  63.620  45.990  1.00  0.00           H  
ATOM    359  HA  PHE X  25      74.520  63.710  48.900  1.00  0.00           H  
ATOM    360  HB2 PHE X  25      76.470  61.960  48.610  1.00  0.00           H  
ATOM    361  HB3 PHE X  25      76.150  61.900  46.990  1.00  0.00           H  
ATOM    362  HD1 PHE X  25      75.790  60.130  49.680  1.00  0.00           H  
ATOM    363  HD2 PHE X  25      73.150  61.690  46.670  1.00  0.00           H  
ATOM    364  HE1 PHE X  25      74.140  58.470  50.210  1.00  0.00           H  
ATOM    365  HE2 PHE X  25      71.510  59.970  47.180  1.00  0.00           H  
ATOM    366  HZ  PHE X  25      72.020  58.220  48.920  1.00  0.00           H  
ATOM    367  N   PHE X  26      76.680  65.500  47.470  1.00  0.00           N  
ATOM    368  CA  PHE X  26      77.620  66.590  47.700  1.00  0.00           C  
ATOM    369  CB  PHE X  26      78.620  66.680  46.550  1.00  0.00           C  
ATOM    370  CG  PHE X  26      79.320  65.360  46.270  1.00  0.00           C  
ATOM    371  CD1 PHE X  26      80.120  64.720  47.220  1.00  0.00           C  
ATOM    372  CE1 PHE X  26      80.530  63.390  46.990  1.00  0.00           C  
ATOM    373  CZ  PHE X  26      80.230  62.750  45.790  1.00  0.00           C  
ATOM    374  CE2 PHE X  26      79.430  63.400  44.840  1.00  0.00           C  
ATOM    375  CD2 PHE X  26      78.970  64.700  45.090  1.00  0.00           C  
ATOM    376  C   PHE X  26      76.890  67.890  48.000  1.00  0.00           C  
ATOM    377  O   PHE X  26      75.730  68.020  47.610  1.00  0.00           O  
ATOM    378  H   PHE X  26      76.100  65.590  46.650  1.00  0.00           H  
ATOM    379  HA  PHE X  26      78.230  66.370  48.570  1.00  0.00           H  
ATOM    380  HB2 PHE X  26      79.360  67.460  46.740  1.00  0.00           H  
ATOM    381  HB3 PHE X  26      78.140  66.980  45.620  1.00  0.00           H  
ATOM    382  HD1 PHE X  26      80.370  65.250  48.120  1.00  0.00           H  
ATOM    383  HD2 PHE X  26      78.250  65.140  44.410  1.00  0.00           H  
ATOM    384  HE1 PHE X  26      81.160  62.850  47.680  1.00  0.00           H  
ATOM    385  HE2 PHE X  26      79.250  62.890  43.900  1.00  0.00           H  
ATOM    386  HZ  PHE X  26      80.590  61.760  45.560  1.00  0.00           H  
ATOM    387  N   CYS X  27      77.500  68.830  48.730  1.00  0.00           N  
ATOM    388  CA  CYS X  27      77.030  70.200  48.790  1.00  0.00           C  
ATOM    389  CB  CYS X  27      77.980  70.970  49.710  1.00  0.00           C  
ATOM    390  SG  CYS X  27      79.560  71.200  48.860  1.00  0.00           S  
ATOM    391  C   CYS X  27      76.730  70.910  47.480  1.00  0.00           C  
ATOM    392  O   CYS X  27      77.200  70.540  46.410  1.00  0.00           O  
ATOM    393  H   CYS X  27      78.370  68.550  49.170  1.00  0.00           H  
ATOM    394  HA  CYS X  27      76.070  70.150  49.300  1.00  0.00           H  
ATOM    395  HB2 CYS X  27      78.180  70.530  50.680  1.00  0.00           H  
ATOM    396  HB3 CYS X  27      77.630  71.980  49.930  1.00  0.00           H  
ATOM    397  HG  CYS X  27      80.480  71.520  49.780  1.00  0.00           H  
ATOM    398  N   ALA X  28      75.820  71.880  47.520  1.00  0.00           N  
ATOM    399  CA  ALA X  28      75.330  72.500  46.310  1.00  0.00           C  
ATOM    400  CB  ALA X  28      73.960  73.130  46.590  1.00  0.00           C  
ATOM    401  C   ALA X  28      76.190  73.540  45.600  1.00  0.00           C  
ATOM    402  O   ALA X  28      76.350  73.530  44.390  1.00  0.00           O  
ATOM    403  H   ALA X  28      75.610  72.400  48.370  1.00  0.00           H  
ATOM    404  HA  ALA X  28      75.130  71.740  45.560  1.00  0.00           H  
ATOM    405  HB1 ALA X  28      73.500  73.500  45.680  1.00  0.00           H  
ATOM    406  HB2 ALA X  28      73.300  72.370  47.000  1.00  0.00           H  
ATOM    407  HB3 ALA X  28      74.100  73.990  47.250  1.00  0.00           H  
ATOM    408  N   ALA X  29      76.830  74.380  46.420  1.00  0.00           N  
ATOM    409  CA  ALA X  29      78.000  75.150  46.070  1.00  0.00           C  
ATOM    410  CB  ALA X  29      77.990  76.460  46.860  1.00  0.00           C  
ATOM    411  C   ALA X  29      79.370  74.480  46.130  1.00  0.00           C  
ATOM    412  O   ALA X  29      80.390  75.030  46.510  1.00  0.00           O  
ATOM    413  H   ALA X  29      76.700  74.350  47.420  1.00  0.00           H  
ATOM    414  HA  ALA X  29      77.950  75.460  45.020  1.00  0.00           H  
ATOM    415  HB1 ALA X  29      78.700  77.150  46.410  1.00  0.00           H  
ATOM    416  HB2 ALA X  29      77.030  76.950  46.690  1.00  0.00           H  
ATOM    417  HB3 ALA X  29      78.150  76.310  47.920  1.00  0.00           H  
ATOM    418  N   TRP X  30      79.400  73.170  45.840  1.00  0.00           N  
ATOM    419  CA  TRP X  30      80.590  72.370  45.710  1.00  0.00           C  
ATOM    420  CB  TRP X  30      80.190  71.240  44.760  1.00  0.00           C  
ATOM    421  CG  TRP X  30      79.800  71.530  43.350  1.00  0.00           C  
ATOM    422  CD1 TRP X  30      78.590  71.770  42.790  1.00  0.00           C  
ATOM    423  NE1 TRP X  30      78.760  71.780  41.410  1.00  0.00           N  
ATOM    424  CE2 TRP X  30      80.070  71.580  41.040  1.00  0.00           C  
ATOM    425  CZ2 TRP X  30      80.690  71.580  39.780  1.00  0.00           C  
ATOM    426  CH2 TRP X  30      82.050  71.290  39.680  1.00  0.00           C  
ATOM    427  CZ3 TRP X  30      82.780  71.230  40.870  1.00  0.00           C  
ATOM    428  CE3 TRP X  30      82.150  71.300  42.120  1.00  0.00           C  
ATOM    429  CD2 TRP X  30      80.780  71.550  42.270  1.00  0.00           C  
ATOM    430  C   TRP X  30      81.880  73.050  45.270  1.00  0.00           C  
ATOM    431  O   TRP X  30      82.920  72.890  45.900  1.00  0.00           O  
ATOM    432  H   TRP X  30      78.550  72.740  45.510  1.00  0.00           H  
ATOM    433  HA  TRP X  30      80.820  71.840  46.640  1.00  0.00           H  
ATOM    434  HB2 TRP X  30      79.390  70.710  45.280  1.00  0.00           H  
ATOM    435  HB3 TRP X  30      80.960  70.470  44.750  1.00  0.00           H  
ATOM    436  HD1 TRP X  30      77.620  71.700  43.240  1.00  0.00           H  
ATOM    437  HE1 TRP X  30      78.050  72.080  40.760  1.00  0.00           H  
ATOM    438  HE3 TRP X  30      82.730  71.250  43.030  1.00  0.00           H  
ATOM    439  HZ2 TRP X  30      80.070  71.830  38.930  1.00  0.00           H  
ATOM    440  HZ3 TRP X  30      83.850  71.100  40.840  1.00  0.00           H  
ATOM    441  HH2 TRP X  30      82.520  71.080  38.730  1.00  0.00           H  
ATOM    442  N   TYR X  31      81.820  73.930  44.280  1.00  0.00           N  
ATOM    443  CA  TYR X  31      82.930  74.600  43.620  1.00  0.00           C  
ATOM    444  CB  TYR X  31      82.450  75.140  42.270  1.00  0.00           C  
ATOM    445  CG  TYR X  31      81.130  75.880  42.310  1.00  0.00           C  
ATOM    446  CD1 TYR X  31      80.990  77.180  42.800  1.00  0.00           C  
ATOM    447  CE1 TYR X  31      79.700  77.720  42.960  1.00  0.00           C  
ATOM    448  CZ  TYR X  31      78.590  77.000  42.480  1.00  0.00           C  
ATOM    449  OH  TYR X  31      77.340  77.500  42.650  1.00  0.00           O  
ATOM    450  CE2 TYR X  31      78.760  75.720  41.910  1.00  0.00           C  
ATOM    451  CD2 TYR X  31      80.040  75.160  41.800  1.00  0.00           C  
ATOM    452  C   TYR X  31      83.580  75.680  44.470  1.00  0.00           C  
ATOM    453  O   TYR X  31      84.750  75.920  44.190  1.00  0.00           O  
ATOM    454  H   TYR X  31      80.890  74.100  43.940  1.00  0.00           H  
ATOM    455  HA  TYR X  31      83.630  73.790  43.420  1.00  0.00           H  
ATOM    456  HB2 TYR X  31      82.390  74.280  41.610  1.00  0.00           H  
ATOM    457  HB3 TYR X  31      83.250  75.760  41.880  1.00  0.00           H  
ATOM    458  HD1 TYR X  31      81.890  77.700  43.070  1.00  0.00           H  
ATOM    459  HD2 TYR X  31      80.200  74.180  41.380  1.00  0.00           H  
ATOM    460  HE1 TYR X  31      79.540  78.710  43.350  1.00  0.00           H  
ATOM    461  HE2 TYR X  31      77.860  75.270  41.520  1.00  0.00           H  
ATOM    462  HH  TYR X  31      76.670  76.820  42.500  1.00  0.00           H  
ATOM    463  N   ILE X  32      82.950  76.240  45.500  1.00  0.00           N  
ATOM    464  CA  ILE X  32      83.460  77.130  46.520  1.00  0.00           C  
ATOM    465  CB  ILE X  32      83.060  78.600  46.400  1.00  0.00           C  
ATOM    466  CG2 ILE X  32      83.730  79.360  45.250  1.00  0.00           C  
ATOM    467  CG1 ILE X  32      81.550  78.790  46.380  1.00  0.00           C  
ATOM    468  CD1 ILE X  32      81.190  80.270  46.480  1.00  0.00           C  
ATOM    469  C   ILE X  32      83.410  76.620  47.960  1.00  0.00           C  
ATOM    470  O   ILE X  32      84.210  77.130  48.750  1.00  0.00           O  
ATOM    471  H   ILE X  32      82.030  75.830  45.640  1.00  0.00           H  
ATOM    472  HA  ILE X  32      84.510  77.180  46.260  1.00  0.00           H  
ATOM    473  HB  ILE X  32      83.450  79.030  47.320  1.00  0.00           H  
ATOM    474 HG12 ILE X  32      81.180  78.300  47.280  1.00  0.00           H  
ATOM    475 HG13 ILE X  32      81.020  78.230  45.600  1.00  0.00           H  
ATOM    476 HG21 ILE X  32      83.470  78.860  44.320  1.00  0.00           H  
ATOM    477 HG22 ILE X  32      83.370  80.390  45.260  1.00  0.00           H  
ATOM    478 HG23 ILE X  32      84.770  79.300  45.570  1.00  0.00           H  
ATOM    479 HD11 ILE X  32      81.920  80.720  47.150  1.00  0.00           H  
ATOM    480 HD12 ILE X  32      81.210  80.850  45.550  1.00  0.00           H  
ATOM    481 HD13 ILE X  32      80.200  80.370  46.920  1.00  0.00           H  
ATOM    482  N   LYS X  33      82.570  75.640  48.290  1.00  0.00           N  
ATOM    483  CA  LYS X  33      82.380  75.020  49.590  1.00  0.00           C  
ATOM    484  CB  LYS X  33      80.910  75.080  50.010  1.00  0.00           C  
ATOM    485  CG  LYS X  33      80.200  76.430  49.920  1.00  0.00           C  
ATOM    486  CD  LYS X  33      80.930  77.530  50.680  1.00  0.00           C  
ATOM    487  CE  LYS X  33      80.160  78.840  50.770  1.00  0.00           C  
ATOM    488  NZ  LYS X  33      80.680  79.660  51.870  1.00  0.00           N1+
ATOM    489  C   LYS X  33      82.990  73.630  49.610  1.00  0.00           C  
ATOM    490  O   LYS X  33      82.380  72.670  50.070  1.00  0.00           O  
ATOM    491  H   LYS X  33      82.030  75.150  47.590  1.00  0.00           H  
ATOM    492  HA  LYS X  33      82.880  75.580  50.380  1.00  0.00           H  
ATOM    493  HB2 LYS X  33      80.830  74.720  51.030  1.00  0.00           H  
ATOM    494  HB3 LYS X  33      80.350  74.390  49.380  1.00  0.00           H  
ATOM    495  HG2 LYS X  33      79.310  76.200  50.510  1.00  0.00           H  
ATOM    496  HG3 LYS X  33      80.040  76.820  48.920  1.00  0.00           H  
ATOM    497  HD2 LYS X  33      81.930  77.680  50.280  1.00  0.00           H  
ATOM    498  HD3 LYS X  33      81.100  77.150  51.690  1.00  0.00           H  
ATOM    499  HE2 LYS X  33      79.140  78.570  51.020  1.00  0.00           H  
ATOM    500  HE3 LYS X  33      80.090  79.370  49.820  1.00  0.00           H  
ATOM    501  HZ1 LYS X  33      80.940  79.110  52.670  1.00  0.00           H  
ATOM    502  HZ2 LYS X  33      81.550  80.070  51.560  1.00  0.00           H  
ATOM    503  HZ3 LYS X  33      79.980  80.290  52.230  1.00  0.00           H  
ATOM    504  N   GLY X  34      84.220  73.450  49.100  1.00  0.00           N  
ATOM    505  CA  GLY X  34      85.120  72.390  49.500  1.00  0.00           C  
ATOM    506  C   GLY X  34      85.080  71.050  48.780  1.00  0.00           C  
ATOM    507  O   GLY X  34      85.530  70.060  49.360  1.00  0.00           O  
ATOM    508  H   GLY X  34      84.600  74.210  48.550  1.00  0.00           H  
ATOM    509  HA2 GLY X  34      85.020  72.290  50.580  1.00  0.00           H  
ATOM    510  HA3 GLY X  34      86.150  72.710  49.340  1.00  0.00           H  
ATOM    511  N   ARG X  35      84.420  70.920  47.620  1.00  0.00           N  
ATOM    512  CA  ARG X  35      84.450  69.770  46.740  1.00  0.00           C  
ATOM    513  CB  ARG X  35      83.100  69.070  46.850  1.00  0.00           C  
ATOM    514  CG  ARG X  35      82.740  68.550  48.240  1.00  0.00           C  
ATOM    515  CD  ARG X  35      83.430  67.220  48.540  1.00  0.00           C  
ATOM    516  NE  ARG X  35      82.620  66.450  49.480  1.00  0.00           N  
ATOM    517  CZ  ARG X  35      82.910  65.210  49.910  1.00  0.00           C  
ATOM    518  NH1 ARG X  35      84.050  64.610  49.560  1.00  0.00           N1+
ATOM    519  NH2 ARG X  35      82.070  64.550  50.720  1.00  0.00           N  
ATOM    520  C   ARG X  35      84.940  70.140  45.350  1.00  0.00           C  
ATOM    521  O   ARG X  35      84.560  71.140  44.740  1.00  0.00           O  
ATOM    522  H   ARG X  35      83.950  71.730  47.250  1.00  0.00           H  
ATOM    523  HA  ARG X  35      85.280  69.150  47.090  1.00  0.00           H  
ATOM    524  HB2 ARG X  35      83.170  68.200  46.200  1.00  0.00           H  
ATOM    525  HB3 ARG X  35      82.300  69.770  46.600  1.00  0.00           H  
ATOM    526  HG2 ARG X  35      81.690  68.270  48.140  1.00  0.00           H  
ATOM    527  HG3 ARG X  35      82.930  69.220  49.080  1.00  0.00           H  
ATOM    528  HD2 ARG X  35      84.440  67.410  48.910  1.00  0.00           H  
ATOM    529  HD3 ARG X  35      83.570  66.680  47.610  1.00  0.00           H  
ATOM    530  HE  ARG X  35      81.820  66.890  49.900  1.00  0.00           H  
ATOM    531 HH11 ARG X  35      84.670  65.070  48.900  1.00  0.00           H  
ATOM    532 HH12 ARG X  35      84.320  63.720  49.950  1.00  0.00           H  
ATOM    533 HH21 ARG X  35      81.140  64.880  50.950  1.00  0.00           H  
ATOM    534 HH22 ARG X  35      82.400  63.690  51.130  1.00  0.00           H  
ATOM    535  N   LEU X  36      85.600  69.200  44.680  1.00  0.00           N  
ATOM    536  CA  LEU X  36      85.720  69.010  43.240  1.00  0.00           C  
ATOM    537  CB  LEU X  36      87.180  68.700  42.930  1.00  0.00           C  
ATOM    538  CG  LEU X  36      88.250  69.650  43.460  1.00  0.00           C  
ATOM    539  CD1 LEU X  36      89.600  69.350  42.820  1.00  0.00           C  
ATOM    540  CD2 LEU X  36      87.990  71.130  43.160  1.00  0.00           C  
ATOM    541  C   LEU X  36      84.890  67.840  42.740  1.00  0.00           C  
ATOM    542  O   LEU X  36      84.700  67.740  41.520  1.00  0.00           O  
ATOM    543  H   LEU X  36      85.850  68.400  45.240  1.00  0.00           H  
ATOM    544  HA  LEU X  36      85.420  69.950  42.780  1.00  0.00           H  
ATOM    545  HB2 LEU X  36      87.200  68.770  41.840  1.00  0.00           H  
ATOM    546  HB3 LEU X  36      87.460  67.660  43.080  1.00  0.00           H  
ATOM    547  HG  LEU X  36      88.470  69.550  44.520  1.00  0.00           H  
ATOM    548 HD11 LEU X  36      90.330  70.040  43.260  1.00  0.00           H  
ATOM    549 HD12 LEU X  36      89.880  68.310  43.000  1.00  0.00           H  
ATOM    550 HD13 LEU X  36      89.420  69.600  41.770  1.00  0.00           H  
ATOM    551 HD21 LEU X  36      87.040  71.430  43.610  1.00  0.00           H  
ATOM    552 HD22 LEU X  36      88.800  71.800  43.450  1.00  0.00           H  
ATOM    553 HD23 LEU X  36      87.800  71.290  42.100  1.00  0.00           H  
ATOM    554  N   ALA X  37      84.330  66.980  43.590  1.00  0.00           N  
ATOM    555  CA  ALA X  37      83.820  65.700  43.140  1.00  0.00           C  
ATOM    556  CB  ALA X  37      83.300  65.070  44.430  1.00  0.00           C  
ATOM    557  C   ALA X  37      82.780  65.730  42.030  1.00  0.00           C  
ATOM    558  O   ALA X  37      82.900  64.870  41.170  1.00  0.00           O  
ATOM    559  H   ALA X  37      84.570  67.050  44.570  1.00  0.00           H  
ATOM    560  HA  ALA X  37      84.650  65.070  42.800  1.00  0.00           H  
ATOM    561  HB1 ALA X  37      84.080  64.890  45.170  1.00  0.00           H  
ATOM    562  HB2 ALA X  37      82.540  65.670  44.940  1.00  0.00           H  
ATOM    563  HB3 ALA X  37      82.800  64.170  44.090  1.00  0.00           H  
ATOM    564  N   PRO X  38      81.750  66.580  41.990  1.00  0.00           N  
ATOM    565  CD  PRO X  38      81.400  67.640  42.910  1.00  0.00           C  
ATOM    566  CG  PRO X  38      79.920  67.880  42.660  1.00  0.00           C  
ATOM    567  CB  PRO X  38      79.890  67.700  41.140  1.00  0.00           C  
ATOM    568  CA  PRO X  38      80.880  66.590  40.830  1.00  0.00           C  
ATOM    569  C   PRO X  38      81.530  66.790  39.470  1.00  0.00           C  
ATOM    570  O   PRO X  38      81.040  66.290  38.460  1.00  0.00           O  
ATOM    571  HA  PRO X  38      80.400  65.610  40.830  1.00  0.00           H  
ATOM    572  HB2 PRO X  38      80.220  68.590  40.610  1.00  0.00           H  
ATOM    573  HB3 PRO X  38      78.890  67.480  40.760  1.00  0.00           H  
ATOM    574  HG2 PRO X  38      79.610  68.900  42.900  1.00  0.00           H  
ATOM    575  HG3 PRO X  38      79.360  67.110  43.190  1.00  0.00           H  
ATOM    576  HD2 PRO X  38      81.960  68.550  42.710  1.00  0.00           H  
ATOM    577  HD3 PRO X  38      81.480  67.380  43.970  1.00  0.00           H  
ATOM    578  N   GLY X  39      82.660  67.480  39.350  1.00  0.00           N  
ATOM    579  CA  GLY X  39      83.400  67.700  38.120  1.00  0.00           C  
ATOM    580  C   GLY X  39      83.970  66.350  37.710  1.00  0.00           C  
ATOM    581  O   GLY X  39      83.850  65.910  36.570  1.00  0.00           O  
ATOM    582  H   GLY X  39      83.210  67.680  40.170  1.00  0.00           H  
ATOM    583  HA2 GLY X  39      84.160  68.460  38.310  1.00  0.00           H  
ATOM    584  HA3 GLY X  39      82.700  68.040  37.350  1.00  0.00           H  
ATOM    585  N   ALA X  40      84.580  65.660  38.670  1.00  0.00           N  
ATOM    586  CA  ALA X  40      85.270  64.390  38.530  1.00  0.00           C  
ATOM    587  CB  ALA X  40      86.080  64.190  39.800  1.00  0.00           C  
ATOM    588  C   ALA X  40      84.250  63.330  38.140  1.00  0.00           C  
ATOM    589  O   ALA X  40      84.600  62.460  37.350  1.00  0.00           O  
ATOM    590  H   ALA X  40      84.660  66.050  39.600  1.00  0.00           H  
ATOM    591  HA  ALA X  40      85.950  64.610  37.700  1.00  0.00           H  
ATOM    592  HB1 ALA X  40      86.450  65.080  40.300  1.00  0.00           H  
ATOM    593  HB2 ALA X  40      85.410  63.610  40.440  1.00  0.00           H  
ATOM    594  HB3 ALA X  40      86.950  63.550  39.650  1.00  0.00           H  
ATOM    595  N   ALA X  41      83.020  63.410  38.640  1.00  0.00           N  
ATOM    596  CA  ALA X  41      81.890  62.540  38.360  1.00  0.00           C  
ATOM    597  CB  ALA X  41      80.890  62.570  39.520  1.00  0.00           C  
ATOM    598  C   ALA X  41      81.200  62.690  37.010  1.00  0.00           C  
ATOM    599  O   ALA X  41      80.770  61.650  36.500  1.00  0.00           O  
ATOM    600  H   ALA X  41      82.890  64.090  39.380  1.00  0.00           H  
ATOM    601  HA  ALA X  41      82.350  61.560  38.350  1.00  0.00           H  
ATOM    602  HB1 ALA X  41      80.140  61.820  39.290  1.00  0.00           H  
ATOM    603  HB2 ALA X  41      81.340  62.180  40.440  1.00  0.00           H  
ATOM    604  HB3 ALA X  41      80.480  63.570  39.630  1.00  0.00           H  
ATOM    605  N   TYR X  42      81.140  63.940  36.550  1.00  0.00           N  
ATOM    606  CA  TYR X  42      81.190  64.090  35.110  1.00  0.00           C  
ATOM    607  CB  TYR X  42      80.960  65.530  34.660  1.00  0.00           C  
ATOM    608  CG  TYR X  42      79.500  65.900  34.500  1.00  0.00           C  
ATOM    609  CD1 TYR X  42      78.750  65.600  33.360  1.00  0.00           C  
ATOM    610  CE1 TYR X  42      77.380  65.860  33.280  1.00  0.00           C  
ATOM    611  CZ  TYR X  42      76.690  66.430  34.370  1.00  0.00           C  
ATOM    612  OH  TYR X  42      75.340  66.590  34.380  1.00  0.00           O  
ATOM    613  CE2 TYR X  42      77.460  66.710  35.520  1.00  0.00           C  
ATOM    614  CD2 TYR X  42      78.850  66.540  35.560  1.00  0.00           C  
ATOM    615  C   TYR X  42      82.420  63.500  34.440  1.00  0.00           C  
ATOM    616  O   TYR X  42      82.270  62.560  33.660  1.00  0.00           O  
ATOM    617  H   TYR X  42      81.570  64.690  37.080  1.00  0.00           H  
ATOM    618  HA  TYR X  42      80.360  63.520  34.700  1.00  0.00           H  
ATOM    619  HB2 TYR X  42      81.400  65.610  33.670  1.00  0.00           H  
ATOM    620  HB3 TYR X  42      81.440  66.160  35.400  1.00  0.00           H  
ATOM    621  HD1 TYR X  42      79.290  65.080  32.590  1.00  0.00           H  
ATOM    622  HD2 TYR X  42      79.400  66.760  36.460  1.00  0.00           H  
ATOM    623  HE1 TYR X  42      76.840  65.520  32.400  1.00  0.00           H  
ATOM    624  HE2 TYR X  42      77.020  67.100  36.420  1.00  0.00           H  
ATOM    625  HH  TYR X  42      74.990  67.160  35.070  1.00  0.00           H  
ATOM    626  N   ALA X  43      83.660  63.920  34.690  1.00  0.00           N  
ATOM    627  CA  ALA X  43      84.800  63.400  33.950  1.00  0.00           C  
ATOM    628  CB  ALA X  43      86.050  64.180  34.360  1.00  0.00           C  
ATOM    629  C   ALA X  43      84.970  61.900  33.860  1.00  0.00           C  
ATOM    630  O   ALA X  43      85.320  61.440  32.770  1.00  0.00           O  
ATOM    631  H   ALA X  43      83.810  64.710  35.300  1.00  0.00           H  
ATOM    632  HA  ALA X  43      84.650  63.670  32.910  1.00  0.00           H  
ATOM    633  HB1 ALA X  43      85.870  65.240  34.170  1.00  0.00           H  
ATOM    634  HB2 ALA X  43      86.300  63.940  35.390  1.00  0.00           H  
ATOM    635  HB3 ALA X  43      86.920  63.810  33.800  1.00  0.00           H  
ATOM    636  N   PHE X  44      84.790  61.150  34.950  1.00  0.00           N  
ATOM    637  CA  PHE X  44      85.240  59.770  34.870  1.00  0.00           C  
ATOM    638  CB  PHE X  44      86.020  59.470  36.140  1.00  0.00           C  
ATOM    639  CG  PHE X  44      87.200  60.340  36.480  1.00  0.00           C  
ATOM    640  CD1 PHE X  44      87.430  60.800  37.790  1.00  0.00           C  
ATOM    641  CE1 PHE X  44      88.480  61.680  38.050  1.00  0.00           C  
ATOM    642  CZ  PHE X  44      89.450  61.960  37.080  1.00  0.00           C  
ATOM    643  CE2 PHE X  44      89.260  61.450  35.790  1.00  0.00           C  
ATOM    644  CD2 PHE X  44      88.140  60.660  35.500  1.00  0.00           C  
ATOM    645  C   PHE X  44      84.100  58.790  34.650  1.00  0.00           C  
ATOM    646  O   PHE X  44      84.320  57.780  33.990  1.00  0.00           O  
ATOM    647  H   PHE X  44      84.670  61.520  35.880  1.00  0.00           H  
ATOM    648  HA  PHE X  44      85.960  59.600  34.070  1.00  0.00           H  
ATOM    649  HB2 PHE X  44      86.370  58.430  36.140  1.00  0.00           H  
ATOM    650  HB3 PHE X  44      85.360  59.420  37.010  1.00  0.00           H  
ATOM    651  HD1 PHE X  44      86.800  60.390  38.570  1.00  0.00           H  
ATOM    652  HD2 PHE X  44      88.010  60.260  34.500  1.00  0.00           H  
ATOM    653  HE1 PHE X  44      88.690  62.090  39.030  1.00  0.00           H  
ATOM    654  HE2 PHE X  44      89.830  61.740  34.920  1.00  0.00           H  
ATOM    655  HZ  PHE X  44      90.290  62.550  37.420  1.00  0.00           H  
ATOM    656  N   TYR X  45      82.870  58.990  35.130  1.00  0.00           N  
ATOM    657  CA  TYR X  45      81.780  58.040  35.030  1.00  0.00           C  
ATOM    658  CB  TYR X  45      81.070  58.020  36.370  1.00  0.00           C  
ATOM    659  CG  TYR X  45      80.260  56.750  36.530  1.00  0.00           C  
ATOM    660  CD1 TYR X  45      78.930  56.670  36.100  1.00  0.00           C  
ATOM    661  CE1 TYR X  45      78.200  55.500  36.320  1.00  0.00           C  
ATOM    662  CZ  TYR X  45      78.750  54.370  36.960  1.00  0.00           C  
ATOM    663  OH  TYR X  45      78.010  53.230  37.020  1.00  0.00           O  
ATOM    664  CE2 TYR X  45      80.110  54.460  37.320  1.00  0.00           C  
ATOM    665  CD2 TYR X  45      80.810  55.660  37.200  1.00  0.00           C  
ATOM    666  C   TYR X  45      80.910  58.330  33.810  1.00  0.00           C  
ATOM    667  O   TYR X  45      80.620  57.360  33.110  1.00  0.00           O  
ATOM    668  H   TYR X  45      82.730  59.870  35.610  1.00  0.00           H  
ATOM    669  HA  TYR X  45      82.240  57.060  34.900  1.00  0.00           H  
ATOM    670  HB2 TYR X  45      80.290  58.790  36.340  1.00  0.00           H  
ATOM    671  HB3 TYR X  45      81.740  58.240  37.200  1.00  0.00           H  
ATOM    672  HD1 TYR X  45      78.500  57.500  35.570  1.00  0.00           H  
ATOM    673  HD2 TYR X  45      81.820  55.800  37.580  1.00  0.00           H  
ATOM    674  HE1 TYR X  45      77.180  55.340  35.990  1.00  0.00           H  
ATOM    675  HE2 TYR X  45      80.490  53.590  37.830  1.00  0.00           H  
ATOM    676  HH  TYR X  45      77.230  53.390  36.490  1.00  0.00           H  
ATOM    677  N   GLY X  46      80.670  59.610  33.540  1.00  0.00           N  
ATOM    678  CA  GLY X  46      79.740  60.020  32.510  1.00  0.00           C  
ATOM    679  C   GLY X  46      80.160  59.650  31.090  1.00  0.00           C  
ATOM    680  O   GLY X  46      79.440  59.710  30.100  1.00  0.00           O  
ATOM    681  H   GLY X  46      80.950  60.340  34.190  1.00  0.00           H  
ATOM    682  HA2 GLY X  46      79.410  61.060  32.530  1.00  0.00           H  
ATOM    683  HA3 GLY X  46      78.940  59.290  32.610  1.00  0.00           H  
ATOM    684  N   VAL X  47      81.410  59.180  30.960  1.00  0.00           N  
ATOM    685  CA  VAL X  47      82.030  58.790  29.720  1.00  0.00           C  
ATOM    686  CB  VAL X  47      83.410  59.420  29.490  1.00  0.00           C  
ATOM    687  CG1 VAL X  47      83.410  60.950  29.560  1.00  0.00           C  
ATOM    688  CG2 VAL X  47      84.460  58.830  30.420  1.00  0.00           C  
ATOM    689  C   VAL X  47      81.980  57.290  29.470  1.00  0.00           C  
ATOM    690  O   VAL X  47      82.200  56.920  28.320  1.00  0.00           O  
ATOM    691  H   VAL X  47      81.990  59.130  31.790  1.00  0.00           H  
ATOM    692  HA  VAL X  47      81.450  59.260  28.930  1.00  0.00           H  
ATOM    693  HB  VAL X  47      83.760  59.190  28.490  1.00  0.00           H  
ATOM    694 HG11 VAL X  47      84.440  61.290  29.520  1.00  0.00           H  
ATOM    695 HG12 VAL X  47      82.750  61.150  28.720  1.00  0.00           H  
ATOM    696 HG13 VAL X  47      83.060  61.260  30.540  1.00  0.00           H  
ATOM    697 HG21 VAL X  47      84.260  58.950  31.490  1.00  0.00           H  
ATOM    698 HG22 VAL X  47      84.580  57.780  30.160  1.00  0.00           H  
ATOM    699 HG23 VAL X  47      85.400  59.320  30.150  1.00  0.00           H  
ATOM    700  N   TRP X  48      81.600  56.430  30.410  1.00  0.00           N  
ATOM    701  CA  TRP X  48      81.520  55.000  30.190  1.00  0.00           C  
ATOM    702  CB  TRP X  48      81.310  54.280  31.520  1.00  0.00           C  
ATOM    703  CG  TRP X  48      80.040  53.740  32.090  1.00  0.00           C  
ATOM    704  CD1 TRP X  48      79.420  54.190  33.210  1.00  0.00           C  
ATOM    705  NE1 TRP X  48      78.320  53.380  33.430  1.00  0.00           N  
ATOM    706  CE2 TRP X  48      78.170  52.410  32.460  1.00  0.00           C  
ATOM    707  CZ2 TRP X  48      77.220  51.390  32.320  1.00  0.00           C  
ATOM    708  CH2 TRP X  48      77.310  50.530  31.230  1.00  0.00           C  
ATOM    709  CZ3 TRP X  48      78.460  50.670  30.430  1.00  0.00           C  
ATOM    710  CE3 TRP X  48      79.350  51.750  30.480  1.00  0.00           C  
ATOM    711  CD2 TRP X  48      79.230  52.650  31.550  1.00  0.00           C  
ATOM    712  C   TRP X  48      80.660  54.430  29.070  1.00  0.00           C  
ATOM    713  O   TRP X  48      81.160  53.570  28.350  1.00  0.00           O  
ATOM    714  H   TRP X  48      81.290  56.790  31.300  1.00  0.00           H  
ATOM    715  HA  TRP X  48      82.580  54.830  29.960  1.00  0.00           H  
ATOM    716  HB2 TRP X  48      81.640  54.920  32.340  1.00  0.00           H  
ATOM    717  HB3 TRP X  48      82.030  53.470  31.560  1.00  0.00           H  
ATOM    718  HD1 TRP X  48      79.770  54.930  33.910  1.00  0.00           H  
ATOM    719  HE1 TRP X  48      77.810  53.460  34.290  1.00  0.00           H  
ATOM    720  HE3 TRP X  48      80.180  51.780  29.790  1.00  0.00           H  
ATOM    721  HZ2 TRP X  48      76.380  51.350  33.010  1.00  0.00           H  
ATOM    722  HZ3 TRP X  48      78.610  50.020  29.590  1.00  0.00           H  
ATOM    723  HH2 TRP X  48      76.620  49.720  31.050  1.00  0.00           H  
ATOM    724  N   PRO X  49      79.400  54.780  28.790  1.00  0.00           N  
ATOM    725  CD  PRO X  49      78.630  55.830  29.420  1.00  0.00           C  
ATOM    726  CG  PRO X  49      77.150  55.610  29.090  1.00  0.00           C  
ATOM    727  CB  PRO X  49      77.200  54.760  27.820  1.00  0.00           C  
ATOM    728  CA  PRO X  49      78.630  54.240  27.690  1.00  0.00           C  
ATOM    729  C   PRO X  49      79.220  54.670  26.350  1.00  0.00           C  
ATOM    730  O   PRO X  49      79.110  54.090  25.270  1.00  0.00           O  
ATOM    731  HA  PRO X  49      78.700  53.150  27.730  1.00  0.00           H  
ATOM    732  HB2 PRO X  49      76.960  55.410  26.970  1.00  0.00           H  
ATOM    733  HB3 PRO X  49      76.430  54.030  28.050  1.00  0.00           H  
ATOM    734  HG2 PRO X  49      76.600  56.540  28.990  1.00  0.00           H  
ATOM    735  HG3 PRO X  49      76.670  54.970  29.820  1.00  0.00           H  
ATOM    736  HD2 PRO X  49      79.020  56.820  29.230  1.00  0.00           H  
ATOM    737  HD3 PRO X  49      78.850  55.760  30.490  1.00  0.00           H  
ATOM    738  N   LEU X  50      79.820  55.860  26.370  1.00  0.00           N  
ATOM    739  CA  LEU X  50      80.310  56.510  25.170  1.00  0.00           C  
ATOM    740  CB  LEU X  50      80.510  58.020  25.320  1.00  0.00           C  
ATOM    741  CG  LEU X  50      79.370  59.020  25.380  1.00  0.00           C  
ATOM    742  CD1 LEU X  50      78.590  58.650  26.640  1.00  0.00           C  
ATOM    743  CD2 LEU X  50      79.780  60.490  25.500  1.00  0.00           C  
ATOM    744  C   LEU X  50      81.680  55.980  24.790  1.00  0.00           C  
ATOM    745  O   LEU X  50      82.010  55.910  23.610  1.00  0.00           O  
ATOM    746  H   LEU X  50      79.960  56.160  27.330  1.00  0.00           H  
ATOM    747  HA  LEU X  50      79.600  56.290  24.370  1.00  0.00           H  
ATOM    748  HB2 LEU X  50      81.040  58.360  24.430  1.00  0.00           H  
ATOM    749  HB3 LEU X  50      81.170  58.250  26.160  1.00  0.00           H  
ATOM    750  HG  LEU X  50      78.660  58.920  24.560  1.00  0.00           H  
ATOM    751 HD11 LEU X  50      77.960  57.780  26.430  1.00  0.00           H  
ATOM    752 HD12 LEU X  50      79.150  58.330  27.520  1.00  0.00           H  
ATOM    753 HD13 LEU X  50      77.930  59.460  26.950  1.00  0.00           H  
ATOM    754 HD21 LEU X  50      80.440  60.800  24.700  1.00  0.00           H  
ATOM    755 HD22 LEU X  50      78.860  61.080  25.490  1.00  0.00           H  
ATOM    756 HD23 LEU X  50      80.190  60.630  26.500  1.00  0.00           H  
ATOM    757  N   LEU X  51      82.510  55.610  25.770  1.00  0.00           N  
ATOM    758  CA  LEU X  51      83.750  54.900  25.520  1.00  0.00           C  
ATOM    759  CB  LEU X  51      84.620  54.940  26.770  1.00  0.00           C  
ATOM    760  CG  LEU X  51      85.030  56.350  27.170  1.00  0.00           C  
ATOM    761  CD1 LEU X  51      85.930  56.060  28.370  1.00  0.00           C  
ATOM    762  CD2 LEU X  51      85.880  56.910  26.040  1.00  0.00           C  
ATOM    763  C   LEU X  51      83.470  53.470  25.070  1.00  0.00           C  
ATOM    764  O   LEU X  51      84.150  52.970  24.180  1.00  0.00           O  
ATOM    765  H   LEU X  51      82.170  55.690  26.720  1.00  0.00           H  
ATOM    766  HA  LEU X  51      84.380  55.420  24.800  1.00  0.00           H  
ATOM    767  HB2 LEU X  51      85.510  54.350  26.520  1.00  0.00           H  
ATOM    768  HB3 LEU X  51      84.090  54.480  27.600  1.00  0.00           H  
ATOM    769  HG  LEU X  51      84.250  57.040  27.530  1.00  0.00           H  
ATOM    770 HD11 LEU X  51      86.680  55.270  28.240  1.00  0.00           H  
ATOM    771 HD12 LEU X  51      86.430  57.010  28.560  1.00  0.00           H  
ATOM    772 HD13 LEU X  51      85.230  55.840  29.170  1.00  0.00           H  
ATOM    773 HD21 LEU X  51      85.320  57.230  25.160  1.00  0.00           H  
ATOM    774 HD22 LEU X  51      86.220  57.870  26.420  1.00  0.00           H  
ATOM    775 HD23 LEU X  51      86.680  56.220  25.780  1.00  0.00           H  
ATOM    776  N   LEU X  52      82.460  52.810  25.640  1.00  0.00           N  
ATOM    777  CA  LEU X  52      82.080  51.460  25.270  1.00  0.00           C  
ATOM    778  CB  LEU X  52      81.140  50.840  26.300  1.00  0.00           C  
ATOM    779  CG  LEU X  52      80.650  49.440  25.950  1.00  0.00           C  
ATOM    780  CD1 LEU X  52      81.820  48.450  25.900  1.00  0.00           C  
ATOM    781  CD2 LEU X  52      79.740  49.030  27.100  1.00  0.00           C  
ATOM    782  C   LEU X  52      81.750  51.320  23.790  1.00  0.00           C  
ATOM    783  O   LEU X  52      82.080  50.330  23.140  1.00  0.00           O  
ATOM    784  H   LEU X  52      82.000  53.200  26.450  1.00  0.00           H  
ATOM    785  HA  LEU X  52      82.990  50.900  25.470  1.00  0.00           H  
ATOM    786  HB2 LEU X  52      80.260  51.490  26.230  1.00  0.00           H  
ATOM    787  HB3 LEU X  52      81.570  50.800  27.300  1.00  0.00           H  
ATOM    788  HG  LEU X  52      80.220  49.590  24.960  1.00  0.00           H  
ATOM    789 HD11 LEU X  52      81.500  47.430  25.680  1.00  0.00           H  
ATOM    790 HD12 LEU X  52      82.600  48.780  25.220  1.00  0.00           H  
ATOM    791 HD13 LEU X  52      82.250  48.380  26.900  1.00  0.00           H  
ATOM    792 HD21 LEU X  52      79.280  48.080  26.830  1.00  0.00           H  
ATOM    793 HD22 LEU X  52      80.380  48.740  27.940  1.00  0.00           H  
ATOM    794 HD23 LEU X  52      79.070  49.820  27.440  1.00  0.00           H  
ATOM    795  N   LEU X  53      81.120  52.350  23.220  1.00  0.00           N  
ATOM    796  CA  LEU X  53      80.880  52.570  21.810  1.00  0.00           C  
ATOM    797  CB  LEU X  53      79.700  53.510  21.580  1.00  0.00           C  
ATOM    798  CG  LEU X  53      78.340  52.990  22.050  1.00  0.00           C  
ATOM    799  CD1 LEU X  53      77.400  54.190  22.120  1.00  0.00           C  
ATOM    800  CD2 LEU X  53      77.780  51.920  21.130  1.00  0.00           C  
ATOM    801  C   LEU X  53      82.130  52.810  20.970  1.00  0.00           C  
ATOM    802  O   LEU X  53      82.300  52.220  19.910  1.00  0.00           O  
ATOM    803  H   LEU X  53      80.770  53.120  23.770  1.00  0.00           H  
ATOM    804  HA  LEU X  53      80.480  51.610  21.460  1.00  0.00           H  
ATOM    805  HB2 LEU X  53      79.590  53.850  20.550  1.00  0.00           H  
ATOM    806  HB3 LEU X  53      79.760  54.400  22.210  1.00  0.00           H  
ATOM    807  HG  LEU X  53      78.450  52.660  23.090  1.00  0.00           H  
ATOM    808 HD11 LEU X  53      76.390  53.870  22.380  1.00  0.00           H  
ATOM    809 HD12 LEU X  53      77.710  54.900  22.890  1.00  0.00           H  
ATOM    810 HD13 LEU X  53      77.360  54.740  21.180  1.00  0.00           H  
ATOM    811 HD21 LEU X  53      78.440  51.080  20.910  1.00  0.00           H  
ATOM    812 HD22 LEU X  53      76.810  51.630  21.540  1.00  0.00           H  
ATOM    813 HD23 LEU X  53      77.550  52.380  20.160  1.00  0.00           H  
ATOM    814  N   LEU X  54      83.000  53.720  21.410  1.00  0.00           N  
ATOM    815  CA  LEU X  54      84.220  54.120  20.750  1.00  0.00           C  
ATOM    816  CB  LEU X  54      84.860  55.260  21.530  1.00  0.00           C  
ATOM    817  CG  LEU X  54      86.130  55.950  21.040  1.00  0.00           C  
ATOM    818  CD1 LEU X  54      85.850  56.500  19.650  1.00  0.00           C  
ATOM    819  CD2 LEU X  54      86.400  57.190  21.890  1.00  0.00           C  
ATOM    820  C   LEU X  54      85.120  52.900  20.630  1.00  0.00           C  
ATOM    821  O   LEU X  54      85.700  52.660  19.570  1.00  0.00           O  
ATOM    822  H   LEU X  54      82.700  54.190  22.260  1.00  0.00           H  
ATOM    823  HA  LEU X  54      83.950  54.390  19.730  1.00  0.00           H  
ATOM    824  HB2 LEU X  54      85.170  54.800  22.470  1.00  0.00           H  
ATOM    825  HB3 LEU X  54      84.140  56.010  21.870  1.00  0.00           H  
ATOM    826  HG  LEU X  54      86.960  55.250  21.110  1.00  0.00           H  
ATOM    827 HD11 LEU X  54      85.780  55.720  18.890  1.00  0.00           H  
ATOM    828 HD12 LEU X  54      84.890  57.020  19.590  1.00  0.00           H  
ATOM    829 HD13 LEU X  54      86.580  57.230  19.300  1.00  0.00           H  
ATOM    830 HD21 LEU X  54      85.490  57.790  21.900  1.00  0.00           H  
ATOM    831 HD22 LEU X  54      86.580  56.920  22.940  1.00  0.00           H  
ATOM    832 HD23 LEU X  54      87.210  57.850  21.580  1.00  0.00           H  
ATOM    833  N   LEU X  55      85.230  52.070  21.670  1.00  0.00           N  
ATOM    834  CA  LEU X  55      85.950  50.820  21.660  1.00  0.00           C  
ATOM    835  CB  LEU X  55      86.190  50.330  23.090  1.00  0.00           C  
ATOM    836  CG  LEU X  55      87.250  49.240  23.250  1.00  0.00           C  
ATOM    837  CD1 LEU X  55      88.580  49.700  22.660  1.00  0.00           C  
ATOM    838  CD2 LEU X  55      87.390  48.880  24.730  1.00  0.00           C  
ATOM    839  C   LEU X  55      85.350  49.660  20.880  1.00  0.00           C  
ATOM    840  O   LEU X  55      86.120  48.940  20.250  1.00  0.00           O  
ATOM    841  H   LEU X  55      84.680  52.160  22.520  1.00  0.00           H  
ATOM    842  HA  LEU X  55      86.880  51.060  21.150  1.00  0.00           H  
ATOM    843  HB2 LEU X  55      85.200  50.020  23.430  1.00  0.00           H  
ATOM    844  HB3 LEU X  55      86.460  51.280  23.550  1.00  0.00           H  
ATOM    845  HG  LEU X  55      86.930  48.330  22.750  1.00  0.00           H  
ATOM    846 HD11 LEU X  55      89.240  48.840  22.750  1.00  0.00           H  
ATOM    847 HD12 LEU X  55      88.530  49.980  21.610  1.00  0.00           H  
ATOM    848 HD13 LEU X  55      88.910  50.570  23.240  1.00  0.00           H  
ATOM    849 HD21 LEU X  55      88.020  49.580  25.260  1.00  0.00           H  
ATOM    850 HD22 LEU X  55      86.410  48.870  25.220  1.00  0.00           H  
ATOM    851 HD23 LEU X  55      87.820  47.880  24.870  1.00  0.00           H  
ATOM    852  N   ALA X  56      84.020  49.560  20.810  1.00  0.00           N  
ATOM    853  CA  ALA X  56      83.330  48.430  20.220  1.00  0.00           C  
ATOM    854  CB  ALA X  56      82.160  48.070  21.140  1.00  0.00           C  
ATOM    855  C   ALA X  56      82.810  48.660  18.810  1.00  0.00           C  
ATOM    856  O   ALA X  56      82.440  47.630  18.250  1.00  0.00           O  
ATOM    857  H   ALA X  56      83.530  50.090  21.520  1.00  0.00           H  
ATOM    858  HA  ALA X  56      84.040  47.600  20.240  1.00  0.00           H  
ATOM    859  HB1 ALA X  56      82.440  48.040  22.200  1.00  0.00           H  
ATOM    860  HB2 ALA X  56      81.420  48.830  20.890  1.00  0.00           H  
ATOM    861  HB3 ALA X  56      81.780  47.070  20.960  1.00  0.00           H  
ATOM    862  N   LEU X  57      82.800  49.840  18.190  1.00  0.00           N  
ATOM    863  CA  LEU X  57      82.370  50.060  16.820  1.00  0.00           C  
ATOM    864  CB  LEU X  57      81.550  51.340  16.710  1.00  0.00           C  
ATOM    865  CG  LEU X  57      80.100  51.260  17.160  1.00  0.00           C  
ATOM    866  CD1 LEU X  57      79.470  52.640  17.000  1.00  0.00           C  
ATOM    867  CD2 LEU X  57      79.290  50.340  16.250  1.00  0.00           C  
ATOM    868  C   LEU X  57      83.550  49.950  15.870  1.00  0.00           C  
ATOM    869  O   LEU X  57      84.490  50.690  16.170  1.00  0.00           O  
ATOM    870  H   LEU X  57      83.240  50.620  18.670  1.00  0.00           H  
ATOM    871  HA  LEU X  57      81.800  49.170  16.570  1.00  0.00           H  
ATOM    872  HB2 LEU X  57      81.630  51.510  15.640  1.00  0.00           H  
ATOM    873  HB3 LEU X  57      82.080  52.170  17.170  1.00  0.00           H  
ATOM    874  HG  LEU X  57      80.000  51.100  18.240  1.00  0.00           H  
ATOM    875 HD11 LEU X  57      78.380  52.670  17.030  1.00  0.00           H  
ATOM    876 HD12 LEU X  57      79.800  53.320  17.780  1.00  0.00           H  
ATOM    877 HD13 LEU X  57      79.810  53.110  16.070  1.00  0.00           H  
ATOM    878 HD21 LEU X  57      79.280  50.700  15.220  1.00  0.00           H  
ATOM    879 HD22 LEU X  57      79.650  49.310  16.300  1.00  0.00           H  
ATOM    880 HD23 LEU X  57      78.240  50.380  16.520  1.00  0.00           H  
ATOM    881  N   PRO X  58      83.700  49.030  14.920  1.00  0.00           N  
ATOM    882  CD  PRO X  58      82.810  47.880  14.810  1.00  0.00           C  
ATOM    883  CG  PRO X  58      83.510  46.890  13.900  1.00  0.00           C  
ATOM    884  CB  PRO X  58      84.200  47.840  12.920  1.00  0.00           C  
ATOM    885  CA  PRO X  58      84.630  49.000  13.810  1.00  0.00           C  
ATOM    886  C   PRO X  58      84.540  50.310  13.040  1.00  0.00           C  
ATOM    887  O   PRO X  58      83.500  50.920  12.850  1.00  0.00           O  
ATOM    888  HA  PRO X  58      85.620  48.840  14.250  1.00  0.00           H  
ATOM    889  HB2 PRO X  58      83.610  48.130  12.060  1.00  0.00           H  
ATOM    890  HB3 PRO X  58      85.090  47.330  12.550  1.00  0.00           H  
ATOM    891  HG2 PRO X  58      82.870  46.190  13.360  1.00  0.00           H  
ATOM    892  HG3 PRO X  58      84.340  46.370  14.390  1.00  0.00           H  
ATOM    893  HD2 PRO X  58      81.850  48.230  14.450  1.00  0.00           H  
ATOM    894  HD3 PRO X  58      82.680  47.330  15.740  1.00  0.00           H  
ATOM    895  N   PRO X  59      85.650  50.690  12.410  1.00  0.00           N  
ATOM    896  CD  PRO X  59      86.880  49.920  12.390  1.00  0.00           C  
ATOM    897  CG  PRO X  59      87.650  50.530  11.220  1.00  0.00           C  
ATOM    898  CB  PRO X  59      87.110  51.950  11.020  1.00  0.00           C  
ATOM    899  CA  PRO X  59      85.680  51.870  11.560  1.00  0.00           C  
ATOM    900  C   PRO X  59      84.740  51.870  10.370  1.00  0.00           C  
ATOM    901  O   PRO X  59      84.480  52.990   9.950  1.00  0.00           O  
ATOM    902  HA  PRO X  59      85.370  52.760  12.110  1.00  0.00           H  
ATOM    903  HB2 PRO X  59      87.160  52.200   9.970  1.00  0.00           H  
ATOM    904  HB3 PRO X  59      87.740  52.600  11.620  1.00  0.00           H  
ATOM    905  HG2 PRO X  59      87.350  49.970  10.340  1.00  0.00           H  
ATOM    906  HG3 PRO X  59      88.720  50.490  11.420  1.00  0.00           H  
ATOM    907  HD2 PRO X  59      86.820  48.840  12.240  1.00  0.00           H  
ATOM    908  HD3 PRO X  59      87.540  50.140  13.230  1.00  0.00           H  
ATOM    909  N   ARG X  60      84.290  50.740   9.810  1.00  0.00           N  
ATOM    910  CA  ARG X  60      83.180  50.720   8.880  1.00  0.00           C  
ATOM    911  CB  ARG X  60      82.830  49.270   8.560  1.00  0.00           C  
ATOM    912  CG  ARG X  60      83.940  48.250   8.310  1.00  0.00           C  
ATOM    913  CD  ARG X  60      83.380  46.890   7.890  1.00  0.00           C  
ATOM    914  NE  ARG X  60      82.590  46.220   8.920  1.00  0.00           N  
ATOM    915  CZ  ARG X  60      83.050  45.510   9.960  1.00  0.00           C  
ATOM    916  NH1 ARG X  60      84.350  45.250  10.150  1.00  0.00           N1+
ATOM    917  NH2 ARG X  60      82.120  45.070  10.820  1.00  0.00           N  
ATOM    918  C   ARG X  60      81.880  51.350   9.360  1.00  0.00           C  
ATOM    919  O   ARG X  60      81.060  51.720   8.530  1.00  0.00           O  
ATOM    920  H   ARG X  60      84.730  49.890  10.140  1.00  0.00           H  
ATOM    921  HA  ARG X  60      83.390  51.250   7.950  1.00  0.00           H  
ATOM    922  HB2 ARG X  60      82.180  49.350   7.690  1.00  0.00           H  
ATOM    923  HB3 ARG X  60      82.190  48.960   9.390  1.00  0.00           H  
ATOM    924  HG2 ARG X  60      84.280  48.130   9.340  1.00  0.00           H  
ATOM    925  HG3 ARG X  60      84.740  48.630   7.690  1.00  0.00           H  
ATOM    926  HD2 ARG X  60      84.260  46.280   7.690  1.00  0.00           H  
ATOM    927  HD3 ARG X  60      82.750  47.050   7.020  1.00  0.00           H  
ATOM    928  HE  ARG X  60      81.590  46.360   8.930  1.00  0.00           H  
ATOM    929 HH11 ARG X  60      85.120  45.430   9.520  1.00  0.00           H  
ATOM    930 HH12 ARG X  60      84.480  44.690  10.980  1.00  0.00           H  
ATOM    931 HH21 ARG X  60      81.150  45.360  10.840  1.00  0.00           H  
ATOM    932 HH22 ARG X  60      82.490  44.560  11.610  1.00  0.00           H  
ATOM    933  N   ALA X  61      81.700  51.510  10.670  1.00  0.00           N  
ATOM    934  CA  ALA X  61      80.520  52.050  11.300  1.00  0.00           C  
ATOM    935  CB  ALA X  61      80.520  51.540  12.740  1.00  0.00           C  
ATOM    936  C   ALA X  61      80.430  53.570  11.280  1.00  0.00           C  
ATOM    937  O   ALA X  61      79.480  54.040  11.890  1.00  0.00           O  
ATOM    938  H   ALA X  61      82.510  51.350  11.260  1.00  0.00           H  
ATOM    939  HA  ALA X  61      79.730  51.600  10.700  1.00  0.00           H  
ATOM    940  HB1 ALA X  61      80.660  50.460  12.810  1.00  0.00           H  
ATOM    941  HB2 ALA X  61      81.360  51.950  13.300  1.00  0.00           H  
ATOM    942  HB3 ALA X  61      79.540  51.800  13.160  1.00  0.00           H  
ATOM    943  N   TYR X  62      81.470  54.280  10.820  1.00  0.00           N  
ATOM    944  CA  TYR X  62      81.530  55.730  10.770  1.00  0.00           C  
ATOM    945  CB  TYR X  62      82.630  56.260  11.690  1.00  0.00           C  
ATOM    946  CG  TYR X  62      82.430  55.810  13.120  1.00  0.00           C  
ATOM    947  CD1 TYR X  62      81.650  56.580  13.980  1.00  0.00           C  
ATOM    948  CE1 TYR X  62      81.570  56.290  15.340  1.00  0.00           C  
ATOM    949  CZ  TYR X  62      82.380  55.240  15.800  1.00  0.00           C  
ATOM    950  OH  TYR X  62      82.460  55.080  17.150  1.00  0.00           O  
ATOM    951  CE2 TYR X  62      83.040  54.350  14.920  1.00  0.00           C  
ATOM    952  CD2 TYR X  62      83.070  54.640  13.550  1.00  0.00           C  
ATOM    953  C   TYR X  62      81.680  56.220   9.340  1.00  0.00           C  
ATOM    954  O   TYR X  62      81.770  57.430   9.130  1.00  0.00           O  
ATOM    955  H   TYR X  62      82.350  53.790  10.740  1.00  0.00           H  
ATOM    956  HA  TYR X  62      80.550  56.100  11.050  1.00  0.00           H  
ATOM    957  HB2 TYR X  62      82.770  57.340  11.670  1.00  0.00           H  
ATOM    958  HB3 TYR X  62      83.590  55.840  11.380  1.00  0.00           H  
ATOM    959  HD1 TYR X  62      81.070  57.390  13.560  1.00  0.00           H  
ATOM    960  HD2 TYR X  62      83.690  54.030  12.910  1.00  0.00           H  
ATOM    961  HE1 TYR X  62      81.070  56.970  16.020  1.00  0.00           H  
ATOM    962  HE2 TYR X  62      83.590  53.500  15.290  1.00  0.00           H  
ATOM    963  HH  TYR X  62      83.190  54.520  17.430  1.00  0.00           H  
ATOM    964  N   ALA X  63      81.810  55.400   8.300  1.00  0.00           N  
ATOM    965  CA  ALA X  63      82.300  55.810   7.000  1.00  0.00           C  
ATOM    966  CB  ALA X  63      82.760  54.580   6.220  1.00  0.00           C  
ATOM    967  C   ALA X  63      81.330  56.670   6.190  1.00  0.00           C  
ATOM    968  OC1 ALA X  63      81.780  57.510   5.380  1.00  0.00           O  
ATOM    969  OC2 ALA X  63      80.100  56.540   6.380  1.00  0.00           O1-
ATOM    970  H   ALA X  63      81.560  54.440   8.480  1.00  0.00           H  
ATOM    971  HA  ALA X  63      83.210  56.400   7.060  1.00  0.00           H  
ATOM    972  HB1 ALA X  63      81.900  53.950   5.990  1.00  0.00           H  
ATOM    973  HB2 ALA X  63      83.060  55.020   5.270  1.00  0.00           H  
ATOM    974  HB3 ALA X  63      83.520  54.060   6.800  1.00  0.00           H  
ATOM    975  N   ALA X  64      57.250  44.150  14.020  1.00  0.00           N1+
ATOM    976  CA  ALA X  64      57.300  43.680  15.410  1.00  0.00           C  
ATOM    977  CB  ALA X  64      57.060  42.180  15.490  1.00  0.00           C  
ATOM    978  C   ALA X  64      58.500  44.160  16.210  1.00  0.00           C  
ATOM    979  O   ALA X  64      59.580  43.670  15.880  1.00  0.00           O  
ATOM    980  H1  ALA X  64      57.050  45.140  14.110  1.00  0.00           H  
ATOM    981  H2  ALA X  64      58.180  44.090  13.620  1.00  0.00           H  
ATOM    982  H3  ALA X  64      56.460  43.810  13.480  1.00  0.00           H  
ATOM    983  HA  ALA X  64      56.430  44.110  15.920  1.00  0.00           H  
ATOM    984  HB1 ALA X  64      56.880  41.910  16.530  1.00  0.00           H  
ATOM    985  HB2 ALA X  64      56.230  42.000  14.800  1.00  0.00           H  
ATOM    986  HB3 ALA X  64      57.910  41.550  15.200  1.00  0.00           H  
ATOM    987  N   LEU X  65      58.290  45.140  17.090  1.00  0.00           N  
ATOM    988  CA  LEU X  65      59.210  45.920  17.890  1.00  0.00           C  
ATOM    989  CB  LEU X  65      59.230  47.330  17.310  1.00  0.00           C  
ATOM    990  CG  LEU X  65      59.390  47.560  15.810  1.00  0.00           C  
ATOM    991  CD1 LEU X  65      59.450  49.080  15.650  1.00  0.00           C  
ATOM    992  CD2 LEU X  65      60.670  47.090  15.140  1.00  0.00           C  
ATOM    993  C   LEU X  65      58.820  45.810  19.360  1.00  0.00           C  
ATOM    994  O   LEU X  65      59.270  46.650  20.130  1.00  0.00           O  
ATOM    995  H   LEU X  65      57.320  45.330  17.300  1.00  0.00           H  
ATOM    996  HA  LEU X  65      60.170  45.460  17.660  1.00  0.00           H  
ATOM    997  HB2 LEU X  65      60.070  47.870  17.760  1.00  0.00           H  
ATOM    998  HB3 LEU X  65      58.390  47.900  17.720  1.00  0.00           H  
ATOM    999  HG  LEU X  65      58.510  47.050  15.410  1.00  0.00           H  
ATOM   1000 HD11 LEU X  65      60.240  49.560  16.220  1.00  0.00           H  
ATOM   1001 HD12 LEU X  65      59.590  49.280  14.580  1.00  0.00           H  
ATOM   1002 HD13 LEU X  65      58.540  49.590  15.950  1.00  0.00           H  
ATOM   1003 HD21 LEU X  65      61.460  47.510  15.750  1.00  0.00           H  
ATOM   1004 HD22 LEU X  65      60.740  46.010  15.010  1.00  0.00           H  
ATOM   1005 HD23 LEU X  65      60.660  47.480  14.120  1.00  0.00           H  
ATOM   1006  N   GLU X  66      57.960  44.890  19.780  1.00  0.00           N  
ATOM   1007  CA  GLU X  66      57.350  44.840  21.090  1.00  0.00           C  
ATOM   1008  CB  GLU X  66      55.930  44.300  21.010  1.00  0.00           C  
ATOM   1009  CG  GLU X  66      54.940  45.120  20.180  1.00  0.00           C  
ATOM   1010  CD  GLU X  66      55.290  45.330  18.720  1.00  0.00           C  
ATOM   1011  OE1 GLU X  66      55.230  44.400  17.890  1.00  0.00           O  
ATOM   1012  OE2 GLU X  66      55.510  46.460  18.230  1.00  0.00           O1-
ATOM   1013  C   GLU X  66      58.220  44.040  22.050  1.00  0.00           C  
ATOM   1014  O   GLU X  66      58.080  44.220  23.260  1.00  0.00           O  
ATOM   1015  H   GLU X  66      57.800  44.120  19.140  1.00  0.00           H  
ATOM   1016  HA  GLU X  66      57.310  45.880  21.420  1.00  0.00           H  
ATOM   1017  HB2 GLU X  66      55.560  44.190  22.030  1.00  0.00           H  
ATOM   1018  HB3 GLU X  66      55.960  43.330  20.530  1.00  0.00           H  
ATOM   1019  HG2 GLU X  66      54.810  46.050  20.740  1.00  0.00           H  
ATOM   1020  HG3 GLU X  66      53.990  44.590  20.200  1.00  0.00           H  
ATOM   1021  N   ASN X  67      59.110  43.130  21.650  1.00  0.00           N  
ATOM   1022  CA  ASN X  67      60.110  42.610  22.560  1.00  0.00           C  
ATOM   1023  CB  ASN X  67      60.650  41.260  22.110  1.00  0.00           C  
ATOM   1024  CG  ASN X  67      59.590  40.180  21.970  1.00  0.00           C  
ATOM   1025  OD1 ASN X  67      58.770  39.930  22.850  1.00  0.00           O  
ATOM   1026  ND2 ASN X  67      59.740  39.360  20.930  1.00  0.00           N  
ATOM   1027  C   ASN X  67      61.280  43.570  22.660  1.00  0.00           C  
ATOM   1028  O   ASN X  67      62.080  43.430  23.580  1.00  0.00           O  
ATOM   1029  H   ASN X  67      59.130  42.880  20.670  1.00  0.00           H  
ATOM   1030  HA  ASN X  67      59.670  42.490  23.550  1.00  0.00           H  
ATOM   1031  HB2 ASN X  67      61.330  40.890  22.880  1.00  0.00           H  
ATOM   1032  HB3 ASN X  67      61.190  41.370  21.170  1.00  0.00           H  
ATOM   1033 HD21 ASN X  67      60.400  39.650  20.210  1.00  0.00           H  
ATOM   1034 HD22 ASN X  67      59.230  38.500  20.830  1.00  0.00           H  
ATOM   1035  N   LEU X  68      61.430  44.630  21.860  1.00  0.00           N  
ATOM   1036  CA  LEU X  68      62.540  45.560  21.780  1.00  0.00           C  
ATOM   1037  CB  LEU X  68      62.610  46.020  20.330  1.00  0.00           C  
ATOM   1038  CG  LEU X  68      64.000  46.560  19.990  1.00  0.00           C  
ATOM   1039  CD1 LEU X  68      64.870  45.330  19.750  1.00  0.00           C  
ATOM   1040  CD2 LEU X  68      64.110  47.330  18.680  1.00  0.00           C  
ATOM   1041  C   LEU X  68      62.460  46.700  22.790  1.00  0.00           C  
ATOM   1042  O   LEU X  68      63.420  47.020  23.490  1.00  0.00           O  
ATOM   1043  H   LEU X  68      60.790  44.750  21.090  1.00  0.00           H  
ATOM   1044  HA  LEU X  68      63.470  45.030  22.000  1.00  0.00           H  
ATOM   1045  HB2 LEU X  68      61.810  46.720  20.090  1.00  0.00           H  
ATOM   1046  HB3 LEU X  68      62.350  45.210  19.650  1.00  0.00           H  
ATOM   1047  HG  LEU X  68      64.550  47.090  20.760  1.00  0.00           H  
ATOM   1048 HD11 LEU X  68      64.900  44.580  20.540  1.00  0.00           H  
ATOM   1049 HD12 LEU X  68      64.580  44.870  18.800  1.00  0.00           H  
ATOM   1050 HD13 LEU X  68      65.880  45.700  19.550  1.00  0.00           H  
ATOM   1051 HD21 LEU X  68      63.650  46.750  17.880  1.00  0.00           H  
ATOM   1052 HD22 LEU X  68      63.580  48.280  18.780  1.00  0.00           H  
ATOM   1053 HD23 LEU X  68      65.180  47.520  18.550  1.00  0.00           H  
ATOM   1054  N   VAL X  69      61.270  47.270  22.970  1.00  0.00           N  
ATOM   1055  CA  VAL X  69      60.940  48.160  24.060  1.00  0.00           C  
ATOM   1056  CB  VAL X  69      59.570  48.760  23.740  1.00  0.00           C  
ATOM   1057  CG1 VAL X  69      59.650  49.580  22.460  1.00  0.00           C  
ATOM   1058  CG2 VAL X  69      58.420  47.760  23.610  1.00  0.00           C  
ATOM   1059  C   VAL X  69      60.920  47.430  25.400  1.00  0.00           C  
ATOM   1060  O   VAL X  69      61.210  48.050  26.410  1.00  0.00           O  
ATOM   1061  H   VAL X  69      60.580  47.070  22.260  1.00  0.00           H  
ATOM   1062  HA  VAL X  69      61.590  49.040  24.060  1.00  0.00           H  
ATOM   1063  HB  VAL X  69      59.460  49.500  24.530  1.00  0.00           H  
ATOM   1064 HG11 VAL X  69      58.630  49.970  22.360  1.00  0.00           H  
ATOM   1065 HG12 VAL X  69      60.370  50.390  22.540  1.00  0.00           H  
ATOM   1066 HG13 VAL X  69      59.880  48.920  21.620  1.00  0.00           H  
ATOM   1067 HG21 VAL X  69      58.280  47.340  24.610  1.00  0.00           H  
ATOM   1068 HG22 VAL X  69      57.440  48.210  23.430  1.00  0.00           H  
ATOM   1069 HG23 VAL X  69      58.580  46.900  22.960  1.00  0.00           H  
ATOM   1070  N   VAL X  70      60.660  46.120  25.420  1.00  0.00           N  
ATOM   1071  CA  VAL X  70      60.740  45.380  26.660  1.00  0.00           C  
ATOM   1072  CB  VAL X  70      59.880  44.130  26.620  1.00  0.00           C  
ATOM   1073  CG1 VAL X  70      60.020  43.150  27.780  1.00  0.00           C  
ATOM   1074  CG2 VAL X  70      58.420  44.520  26.430  1.00  0.00           C  
ATOM   1075  C   VAL X  70      62.180  45.120  27.080  1.00  0.00           C  
ATOM   1076  O   VAL X  70      62.600  45.250  28.230  1.00  0.00           O  
ATOM   1077  H   VAL X  70      60.370  45.620  24.590  1.00  0.00           H  
ATOM   1078  HA  VAL X  70      60.330  45.950  27.500  1.00  0.00           H  
ATOM   1079  HB  VAL X  70      60.210  43.650  25.700  1.00  0.00           H  
ATOM   1080 HG11 VAL X  70      61.060  42.890  27.990  1.00  0.00           H  
ATOM   1081 HG12 VAL X  70      59.720  43.540  28.760  1.00  0.00           H  
ATOM   1082 HG13 VAL X  70      59.420  42.250  27.670  1.00  0.00           H  
ATOM   1083 HG21 VAL X  70      57.990  44.860  27.370  1.00  0.00           H  
ATOM   1084 HG22 VAL X  70      58.300  45.360  25.740  1.00  0.00           H  
ATOM   1085 HG23 VAL X  70      57.850  43.680  26.030  1.00  0.00           H  
ATOM   1086  N   LEU X  71      63.010  44.730  26.110  1.00  0.00           N  
ATOM   1087  CA  LEU X  71      64.420  44.440  26.250  1.00  0.00           C  
ATOM   1088  CB  LEU X  71      64.920  43.510  25.150  1.00  0.00           C  
ATOM   1089  CG  LEU X  71      64.530  42.030  25.200  1.00  0.00           C  
ATOM   1090  CD1 LEU X  71      64.860  41.290  23.910  1.00  0.00           C  
ATOM   1091  CD2 LEU X  71      65.030  41.230  26.400  1.00  0.00           C  
ATOM   1092  C   LEU X  71      65.170  45.730  26.530  1.00  0.00           C  
ATOM   1093  O   LEU X  71      66.200  45.680  27.210  1.00  0.00           O  
ATOM   1094  H   LEU X  71      62.500  44.460  25.280  1.00  0.00           H  
ATOM   1095  HA  LEU X  71      64.460  43.900  27.190  1.00  0.00           H  
ATOM   1096  HB2 LEU X  71      66.010  43.470  25.250  1.00  0.00           H  
ATOM   1097  HB3 LEU X  71      64.600  43.890  24.180  1.00  0.00           H  
ATOM   1098  HG  LEU X  71      63.450  42.070  25.330  1.00  0.00           H  
ATOM   1099 HD11 LEU X  71      64.640  42.010  23.120  1.00  0.00           H  
ATOM   1100 HD12 LEU X  71      65.910  41.000  23.810  1.00  0.00           H  
ATOM   1101 HD13 LEU X  71      64.250  40.390  23.820  1.00  0.00           H  
ATOM   1102 HD21 LEU X  71      66.110  41.090  26.390  1.00  0.00           H  
ATOM   1103 HD22 LEU X  71      64.780  41.730  27.340  1.00  0.00           H  
ATOM   1104 HD23 LEU X  71      64.540  40.260  26.450  1.00  0.00           H  
ATOM   1105  N   ASN X  72      64.740  46.910  26.060  1.00  0.00           N  
ATOM   1106  CA  ASN X  72      65.200  48.240  26.400  1.00  0.00           C  
ATOM   1107  CB  ASN X  72      64.760  49.260  25.350  1.00  0.00           C  
ATOM   1108  CG  ASN X  72      65.360  50.640  25.520  1.00  0.00           C  
ATOM   1109  OD1 ASN X  72      66.580  50.800  25.580  1.00  0.00           O  
ATOM   1110  ND2 ASN X  72      64.490  51.640  25.660  1.00  0.00           N  
ATOM   1111  C   ASN X  72      64.850  48.690  27.810  1.00  0.00           C  
ATOM   1112  O   ASN X  72      65.750  49.030  28.570  1.00  0.00           O  
ATOM   1113  H   ASN X  72      63.960  46.770  25.440  1.00  0.00           H  
ATOM   1114  HA  ASN X  72      66.280  48.180  26.490  1.00  0.00           H  
ATOM   1115  HB2 ASN X  72      63.690  49.250  25.560  1.00  0.00           H  
ATOM   1116  HB3 ASN X  72      64.930  48.890  24.340  1.00  0.00           H  
ATOM   1117 HD21 ASN X  72      63.500  51.420  25.640  1.00  0.00           H  
ATOM   1118 HD22 ASN X  72      64.930  52.520  25.870  1.00  0.00           H  
ATOM   1119  N   ALA X  73      63.610  48.470  28.270  1.00  0.00           N  
ATOM   1120  CA  ALA X  73      63.210  48.770  29.630  1.00  0.00           C  
ATOM   1121  CB  ALA X  73      61.710  48.520  29.720  1.00  0.00           C  
ATOM   1122  C   ALA X  73      64.030  47.930  30.600  1.00  0.00           C  
ATOM   1123  O   ALA X  73      64.590  48.510  31.520  1.00  0.00           O  
ATOM   1124  H   ALA X  73      62.920  48.150  27.610  1.00  0.00           H  
ATOM   1125  HA  ALA X  73      63.360  49.820  29.850  1.00  0.00           H  
ATOM   1126  HB1 ALA X  73      61.360  48.690  30.740  1.00  0.00           H  
ATOM   1127  HB2 ALA X  73      61.220  49.170  28.990  1.00  0.00           H  
ATOM   1128  HB3 ALA X  73      61.450  47.510  29.410  1.00  0.00           H  
ATOM   1129  N   ALA X  74      64.310  46.670  30.260  1.00  0.00           N  
ATOM   1130  CA  ALA X  74      65.280  45.880  30.990  1.00  0.00           C  
ATOM   1131  CB  ALA X  74      65.420  44.500  30.360  1.00  0.00           C  
ATOM   1132  C   ALA X  74      66.650  46.550  31.070  1.00  0.00           C  
ATOM   1133  O   ALA X  74      67.210  46.670  32.150  1.00  0.00           O  
ATOM   1134  H   ALA X  74      63.830  46.230  29.490  1.00  0.00           H  
ATOM   1135  HA  ALA X  74      64.880  45.760  32.000  1.00  0.00           H  
ATOM   1136  HB1 ALA X  74      65.850  44.590  29.360  1.00  0.00           H  
ATOM   1137  HB2 ALA X  74      66.010  43.870  31.020  1.00  0.00           H  
ATOM   1138  HB3 ALA X  74      64.410  44.080  30.340  1.00  0.00           H  
ATOM   1139  N   SER X  75      67.150  47.020  29.930  1.00  0.00           N  
ATOM   1140  CA  SER X  75      68.430  47.680  29.740  1.00  0.00           C  
ATOM   1141  CB  SER X  75      68.680  47.870  28.250  1.00  0.00           C  
ATOM   1142  OG  SER X  75      68.890  46.600  27.660  1.00  0.00           O  
ATOM   1143  C   SER X  75      68.520  48.990  30.510  1.00  0.00           C  
ATOM   1144  O   SER X  75      69.570  49.290  31.060  1.00  0.00           O  
ATOM   1145  H   SER X  75      66.580  46.950  29.100  1.00  0.00           H  
ATOM   1146  HA  SER X  75      69.240  47.050  30.110  1.00  0.00           H  
ATOM   1147  HB2 SER X  75      69.610  48.430  28.210  1.00  0.00           H  
ATOM   1148  HB3 SER X  75      67.920  48.450  27.720  1.00  0.00           H  
ATOM   1149  HG  SER X  75      68.010  46.290  27.450  1.00  0.00           H  
ATOM   1150  N   VAL X  76      67.450  49.790  30.510  1.00  0.00           N  
ATOM   1151  CA  VAL X  76      67.400  51.000  31.310  1.00  0.00           C  
ATOM   1152  CB  VAL X  76      66.060  51.680  31.030  1.00  0.00           C  
ATOM   1153  CG1 VAL X  76      65.740  52.820  31.990  1.00  0.00           C  
ATOM   1154  CG2 VAL X  76      65.840  52.070  29.570  1.00  0.00           C  
ATOM   1155  C   VAL X  76      67.590  50.850  32.810  1.00  0.00           C  
ATOM   1156  O   VAL X  76      68.200  51.710  33.450  1.00  0.00           O  
ATOM   1157  H   VAL X  76      66.580  49.480  30.100  1.00  0.00           H  
ATOM   1158  HA  VAL X  76      68.140  51.740  30.990  1.00  0.00           H  
ATOM   1159  HB  VAL X  76      65.250  50.960  31.140  1.00  0.00           H  
ATOM   1160 HG11 VAL X  76      66.480  53.620  31.960  1.00  0.00           H  
ATOM   1161 HG12 VAL X  76      64.860  53.330  31.610  1.00  0.00           H  
ATOM   1162 HG13 VAL X  76      65.460  52.540  33.010  1.00  0.00           H  
ATOM   1163 HG21 VAL X  76      64.810  52.410  29.540  1.00  0.00           H  
ATOM   1164 HG22 VAL X  76      66.420  52.960  29.320  1.00  0.00           H  
ATOM   1165 HG23 VAL X  76      65.910  51.330  28.770  1.00  0.00           H  
ATOM   1166  N   ALA X  77      67.290  49.720  33.440  1.00  0.00           N  
ATOM   1167  CA  ALA X  77      67.710  49.350  34.780  1.00  0.00           C  
ATOM   1168  CB  ALA X  77      66.650  48.410  35.340  1.00  0.00           C  
ATOM   1169  C   ALA X  77      69.050  48.650  34.940  1.00  0.00           C  
ATOM   1170  O   ALA X  77      69.820  49.070  35.800  1.00  0.00           O  
ATOM   1171  H   ALA X  77      66.700  49.010  33.010  1.00  0.00           H  
ATOM   1172  HA  ALA X  77      67.580  50.250  35.370  1.00  0.00           H  
ATOM   1173  HB1 ALA X  77      66.420  47.720  34.530  1.00  0.00           H  
ATOM   1174  HB2 ALA X  77      67.120  47.900  36.180  1.00  0.00           H  
ATOM   1175  HB3 ALA X  77      65.780  48.930  35.730  1.00  0.00           H  
ATOM   1176  N   GLY X  78      69.370  47.750  34.010  1.00  0.00           N  
ATOM   1177  CA  GLY X  78      70.610  47.000  34.020  1.00  0.00           C  
ATOM   1178  C   GLY X  78      71.750  48.010  34.030  1.00  0.00           C  
ATOM   1179  O   GLY X  78      72.670  48.000  34.840  1.00  0.00           O  
ATOM   1180  H   GLY X  78      68.670  47.610  33.300  1.00  0.00           H  
ATOM   1181  HA2 GLY X  78      70.760  46.320  33.190  1.00  0.00           H  
ATOM   1182  HA3 GLY X  78      70.570  46.320  34.880  1.00  0.00           H  
ATOM   1183  N   ALA X  79      71.730  49.010  33.140  1.00  0.00           N  
ATOM   1184  CA  ALA X  79      72.820  49.950  32.990  1.00  0.00           C  
ATOM   1185  CB  ALA X  79      72.800  50.450  31.550  1.00  0.00           C  
ATOM   1186  C   ALA X  79      72.950  51.040  34.050  1.00  0.00           C  
ATOM   1187  O   ALA X  79      73.820  51.900  34.070  1.00  0.00           O  
ATOM   1188  H   ALA X  79      71.090  49.020  32.360  1.00  0.00           H  
ATOM   1189  HA  ALA X  79      73.750  49.370  32.980  1.00  0.00           H  
ATOM   1190  HB1 ALA X  79      73.590  51.130  31.230  1.00  0.00           H  
ATOM   1191  HB2 ALA X  79      72.810  49.610  30.860  1.00  0.00           H  
ATOM   1192  HB3 ALA X  79      71.860  50.980  31.390  1.00  0.00           H  
ATOM   1193  N   HIS X  80      71.940  51.090  34.920  1.00  0.00           N  
ATOM   1194  CA  HIS X  80      71.720  52.120  35.920  1.00  0.00           C  
ATOM   1195  CB  HIS X  80      70.280  52.600  35.960  1.00  0.00           C  
ATOM   1196  CG  HIS X  80      70.030  53.590  37.060  1.00  0.00           C  
ATOM   1197  ND1 HIS X  80      70.010  53.360  38.430  1.00  0.00           N  
ATOM   1198  CE1 HIS X  80      69.830  54.530  39.050  1.00  0.00           C  
ATOM   1199  NE2 HIS X  80      69.730  55.470  38.100  1.00  0.00           N  
ATOM   1200  CD2 HIS X  80      69.810  54.930  36.830  1.00  0.00           C  
ATOM   1201  C   HIS X  80      72.150  51.590  37.280  1.00  0.00           C  
ATOM   1202  O   HIS X  80      73.100  52.080  37.890  1.00  0.00           O  
ATOM   1203  H   HIS X  80      71.280  50.330  34.930  1.00  0.00           H  
ATOM   1204  HA  HIS X  80      72.420  52.930  35.700  1.00  0.00           H  
ATOM   1205  HB2 HIS X  80      69.530  51.800  35.890  1.00  0.00           H  
ATOM   1206  HB3 HIS X  80      70.160  53.130  35.010  1.00  0.00           H  
ATOM   1207  HD2 HIS X  80      69.850  55.410  35.860  1.00  0.00           H  
ATOM   1208  HE2 HIS X  80      69.340  56.370  38.340  1.00  0.00           H  
ATOM   1209  HE1 HIS X  80      69.700  54.700  40.110  1.00  0.00           H  
ATOM   1210  N   GLY X  81      71.550  50.510  37.780  1.00  0.00           N  
ATOM   1211  CA  GLY X  81      71.470  50.150  39.180  1.00  0.00           C  
ATOM   1212  C   GLY X  81      72.820  49.710  39.730  1.00  0.00           C  
ATOM   1213  O   GLY X  81      73.070  49.690  40.930  1.00  0.00           O  
ATOM   1214  H   GLY X  81      70.950  50.060  37.120  1.00  0.00           H  
ATOM   1215  HA2 GLY X  81      70.670  49.440  39.390  1.00  0.00           H  
ATOM   1216  HA3 GLY X  81      71.210  51.050  39.730  1.00  0.00           H  
ATOM   1217  N   ILE X  82      73.860  49.520  38.900  1.00  0.00           N  
ATOM   1218  CA  ILE X  82      75.160  48.970  39.200  1.00  0.00           C  
ATOM   1219  CB  ILE X  82      76.000  48.750  37.940  1.00  0.00           C  
ATOM   1220  CG2 ILE X  82      75.470  47.540  37.170  1.00  0.00           C  
ATOM   1221  CG1 ILE X  82      76.070  49.930  36.980  1.00  0.00           C  
ATOM   1222  CD1 ILE X  82      77.070  49.830  35.830  1.00  0.00           C  
ATOM   1223  C   ILE X  82      75.940  49.820  40.200  1.00  0.00           C  
ATOM   1224  O   ILE X  82      76.650  49.190  40.980  1.00  0.00           O  
ATOM   1225  H   ILE X  82      73.570  49.560  37.940  1.00  0.00           H  
ATOM   1226  HA  ILE X  82      74.950  48.020  39.690  1.00  0.00           H  
ATOM   1227  HB  ILE X  82      77.020  48.540  38.260  1.00  0.00           H  
ATOM   1228 HG12 ILE X  82      76.340  50.850  37.500  1.00  0.00           H  
ATOM   1229 HG13 ILE X  82      75.120  50.190  36.520  1.00  0.00           H  
ATOM   1230 HG21 ILE X  82      76.230  47.280  36.430  1.00  0.00           H  
ATOM   1231 HG22 ILE X  82      75.240  46.670  37.790  1.00  0.00           H  
ATOM   1232 HG23 ILE X  82      74.510  47.950  36.840  1.00  0.00           H  
ATOM   1233 HD11 ILE X  82      76.640  49.220  35.030  1.00  0.00           H  
ATOM   1234 HD12 ILE X  82      77.380  50.800  35.440  1.00  0.00           H  
ATOM   1235 HD13 ILE X  82      77.990  49.310  36.120  1.00  0.00           H  
ATOM   1236  N   LEU X  83      75.640  51.120  40.240  1.00  0.00           N  
ATOM   1237  CA  LEU X  83      76.230  52.040  41.190  1.00  0.00           C  
ATOM   1238  CB  LEU X  83      76.720  53.340  40.570  1.00  0.00           C  
ATOM   1239  CG  LEU X  83      77.480  54.350  41.420  1.00  0.00           C  
ATOM   1240  CD1 LEU X  83      78.870  53.810  41.750  1.00  0.00           C  
ATOM   1241  CD2 LEU X  83      77.650  55.670  40.680  1.00  0.00           C  
ATOM   1242  C   LEU X  83      75.400  52.210  42.450  1.00  0.00           C  
ATOM   1243  O   LEU X  83      75.920  52.400  43.550  1.00  0.00           O  
ATOM   1244  H   LEU X  83      75.090  51.380  39.430  1.00  0.00           H  
ATOM   1245  HA  LEU X  83      77.100  51.520  41.590  1.00  0.00           H  
ATOM   1246  HB2 LEU X  83      75.850  53.850  40.160  1.00  0.00           H  
ATOM   1247  HB3 LEU X  83      77.300  53.200  39.660  1.00  0.00           H  
ATOM   1248  HG  LEU X  83      76.830  54.670  42.240  1.00  0.00           H  
ATOM   1249 HD11 LEU X  83      78.940  53.050  42.520  1.00  0.00           H  
ATOM   1250 HD12 LEU X  83      79.160  53.310  40.820  1.00  0.00           H  
ATOM   1251 HD13 LEU X  83      79.530  54.660  41.970  1.00  0.00           H  
ATOM   1252 HD21 LEU X  83      78.230  56.360  41.300  1.00  0.00           H  
ATOM   1253 HD22 LEU X  83      78.160  55.620  39.720  1.00  0.00           H  
ATOM   1254 HD23 LEU X  83      76.670  56.150  40.630  1.00  0.00           H  
ATOM   1255  N   SER X  84      74.080  52.070  42.310  1.00  0.00           N  
ATOM   1256  CA  SER X  84      73.070  52.230  43.330  1.00  0.00           C  
ATOM   1257  CB  SER X  84      71.650  52.180  42.770  1.00  0.00           C  
ATOM   1258  OG  SER X  84      71.130  53.160  41.910  1.00  0.00           O  
ATOM   1259  C   SER X  84      73.170  51.220  44.470  1.00  0.00           C  
ATOM   1260  O   SER X  84      72.870  51.500  45.630  1.00  0.00           O  
ATOM   1261  H   SER X  84      73.760  52.120  41.350  1.00  0.00           H  
ATOM   1262  HA  SER X  84      73.320  53.160  43.840  1.00  0.00           H  
ATOM   1263  HB2 SER X  84      71.010  52.160  43.650  1.00  0.00           H  
ATOM   1264  HB3 SER X  84      71.600  51.220  42.260  1.00  0.00           H  
ATOM   1265  HG  SER X  84      71.790  53.400  41.250  1.00  0.00           H  
ATOM   1266  N   PHE X  85      73.710  50.040  44.180  1.00  0.00           N  
ATOM   1267  CA  PHE X  85      74.230  49.040  45.090  1.00  0.00           C  
ATOM   1268  CB  PHE X  85      74.780  47.940  44.200  1.00  0.00           C  
ATOM   1269  CG  PHE X  85      73.790  46.990  43.580  1.00  0.00           C  
ATOM   1270  CD1 PHE X  85      73.760  47.050  42.180  1.00  0.00           C  
ATOM   1271  CE1 PHE X  85      72.810  46.310  41.480  1.00  0.00           C  
ATOM   1272  CZ  PHE X  85      71.960  45.420  42.140  1.00  0.00           C  
ATOM   1273  CE2 PHE X  85      72.050  45.320  43.530  1.00  0.00           C  
ATOM   1274  CD2 PHE X  85      72.920  46.130  44.270  1.00  0.00           C  
ATOM   1275  C   PHE X  85      75.160  49.590  46.160  1.00  0.00           C  
ATOM   1276  O   PHE X  85      75.070  49.190  47.320  1.00  0.00           O  
ATOM   1277  H   PHE X  85      73.850  49.720  43.230  1.00  0.00           H  
ATOM   1278  HA  PHE X  85      73.360  48.580  45.570  1.00  0.00           H  
ATOM   1279  HB2 PHE X  85      75.370  47.380  44.930  1.00  0.00           H  
ATOM   1280  HB3 PHE X  85      75.380  48.250  43.340  1.00  0.00           H  
ATOM   1281  HD1 PHE X  85      74.430  47.660  41.590  1.00  0.00           H  
ATOM   1282  HD2 PHE X  85      72.950  45.910  45.330  1.00  0.00           H  
ATOM   1283  HE1 PHE X  85      72.650  46.430  40.410  1.00  0.00           H  
ATOM   1284  HE2 PHE X  85      71.440  44.630  44.080  1.00  0.00           H  
ATOM   1285  HZ  PHE X  85      71.200  44.920  41.560  1.00  0.00           H  
ATOM   1286  N   LEU X  86      75.930  50.620  45.790  1.00  0.00           N  
ATOM   1287  CA  LEU X  86      76.900  51.210  46.690  1.00  0.00           C  
ATOM   1288  CB  LEU X  86      78.160  51.670  45.950  1.00  0.00           C  
ATOM   1289  CG  LEU X  86      79.000  50.530  45.370  1.00  0.00           C  
ATOM   1290  CD1 LEU X  86      79.750  49.750  46.440  1.00  0.00           C  
ATOM   1291  CD2 LEU X  86      78.300  49.630  44.360  1.00  0.00           C  
ATOM   1292  C   LEU X  86      76.210  52.370  47.390  1.00  0.00           C  
ATOM   1293  O   LEU X  86      76.460  52.610  48.560  1.00  0.00           O  
ATOM   1294  H   LEU X  86      75.800  50.970  44.850  1.00  0.00           H  
ATOM   1295  HA  LEU X  86      77.190  50.490  47.450  1.00  0.00           H  
ATOM   1296  HB2 LEU X  86      78.700  52.230  46.700  1.00  0.00           H  
ATOM   1297  HB3 LEU X  86      77.920  52.450  45.230  1.00  0.00           H  
ATOM   1298  HG  LEU X  86      79.760  51.000  44.750  1.00  0.00           H  
ATOM   1299 HD11 LEU X  86      78.990  49.200  46.990  1.00  0.00           H  
ATOM   1300 HD12 LEU X  86      80.400  48.950  46.070  1.00  0.00           H  
ATOM   1301 HD13 LEU X  86      80.400  50.390  47.030  1.00  0.00           H  
ATOM   1302 HD21 LEU X  86      79.110  49.050  43.920  1.00  0.00           H  
ATOM   1303 HD22 LEU X  86      77.640  48.980  44.950  1.00  0.00           H  
ATOM   1304 HD23 LEU X  86      77.920  50.280  43.580  1.00  0.00           H  
ATOM   1305  N   VAL X  87      75.390  53.210  46.770  1.00  0.00           N  
ATOM   1306  CA  VAL X  87      74.610  54.340  47.240  1.00  0.00           C  
ATOM   1307  CB  VAL X  87      73.870  55.060  46.120  1.00  0.00           C  
ATOM   1308  CG1 VAL X  87      73.240  56.350  46.620  1.00  0.00           C  
ATOM   1309  CG2 VAL X  87      74.770  55.410  44.940  1.00  0.00           C  
ATOM   1310  C   VAL X  87      73.560  54.010  48.300  1.00  0.00           C  
ATOM   1311  O   VAL X  87      73.360  54.660  49.330  1.00  0.00           O  
ATOM   1312  H   VAL X  87      75.280  53.010  45.780  1.00  0.00           H  
ATOM   1313  HA  VAL X  87      75.280  55.050  47.720  1.00  0.00           H  
ATOM   1314  HB  VAL X  87      73.090  54.380  45.750  1.00  0.00           H  
ATOM   1315 HG11 VAL X  87      72.820  56.790  45.720  1.00  0.00           H  
ATOM   1316 HG12 VAL X  87      72.440  55.950  47.250  1.00  0.00           H  
ATOM   1317 HG13 VAL X  87      73.950  57.040  47.070  1.00  0.00           H  
ATOM   1318 HG21 VAL X  87      74.210  55.820  44.110  1.00  0.00           H  
ATOM   1319 HG22 VAL X  87      75.430  56.230  45.230  1.00  0.00           H  
ATOM   1320 HG23 VAL X  87      75.330  54.560  44.560  1.00  0.00           H  
ATOM   1321  N   PHE X  88      72.920  52.850  48.170  1.00  0.00           N  
ATOM   1322  CA  PHE X  88      72.030  52.240  49.140  1.00  0.00           C  
ATOM   1323  CB  PHE X  88      70.840  51.510  48.530  1.00  0.00           C  
ATOM   1324  CG  PHE X  88      70.130  52.220  47.410  1.00  0.00           C  
ATOM   1325  CD1 PHE X  88      69.940  53.610  47.480  1.00  0.00           C  
ATOM   1326  CE1 PHE X  88      69.210  54.160  46.410  1.00  0.00           C  
ATOM   1327  CZ  PHE X  88      68.620  53.420  45.380  1.00  0.00           C  
ATOM   1328  CE2 PHE X  88      68.920  52.060  45.340  1.00  0.00           C  
ATOM   1329  CD2 PHE X  88      69.670  51.430  46.350  1.00  0.00           C  
ATOM   1330  C   PHE X  88      72.830  51.420  50.140  1.00  0.00           C  
ATOM   1331  O   PHE X  88      72.320  51.050  51.200  1.00  0.00           O  
ATOM   1332  H   PHE X  88      73.100  52.310  47.340  1.00  0.00           H  
ATOM   1333  HA  PHE X  88      71.670  53.040  49.790  1.00  0.00           H  
ATOM   1334  HB2 PHE X  88      70.040  51.290  49.250  1.00  0.00           H  
ATOM   1335  HB3 PHE X  88      71.200  50.550  48.150  1.00  0.00           H  
ATOM   1336  HD1 PHE X  88      70.340  54.200  48.290  1.00  0.00           H  
ATOM   1337  HD2 PHE X  88      69.820  50.360  46.330  1.00  0.00           H  
ATOM   1338  HE1 PHE X  88      68.980  55.210  46.460  1.00  0.00           H  
ATOM   1339  HE2 PHE X  88      68.490  51.510  44.520  1.00  0.00           H  
ATOM   1340  HZ  PHE X  88      67.990  53.950  44.680  1.00  0.00           H  
ATOM   1341  N   PHE X  89      74.070  51.030  49.840  1.00  0.00           N  
ATOM   1342  CA  PHE X  89      74.940  50.520  50.880  1.00  0.00           C  
ATOM   1343  CB  PHE X  89      76.040  49.640  50.300  1.00  0.00           C  
ATOM   1344  CG  PHE X  89      77.120  49.260  51.280  1.00  0.00           C  
ATOM   1345  CD1 PHE X  89      78.470  49.300  50.910  1.00  0.00           C  
ATOM   1346  CE1 PHE X  89      79.490  48.850  51.760  1.00  0.00           C  
ATOM   1347  CZ  PHE X  89      79.170  48.170  52.940  1.00  0.00           C  
ATOM   1348  CE2 PHE X  89      77.820  47.950  53.260  1.00  0.00           C  
ATOM   1349  CD2 PHE X  89      76.840  48.500  52.420  1.00  0.00           C  
ATOM   1350  C   PHE X  89      75.490  51.660  51.730  1.00  0.00           C  
ATOM   1351  O   PHE X  89      75.450  51.500  52.950  1.00  0.00           O  
ATOM   1352  H   PHE X  89      74.340  51.060  48.870  1.00  0.00           H  
ATOM   1353  HA  PHE X  89      74.440  49.800  51.530  1.00  0.00           H  
ATOM   1354  HB2 PHE X  89      76.420  50.240  49.470  1.00  0.00           H  
ATOM   1355  HB3 PHE X  89      75.620  48.720  49.900  1.00  0.00           H  
ATOM   1356  HD1 PHE X  89      78.840  49.760  50.000  1.00  0.00           H  
ATOM   1357  HD2 PHE X  89      75.820  48.360  52.750  1.00  0.00           H  
ATOM   1358  HE1 PHE X  89      80.520  48.960  51.470  1.00  0.00           H  
ATOM   1359  HE2 PHE X  89      77.490  47.400  54.130  1.00  0.00           H  
ATOM   1360  HZ  PHE X  89      80.000  47.750  53.480  1.00  0.00           H  
ATOM   1361  N   CYS X  90      75.980  52.790  51.210  1.00  0.00           N  
ATOM   1362  CA  CYS X  90      76.720  53.800  51.930  1.00  0.00           C  
ATOM   1363  CB  CYS X  90      78.170  53.370  52.160  1.00  0.00           C  
ATOM   1364  SG  CYS X  90      79.160  53.050  50.680  1.00  0.00           S  
ATOM   1365  C   CYS X  90      76.660  55.180  51.280  1.00  0.00           C  
ATOM   1366  O   CYS X  90      76.630  55.220  50.050  1.00  0.00           O  
ATOM   1367  H   CYS X  90      75.800  52.860  50.220  1.00  0.00           H  
ATOM   1368  HA  CYS X  90      76.090  54.050  52.790  1.00  0.00           H  
ATOM   1369  HB2 CYS X  90      78.170  52.440  52.730  1.00  0.00           H  
ATOM   1370  HB3 CYS X  90      78.640  54.100  52.820  1.00  0.00           H  
ATOM   1371  HG  CYS X  90      78.110  52.780  49.900  1.00  0.00           H  
ATOM   1372  N   ALA X  91      76.780  56.270  52.040  1.00  0.00           N  
ATOM   1373  CA  ALA X  91      76.860  57.580  51.440  1.00  0.00           C  
ATOM   1374  CB  ALA X  91      76.590  58.580  52.560  1.00  0.00           C  
ATOM   1375  C   ALA X  91      78.180  57.800  50.710  1.00  0.00           C  
ATOM   1376  O   ALA X  91      78.170  58.590  49.780  1.00  0.00           O  
ATOM   1377  H   ALA X  91      76.910  56.310  53.040  1.00  0.00           H  
ATOM   1378  HA  ALA X  91      76.100  57.720  50.670  1.00  0.00           H  
ATOM   1379  HB1 ALA X  91      77.360  58.410  53.320  1.00  0.00           H  
ATOM   1380  HB2 ALA X  91      76.550  59.620  52.230  1.00  0.00           H  
ATOM   1381  HB3 ALA X  91      75.560  58.510  52.890  1.00  0.00           H  
ATOM   1382  N   ALA X  92      79.250  57.090  51.070  1.00  0.00           N  
ATOM   1383  CA  ALA X  92      80.550  57.160  50.440  1.00  0.00           C  
ATOM   1384  CB  ALA X  92      81.670  57.400  51.450  1.00  0.00           C  
ATOM   1385  C   ALA X  92      80.820  56.270  49.230  1.00  0.00           C  
ATOM   1386  O   ALA X  92      81.900  55.710  49.040  1.00  0.00           O  
ATOM   1387  H   ALA X  92      79.090  56.410  51.810  1.00  0.00           H  
ATOM   1388  HA  ALA X  92      80.410  58.070  49.840  1.00  0.00           H  
ATOM   1389  HB1 ALA X  92      81.550  58.390  51.900  1.00  0.00           H  
ATOM   1390  HB2 ALA X  92      81.810  56.540  52.100  1.00  0.00           H  
ATOM   1391  HB3 ALA X  92      82.510  57.580  50.780  1.00  0.00           H  
ATOM   1392  N   TRP X  93      79.770  56.100  48.430  1.00  0.00           N  
ATOM   1393  CA  TRP X  93      79.720  55.140  47.340  1.00  0.00           C  
ATOM   1394  CB  TRP X  93      78.370  55.210  46.630  1.00  0.00           C  
ATOM   1395  CG  TRP X  93      77.990  56.650  46.430  1.00  0.00           C  
ATOM   1396  CD1 TRP X  93      77.130  57.350  47.190  1.00  0.00           C  
ATOM   1397  NE1 TRP X  93      76.810  58.560  46.590  1.00  0.00           N  
ATOM   1398  CE2 TRP X  93      77.630  58.730  45.490  1.00  0.00           C  
ATOM   1399  CZ2 TRP X  93      77.760  59.830  44.630  1.00  0.00           C  
ATOM   1400  CH2 TRP X  93      78.530  59.670  43.480  1.00  0.00           C  
ATOM   1401  CZ3 TRP X  93      79.220  58.460  43.310  1.00  0.00           C  
ATOM   1402  CE3 TRP X  93      79.130  57.350  44.160  1.00  0.00           C  
ATOM   1403  CD2 TRP X  93      78.360  57.530  45.330  1.00  0.00           C  
ATOM   1404  C   TRP X  93      80.900  55.190  46.380  1.00  0.00           C  
ATOM   1405  O   TRP X  93      81.110  54.120  45.810  1.00  0.00           O  
ATOM   1406  H   TRP X  93      78.940  56.610  48.660  1.00  0.00           H  
ATOM   1407  HA  TRP X  93      79.920  54.210  47.890  1.00  0.00           H  
ATOM   1408  HB2 TRP X  93      77.630  54.670  47.220  1.00  0.00           H  
ATOM   1409  HB3 TRP X  93      78.420  54.750  45.650  1.00  0.00           H  
ATOM   1410  HD1 TRP X  93      76.600  57.000  48.060  1.00  0.00           H  
ATOM   1411  HE1 TRP X  93      76.210  59.210  47.070  1.00  0.00           H  
ATOM   1412  HE3 TRP X  93      79.570  56.410  43.860  1.00  0.00           H  
ATOM   1413  HZ2 TRP X  93      77.140  60.690  44.850  1.00  0.00           H  
ATOM   1414  HZ3 TRP X  93      79.770  58.320  42.390  1.00  0.00           H  
ATOM   1415  HH2 TRP X  93      78.600  60.370  42.660  1.00  0.00           H  
ATOM   1416  N   TYR X  94      81.490  56.350  46.100  1.00  0.00           N  
ATOM   1417  CA  TYR X  94      82.560  56.450  45.130  1.00  0.00           C  
ATOM   1418  CB  TYR X  94      82.780  57.940  44.890  1.00  0.00           C  
ATOM   1419  CG  TYR X  94      82.860  58.770  46.150  1.00  0.00           C  
ATOM   1420  CD1 TYR X  94      84.080  59.070  46.750  1.00  0.00           C  
ATOM   1421  CE1 TYR X  94      84.190  59.930  47.860  1.00  0.00           C  
ATOM   1422  CZ  TYR X  94      83.000  60.500  48.340  1.00  0.00           C  
ATOM   1423  OH  TYR X  94      82.990  61.280  49.460  1.00  0.00           O  
ATOM   1424  CE2 TYR X  94      81.740  60.160  47.800  1.00  0.00           C  
ATOM   1425  CD2 TYR X  94      81.680  59.310  46.690  1.00  0.00           C  
ATOM   1426  C   TYR X  94      83.840  55.740  45.560  1.00  0.00           C  
ATOM   1427  O   TYR X  94      84.270  54.920  44.750  1.00  0.00           O  
ATOM   1428  H   TYR X  94      81.150  57.160  46.610  1.00  0.00           H  
ATOM   1429  HA  TYR X  94      82.270  56.030  44.170  1.00  0.00           H  
ATOM   1430  HB2 TYR X  94      81.930  58.250  44.280  1.00  0.00           H  
ATOM   1431  HB3 TYR X  94      83.610  58.130  44.210  1.00  0.00           H  
ATOM   1432  HD1 TYR X  94      84.980  58.580  46.410  1.00  0.00           H  
ATOM   1433  HD2 TYR X  94      80.740  59.220  46.170  1.00  0.00           H  
ATOM   1434  HE1 TYR X  94      85.100  60.110  48.400  1.00  0.00           H  
ATOM   1435  HE2 TYR X  94      80.850  60.680  48.110  1.00  0.00           H  
ATOM   1436  HH  TYR X  94      83.870  61.370  49.830  1.00  0.00           H  
ATOM   1437  N   ILE X  95      84.330  56.020  46.760  1.00  0.00           N  
ATOM   1438  CA  ILE X  95      85.540  55.420  47.290  1.00  0.00           C  
ATOM   1439  CB  ILE X  95      86.240  56.340  48.300  1.00  0.00           C  
ATOM   1440  CG2 ILE X  95      85.370  56.670  49.510  1.00  0.00           C  
ATOM   1441  CG1 ILE X  95      87.650  55.880  48.660  1.00  0.00           C  
ATOM   1442  CD1 ILE X  95      88.540  56.810  49.480  1.00  0.00           C  
ATOM   1443  C   ILE X  95      85.420  53.970  47.720  1.00  0.00           C  
ATOM   1444  O   ILE X  95      86.360  53.190  47.540  1.00  0.00           O  
ATOM   1445  H   ILE X  95      83.870  56.670  47.390  1.00  0.00           H  
ATOM   1446  HA  ILE X  95      86.190  55.360  46.420  1.00  0.00           H  
ATOM   1447  HB  ILE X  95      86.380  57.330  47.880  1.00  0.00           H  
ATOM   1448 HG12 ILE X  95      88.210  55.700  47.750  1.00  0.00           H  
ATOM   1449 HG13 ILE X  95      87.570  54.910  49.160  1.00  0.00           H  
ATOM   1450 HG21 ILE X  95      84.450  57.200  49.260  1.00  0.00           H  
ATOM   1451 HG22 ILE X  95      85.010  55.800  50.050  1.00  0.00           H  
ATOM   1452 HG23 ILE X  95      85.980  57.300  50.170  1.00  0.00           H  
ATOM   1453 HD11 ILE X  95      88.040  57.100  50.410  1.00  0.00           H  
ATOM   1454 HD12 ILE X  95      89.340  56.160  49.850  1.00  0.00           H  
ATOM   1455 HD13 ILE X  95      88.970  57.670  48.980  1.00  0.00           H  
ATOM   1456  N   LYS X  96      84.300  53.550  48.310  1.00  0.00           N  
ATOM   1457  CA  LYS X  96      83.900  52.170  48.500  1.00  0.00           C  
ATOM   1458  CB  LYS X  96      83.020  52.120  49.740  1.00  0.00           C  
ATOM   1459  CG  LYS X  96      83.640  52.720  51.000  1.00  0.00           C  
ATOM   1460  CD  LYS X  96      82.610  53.260  51.980  1.00  0.00           C  
ATOM   1461  CE  LYS X  96      83.510  53.570  53.180  1.00  0.00           C  
ATOM   1462  NZ  LYS X  96      82.660  53.600  54.380  1.00  0.00           N1+
ATOM   1463  C   LYS X  96      83.390  51.410  47.280  1.00  0.00           C  
ATOM   1464  O   LYS X  96      82.990  50.260  47.430  1.00  0.00           O  
ATOM   1465  H   LYS X  96      83.650  54.310  48.470  1.00  0.00           H  
ATOM   1466  HA  LYS X  96      84.820  51.610  48.700  1.00  0.00           H  
ATOM   1467  HB2 LYS X  96      82.800  51.070  49.950  1.00  0.00           H  
ATOM   1468  HB3 LYS X  96      82.100  52.690  49.620  1.00  0.00           H  
ATOM   1469  HG2 LYS X  96      84.300  53.550  50.740  1.00  0.00           H  
ATOM   1470  HG3 LYS X  96      84.220  51.920  51.470  1.00  0.00           H  
ATOM   1471  HD2 LYS X  96      81.990  52.420  52.290  1.00  0.00           H  
ATOM   1472  HD3 LYS X  96      82.080  54.160  51.650  1.00  0.00           H  
ATOM   1473  HE2 LYS X  96      84.030  54.520  53.090  1.00  0.00           H  
ATOM   1474  HE3 LYS X  96      84.280  52.830  53.400  1.00  0.00           H  
ATOM   1475  HZ1 LYS X  96      82.120  54.440  54.460  1.00  0.00           H  
ATOM   1476  HZ2 LYS X  96      82.040  52.820  54.560  1.00  0.00           H  
ATOM   1477  HZ3 LYS X  96      83.210  53.660  55.230  1.00  0.00           H  
ATOM   1478  N   GLY X  97      83.450  52.000  46.090  1.00  0.00           N  
ATOM   1479  CA  GLY X  97      82.880  51.410  44.890  1.00  0.00           C  
ATOM   1480  C   GLY X  97      83.800  51.310  43.680  1.00  0.00           C  
ATOM   1481  O   GLY X  97      83.240  51.120  42.610  1.00  0.00           O  
ATOM   1482  H   GLY X  97      83.580  53.000  46.040  1.00  0.00           H  
ATOM   1483  HA2 GLY X  97      81.970  51.940  44.610  1.00  0.00           H  
ATOM   1484  HA3 GLY X  97      82.510  50.410  45.110  1.00  0.00           H  
ATOM   1485  N   ARG X  98      85.110  51.540  43.810  1.00  0.00           N  
ATOM   1486  CA  ARG X  98      86.000  51.760  42.690  1.00  0.00           C  
ATOM   1487  CB  ARG X  98      87.380  52.270  43.090  1.00  0.00           C  
ATOM   1488  CG  ARG X  98      87.310  53.130  44.340  1.00  0.00           C  
ATOM   1489  CD  ARG X  98      88.600  53.800  44.800  1.00  0.00           C  
ATOM   1490  NE  ARG X  98      89.570  52.830  45.310  1.00  0.00           N  
ATOM   1491  CZ  ARG X  98      89.770  52.450  46.580  1.00  0.00           C  
ATOM   1492  NH1 ARG X  98      88.990  52.630  47.650  1.00  0.00           N1+
ATOM   1493  NH2 ARG X  98      90.950  51.870  46.850  1.00  0.00           N  
ATOM   1494  C   ARG X  98      86.190  50.610  41.710  1.00  0.00           C  
ATOM   1495  O   ARG X  98      86.940  50.730  40.750  1.00  0.00           O  
ATOM   1496  H   ARG X  98      85.410  51.730  44.760  1.00  0.00           H  
ATOM   1497  HA  ARG X  98      85.440  52.530  42.160  1.00  0.00           H  
ATOM   1498  HB2 ARG X  98      87.870  52.860  42.310  1.00  0.00           H  
ATOM   1499  HB3 ARG X  98      88.060  51.480  43.430  1.00  0.00           H  
ATOM   1500  HG2 ARG X  98      87.030  52.540  45.210  1.00  0.00           H  
ATOM   1501  HG3 ARG X  98      86.490  53.830  44.180  1.00  0.00           H  
ATOM   1502  HD2 ARG X  98      88.350  54.500  45.600  1.00  0.00           H  
ATOM   1503  HD3 ARG X  98      89.060  54.310  43.960  1.00  0.00           H  
ATOM   1504  HE  ARG X  98      90.250  52.450  44.670  1.00  0.00           H  
ATOM   1505 HH11 ARG X  98      87.990  52.740  47.580  1.00  0.00           H  
ATOM   1506 HH12 ARG X  98      89.240  52.330  48.580  1.00  0.00           H  
ATOM   1507 HH21 ARG X  98      91.410  51.450  46.060  1.00  0.00           H  
ATOM   1508 HH22 ARG X  98      91.210  51.640  47.800  1.00  0.00           H  
ATOM   1509  N   LEU X  99      85.510  49.480  41.930  1.00  0.00           N  
ATOM   1510  CA  LEU X  99      85.440  48.320  41.060  1.00  0.00           C  
ATOM   1511  CB  LEU X  99      86.430  47.250  41.530  1.00  0.00           C  
ATOM   1512  CG  LEU X  99      87.910  47.520  41.310  1.00  0.00           C  
ATOM   1513  CD1 LEU X  99      88.750  46.370  41.840  1.00  0.00           C  
ATOM   1514  CD2 LEU X  99      88.400  47.760  39.880  1.00  0.00           C  
ATOM   1515  C   LEU X  99      84.050  47.770  40.810  1.00  0.00           C  
ATOM   1516  O   LEU X  99      83.670  47.430  39.690  1.00  0.00           O  
ATOM   1517  H   LEU X  99      85.040  49.440  42.810  1.00  0.00           H  
ATOM   1518  HA  LEU X  99      85.740  48.760  40.110  1.00  0.00           H  
ATOM   1519  HB2 LEU X  99      86.290  46.280  41.040  1.00  0.00           H  
ATOM   1520  HB3 LEU X  99      86.260  47.210  42.610  1.00  0.00           H  
ATOM   1521  HG  LEU X  99      88.210  48.410  41.860  1.00  0.00           H  
ATOM   1522 HD11 LEU X  99      88.530  45.430  41.330  1.00  0.00           H  
ATOM   1523 HD12 LEU X  99      89.820  46.560  41.900  1.00  0.00           H  
ATOM   1524 HD13 LEU X  99      88.600  46.100  42.890  1.00  0.00           H  
ATOM   1525 HD21 LEU X  99      87.730  48.500  39.460  1.00  0.00           H  
ATOM   1526 HD22 LEU X  99      89.430  48.110  39.810  1.00  0.00           H  
ATOM   1527 HD23 LEU X  99      88.350  46.810  39.340  1.00  0.00           H  
ATOM   1528  N   ALA X 100      83.290  47.700  41.900  1.00  0.00           N  
ATOM   1529  CA  ALA X 100      82.090  46.900  42.030  1.00  0.00           C  
ATOM   1530  CB  ALA X 100      81.720  47.050  43.510  1.00  0.00           C  
ATOM   1531  C   ALA X 100      80.900  47.110  41.110  1.00  0.00           C  
ATOM   1532  O   ALA X 100      80.250  46.130  40.730  1.00  0.00           O  
ATOM   1533  H   ALA X 100      83.770  47.970  42.750  1.00  0.00           H  
ATOM   1534  HA  ALA X 100      82.300  45.840  41.900  1.00  0.00           H  
ATOM   1535  HB1 ALA X 100      80.760  46.530  43.560  1.00  0.00           H  
ATOM   1536  HB2 ALA X 100      82.450  46.400  43.990  1.00  0.00           H  
ATOM   1537  HB3 ALA X 100      81.800  48.060  43.900  1.00  0.00           H  
ATOM   1538  N   PRO X 101      80.560  48.290  40.590  1.00  0.00           N  
ATOM   1539  CD  PRO X 101      80.940  49.620  41.040  1.00  0.00           C  
ATOM   1540  CG  PRO X 101      79.950  50.540  40.330  1.00  0.00           C  
ATOM   1541  CB  PRO X 101      79.820  49.850  38.980  1.00  0.00           C  
ATOM   1542  CA  PRO X 101      79.700  48.400  39.430  1.00  0.00           C  
ATOM   1543  C   PRO X 101      80.060  47.480  38.270  1.00  0.00           C  
ATOM   1544  O   PRO X 101      79.190  47.020  37.540  1.00  0.00           O  
ATOM   1545  HA  PRO X 101      78.730  48.080  39.810  1.00  0.00           H  
ATOM   1546  HB2 PRO X 101      80.670  49.980  38.310  1.00  0.00           H  
ATOM   1547  HB3 PRO X 101      78.930  50.150  38.420  1.00  0.00           H  
ATOM   1548  HG2 PRO X 101      80.430  51.510  40.200  1.00  0.00           H  
ATOM   1549  HG3 PRO X 101      79.000  50.620  40.860  1.00  0.00           H  
ATOM   1550  HD2 PRO X 101      81.940  49.820  40.660  1.00  0.00           H  
ATOM   1551  HD3 PRO X 101      80.990  49.750  42.120  1.00  0.00           H  
ATOM   1552  N   GLY X 102      81.340  47.200  38.010  1.00  0.00           N  
ATOM   1553  CA  GLY X 102      81.780  46.220  37.030  1.00  0.00           C  
ATOM   1554  C   GLY X 102      81.240  44.810  37.230  1.00  0.00           C  
ATOM   1555  O   GLY X 102      80.810  44.130  36.290  1.00  0.00           O  
ATOM   1556  H   GLY X 102      82.070  47.650  38.540  1.00  0.00           H  
ATOM   1557  HA2 GLY X 102      82.860  46.100  37.040  1.00  0.00           H  
ATOM   1558  HA3 GLY X 102      81.460  46.600  36.060  1.00  0.00           H  
ATOM   1559  N   ALA X 103      81.320  44.350  38.480  1.00  0.00           N  
ATOM   1560  CA  ALA X 103      80.850  43.070  38.960  1.00  0.00           C  
ATOM   1561  CB  ALA X 103      81.410  42.820  40.360  1.00  0.00           C  
ATOM   1562  C   ALA X 103      79.330  42.950  38.900  1.00  0.00           C  
ATOM   1563  O   ALA X 103      78.730  41.980  38.450  1.00  0.00           O  
ATOM   1564  H   ALA X 103      81.590  45.010  39.190  1.00  0.00           H  
ATOM   1565  HA  ALA X 103      81.310  42.300  38.330  1.00  0.00           H  
ATOM   1566  HB1 ALA X 103      81.080  43.480  41.150  1.00  0.00           H  
ATOM   1567  HB2 ALA X 103      80.980  41.850  40.600  1.00  0.00           H  
ATOM   1568  HB3 ALA X 103      82.500  42.770  40.300  1.00  0.00           H  
ATOM   1569  N   ALA X 104      78.700  44.090  39.150  1.00  0.00           N  
ATOM   1570  CA  ALA X 104      77.260  44.230  39.050  1.00  0.00           C  
ATOM   1571  CB  ALA X 104      76.820  45.500  39.760  1.00  0.00           C  
ATOM   1572  C   ALA X 104      76.900  44.210  37.570  1.00  0.00           C  
ATOM   1573  O   ALA X 104      75.890  43.610  37.210  1.00  0.00           O  
ATOM   1574  H   ALA X 104      79.200  44.850  39.600  1.00  0.00           H  
ATOM   1575  HA  ALA X 104      76.690  43.460  39.560  1.00  0.00           H  
ATOM   1576  HB1 ALA X 104      75.790  45.310  40.090  1.00  0.00           H  
ATOM   1577  HB2 ALA X 104      77.500  45.680  40.600  1.00  0.00           H  
ATOM   1578  HB3 ALA X 104      76.800  46.400  39.140  1.00  0.00           H  
ATOM   1579  N   TYR X 105      77.640  44.850  36.670  1.00  0.00           N  
ATOM   1580  CA  TYR X 105      77.370  44.950  35.250  1.00  0.00           C  
ATOM   1581  CB  TYR X 105      78.260  45.950  34.510  1.00  0.00           C  
ATOM   1582  CG  TYR X 105      77.920  46.280  33.080  1.00  0.00           C  
ATOM   1583  CD1 TYR X 105      76.640  46.770  32.820  1.00  0.00           C  
ATOM   1584  CE1 TYR X 105      76.350  47.190  31.510  1.00  0.00           C  
ATOM   1585  CZ  TYR X 105      77.320  47.130  30.490  1.00  0.00           C  
ATOM   1586  OH  TYR X 105      77.170  47.520  29.190  1.00  0.00           O  
ATOM   1587  CE2 TYR X 105      78.640  46.760  30.820  1.00  0.00           C  
ATOM   1588  CD2 TYR X 105      78.900  46.200  32.070  1.00  0.00           C  
ATOM   1589  C   TYR X 105      77.490  43.520  34.730  1.00  0.00           C  
ATOM   1590  O   TYR X 105      76.590  43.010  34.070  1.00  0.00           O  
ATOM   1591  H   TYR X 105      78.450  45.340  37.010  1.00  0.00           H  
ATOM   1592  HA  TYR X 105      76.320  45.260  35.180  1.00  0.00           H  
ATOM   1593  HB2 TYR X 105      79.290  45.600  34.580  1.00  0.00           H  
ATOM   1594  HB3 TYR X 105      78.330  46.890  35.060  1.00  0.00           H  
ATOM   1595  HD1 TYR X 105      75.990  46.990  33.650  1.00  0.00           H  
ATOM   1596  HD2 TYR X 105      79.910  45.870  32.270  1.00  0.00           H  
ATOM   1597  HE1 TYR X 105      75.400  47.650  31.300  1.00  0.00           H  
ATOM   1598  HE2 TYR X 105      79.430  46.810  30.080  1.00  0.00           H  
ATOM   1599  HH  TYR X 105      76.290  47.850  29.030  1.00  0.00           H  
ATOM   1600  N   ALA X 106      78.590  42.850  35.050  1.00  0.00           N  
ATOM   1601  CA  ALA X 106      78.830  41.440  34.810  1.00  0.00           C  
ATOM   1602  CB  ALA X 106      80.100  40.920  35.470  1.00  0.00           C  
ATOM   1603  C   ALA X 106      77.700  40.500  35.210  1.00  0.00           C  
ATOM   1604  O   ALA X 106      77.450  39.570  34.460  1.00  0.00           O  
ATOM   1605  H   ALA X 106      79.240  43.370  35.630  1.00  0.00           H  
ATOM   1606  HA  ALA X 106      78.830  41.390  33.720  1.00  0.00           H  
ATOM   1607  HB1 ALA X 106      80.080  40.980  36.550  1.00  0.00           H  
ATOM   1608  HB2 ALA X 106      80.310  39.910  35.120  1.00  0.00           H  
ATOM   1609  HB3 ALA X 106      80.930  41.590  35.230  1.00  0.00           H  
ATOM   1610  N   PHE X 107      76.930  40.690  36.290  1.00  0.00           N  
ATOM   1611  CA  PHE X 107      76.020  39.680  36.790  1.00  0.00           C  
ATOM   1612  CB  PHE X 107      76.490  39.490  38.220  1.00  0.00           C  
ATOM   1613  CG  PHE X 107      75.920  38.310  38.970  1.00  0.00           C  
ATOM   1614  CD1 PHE X 107      75.320  38.480  40.220  1.00  0.00           C  
ATOM   1615  CE1 PHE X 107      74.860  37.430  41.020  1.00  0.00           C  
ATOM   1616  CZ  PHE X 107      75.010  36.180  40.410  1.00  0.00           C  
ATOM   1617  CE2 PHE X 107      75.690  35.940  39.210  1.00  0.00           C  
ATOM   1618  CD2 PHE X 107      76.090  37.030  38.430  1.00  0.00           C  
ATOM   1619  C   PHE X 107      74.550  40.040  36.580  1.00  0.00           C  
ATOM   1620  O   PHE X 107      73.690  39.220  36.890  1.00  0.00           O  
ATOM   1621  H   PHE X 107      77.100  41.500  36.870  1.00  0.00           H  
ATOM   1622  HA  PHE X 107      76.210  38.710  36.340  1.00  0.00           H  
ATOM   1623  HB2 PHE X 107      76.280  40.400  38.790  1.00  0.00           H  
ATOM   1624  HB3 PHE X 107      77.560  39.280  38.260  1.00  0.00           H  
ATOM   1625  HD1 PHE X 107      75.250  39.490  40.610  1.00  0.00           H  
ATOM   1626  HD2 PHE X 107      76.520  36.820  37.470  1.00  0.00           H  
ATOM   1627  HE1 PHE X 107      74.630  37.620  42.060  1.00  0.00           H  
ATOM   1628  HE2 PHE X 107      75.820  34.940  38.830  1.00  0.00           H  
ATOM   1629  HZ  PHE X 107      74.650  35.350  41.000  1.00  0.00           H  
ATOM   1630  N   TYR X 108      74.200  41.280  36.210  1.00  0.00           N  
ATOM   1631  CA  TYR X 108      72.940  41.970  36.320  1.00  0.00           C  
ATOM   1632  CB  TYR X 108      72.820  42.700  37.660  1.00  0.00           C  
ATOM   1633  CG  TYR X 108      71.850  43.850  37.730  1.00  0.00           C  
ATOM   1634  CD1 TYR X 108      72.260  45.190  37.720  1.00  0.00           C  
ATOM   1635  CE1 TYR X 108      71.320  46.190  37.990  1.00  0.00           C  
ATOM   1636  CZ  TYR X 108      69.960  45.820  38.110  1.00  0.00           C  
ATOM   1637  OH  TYR X 108      69.200  46.890  38.470  1.00  0.00           O  
ATOM   1638  CE2 TYR X 108      69.510  44.490  37.990  1.00  0.00           C  
ATOM   1639  CD2 TYR X 108      70.500  43.510  37.860  1.00  0.00           C  
ATOM   1640  C   TYR X 108      72.680  42.920  35.160  1.00  0.00           C  
ATOM   1641  O   TYR X 108      71.610  42.990  34.570  1.00  0.00           O  
ATOM   1642  H   TYR X 108      74.980  41.790  35.820  1.00  0.00           H  
ATOM   1643  HA  TYR X 108      72.130  41.240  36.210  1.00  0.00           H  
ATOM   1644  HB2 TYR X 108      73.790  42.980  38.070  1.00  0.00           H  
ATOM   1645  HB3 TYR X 108      72.540  41.920  38.360  1.00  0.00           H  
ATOM   1646  HD1 TYR X 108      73.310  45.470  37.670  1.00  0.00           H  
ATOM   1647  HD2 TYR X 108      70.170  42.480  37.840  1.00  0.00           H  
ATOM   1648  HE1 TYR X 108      71.640  47.190  38.230  1.00  0.00           H  
ATOM   1649  HE2 TYR X 108      68.480  44.200  38.130  1.00  0.00           H  
ATOM   1650  HH  TYR X 108      68.340  46.580  38.780  1.00  0.00           H  
ATOM   1651  N   GLY X 109      73.710  43.700  34.810  1.00  0.00           N  
ATOM   1652  CA  GLY X 109      73.670  44.870  33.960  1.00  0.00           C  
ATOM   1653  C   GLY X 109      73.940  44.560  32.490  1.00  0.00           C  
ATOM   1654  O   GLY X 109      73.410  45.260  31.630  1.00  0.00           O  
ATOM   1655  H   GLY X 109      74.620  43.430  35.150  1.00  0.00           H  
ATOM   1656  HA2 GLY X 109      74.380  45.630  34.300  1.00  0.00           H  
ATOM   1657  HA3 GLY X 109      72.670  45.320  33.970  1.00  0.00           H  
ATOM   1658  N   VAL X 110      74.660  43.500  32.130  1.00  0.00           N  
ATOM   1659  CA  VAL X 110      75.050  43.250  30.760  1.00  0.00           C  
ATOM   1660  CB  VAL X 110      76.500  42.790  30.720  1.00  0.00           C  
ATOM   1661  CG1 VAL X 110      76.690  41.380  31.290  1.00  0.00           C  
ATOM   1662  CG2 VAL X 110      77.260  42.990  29.420  1.00  0.00           C  
ATOM   1663  C   VAL X 110      74.110  42.290  30.040  1.00  0.00           C  
ATOM   1664  O   VAL X 110      73.680  42.550  28.920  1.00  0.00           O  
ATOM   1665  H   VAL X 110      75.180  43.000  32.840  1.00  0.00           H  
ATOM   1666  HA  VAL X 110      75.050  44.170  30.170  1.00  0.00           H  
ATOM   1667  HB  VAL X 110      77.020  43.430  31.430  1.00  0.00           H  
ATOM   1668 HG11 VAL X 110      76.240  40.640  30.630  1.00  0.00           H  
ATOM   1669 HG12 VAL X 110      77.720  41.130  31.510  1.00  0.00           H  
ATOM   1670 HG13 VAL X 110      76.220  41.370  32.270  1.00  0.00           H  
ATOM   1671 HG21 VAL X 110      76.600  43.330  28.610  1.00  0.00           H  
ATOM   1672 HG22 VAL X 110      78.010  43.770  29.550  1.00  0.00           H  
ATOM   1673 HG23 VAL X 110      77.730  42.050  29.120  1.00  0.00           H  
ATOM   1674  N   TRP X 111      73.590  41.250  30.700  1.00  0.00           N  
ATOM   1675  CA  TRP X 111      72.700  40.260  30.120  1.00  0.00           C  
ATOM   1676  CB  TRP X 111      72.480  39.010  30.950  1.00  0.00           C  
ATOM   1677  CG  TRP X 111      71.990  39.180  32.350  1.00  0.00           C  
ATOM   1678  CD1 TRP X 111      72.850  39.180  33.390  1.00  0.00           C  
ATOM   1679  NE1 TRP X 111      72.100  39.210  34.550  1.00  0.00           N  
ATOM   1680  CE2 TRP X 111      70.770  39.390  34.240  1.00  0.00           C  
ATOM   1681  CZ2 TRP X 111      69.670  39.640  35.070  1.00  0.00           C  
ATOM   1682  CH2 TRP X 111      68.390  39.770  34.500  1.00  0.00           C  
ATOM   1683  CZ3 TRP X 111      68.210  39.690  33.120  1.00  0.00           C  
ATOM   1684  CE3 TRP X 111      69.300  39.290  32.340  1.00  0.00           C  
ATOM   1685  CD2 TRP X 111      70.610  39.320  32.830  1.00  0.00           C  
ATOM   1686  C   TRP X 111      71.450  40.810  29.440  1.00  0.00           C  
ATOM   1687  O   TRP X 111      71.100  40.290  28.390  1.00  0.00           O  
ATOM   1688  H   TRP X 111      73.950  40.990  31.610  1.00  0.00           H  
ATOM   1689  HA  TRP X 111      73.240  39.930  29.230  1.00  0.00           H  
ATOM   1690  HB2 TRP X 111      73.500  38.640  31.060  1.00  0.00           H  
ATOM   1691  HB3 TRP X 111      71.960  38.260  30.350  1.00  0.00           H  
ATOM   1692  HD1 TRP X 111      73.920  39.050  33.370  1.00  0.00           H  
ATOM   1693  HE1 TRP X 111      72.410  39.140  35.510  1.00  0.00           H  
ATOM   1694  HE3 TRP X 111      69.190  39.130  31.270  1.00  0.00           H  
ATOM   1695  HZ2 TRP X 111      69.690  39.840  36.130  1.00  0.00           H  
ATOM   1696  HZ3 TRP X 111      67.210  39.760  32.700  1.00  0.00           H  
ATOM   1697  HH2 TRP X 111      67.530  39.880  35.140  1.00  0.00           H  
ATOM   1698  N   PRO X 112      70.750  41.830  29.940  1.00  0.00           N  
ATOM   1699  CD  PRO X 112      70.830  42.430  31.260  1.00  0.00           C  
ATOM   1700  CG  PRO X 112      69.420  42.900  31.600  1.00  0.00           C  
ATOM   1701  CB  PRO X 112      68.910  43.310  30.220  1.00  0.00           C  
ATOM   1702  CA  PRO X 112      69.580  42.340  29.250  1.00  0.00           C  
ATOM   1703  C   PRO X 112      69.910  43.030  27.930  1.00  0.00           C  
ATOM   1704  O   PRO X 112      69.120  42.960  26.990  1.00  0.00           O  
ATOM   1705  HA  PRO X 112      68.920  41.500  29.080  1.00  0.00           H  
ATOM   1706  HB2 PRO X 112      69.390  44.260  29.980  1.00  0.00           H  
ATOM   1707  HB3 PRO X 112      67.820  43.240  30.240  1.00  0.00           H  
ATOM   1708  HG2 PRO X 112      69.410  43.780  32.240  1.00  0.00           H  
ATOM   1709  HG3 PRO X 112      68.810  42.080  31.970  1.00  0.00           H  
ATOM   1710  HD2 PRO X 112      71.440  43.330  31.290  1.00  0.00           H  
ATOM   1711  HD3 PRO X 112      71.170  41.710  32.000  1.00  0.00           H  
ATOM   1712  N   LEU X 113      71.070  43.690  27.870  1.00  0.00           N  
ATOM   1713  CA  LEU X 113      71.480  44.570  26.790  1.00  0.00           C  
ATOM   1714  CB  LEU X 113      72.450  45.610  27.330  1.00  0.00           C  
ATOM   1715  CG  LEU X 113      73.110  46.530  26.310  1.00  0.00           C  
ATOM   1716  CD1 LEU X 113      72.090  47.420  25.610  1.00  0.00           C  
ATOM   1717  CD2 LEU X 113      74.120  47.460  26.980  1.00  0.00           C  
ATOM   1718  C   LEU X 113      72.070  43.630  25.740  1.00  0.00           C  
ATOM   1719  O   LEU X 113      72.180  43.990  24.570  1.00  0.00           O  
ATOM   1720  H   LEU X 113      71.660  43.780  28.690  1.00  0.00           H  
ATOM   1721  HA  LEU X 113      70.650  45.080  26.300  1.00  0.00           H  
ATOM   1722  HB2 LEU X 113      73.230  45.120  27.920  1.00  0.00           H  
ATOM   1723  HB3 LEU X 113      71.820  46.180  28.010  1.00  0.00           H  
ATOM   1724  HG  LEU X 113      73.600  45.910  25.560  1.00  0.00           H  
ATOM   1725 HD11 LEU X 113      71.360  47.780  26.340  1.00  0.00           H  
ATOM   1726 HD12 LEU X 113      72.620  48.240  25.140  1.00  0.00           H  
ATOM   1727 HD13 LEU X 113      71.720  46.860  24.750  1.00  0.00           H  
ATOM   1728 HD21 LEU X 113      73.660  48.130  27.700  1.00  0.00           H  
ATOM   1729 HD22 LEU X 113      74.930  46.910  27.440  1.00  0.00           H  
ATOM   1730 HD23 LEU X 113      74.520  48.010  26.120  1.00  0.00           H  
ATOM   1731  N   LEU X 114      72.520  42.420  26.060  1.00  0.00           N  
ATOM   1732  CA  LEU X 114      72.980  41.420  25.110  1.00  0.00           C  
ATOM   1733  CB  LEU X 114      73.820  40.370  25.830  1.00  0.00           C  
ATOM   1734  CG  LEU X 114      75.110  41.000  26.340  1.00  0.00           C  
ATOM   1735  CD1 LEU X 114      75.860  39.980  27.190  1.00  0.00           C  
ATOM   1736  CD2 LEU X 114      76.020  41.430  25.190  1.00  0.00           C  
ATOM   1737  C   LEU X 114      71.820  40.670  24.470  1.00  0.00           C  
ATOM   1738  O   LEU X 114      71.920  40.360  23.290  1.00  0.00           O  
ATOM   1739  H   LEU X 114      72.490  42.180  27.040  1.00  0.00           H  
ATOM   1740  HA  LEU X 114      73.670  41.920  24.440  1.00  0.00           H  
ATOM   1741  HB2 LEU X 114      74.160  39.570  25.160  1.00  0.00           H  
ATOM   1742  HB3 LEU X 114      73.250  40.080  26.710  1.00  0.00           H  
ATOM   1743  HG  LEU X 114      74.980  41.920  26.910  1.00  0.00           H  
ATOM   1744 HD11 LEU X 114      76.710  40.420  27.710  1.00  0.00           H  
ATOM   1745 HD12 LEU X 114      75.210  39.540  27.950  1.00  0.00           H  
ATOM   1746 HD13 LEU X 114      76.240  39.220  26.510  1.00  0.00           H  
ATOM   1747 HD21 LEU X 114      75.600  42.300  24.680  1.00  0.00           H  
ATOM   1748 HD22 LEU X 114      77.070  41.620  25.390  1.00  0.00           H  
ATOM   1749 HD23 LEU X 114      76.110  40.610  24.480  1.00  0.00           H  
ATOM   1750  N   LEU X 115      70.700  40.450  25.160  1.00  0.00           N  
ATOM   1751  CA  LEU X 115      69.450  39.990  24.570  1.00  0.00           C  
ATOM   1752  CB  LEU X 115      68.480  39.610  25.680  1.00  0.00           C  
ATOM   1753  CG  LEU X 115      68.660  38.210  26.270  1.00  0.00           C  
ATOM   1754  CD1 LEU X 115      67.660  38.080  27.430  1.00  0.00           C  
ATOM   1755  CD2 LEU X 115      68.370  37.010  25.380  1.00  0.00           C  
ATOM   1756  C   LEU X 115      68.920  41.100  23.670  1.00  0.00           C  
ATOM   1757  O   LEU X 115      68.500  40.770  22.560  1.00  0.00           O  
ATOM   1758  H   LEU X 115      70.710  40.630  26.150  1.00  0.00           H  
ATOM   1759  HA  LEU X 115      69.550  39.070  24.000  1.00  0.00           H  
ATOM   1760  HB2 LEU X 115      67.470  39.660  25.260  1.00  0.00           H  
ATOM   1761  HB3 LEU X 115      68.530  40.380  26.440  1.00  0.00           H  
ATOM   1762  HG  LEU X 115      69.640  38.050  26.710  1.00  0.00           H  
ATOM   1763 HD11 LEU X 115      67.530  39.010  27.980  1.00  0.00           H  
ATOM   1764 HD12 LEU X 115      66.680  37.720  27.140  1.00  0.00           H  
ATOM   1765 HD13 LEU X 115      68.020  37.330  28.130  1.00  0.00           H  
ATOM   1766 HD21 LEU X 115      68.430  36.030  25.870  1.00  0.00           H  
ATOM   1767 HD22 LEU X 115      67.350  37.130  25.010  1.00  0.00           H  
ATOM   1768 HD23 LEU X 115      69.080  37.120  24.570  1.00  0.00           H  
ATOM   1769  N   LEU X 116      68.970  42.370  24.060  1.00  0.00           N  
ATOM   1770  CA  LEU X 116      68.590  43.480  23.210  1.00  0.00           C  
ATOM   1771  CB  LEU X 116      68.680  44.740  24.070  1.00  0.00           C  
ATOM   1772  CG  LEU X 116      68.360  46.070  23.410  1.00  0.00           C  
ATOM   1773  CD1 LEU X 116      66.910  46.040  22.930  1.00  0.00           C  
ATOM   1774  CD2 LEU X 116      68.470  47.250  24.360  1.00  0.00           C  
ATOM   1775  C   LEU X 116      69.390  43.680  21.930  1.00  0.00           C  
ATOM   1776  O   LEU X 116      68.810  44.100  20.930  1.00  0.00           O  
ATOM   1777  H   LEU X 116      69.150  42.500  25.050  1.00  0.00           H  
ATOM   1778  HA  LEU X 116      67.560  43.300  22.890  1.00  0.00           H  
ATOM   1779  HB2 LEU X 116      69.730  44.800  24.360  1.00  0.00           H  
ATOM   1780  HB3 LEU X 116      68.110  44.580  24.990  1.00  0.00           H  
ATOM   1781  HG  LEU X 116      68.960  46.320  22.530  1.00  0.00           H  
ATOM   1782 HD11 LEU X 116      67.020  45.660  21.910  1.00  0.00           H  
ATOM   1783 HD12 LEU X 116      66.360  45.360  23.590  1.00  0.00           H  
ATOM   1784 HD13 LEU X 116      66.430  47.010  22.870  1.00  0.00           H  
ATOM   1785 HD21 LEU X 116      67.690  47.220  25.130  1.00  0.00           H  
ATOM   1786 HD22 LEU X 116      69.420  47.230  24.900  1.00  0.00           H  
ATOM   1787 HD23 LEU X 116      68.330  48.210  23.850  1.00  0.00           H  
ATOM   1788  N   LEU X 117      70.660  43.290  21.950  1.00  0.00           N  
ATOM   1789  CA  LEU X 117      71.540  43.260  20.790  1.00  0.00           C  
ATOM   1790  CB  LEU X 117      73.020  43.160  21.130  1.00  0.00           C  
ATOM   1791  CG  LEU X 117      73.470  44.520  21.660  1.00  0.00           C  
ATOM   1792  CD1 LEU X 117      74.960  44.520  21.960  1.00  0.00           C  
ATOM   1793  CD2 LEU X 117      73.370  45.630  20.620  1.00  0.00           C  
ATOM   1794  C   LEU X 117      71.210  42.090  19.880  1.00  0.00           C  
ATOM   1795  O   LEU X 117      71.280  42.220  18.660  1.00  0.00           O  
ATOM   1796  H   LEU X 117      71.150  43.050  22.800  1.00  0.00           H  
ATOM   1797  HA  LEU X 117      71.310  44.090  20.120  1.00  0.00           H  
ATOM   1798  HB2 LEU X 117      73.610  43.070  20.210  1.00  0.00           H  
ATOM   1799  HB3 LEU X 117      73.290  42.450  21.910  1.00  0.00           H  
ATOM   1800  HG  LEU X 117      72.940  44.920  22.530  1.00  0.00           H  
ATOM   1801 HD11 LEU X 117      75.150  45.520  22.350  1.00  0.00           H  
ATOM   1802 HD12 LEU X 117      75.260  43.770  22.690  1.00  0.00           H  
ATOM   1803 HD13 LEU X 117      75.670  44.480  21.130  1.00  0.00           H  
ATOM   1804 HD21 LEU X 117      72.410  46.130  20.470  1.00  0.00           H  
ATOM   1805 HD22 LEU X 117      74.150  46.380  20.730  1.00  0.00           H  
ATOM   1806 HD23 LEU X 117      73.670  45.210  19.660  1.00  0.00           H  
ATOM   1807  N   LEU X 118      70.810  40.940  20.430  1.00  0.00           N  
ATOM   1808  CA  LEU X 118      70.270  39.800  19.710  1.00  0.00           C  
ATOM   1809  CB  LEU X 118      70.120  38.590  20.630  1.00  0.00           C  
ATOM   1810  CG  LEU X 118      69.970  37.230  19.960  1.00  0.00           C  
ATOM   1811  CD1 LEU X 118      70.960  37.040  18.820  1.00  0.00           C  
ATOM   1812  CD2 LEU X 118      69.950  36.030  20.910  1.00  0.00           C  
ATOM   1813  C   LEU X 118      68.980  40.190  19.010  1.00  0.00           C  
ATOM   1814  O   LEU X 118      68.590  39.510  18.060  1.00  0.00           O  
ATOM   1815  H   LEU X 118      70.710  40.910  21.430  1.00  0.00           H  
ATOM   1816  HA  LEU X 118      71.010  39.540  18.960  1.00  0.00           H  
ATOM   1817  HB2 LEU X 118      69.230  38.680  21.260  1.00  0.00           H  
ATOM   1818  HB3 LEU X 118      70.970  38.580  21.310  1.00  0.00           H  
ATOM   1819  HG  LEU X 118      69.010  37.200  19.450  1.00  0.00           H  
ATOM   1820 HD11 LEU X 118      70.730  37.640  17.940  1.00  0.00           H  
ATOM   1821 HD12 LEU X 118      71.950  37.320  19.170  1.00  0.00           H  
ATOM   1822 HD13 LEU X 118      71.100  35.980  18.600  1.00  0.00           H  
ATOM   1823 HD21 LEU X 118      70.870  36.070  21.490  1.00  0.00           H  
ATOM   1824 HD22 LEU X 118      69.120  36.180  21.610  1.00  0.00           H  
ATOM   1825 HD23 LEU X 118      69.750  35.130  20.320  1.00  0.00           H  
ATOM   1826  N   ALA X 119      68.250  41.190  19.510  1.00  0.00           N  
ATOM   1827  CA  ALA X 119      66.900  41.560  19.140  1.00  0.00           C  
ATOM   1828  CB  ALA X 119      66.090  42.180  20.280  1.00  0.00           C  
ATOM   1829  C   ALA X 119      66.790  42.550  17.990  1.00  0.00           C  
ATOM   1830  O   ALA X 119      65.900  42.460  17.140  1.00  0.00           O  
ATOM   1831  H   ALA X 119      68.630  41.600  20.350  1.00  0.00           H  
ATOM   1832  HA  ALA X 119      66.400  40.640  18.840  1.00  0.00           H  
ATOM   1833  HB1 ALA X 119      65.090  42.370  19.890  1.00  0.00           H  
ATOM   1834  HB2 ALA X 119      65.990  41.400  21.030  1.00  0.00           H  
ATOM   1835  HB3 ALA X 119      66.630  43.070  20.610  1.00  0.00           H  
ATOM   1836  N   LEU X 120      67.840  43.370  17.890  1.00  0.00           N  
ATOM   1837  CA  LEU X 120      68.030  44.220  16.730  1.00  0.00           C  
ATOM   1838  CB  LEU X 120      69.050  45.320  16.990  1.00  0.00           C  
ATOM   1839  CG  LEU X 120      68.490  46.600  17.610  1.00  0.00           C  
ATOM   1840  CD1 LEU X 120      69.700  47.420  18.050  1.00  0.00           C  
ATOM   1841  CD2 LEU X 120      67.540  47.320  16.660  1.00  0.00           C  
ATOM   1842  C   LEU X 120      68.420  43.260  15.610  1.00  0.00           C  
ATOM   1843  O   LEU X 120      69.340  42.510  15.910  1.00  0.00           O  
ATOM   1844  H   LEU X 120      68.590  43.290  18.560  1.00  0.00           H  
ATOM   1845  HA  LEU X 120      67.080  44.680  16.450  1.00  0.00           H  
ATOM   1846  HB2 LEU X 120      69.610  45.520  16.080  1.00  0.00           H  
ATOM   1847  HB3 LEU X 120      69.840  44.930  17.640  1.00  0.00           H  
ATOM   1848  HG  LEU X 120      67.850  46.290  18.440  1.00  0.00           H  
ATOM   1849 HD11 LEU X 120      70.300  46.910  18.810  1.00  0.00           H  
ATOM   1850 HD12 LEU X 120      70.450  47.490  17.250  1.00  0.00           H  
ATOM   1851 HD13 LEU X 120      69.410  48.440  18.290  1.00  0.00           H  
ATOM   1852 HD21 LEU X 120      67.290  48.260  17.160  1.00  0.00           H  
ATOM   1853 HD22 LEU X 120      67.940  47.490  15.660  1.00  0.00           H  
ATOM   1854 HD23 LEU X 120      66.620  46.740  16.720  1.00  0.00           H  
ATOM   1855  N   PRO X 121      67.970  43.370  14.360  1.00  0.00           N  
ATOM   1856  CD  PRO X 121      67.230  44.530  13.900  1.00  0.00           C  
ATOM   1857  CG  PRO X 121      66.970  44.340  12.410  1.00  0.00           C  
ATOM   1858  CB  PRO X 121      67.170  42.840  12.210  1.00  0.00           C  
ATOM   1859  CA  PRO X 121      68.240  42.490  13.240  1.00  0.00           C  
ATOM   1860  C   PRO X 121      69.670  42.620  12.730  1.00  0.00           C  
ATOM   1861  O   PRO X 121      70.210  43.710  12.850  1.00  0.00           O  
ATOM   1862  HA  PRO X 121      68.150  41.450  13.580  1.00  0.00           H  
ATOM   1863  HB2 PRO X 121      67.500  42.590  11.200  1.00  0.00           H  
ATOM   1864  HB3 PRO X 121      66.260  42.270  12.390  1.00  0.00           H  
ATOM   1865  HG2 PRO X 121      67.780  44.840  11.870  1.00  0.00           H  
ATOM   1866  HG3 PRO X 121      65.970  44.700  12.200  1.00  0.00           H  
ATOM   1867  HD2 PRO X 121      67.530  45.530  14.220  1.00  0.00           H  
ATOM   1868  HD3 PRO X 121      66.240  44.410  14.330  1.00  0.00           H  
ATOM   1869  N   PRO X 122      70.250  41.580  12.130  1.00  0.00           N  
ATOM   1870  CD  PRO X 122      69.570  40.370  11.710  1.00  0.00           C  
ATOM   1871  CG  PRO X 122      70.710  39.400  11.400  1.00  0.00           C  
ATOM   1872  CB  PRO X 122      71.620  40.400  10.700  1.00  0.00           C  
ATOM   1873  CA  PRO X 122      71.560  41.690  11.510  1.00  0.00           C  
ATOM   1874  C   PRO X 122      71.840  42.900  10.640  1.00  0.00           C  
ATOM   1875  O   PRO X 122      72.930  43.460  10.640  1.00  0.00           O  
ATOM   1876  HA  PRO X 122      72.310  41.750  12.300  1.00  0.00           H  
ATOM   1877  HB2 PRO X 122      71.380  40.600   9.650  1.00  0.00           H  
ATOM   1878  HB3 PRO X 122      72.630  39.990  10.760  1.00  0.00           H  
ATOM   1879  HG2 PRO X 122      70.370  38.630  10.700  1.00  0.00           H  
ATOM   1880  HG3 PRO X 122      71.150  39.040  12.330  1.00  0.00           H  
ATOM   1881  HD2 PRO X 122      68.760  40.410  10.990  1.00  0.00           H  
ATOM   1882  HD3 PRO X 122      69.120  39.860  12.570  1.00  0.00           H  
ATOM   1883  N   ARG X 123      70.840  43.450   9.940  1.00  0.00           N  
ATOM   1884  CA  ARG X 123      71.020  44.560   9.030  1.00  0.00           C  
ATOM   1885  CB  ARG X 123      69.730  44.760   8.240  1.00  0.00           C  
ATOM   1886  CG  ARG X 123      68.480  45.280   8.940  1.00  0.00           C  
ATOM   1887  CD  ARG X 123      67.330  45.870   8.120  1.00  0.00           C  
ATOM   1888  NE  ARG X 123      67.820  46.930   7.240  1.00  0.00           N  
ATOM   1889  CZ  ARG X 123      67.480  48.220   7.140  1.00  0.00           C  
ATOM   1890  NH1 ARG X 123      66.900  48.900   8.140  1.00  0.00           N1+
ATOM   1891  NH2 ARG X 123      67.860  48.910   6.050  1.00  0.00           N  
ATOM   1892  C   ARG X 123      71.370  45.860   9.730  1.00  0.00           C  
ATOM   1893  O   ARG X 123      72.050  46.700   9.140  1.00  0.00           O  
ATOM   1894  H   ARG X 123      69.900  43.070   9.950  1.00  0.00           H  
ATOM   1895  HA  ARG X 123      71.780  44.330   8.280  1.00  0.00           H  
ATOM   1896  HB2 ARG X 123      69.490  43.830   7.720  1.00  0.00           H  
ATOM   1897  HB3 ARG X 123      70.020  45.500   7.490  1.00  0.00           H  
ATOM   1898  HG2 ARG X 123      68.740  46.050   9.650  1.00  0.00           H  
ATOM   1899  HG3 ARG X 123      68.040  44.470   9.530  1.00  0.00           H  
ATOM   1900  HD2 ARG X 123      66.660  46.370   8.830  1.00  0.00           H  
ATOM   1901  HD3 ARG X 123      66.750  45.150   7.550  1.00  0.00           H  
ATOM   1902  HE  ARG X 123      68.390  46.590   6.480  1.00  0.00           H  
ATOM   1903 HH11 ARG X 123      67.110  48.620   9.080  1.00  0.00           H  
ATOM   1904 HH12 ARG X 123      66.770  49.890   7.970  1.00  0.00           H  
ATOM   1905 HH21 ARG X 123      68.290  48.410   5.280  1.00  0.00           H  
ATOM   1906 HH22 ARG X 123      67.820  49.910   6.000  1.00  0.00           H  
ATOM   1907  N   ALA X 124      71.060  46.040  11.020  1.00  0.00           N  
ATOM   1908  CA  ALA X 124      71.310  47.260  11.760  1.00  0.00           C  
ATOM   1909  CB  ALA X 124      70.460  47.160  13.030  1.00  0.00           C  
ATOM   1910  C   ALA X 124      72.760  47.470  12.170  1.00  0.00           C  
ATOM   1911  O   ALA X 124      73.080  48.510  12.740  1.00  0.00           O  
ATOM   1912  H   ALA X 124      70.560  45.290  11.470  1.00  0.00           H  
ATOM   1913  HA  ALA X 124      71.060  48.170  11.220  1.00  0.00           H  
ATOM   1914  HB1 ALA X 124      70.300  48.190  13.350  1.00  0.00           H  
ATOM   1915  HB2 ALA X 124      69.460  46.760  12.840  1.00  0.00           H  
ATOM   1916  HB3 ALA X 124      71.060  46.610  13.750  1.00  0.00           H  
ATOM   1917  N   TYR X 125      73.560  46.410  12.040  1.00  0.00           N  
ATOM   1918  CA  TYR X 125      74.990  46.390  12.240  1.00  0.00           C  
ATOM   1919  CB  TYR X 125      75.400  45.040  12.830  1.00  0.00           C  
ATOM   1920  CG  TYR X 125      74.720  44.730  14.140  1.00  0.00           C  
ATOM   1921  CD1 TYR X 125      75.130  45.310  15.350  1.00  0.00           C  
ATOM   1922  CE1 TYR X 125      74.330  45.120  16.490  1.00  0.00           C  
ATOM   1923  CZ  TYR X 125      73.240  44.240  16.410  1.00  0.00           C  
ATOM   1924  OH  TYR X 125      72.430  44.180  17.500  1.00  0.00           O  
ATOM   1925  CE2 TYR X 125      72.870  43.580  15.220  1.00  0.00           C  
ATOM   1926  CD2 TYR X 125      73.630  43.860  14.080  1.00  0.00           C  
ATOM   1927  C   TYR X 125      75.850  46.680  11.020  1.00  0.00           C  
ATOM   1928  O   TYR X 125      75.530  46.320   9.890  1.00  0.00           O  
ATOM   1929  H   TYR X 125      73.170  45.760  11.360  1.00  0.00           H  
ATOM   1930  HA  TYR X 125      75.190  47.190  12.960  1.00  0.00           H  
ATOM   1931  HB2 TYR X 125      76.460  45.000  13.060  1.00  0.00           H  
ATOM   1932  HB3 TYR X 125      75.300  44.220  12.120  1.00  0.00           H  
ATOM   1933  HD1 TYR X 125      75.980  45.970  15.340  1.00  0.00           H  
ATOM   1934  HD2 TYR X 125      73.290  43.490  13.120  1.00  0.00           H  
ATOM   1935  HE1 TYR X 125      74.510  45.770  17.330  1.00  0.00           H  
ATOM   1936  HE2 TYR X 125      71.970  42.980  15.190  1.00  0.00           H  
ATOM   1937  HH  TYR X 125      71.800  43.450  17.380  1.00  0.00           H  
ATOM   1938  N   ALA X 126      76.990  47.330  11.260  1.00  0.00           N  
ATOM   1939  CA  ALA X 126      78.000  47.660  10.270  1.00  0.00           C  
ATOM   1940  CB  ALA X 126      78.510  49.070  10.530  1.00  0.00           C  
ATOM   1941  C   ALA X 126      79.150  46.670  10.140  1.00  0.00           C  
ATOM   1942  OC1 ALA X 126      79.850  46.750   9.100  1.00  0.00           O  
ATOM   1943  OC2 ALA X 126      79.450  45.890  11.070  1.00  0.00           O1-
ATOM   1944  H   ALA X 126      77.080  47.670  12.200  1.00  0.00           H  
ATOM   1945  HA  ALA X 126      77.460  47.730   9.330  1.00  0.00           H  
ATOM   1946  HB1 ALA X 126      77.690  49.740  10.280  1.00  0.00           H  
ATOM   1947  HB2 ALA X 126      78.820  49.080  11.570  1.00  0.00           H  
ATOM   1948  HB3 ALA X 126      79.320  49.270   9.820  1.00  0.00           H  
ATOM   1949  N   ALA X 127      43.680  42.950  18.610  1.00  0.00           N1+
ATOM   1950  CA  ALA X 127      43.410  44.390  18.610  1.00  0.00           C  
ATOM   1951  CB  ALA X 127      42.230  44.790  19.500  1.00  0.00           C  
ATOM   1952  C   ALA X 127      44.710  45.090  18.990  1.00  0.00           C  
ATOM   1953  O   ALA X 127      45.300  44.810  20.040  1.00  0.00           O  
ATOM   1954  H1  ALA X 127      42.870  42.390  18.830  1.00  0.00           H  
ATOM   1955  H2  ALA X 127      44.170  42.680  17.770  1.00  0.00           H  
ATOM   1956  H3  ALA X 127      44.310  42.790  19.390  1.00  0.00           H  
ATOM   1957  HA  ALA X 127      43.140  44.590  17.570  1.00  0.00           H  
ATOM   1958  HB1 ALA X 127      41.320  44.850  18.910  1.00  0.00           H  
ATOM   1959  HB2 ALA X 127      42.090  43.980  20.210  1.00  0.00           H  
ATOM   1960  HB3 ALA X 127      42.420  45.730  20.010  1.00  0.00           H  
ATOM   1961  N   LEU X 128      45.140  45.980  18.110  1.00  0.00           N  
ATOM   1962  CA  LEU X 128      46.420  46.660  18.170  1.00  0.00           C  
ATOM   1963  CB  LEU X 128      46.630  47.400  16.850  1.00  0.00           C  
ATOM   1964  CG  LEU X 128      47.690  48.500  16.840  1.00  0.00           C  
ATOM   1965  CD1 LEU X 128      49.090  47.900  17.020  1.00  0.00           C  
ATOM   1966  CD2 LEU X 128      47.660  49.370  15.590  1.00  0.00           C  
ATOM   1967  C   LEU X 128      46.480  47.590  19.370  1.00  0.00           C  
ATOM   1968  O   LEU X 128      47.400  47.580  20.190  1.00  0.00           O  
ATOM   1969  H   LEU X 128      44.580  46.180  17.290  1.00  0.00           H  
ATOM   1970  HA  LEU X 128      47.220  45.910  18.220  1.00  0.00           H  
ATOM   1971  HB2 LEU X 128      45.700  47.900  16.580  1.00  0.00           H  
ATOM   1972  HB3 LEU X 128      46.910  46.690  16.070  1.00  0.00           H  
ATOM   1973  HG  LEU X 128      47.460  49.210  17.630  1.00  0.00           H  
ATOM   1974 HD11 LEU X 128      49.020  46.960  17.560  1.00  0.00           H  
ATOM   1975 HD12 LEU X 128      49.620  47.730  16.080  1.00  0.00           H  
ATOM   1976 HD13 LEU X 128      49.640  48.520  17.720  1.00  0.00           H  
ATOM   1977 HD21 LEU X 128      47.860  48.950  14.610  1.00  0.00           H  
ATOM   1978 HD22 LEU X 128      46.720  49.920  15.620  1.00  0.00           H  
ATOM   1979 HD23 LEU X 128      48.460  50.100  15.730  1.00  0.00           H  
ATOM   1980  N   GLU X 129      45.430  48.390  19.580  1.00  0.00           N  
ATOM   1981  CA  GLU X 129      45.260  49.380  20.620  1.00  0.00           C  
ATOM   1982  CB  GLU X 129      44.060  50.280  20.320  1.00  0.00           C  
ATOM   1983  CG  GLU X 129      44.090  50.970  18.960  1.00  0.00           C  
ATOM   1984  CD  GLU X 129      43.990  50.180  17.660  1.00  0.00           C  
ATOM   1985  OE1 GLU X 129      44.700  50.520  16.690  1.00  0.00           O  
ATOM   1986  OE2 GLU X 129      43.270  49.150  17.680  1.00  0.00           O1-
ATOM   1987  C   GLU X 129      45.040  48.800  22.010  1.00  0.00           C  
ATOM   1988  O   GLU X 129      45.010  49.520  23.010  1.00  0.00           O  
ATOM   1989  H   GLU X 129      44.750  48.300  18.840  1.00  0.00           H  
ATOM   1990  HA  GLU X 129      46.150  50.000  20.600  1.00  0.00           H  
ATOM   1991  HB2 GLU X 129      44.100  51.080  21.060  1.00  0.00           H  
ATOM   1992  HB3 GLU X 129      43.130  49.750  20.520  1.00  0.00           H  
ATOM   1993  HG2 GLU X 129      45.030  51.520  18.950  1.00  0.00           H  
ATOM   1994  HG3 GLU X 129      43.250  51.660  19.010  1.00  0.00           H  
ATOM   1995  N   ASN X 130      44.860  47.480  22.090  1.00  0.00           N  
ATOM   1996  CA  ASN X 130      45.030  46.770  23.340  1.00  0.00           C  
ATOM   1997  CB  ASN X 130      43.890  45.800  23.650  1.00  0.00           C  
ATOM   1998  CG  ASN X 130      43.960  45.380  25.110  1.00  0.00           C  
ATOM   1999  OD1 ASN X 130      44.370  44.300  25.520  1.00  0.00           O  
ATOM   2000  ND2 ASN X 130      43.630  46.300  26.030  1.00  0.00           N  
ATOM   2001  C   ASN X 130      46.360  46.040  23.480  1.00  0.00           C  
ATOM   2002  O   ASN X 130      46.960  46.130  24.550  1.00  0.00           O  
ATOM   2003  H   ASN X 130      45.060  46.980  21.240  1.00  0.00           H  
ATOM   2004  HA  ASN X 130      44.980  47.480  24.160  1.00  0.00           H  
ATOM   2005  HB2 ASN X 130      44.040  44.870  23.110  1.00  0.00           H  
ATOM   2006  HB3 ASN X 130      42.960  46.290  23.360  1.00  0.00           H  
ATOM   2007 HD21 ASN X 130      43.230  47.190  25.790  1.00  0.00           H  
ATOM   2008 HD22 ASN X 130      43.780  46.000  26.980  1.00  0.00           H  
ATOM   2009  N   LEU X 131      47.000  45.550  22.420  1.00  0.00           N  
ATOM   2010  CA  LEU X 131      48.390  45.160  22.330  1.00  0.00           C  
ATOM   2011  CB  LEU X 131      48.810  44.730  20.930  1.00  0.00           C  
ATOM   2012  CG  LEU X 131      50.290  44.390  20.780  1.00  0.00           C  
ATOM   2013  CD1 LEU X 131      50.770  42.970  21.040  1.00  0.00           C  
ATOM   2014  CD2 LEU X 131      50.540  44.760  19.320  1.00  0.00           C  
ATOM   2015  C   LEU X 131      49.370  46.150  22.960  1.00  0.00           C  
ATOM   2016  O   LEU X 131      50.180  45.720  23.780  1.00  0.00           O  
ATOM   2017  H   LEU X 131      46.500  45.500  21.540  1.00  0.00           H  
ATOM   2018  HA  LEU X 131      48.620  44.310  22.970  1.00  0.00           H  
ATOM   2019  HB2 LEU X 131      48.550  45.440  20.150  1.00  0.00           H  
ATOM   2020  HB3 LEU X 131      48.240  43.840  20.680  1.00  0.00           H  
ATOM   2021  HG  LEU X 131      50.970  45.030  21.340  1.00  0.00           H  
ATOM   2022 HD11 LEU X 131      51.620  42.710  20.410  1.00  0.00           H  
ATOM   2023 HD12 LEU X 131      51.220  43.040  22.040  1.00  0.00           H  
ATOM   2024 HD13 LEU X 131      50.030  42.160  21.040  1.00  0.00           H  
ATOM   2025 HD21 LEU X 131      49.740  44.350  18.710  1.00  0.00           H  
ATOM   2026 HD22 LEU X 131      50.440  45.830  19.160  1.00  0.00           H  
ATOM   2027 HD23 LEU X 131      51.550  44.510  18.990  1.00  0.00           H  
ATOM   2028  N   VAL X 132      49.230  47.450  22.710  1.00  0.00           N  
ATOM   2029  CA  VAL X 132      50.120  48.520  23.130  1.00  0.00           C  
ATOM   2030  CB  VAL X 132      49.850  49.810  22.370  1.00  0.00           C  
ATOM   2031  CG1 VAL X 132      50.310  49.730  20.920  1.00  0.00           C  
ATOM   2032  CG2 VAL X 132      48.420  50.330  22.450  1.00  0.00           C  
ATOM   2033  C   VAL X 132      49.940  48.770  24.620  1.00  0.00           C  
ATOM   2034  O   VAL X 132      50.840  49.310  25.260  1.00  0.00           O  
ATOM   2035  H   VAL X 132      48.450  47.650  22.110  1.00  0.00           H  
ATOM   2036  HA  VAL X 132      51.150  48.230  22.930  1.00  0.00           H  
ATOM   2037  HB  VAL X 132      50.410  50.640  22.810  1.00  0.00           H  
ATOM   2038 HG11 VAL X 132      49.740  48.930  20.450  1.00  0.00           H  
ATOM   2039 HG12 VAL X 132      50.250  50.680  20.380  1.00  0.00           H  
ATOM   2040 HG13 VAL X 132      51.360  49.430  20.950  1.00  0.00           H  
ATOM   2041 HG21 VAL X 132      48.250  51.120  21.710  1.00  0.00           H  
ATOM   2042 HG22 VAL X 132      47.700  49.510  22.360  1.00  0.00           H  
ATOM   2043 HG23 VAL X 132      48.380  50.740  23.450  1.00  0.00           H  
ATOM   2044  N   VAL X 133      48.770  48.480  25.180  1.00  0.00           N  
ATOM   2045  CA  VAL X 133      48.460  48.660  26.580  1.00  0.00           C  
ATOM   2046  CB  VAL X 133      46.950  48.880  26.660  1.00  0.00           C  
ATOM   2047  CG1 VAL X 133      46.610  48.820  28.150  1.00  0.00           C  
ATOM   2048  CG2 VAL X 133      46.560  50.250  26.120  1.00  0.00           C  
ATOM   2049  C   VAL X 133      48.970  47.510  27.430  1.00  0.00           C  
ATOM   2050  O   VAL X 133      49.610  47.710  28.460  1.00  0.00           O  
ATOM   2051  H   VAL X 133      48.090  48.010  24.590  1.00  0.00           H  
ATOM   2052  HA  VAL X 133      49.020  49.530  26.940  1.00  0.00           H  
ATOM   2053  HB  VAL X 133      46.420  48.020  26.240  1.00  0.00           H  
ATOM   2054 HG11 VAL X 133      46.590  47.770  28.440  1.00  0.00           H  
ATOM   2055 HG12 VAL X 133      47.290  49.400  28.770  1.00  0.00           H  
ATOM   2056 HG13 VAL X 133      45.680  49.370  28.210  1.00  0.00           H  
ATOM   2057 HG21 VAL X 133      47.140  51.030  26.610  1.00  0.00           H  
ATOM   2058 HG22 VAL X 133      46.850  50.210  25.070  1.00  0.00           H  
ATOM   2059 HG23 VAL X 133      45.490  50.330  26.340  1.00  0.00           H  
ATOM   2060  N   LEU X 134      48.930  46.300  26.850  1.00  0.00           N  
ATOM   2061  CA  LEU X 134      49.500  45.140  27.510  1.00  0.00           C  
ATOM   2062  CB  LEU X 134      49.070  43.890  26.750  1.00  0.00           C  
ATOM   2063  CG  LEU X 134      47.610  43.540  27.010  1.00  0.00           C  
ATOM   2064  CD1 LEU X 134      47.090  42.620  25.910  1.00  0.00           C  
ATOM   2065  CD2 LEU X 134      47.490  42.760  28.320  1.00  0.00           C  
ATOM   2066  C   LEU X 134      51.020  45.230  27.500  1.00  0.00           C  
ATOM   2067  O   LEU X 134      51.680  44.990  28.500  1.00  0.00           O  
ATOM   2068  H   LEU X 134      48.360  46.200  26.030  1.00  0.00           H  
ATOM   2069  HA  LEU X 134      49.140  45.000  28.530  1.00  0.00           H  
ATOM   2070  HB2 LEU X 134      49.790  43.070  26.880  1.00  0.00           H  
ATOM   2071  HB3 LEU X 134      49.190  44.180  25.710  1.00  0.00           H  
ATOM   2072  HG  LEU X 134      47.010  44.450  27.100  1.00  0.00           H  
ATOM   2073 HD11 LEU X 134      47.610  41.660  25.850  1.00  0.00           H  
ATOM   2074 HD12 LEU X 134      46.030  42.420  26.070  1.00  0.00           H  
ATOM   2075 HD13 LEU X 134      47.210  43.120  24.950  1.00  0.00           H  
ATOM   2076 HD21 LEU X 134      46.420  42.680  28.550  1.00  0.00           H  
ATOM   2077 HD22 LEU X 134      47.980  41.790  28.280  1.00  0.00           H  
ATOM   2078 HD23 LEU X 134      47.920  43.340  29.130  1.00  0.00           H  
ATOM   2079  N   ASN X 135      51.600  45.720  26.400  1.00  0.00           N  
ATOM   2080  CA  ASN X 135      53.030  45.930  26.290  1.00  0.00           C  
ATOM   2081  CB  ASN X 135      53.250  46.160  24.800  1.00  0.00           C  
ATOM   2082  CG  ASN X 135      54.690  46.450  24.390  1.00  0.00           C  
ATOM   2083  OD1 ASN X 135      54.970  47.460  23.750  1.00  0.00           O  
ATOM   2084  ND2 ASN X 135      55.610  45.500  24.610  1.00  0.00           N  
ATOM   2085  C   ASN X 135      53.530  47.110  27.110  1.00  0.00           C  
ATOM   2086  O   ASN X 135      54.630  47.090  27.650  1.00  0.00           O  
ATOM   2087  H   ASN X 135      51.060  45.780  25.550  1.00  0.00           H  
ATOM   2088  HA  ASN X 135      53.540  45.000  26.540  1.00  0.00           H  
ATOM   2089  HB2 ASN X 135      52.650  46.980  24.420  1.00  0.00           H  
ATOM   2090  HB3 ASN X 135      52.940  45.270  24.260  1.00  0.00           H  
ATOM   2091 HD21 ASN X 135      55.330  44.600  24.960  1.00  0.00           H  
ATOM   2092 HD22 ASN X 135      56.540  45.690  24.270  1.00  0.00           H  
ATOM   2093  N   ALA X 136      52.760  48.190  27.310  1.00  0.00           N  
ATOM   2094  CA  ALA X 136      53.200  49.180  28.270  1.00  0.00           C  
ATOM   2095  CB  ALA X 136      52.340  50.420  28.040  1.00  0.00           C  
ATOM   2096  C   ALA X 136      53.130  48.800  29.740  1.00  0.00           C  
ATOM   2097  O   ALA X 136      53.990  49.110  30.560  1.00  0.00           O  
ATOM   2098  H   ALA X 136      51.960  48.370  26.720  1.00  0.00           H  
ATOM   2099  HA  ALA X 136      54.220  49.440  28.000  1.00  0.00           H  
ATOM   2100  HB1 ALA X 136      51.330  50.300  28.430  1.00  0.00           H  
ATOM   2101  HB2 ALA X 136      52.830  51.250  28.540  1.00  0.00           H  
ATOM   2102  HB3 ALA X 136      52.230  50.670  26.990  1.00  0.00           H  
ATOM   2103  N   ALA X 137      52.150  47.950  30.080  1.00  0.00           N  
ATOM   2104  CA  ALA X 137      52.230  47.110  31.260  1.00  0.00           C  
ATOM   2105  CB  ALA X 137      51.000  46.240  31.470  1.00  0.00           C  
ATOM   2106  C   ALA X 137      53.470  46.220  31.280  1.00  0.00           C  
ATOM   2107  O   ALA X 137      54.120  46.260  32.320  1.00  0.00           O  
ATOM   2108  H   ALA X 137      51.400  47.740  29.440  1.00  0.00           H  
ATOM   2109  HA  ALA X 137      52.250  47.770  32.130  1.00  0.00           H  
ATOM   2110  HB1 ALA X 137      50.270  46.720  32.110  1.00  0.00           H  
ATOM   2111  HB2 ALA X 137      50.610  46.020  30.470  1.00  0.00           H  
ATOM   2112  HB3 ALA X 137      51.280  45.290  31.930  1.00  0.00           H  
ATOM   2113  N   SER X 138      53.900  45.640  30.160  1.00  0.00           N  
ATOM   2114  CA  SER X 138      55.100  44.830  30.290  1.00  0.00           C  
ATOM   2115  CB  SER X 138      55.260  44.030  29.010  1.00  0.00           C  
ATOM   2116  OG  SER X 138      56.280  43.080  29.250  1.00  0.00           O  
ATOM   2117  C   SER X 138      56.320  45.710  30.540  1.00  0.00           C  
ATOM   2118  O   SER X 138      57.150  45.340  31.360  1.00  0.00           O  
ATOM   2119  H   SER X 138      53.410  45.780  29.290  1.00  0.00           H  
ATOM   2120  HA  SER X 138      54.860  44.270  31.200  1.00  0.00           H  
ATOM   2121  HB2 SER X 138      55.620  44.600  28.150  1.00  0.00           H  
ATOM   2122  HB3 SER X 138      54.310  43.520  28.850  1.00  0.00           H  
ATOM   2123  HG  SER X 138      56.380  42.400  28.580  1.00  0.00           H  
ATOM   2124  N   VAL X 139      56.430  46.880  29.910  1.00  0.00           N  
ATOM   2125  CA  VAL X 139      57.510  47.830  30.120  1.00  0.00           C  
ATOM   2126  CB  VAL X 139      57.430  49.020  29.170  1.00  0.00           C  
ATOM   2127  CG1 VAL X 139      58.260  50.220  29.640  1.00  0.00           C  
ATOM   2128  CG2 VAL X 139      57.830  48.570  27.770  1.00  0.00           C  
ATOM   2129  C   VAL X 139      57.620  48.330  31.550  1.00  0.00           C  
ATOM   2130  O   VAL X 139      58.740  48.290  32.060  1.00  0.00           O  
ATOM   2131  H   VAL X 139      55.730  47.030  29.200  1.00  0.00           H  
ATOM   2132  HA  VAL X 139      58.430  47.300  29.850  1.00  0.00           H  
ATOM   2133  HB  VAL X 139      56.380  49.300  29.200  1.00  0.00           H  
ATOM   2134 HG11 VAL X 139      59.280  49.890  29.850  1.00  0.00           H  
ATOM   2135 HG12 VAL X 139      58.240  50.950  28.830  1.00  0.00           H  
ATOM   2136 HG13 VAL X 139      57.820  50.730  30.490  1.00  0.00           H  
ATOM   2137 HG21 VAL X 139      57.760  49.450  27.140  1.00  0.00           H  
ATOM   2138 HG22 VAL X 139      58.900  48.370  27.770  1.00  0.00           H  
ATOM   2139 HG23 VAL X 139      57.370  47.670  27.360  1.00  0.00           H  
ATOM   2140  N   ALA X 140      56.490  48.600  32.220  1.00  0.00           N  
ATOM   2141  CA  ALA X 140      56.450  48.780  33.650  1.00  0.00           C  
ATOM   2142  CB  ALA X 140      55.030  49.040  34.150  1.00  0.00           C  
ATOM   2143  C   ALA X 140      57.170  47.720  34.470  1.00  0.00           C  
ATOM   2144  O   ALA X 140      58.140  48.080  35.120  1.00  0.00           O  
ATOM   2145  H   ALA X 140      55.640  48.460  31.690  1.00  0.00           H  
ATOM   2146  HA  ALA X 140      56.960  49.700  33.940  1.00  0.00           H  
ATOM   2147  HB1 ALA X 140      54.570  49.540  33.300  1.00  0.00           H  
ATOM   2148  HB2 ALA X 140      54.450  48.140  34.340  1.00  0.00           H  
ATOM   2149  HB3 ALA X 140      55.060  49.730  35.000  1.00  0.00           H  
ATOM   2150  N   GLY X 141      56.720  46.460  34.400  1.00  0.00           N  
ATOM   2151  CA  GLY X 141      57.260  45.390  35.220  1.00  0.00           C  
ATOM   2152  C   GLY X 141      58.660  44.950  34.820  1.00  0.00           C  
ATOM   2153  O   GLY X 141      59.430  44.560  35.700  1.00  0.00           O  
ATOM   2154  H   GLY X 141      55.970  46.230  33.770  1.00  0.00           H  
ATOM   2155  HA2 GLY X 141      56.640  44.490  35.170  1.00  0.00           H  
ATOM   2156  HA3 GLY X 141      57.250  45.640  36.280  1.00  0.00           H  
ATOM   2157  N   ALA X 142      59.070  45.260  33.590  1.00  0.00           N  
ATOM   2158  CA  ALA X 142      60.370  44.920  33.050  1.00  0.00           C  
ATOM   2159  CB  ALA X 142      60.090  44.860  31.550  1.00  0.00           C  
ATOM   2160  C   ALA X 142      61.380  46.010  33.360  1.00  0.00           C  
ATOM   2161  O   ALA X 142      62.570  45.710  33.380  1.00  0.00           O  
ATOM   2162  H   ALA X 142      58.350  45.610  32.970  1.00  0.00           H  
ATOM   2163  HA  ALA X 142      60.850  44.000  33.410  1.00  0.00           H  
ATOM   2164  HB1 ALA X 142      59.450  43.990  31.410  1.00  0.00           H  
ATOM   2165  HB2 ALA X 142      59.640  45.780  31.170  1.00  0.00           H  
ATOM   2166  HB3 ALA X 142      60.990  44.700  30.960  1.00  0.00           H  
ATOM   2167  N   HIS X 143      61.010  47.250  33.700  1.00  0.00           N  
ATOM   2168  CA  HIS X 143      61.920  48.110  34.430  1.00  0.00           C  
ATOM   2169  CB  HIS X 143      61.620  49.570  34.110  1.00  0.00           C  
ATOM   2170  CG  HIS X 143      62.600  50.410  34.880  1.00  0.00           C  
ATOM   2171  ND1 HIS X 143      62.330  51.140  36.040  1.00  0.00           N  
ATOM   2172  CE1 HIS X 143      63.450  51.740  36.430  1.00  0.00           C  
ATOM   2173  NE2 HIS X 143      64.380  51.510  35.490  1.00  0.00           N  
ATOM   2174  CD2 HIS X 143      63.900  50.670  34.510  1.00  0.00           C  
ATOM   2175  C   HIS X 143      61.880  47.760  35.910  1.00  0.00           C  
ATOM   2176  O   HIS X 143      62.940  47.680  36.530  1.00  0.00           O  
ATOM   2177  H   HIS X 143      60.030  47.490  33.590  1.00  0.00           H  
ATOM   2178  HA  HIS X 143      62.890  47.920  33.970  1.00  0.00           H  
ATOM   2179  HB2 HIS X 143      60.600  49.840  34.380  1.00  0.00           H  
ATOM   2180  HB3 HIS X 143      61.800  49.730  33.050  1.00  0.00           H  
ATOM   2181  HD2 HIS X 143      64.450  50.230  33.690  1.00  0.00           H  
ATOM   2182  HE2 HIS X 143      65.280  51.970  35.470  1.00  0.00           H  
ATOM   2183  HE1 HIS X 143      63.540  52.480  37.220  1.00  0.00           H  
ATOM   2184  N   GLY X 144      60.670  47.410  36.340  1.00  0.00           N  
ATOM   2185  CA  GLY X 144      60.440  46.930  37.690  1.00  0.00           C  
ATOM   2186  C   GLY X 144      61.170  45.720  38.260  1.00  0.00           C  
ATOM   2187  O   GLY X 144      61.700  45.840  39.360  1.00  0.00           O  
ATOM   2188  H   GLY X 144      59.900  47.510  35.700  1.00  0.00           H  
ATOM   2189  HA2 GLY X 144      59.360  46.800  37.780  1.00  0.00           H  
ATOM   2190  HA3 GLY X 144      60.620  47.780  38.340  1.00  0.00           H  
ATOM   2191  N   ILE X 145      61.390  44.620  37.520  1.00  0.00           N  
ATOM   2192  CA  ILE X 145      61.980  43.460  38.150  1.00  0.00           C  
ATOM   2193  CB  ILE X 145      61.590  42.200  37.380  1.00  0.00           C  
ATOM   2194  CG2 ILE X 145      62.080  42.230  35.940  1.00  0.00           C  
ATOM   2195  CG1 ILE X 145      61.970  40.870  38.030  1.00  0.00           C  
ATOM   2196  CD1 ILE X 145      61.240  40.530  39.330  1.00  0.00           C  
ATOM   2197  C   ILE X 145      63.480  43.660  38.340  1.00  0.00           C  
ATOM   2198  O   ILE X 145      64.100  43.230  39.310  1.00  0.00           O  
ATOM   2199  H   ILE X 145      60.880  44.530  36.660  1.00  0.00           H  
ATOM   2200  HA  ILE X 145      61.560  43.280  39.140  1.00  0.00           H  
ATOM   2201  HB  ILE X 145      60.510  42.260  37.290  1.00  0.00           H  
ATOM   2202 HG12 ILE X 145      63.010  40.890  38.340  1.00  0.00           H  
ATOM   2203 HG13 ILE X 145      61.680  40.080  37.340  1.00  0.00           H  
ATOM   2204 HG21 ILE X 145      63.130  41.950  36.010  1.00  0.00           H  
ATOM   2205 HG22 ILE X 145      61.620  41.420  35.380  1.00  0.00           H  
ATOM   2206 HG23 ILE X 145      61.900  43.200  35.490  1.00  0.00           H  
ATOM   2207 HD11 ILE X 145      61.550  39.550  39.690  1.00  0.00           H  
ATOM   2208 HD12 ILE X 145      61.370  41.350  40.050  1.00  0.00           H  
ATOM   2209 HD13 ILE X 145      60.200  40.620  39.030  1.00  0.00           H  
ATOM   2210  N   LEU X 146      64.170  44.350  37.430  1.00  0.00           N  
ATOM   2211  CA  LEU X 146      65.590  44.640  37.540  1.00  0.00           C  
ATOM   2212  CB  LEU X 146      66.150  45.120  36.210  1.00  0.00           C  
ATOM   2213  CG  LEU X 146      66.340  44.120  35.070  1.00  0.00           C  
ATOM   2214  CD1 LEU X 146      67.170  42.870  35.390  1.00  0.00           C  
ATOM   2215  CD2 LEU X 146      65.100  43.730  34.270  1.00  0.00           C  
ATOM   2216  C   LEU X 146      65.670  45.770  38.560  1.00  0.00           C  
ATOM   2217  O   LEU X 146      66.720  45.850  39.190  1.00  0.00           O  
ATOM   2218  H   LEU X 146      63.620  44.620  36.630  1.00  0.00           H  
ATOM   2219  HA  LEU X 146      66.150  43.750  37.830  1.00  0.00           H  
ATOM   2220  HB2 LEU X 146      67.110  45.620  36.300  1.00  0.00           H  
ATOM   2221  HB3 LEU X 146      65.430  45.850  35.840  1.00  0.00           H  
ATOM   2222  HG  LEU X 146      66.960  44.620  34.330  1.00  0.00           H  
ATOM   2223 HD11 LEU X 146      68.220  43.130  35.450  1.00  0.00           H  
ATOM   2224 HD12 LEU X 146      66.870  42.230  36.220  1.00  0.00           H  
ATOM   2225 HD13 LEU X 146      66.940  42.240  34.530  1.00  0.00           H  
ATOM   2226 HD21 LEU X 146      64.670  42.870  34.780  1.00  0.00           H  
ATOM   2227 HD22 LEU X 146      64.420  44.580  34.230  1.00  0.00           H  
ATOM   2228 HD23 LEU X 146      65.450  43.540  33.260  1.00  0.00           H  
ATOM   2229  N   SER X 147      64.650  46.600  38.780  1.00  0.00           N  
ATOM   2230  CA  SER X 147      64.700  47.570  39.850  1.00  0.00           C  
ATOM   2231  CB  SER X 147      63.700  48.670  39.500  1.00  0.00           C  
ATOM   2232  OG  SER X 147      64.220  49.360  38.380  1.00  0.00           O  
ATOM   2233  C   SER X 147      64.500  46.940  41.220  1.00  0.00           C  
ATOM   2234  O   SER X 147      65.170  47.260  42.200  1.00  0.00           O  
ATOM   2235  H   SER X 147      63.850  46.640  38.170  1.00  0.00           H  
ATOM   2236  HA  SER X 147      65.670  48.040  39.680  1.00  0.00           H  
ATOM   2237  HB2 SER X 147      63.590  49.400  40.300  1.00  0.00           H  
ATOM   2238  HB3 SER X 147      62.690  48.320  39.300  1.00  0.00           H  
ATOM   2239  HG  SER X 147      64.030  48.850  37.600  1.00  0.00           H  
ATOM   2240  N   PHE X 148      63.680  45.890  41.290  1.00  0.00           N  
ATOM   2241  CA  PHE X 148      63.460  45.120  42.490  1.00  0.00           C  
ATOM   2242  CB  PHE X 148      62.250  44.240  42.200  1.00  0.00           C  
ATOM   2243  CG  PHE X 148      61.940  43.220  43.270  1.00  0.00           C  
ATOM   2244  CD1 PHE X 148      61.450  43.670  44.500  1.00  0.00           C  
ATOM   2245  CE1 PHE X 148      61.120  42.670  45.420  1.00  0.00           C  
ATOM   2246  CZ  PHE X 148      61.320  41.310  45.140  1.00  0.00           C  
ATOM   2247  CE2 PHE X 148      61.940  40.930  43.950  1.00  0.00           C  
ATOM   2248  CD2 PHE X 148      62.200  41.880  42.960  1.00  0.00           C  
ATOM   2249  C   PHE X 148      64.750  44.490  43.020  1.00  0.00           C  
ATOM   2250  O   PHE X 148      65.090  44.620  44.190  1.00  0.00           O  
ATOM   2251  H   PHE X 148      63.150  45.660  40.460  1.00  0.00           H  
ATOM   2252  HA  PHE X 148      63.130  45.840  43.240  1.00  0.00           H  
ATOM   2253  HB2 PHE X 148      62.440  43.730  41.260  1.00  0.00           H  
ATOM   2254  HB3 PHE X 148      61.380  44.890  42.080  1.00  0.00           H  
ATOM   2255  HD1 PHE X 148      61.270  44.720  44.660  1.00  0.00           H  
ATOM   2256  HD2 PHE X 148      62.660  41.550  42.040  1.00  0.00           H  
ATOM   2257  HE1 PHE X 148      60.720  42.980  46.370  1.00  0.00           H  
ATOM   2258  HE2 PHE X 148      62.080  39.860  43.900  1.00  0.00           H  
ATOM   2259  HZ  PHE X 148      61.030  40.530  45.840  1.00  0.00           H  
ATOM   2260  N   LEU X 149      65.510  43.840  42.140  1.00  0.00           N  
ATOM   2261  CA  LEU X 149      66.820  43.230  42.210  1.00  0.00           C  
ATOM   2262  CB  LEU X 149      67.140  42.470  40.930  1.00  0.00           C  
ATOM   2263  CG  LEU X 149      66.920  40.960  40.970  1.00  0.00           C  
ATOM   2264  CD1 LEU X 149      65.480  40.690  41.380  1.00  0.00           C  
ATOM   2265  CD2 LEU X 149      67.390  40.220  39.720  1.00  0.00           C  
ATOM   2266  C   LEU X 149      67.930  44.170  42.690  1.00  0.00           C  
ATOM   2267  O   LEU X 149      68.950  43.650  43.110  1.00  0.00           O  
ATOM   2268  H   LEU X 149      65.090  43.790  41.220  1.00  0.00           H  
ATOM   2269  HA  LEU X 149      66.700  42.510  43.020  1.00  0.00           H  
ATOM   2270  HB2 LEU X 149      68.180  42.690  40.710  1.00  0.00           H  
ATOM   2271  HB3 LEU X 149      66.630  42.810  40.030  1.00  0.00           H  
ATOM   2272  HG  LEU X 149      67.510  40.550  41.790  1.00  0.00           H  
ATOM   2273 HD11 LEU X 149      65.340  40.820  42.450  1.00  0.00           H  
ATOM   2274 HD12 LEU X 149      64.900  41.430  40.810  1.00  0.00           H  
ATOM   2275 HD13 LEU X 149      65.230  39.670  41.090  1.00  0.00           H  
ATOM   2276 HD21 LEU X 149      67.150  39.170  39.850  1.00  0.00           H  
ATOM   2277 HD22 LEU X 149      66.940  40.580  38.790  1.00  0.00           H  
ATOM   2278 HD23 LEU X 149      68.450  40.360  39.540  1.00  0.00           H  
ATOM   2279  N   VAL X 150      67.700  45.490  42.680  1.00  0.00           N  
ATOM   2280  CA  VAL X 150      68.620  46.430  43.280  1.00  0.00           C  
ATOM   2281  CB  VAL X 150      69.130  47.480  42.300  1.00  0.00           C  
ATOM   2282  CG1 VAL X 150      68.100  48.390  41.620  1.00  0.00           C  
ATOM   2283  CG2 VAL X 150      70.090  48.490  42.930  1.00  0.00           C  
ATOM   2284  C   VAL X 150      67.990  47.010  44.540  1.00  0.00           C  
ATOM   2285  O   VAL X 150      68.720  47.010  45.530  1.00  0.00           O  
ATOM   2286  H   VAL X 150      66.840  45.710  42.200  1.00  0.00           H  
ATOM   2287  HA  VAL X 150      69.520  45.960  43.680  1.00  0.00           H  
ATOM   2288  HB  VAL X 150      69.670  47.020  41.480  1.00  0.00           H  
ATOM   2289 HG11 VAL X 150      67.410  47.830  40.990  1.00  0.00           H  
ATOM   2290 HG12 VAL X 150      67.660  49.100  42.320  1.00  0.00           H  
ATOM   2291 HG13 VAL X 150      68.680  49.020  40.950  1.00  0.00           H  
ATOM   2292 HG21 VAL X 150      69.530  49.120  43.610  1.00  0.00           H  
ATOM   2293 HG22 VAL X 150      70.880  48.010  43.510  1.00  0.00           H  
ATOM   2294 HG23 VAL X 150      70.620  49.040  42.150  1.00  0.00           H  
ATOM   2295  N   PHE X 151      66.760  47.540  44.550  1.00  0.00           N  
ATOM   2296  CA  PHE X 151      66.150  48.330  45.600  1.00  0.00           C  
ATOM   2297  CB  PHE X 151      64.940  49.110  45.090  1.00  0.00           C  
ATOM   2298  CG  PHE X 151      65.190  50.490  44.530  1.00  0.00           C  
ATOM   2299  CD1 PHE X 151      65.210  51.600  45.390  1.00  0.00           C  
ATOM   2300  CE1 PHE X 151      65.140  52.890  44.850  1.00  0.00           C  
ATOM   2301  CZ  PHE X 151      65.060  53.130  43.470  1.00  0.00           C  
ATOM   2302  CE2 PHE X 151      65.100  52.020  42.630  1.00  0.00           C  
ATOM   2303  CD2 PHE X 151      65.150  50.720  43.150  1.00  0.00           C  
ATOM   2304  C   PHE X 151      65.760  47.490  46.800  1.00  0.00           C  
ATOM   2305  O   PHE X 151      66.070  47.820  47.940  1.00  0.00           O  
ATOM   2306  H   PHE X 151      66.210  47.400  43.710  1.00  0.00           H  
ATOM   2307  HA  PHE X 151      66.890  49.050  45.930  1.00  0.00           H  
ATOM   2308  HB2 PHE X 151      64.240  49.230  45.920  1.00  0.00           H  
ATOM   2309  HB3 PHE X 151      64.430  48.450  44.380  1.00  0.00           H  
ATOM   2310  HD1 PHE X 151      65.330  51.440  46.450  1.00  0.00           H  
ATOM   2311  HD2 PHE X 151      65.190  49.890  42.470  1.00  0.00           H  
ATOM   2312  HE1 PHE X 151      65.180  53.730  45.520  1.00  0.00           H  
ATOM   2313  HE2 PHE X 151      65.180  52.120  41.550  1.00  0.00           H  
ATOM   2314  HZ  PHE X 151      65.170  54.120  43.050  1.00  0.00           H  
ATOM   2315  N   PHE X 152      64.970  46.440  46.520  1.00  0.00           N  
ATOM   2316  CA  PHE X 152      64.490  45.580  47.580  1.00  0.00           C  
ATOM   2317  CB  PHE X 152      63.110  45.070  47.180  1.00  0.00           C  
ATOM   2318  CG  PHE X 152      62.360  44.480  48.350  1.00  0.00           C  
ATOM   2319  CD1 PHE X 152      62.500  43.170  48.850  1.00  0.00           C  
ATOM   2320  CE1 PHE X 152      61.700  42.710  49.900  1.00  0.00           C  
ATOM   2321  CZ  PHE X 152      60.640  43.480  50.370  1.00  0.00           C  
ATOM   2322  CE2 PHE X 152      60.490  44.790  49.880  1.00  0.00           C  
ATOM   2323  CD2 PHE X 152      61.370  45.290  48.910  1.00  0.00           C  
ATOM   2324  C   PHE X 152      65.480  44.480  47.960  1.00  0.00           C  
ATOM   2325  O   PHE X 152      65.720  44.230  49.140  1.00  0.00           O  
ATOM   2326  H   PHE X 152      64.680  46.310  45.570  1.00  0.00           H  
ATOM   2327  HA  PHE X 152      64.440  46.210  48.470  1.00  0.00           H  
ATOM   2328  HB2 PHE X 152      63.210  44.290  46.430  1.00  0.00           H  
ATOM   2329  HB3 PHE X 152      62.530  45.900  46.780  1.00  0.00           H  
ATOM   2330  HD1 PHE X 152      63.230  42.510  48.410  1.00  0.00           H  
ATOM   2331  HD2 PHE X 152      61.300  46.320  48.610  1.00  0.00           H  
ATOM   2332  HE1 PHE X 152      61.940  41.710  50.240  1.00  0.00           H  
ATOM   2333  HE2 PHE X 152      59.670  45.390  50.240  1.00  0.00           H  
ATOM   2334  HZ  PHE X 152      60.060  43.090  51.200  1.00  0.00           H  
ATOM   2335  N   CYS X 153      66.080  43.890  46.930  1.00  0.00           N  
ATOM   2336  CA  CYS X 153      66.960  42.750  47.110  1.00  0.00           C  
ATOM   2337  CB  CYS X 153      67.050  41.890  45.850  1.00  0.00           C  
ATOM   2338  SG  CYS X 153      65.330  41.430  45.530  1.00  0.00           S  
ATOM   2339  C   CYS X 153      68.320  43.140  47.660  1.00  0.00           C  
ATOM   2340  O   CYS X 153      68.870  42.350  48.430  1.00  0.00           O  
ATOM   2341  H   CYS X 153      65.830  44.200  46.000  1.00  0.00           H  
ATOM   2342  HA  CYS X 153      66.570  42.150  47.930  1.00  0.00           H  
ATOM   2343  HB2 CYS X 153      67.650  40.990  45.940  1.00  0.00           H  
ATOM   2344  HB3 CYS X 153      67.310  42.460  44.960  1.00  0.00           H  
ATOM   2345  HG  CYS X 153      64.860  42.500  44.890  1.00  0.00           H  
ATOM   2346  N   ALA X 154      68.880  44.300  47.330  1.00  0.00           N  
ATOM   2347  CA  ALA X 154      69.940  44.980  48.040  1.00  0.00           C  
ATOM   2348  CB  ALA X 154      69.430  45.880  49.170  1.00  0.00           C  
ATOM   2349  C   ALA X 154      71.170  44.080  48.100  1.00  0.00           C  
ATOM   2350  O   ALA X 154      71.900  44.040  47.120  1.00  0.00           O  
ATOM   2351  H   ALA X 154      68.470  44.840  46.570  1.00  0.00           H  
ATOM   2352  HA  ALA X 154      70.170  45.670  47.230  1.00  0.00           H  
ATOM   2353  HB1 ALA X 154      70.300  46.410  49.570  1.00  0.00           H  
ATOM   2354  HB2 ALA X 154      68.670  46.580  48.830  1.00  0.00           H  
ATOM   2355  HB3 ALA X 154      69.010  45.200  49.900  1.00  0.00           H  
ATOM   2356  N   ALA X 155      71.450  43.330  49.170  1.00  0.00           N  
ATOM   2357  CA  ALA X 155      72.640  42.520  49.350  1.00  0.00           C  
ATOM   2358  CB  ALA X 155      73.130  42.700  50.780  1.00  0.00           C  
ATOM   2359  C   ALA X 155      72.490  41.030  49.050  1.00  0.00           C  
ATOM   2360  O   ALA X 155      73.290  40.230  49.540  1.00  0.00           O  
ATOM   2361  H   ALA X 155      70.820  43.180  49.940  1.00  0.00           H  
ATOM   2362  HA  ALA X 155      73.520  42.860  48.800  1.00  0.00           H  
ATOM   2363  HB1 ALA X 155      73.020  43.740  51.100  1.00  0.00           H  
ATOM   2364  HB2 ALA X 155      72.580  41.990  51.400  1.00  0.00           H  
ATOM   2365  HB3 ALA X 155      74.190  42.460  50.870  1.00  0.00           H  
ATOM   2366  N   TRP X 156      71.540  40.580  48.220  1.00  0.00           N  
ATOM   2367  CA  TRP X 156      71.310  39.220  47.780  1.00  0.00           C  
ATOM   2368  CB  TRP X 156      70.140  39.310  46.800  1.00  0.00           C  
ATOM   2369  CG  TRP X 156      70.540  40.000  45.540  1.00  0.00           C  
ATOM   2370  CD1 TRP X 156      70.360  41.300  45.220  1.00  0.00           C  
ATOM   2371  NE1 TRP X 156      70.670  41.480  43.880  1.00  0.00           N  
ATOM   2372  CE2 TRP X 156      71.050  40.310  43.250  1.00  0.00           C  
ATOM   2373  CZ2 TRP X 156      71.500  39.940  41.980  1.00  0.00           C  
ATOM   2374  CH2 TRP X 156      71.890  38.620  41.720  1.00  0.00           C  
ATOM   2375  CZ3 TRP X 156      71.720  37.630  42.690  1.00  0.00           C  
ATOM   2376  CE3 TRP X 156      71.260  38.030  43.950  1.00  0.00           C  
ATOM   2377  CD2 TRP X 156      70.960  39.360  44.300  1.00  0.00           C  
ATOM   2378  C   TRP X 156      72.580  38.570  47.240  1.00  0.00           C  
ATOM   2379  O   TRP X 156      72.810  37.450  47.680  1.00  0.00           O  
ATOM   2380  H   TRP X 156      70.950  41.350  47.940  1.00  0.00           H  
ATOM   2381  HA  TRP X 156      70.980  38.580  48.590  1.00  0.00           H  
ATOM   2382  HB2 TRP X 156      69.270  39.820  47.210  1.00  0.00           H  
ATOM   2383  HB3 TRP X 156      69.740  38.330  46.530  1.00  0.00           H  
ATOM   2384  HD1 TRP X 156      69.910  42.100  45.780  1.00  0.00           H  
ATOM   2385  HE1 TRP X 156      70.410  42.300  43.360  1.00  0.00           H  
ATOM   2386  HE3 TRP X 156      71.120  37.250  44.690  1.00  0.00           H  
ATOM   2387  HZ2 TRP X 156      71.470  40.680  41.190  1.00  0.00           H  
ATOM   2388  HZ3 TRP X 156      71.930  36.600  42.460  1.00  0.00           H  
ATOM   2389  HH2 TRP X 156      72.280  38.430  40.730  1.00  0.00           H  
ATOM   2390  N   TYR X 157      73.440  39.240  46.460  1.00  0.00           N  
ATOM   2391  CA  TYR X 157      74.740  38.720  46.090  1.00  0.00           C  
ATOM   2392  CB  TYR X 157      75.000  38.800  44.580  1.00  0.00           C  
ATOM   2393  CG  TYR X 157      75.660  40.050  44.050  1.00  0.00           C  
ATOM   2394  CD1 TYR X 157      77.050  40.180  44.170  1.00  0.00           C  
ATOM   2395  CE1 TYR X 157      77.730  41.320  43.700  1.00  0.00           C  
ATOM   2396  CZ  TYR X 157      77.020  42.290  42.970  1.00  0.00           C  
ATOM   2397  OH  TYR X 157      77.590  43.380  42.380  1.00  0.00           O  
ATOM   2398  CE2 TYR X 157      75.620  42.160  42.900  1.00  0.00           C  
ATOM   2399  CD2 TYR X 157      74.920  41.080  43.450  1.00  0.00           C  
ATOM   2400  C   TYR X 157      75.830  39.290  46.980  1.00  0.00           C  
ATOM   2401  O   TYR X 157      76.770  38.550  47.250  1.00  0.00           O  
ATOM   2402  H   TYR X 157      73.090  40.100  46.070  1.00  0.00           H  
ATOM   2403  HA  TYR X 157      74.760  37.640  46.230  1.00  0.00           H  
ATOM   2404  HB2 TYR X 157      74.010  38.620  44.150  1.00  0.00           H  
ATOM   2405  HB3 TYR X 157      75.640  38.000  44.220  1.00  0.00           H  
ATOM   2406  HD1 TYR X 157      77.540  39.360  44.670  1.00  0.00           H  
ATOM   2407  HD2 TYR X 157      73.880  40.900  43.220  1.00  0.00           H  
ATOM   2408  HE1 TYR X 157      78.800  41.440  43.740  1.00  0.00           H  
ATOM   2409  HE2 TYR X 157      75.070  42.960  42.440  1.00  0.00           H  
ATOM   2410  HH  TYR X 157      78.460  43.600  42.730  1.00  0.00           H  
ATOM   2411  N   ILE X 158      75.710  40.530  47.460  1.00  0.00           N  
ATOM   2412  CA  ILE X 158      76.800  41.270  48.070  1.00  0.00           C  
ATOM   2413  CB  ILE X 158      76.580  42.780  48.080  1.00  0.00           C  
ATOM   2414  CG2 ILE X 158      77.600  43.550  48.910  1.00  0.00           C  
ATOM   2415  CG1 ILE X 158      76.650  43.310  46.650  1.00  0.00           C  
ATOM   2416  CD1 ILE X 158      75.950  44.650  46.420  1.00  0.00           C  
ATOM   2417  C   ILE X 158      77.080  40.730  49.470  1.00  0.00           C  
ATOM   2418  O   ILE X 158      78.150  40.770  50.060  1.00  0.00           O  
ATOM   2419  H   ILE X 158      74.850  41.050  47.360  1.00  0.00           H  
ATOM   2420  HA  ILE X 158      77.680  40.990  47.500  1.00  0.00           H  
ATOM   2421  HB  ILE X 158      75.610  42.990  48.540  1.00  0.00           H  
ATOM   2422 HG12 ILE X 158      76.140  42.620  45.970  1.00  0.00           H  
ATOM   2423 HG13 ILE X 158      77.670  43.290  46.260  1.00  0.00           H  
ATOM   2424 HG21 ILE X 158      77.640  44.620  48.750  1.00  0.00           H  
ATOM   2425 HG22 ILE X 158      77.390  43.460  49.980  1.00  0.00           H  
ATOM   2426 HG23 ILE X 158      78.610  43.200  48.720  1.00  0.00           H  
ATOM   2427 HD11 ILE X 158      74.880  44.540  46.610  1.00  0.00           H  
ATOM   2428 HD12 ILE X 158      76.410  45.410  47.050  1.00  0.00           H  
ATOM   2429 HD13 ILE X 158      76.180  44.950  45.400  1.00  0.00           H  
ATOM   2430  N   LYS X 159      76.030  40.140  50.060  1.00  0.00           N  
ATOM   2431  CA  LYS X 159      76.160  39.410  51.310  1.00  0.00           C  
ATOM   2432  CB  LYS X 159      75.510  40.270  52.390  1.00  0.00           C  
ATOM   2433  CG  LYS X 159      76.370  41.450  52.850  1.00  0.00           C  
ATOM   2434  CD  LYS X 159      75.720  42.400  53.850  1.00  0.00           C  
ATOM   2435  CE  LYS X 159      75.200  41.760  55.140  1.00  0.00           C  
ATOM   2436  NZ  LYS X 159      76.220  40.920  55.770  1.00  0.00           N1+
ATOM   2437  C   LYS X 159      75.690  37.970  51.220  1.00  0.00           C  
ATOM   2438  O   LYS X 159      75.580  37.260  52.220  1.00  0.00           O  
ATOM   2439  H   LYS X 159      75.140  40.140  49.610  1.00  0.00           H  
ATOM   2440  HA  LYS X 159      77.230  39.300  51.520  1.00  0.00           H  
ATOM   2441  HB2 LYS X 159      75.340  39.620  53.240  1.00  0.00           H  
ATOM   2442  HB3 LYS X 159      74.600  40.710  51.980  1.00  0.00           H  
ATOM   2443  HG2 LYS X 159      76.570  42.050  51.970  1.00  0.00           H  
ATOM   2444  HG3 LYS X 159      77.290  41.020  53.250  1.00  0.00           H  
ATOM   2445  HD2 LYS X 159      74.900  42.900  53.340  1.00  0.00           H  
ATOM   2446  HD3 LYS X 159      76.380  43.220  54.120  1.00  0.00           H  
ATOM   2447  HE2 LYS X 159      74.320  41.130  55.020  1.00  0.00           H  
ATOM   2448  HE3 LYS X 159      74.800  42.510  55.810  1.00  0.00           H  
ATOM   2449  HZ1 LYS X 159      75.870  40.520  56.630  1.00  0.00           H  
ATOM   2450  HZ2 LYS X 159      76.530  40.120  55.230  1.00  0.00           H  
ATOM   2451  HZ3 LYS X 159      77.080  41.420  55.970  1.00  0.00           H  
ATOM   2452  N   GLY X 160      75.500  37.440  50.010  1.00  0.00           N  
ATOM   2453  CA  GLY X 160      75.760  36.050  49.690  1.00  0.00           C  
ATOM   2454  C   GLY X 160      74.560  35.190  50.040  1.00  0.00           C  
ATOM   2455  O   GLY X 160      74.750  33.970  49.960  1.00  0.00           O  
ATOM   2456  H   GLY X 160      75.750  38.070  49.270  1.00  0.00           H  
ATOM   2457  HA2 GLY X 160      76.610  35.560  50.180  1.00  0.00           H  
ATOM   2458  HA3 GLY X 160      75.850  35.910  48.610  1.00  0.00           H  
ATOM   2459  N   ARG X 161      73.420  35.750  50.450  1.00  0.00           N  
ATOM   2460  CA  ARG X 161      72.250  34.930  50.640  1.00  0.00           C  
ATOM   2461  CB  ARG X 161      71.100  35.660  51.330  1.00  0.00           C  
ATOM   2462  CG  ARG X 161      71.310  35.870  52.830  1.00  0.00           C  
ATOM   2463  CD  ARG X 161      70.150  36.650  53.430  1.00  0.00           C  
ATOM   2464  NE  ARG X 161      68.880  35.930  53.520  1.00  0.00           N  
ATOM   2465  CZ  ARG X 161      67.780  36.190  54.220  1.00  0.00           C  
ATOM   2466  NH1 ARG X 161      67.640  37.370  54.840  1.00  0.00           N1+
ATOM   2467  NH2 ARG X 161      66.910  35.240  54.570  1.00  0.00           N  
ATOM   2468  C   ARG X 161      71.720  34.280  49.360  1.00  0.00           C  
ATOM   2469  O   ARG X 161      71.050  33.250  49.350  1.00  0.00           O  
ATOM   2470  H   ARG X 161      73.250  36.750  50.520  1.00  0.00           H  
ATOM   2471  HA  ARG X 161      72.520  34.090  51.280  1.00  0.00           H  
ATOM   2472  HB2 ARG X 161      70.190  35.060  51.210  1.00  0.00           H  
ATOM   2473  HB3 ARG X 161      70.980  36.560  50.740  1.00  0.00           H  
ATOM   2474  HG2 ARG X 161      72.200  36.480  52.950  1.00  0.00           H  
ATOM   2475  HG3 ARG X 161      71.490  34.920  53.330  1.00  0.00           H  
ATOM   2476  HD2 ARG X 161      70.090  37.560  52.830  1.00  0.00           H  
ATOM   2477  HD3 ARG X 161      70.440  36.930  54.450  1.00  0.00           H  
ATOM   2478  HE  ARG X 161      68.860  35.080  52.970  1.00  0.00           H  
ATOM   2479 HH11 ARG X 161      68.280  38.090  54.550  1.00  0.00           H  
ATOM   2480 HH12 ARG X 161      66.820  37.560  55.400  1.00  0.00           H  
ATOM   2481 HH21 ARG X 161      67.220  34.340  54.240  1.00  0.00           H  
ATOM   2482 HH22 ARG X 161      66.190  35.450  55.250  1.00  0.00           H  
ATOM   2483  N   LEU X 162      72.040  34.850  48.200  1.00  0.00           N  
ATOM   2484  CA  LEU X 162      71.810  34.450  46.830  1.00  0.00           C  
ATOM   2485  CB  LEU X 162      72.880  33.440  46.420  1.00  0.00           C  
ATOM   2486  CG  LEU X 162      72.840  33.140  44.930  1.00  0.00           C  
ATOM   2487  CD1 LEU X 162      73.040  34.290  43.940  1.00  0.00           C  
ATOM   2488  CD2 LEU X 162      74.100  32.300  44.750  1.00  0.00           C  
ATOM   2489  C   LEU X 162      70.390  34.120  46.400  1.00  0.00           C  
ATOM   2490  O   LEU X 162      70.010  34.590  45.320  1.00  0.00           O  
ATOM   2491  H   LEU X 162      72.360  35.810  48.270  1.00  0.00           H  
ATOM   2492  HA  LEU X 162      72.110  35.350  46.280  1.00  0.00           H  
ATOM   2493  HB2 LEU X 162      72.590  32.560  47.010  1.00  0.00           H  
ATOM   2494  HB3 LEU X 162      73.840  33.840  46.760  1.00  0.00           H  
ATOM   2495  HG  LEU X 162      71.950  32.610  44.580  1.00  0.00           H  
ATOM   2496 HD11 LEU X 162      73.180  33.880  42.940  1.00  0.00           H  
ATOM   2497 HD12 LEU X 162      72.090  34.830  43.930  1.00  0.00           H  
ATOM   2498 HD13 LEU X 162      73.830  35.000  44.170  1.00  0.00           H  
ATOM   2499 HD21 LEU X 162      75.030  32.870  44.830  1.00  0.00           H  
ATOM   2500 HD22 LEU X 162      74.130  31.530  45.520  1.00  0.00           H  
ATOM   2501 HD23 LEU X 162      74.020  31.740  43.820  1.00  0.00           H  
ATOM   2502  N   ALA X 163      69.580  33.390  47.160  1.00  0.00           N  
ATOM   2503  CA  ALA X 163      68.290  32.880  46.740  1.00  0.00           C  
ATOM   2504  CB  ALA X 163      67.610  32.000  47.790  1.00  0.00           C  
ATOM   2505  C   ALA X 163      67.380  33.960  46.150  1.00  0.00           C  
ATOM   2506  O   ALA X 163      66.760  33.480  45.210  1.00  0.00           O  
ATOM   2507  H   ALA X 163      69.950  33.050  48.040  1.00  0.00           H  
ATOM   2508  HA  ALA X 163      68.530  32.200  45.930  1.00  0.00           H  
ATOM   2509  HB1 ALA X 163      68.230  31.130  47.990  1.00  0.00           H  
ATOM   2510  HB2 ALA X 163      67.370  32.600  48.670  1.00  0.00           H  
ATOM   2511  HB3 ALA X 163      66.680  31.670  47.350  1.00  0.00           H  
ATOM   2512  N   PRO X 164      67.140  35.190  46.620  1.00  0.00           N  
ATOM   2513  CD  PRO X 164      67.820  35.790  47.750  1.00  0.00           C  
ATOM   2514  CG  PRO X 164      66.940  36.960  48.160  1.00  0.00           C  
ATOM   2515  CB  PRO X 164      66.050  37.290  46.960  1.00  0.00           C  
ATOM   2516  CA  PRO X 164      66.180  36.090  46.030  1.00  0.00           C  
ATOM   2517  C   PRO X 164      66.540  36.420  44.590  1.00  0.00           C  
ATOM   2518  O   PRO X 164      65.720  36.850  43.780  1.00  0.00           O  
ATOM   2519  HA  PRO X 164      65.150  35.740  46.100  1.00  0.00           H  
ATOM   2520  HB2 PRO X 164      66.630  38.080  46.480  1.00  0.00           H  
ATOM   2521  HB3 PRO X 164      65.050  37.400  47.380  1.00  0.00           H  
ATOM   2522  HG2 PRO X 164      67.530  37.850  48.420  1.00  0.00           H  
ATOM   2523  HG3 PRO X 164      66.400  36.550  49.010  1.00  0.00           H  
ATOM   2524  HD2 PRO X 164      68.810  36.070  47.380  1.00  0.00           H  
ATOM   2525  HD3 PRO X 164      67.940  35.060  48.550  1.00  0.00           H  
ATOM   2526  N   GLY X 165      67.750  36.230  44.060  1.00  0.00           N  
ATOM   2527  CA  GLY X 165      68.160  36.720  42.760  1.00  0.00           C  
ATOM   2528  C   GLY X 165      67.360  36.000  41.690  1.00  0.00           C  
ATOM   2529  O   GLY X 165      67.150  36.600  40.630  1.00  0.00           O  
ATOM   2530  H   GLY X 165      68.400  35.640  44.560  1.00  0.00           H  
ATOM   2531  HA2 GLY X 165      69.210  36.420  42.680  1.00  0.00           H  
ATOM   2532  HA3 GLY X 165      68.050  37.770  42.490  1.00  0.00           H  
ATOM   2533  N   ALA X 166      66.920  34.760  41.900  1.00  0.00           N  
ATOM   2534  CA  ALA X 166      66.130  34.000  40.950  1.00  0.00           C  
ATOM   2535  CB  ALA X 166      66.070  32.540  41.390  1.00  0.00           C  
ATOM   2536  C   ALA X 166      64.750  34.580  40.700  1.00  0.00           C  
ATOM   2537  O   ALA X 166      64.060  34.060  39.830  1.00  0.00           O  
ATOM   2538  H   ALA X 166      67.060  34.350  42.810  1.00  0.00           H  
ATOM   2539  HA  ALA X 166      66.560  33.980  39.940  1.00  0.00           H  
ATOM   2540  HB1 ALA X 166      65.790  32.430  42.440  1.00  0.00           H  
ATOM   2541  HB2 ALA X 166      65.360  32.060  40.720  1.00  0.00           H  
ATOM   2542  HB3 ALA X 166      67.100  32.180  41.380  1.00  0.00           H  
ATOM   2543  N   ALA X 167      64.300  35.640  41.390  1.00  0.00           N  
ATOM   2544  CA  ALA X 167      62.970  36.200  41.290  1.00  0.00           C  
ATOM   2545  CB  ALA X 167      62.900  37.480  42.100  1.00  0.00           C  
ATOM   2546  C   ALA X 167      62.450  36.480  39.880  1.00  0.00           C  
ATOM   2547  O   ALA X 167      61.250  36.360  39.630  1.00  0.00           O  
ATOM   2548  H   ALA X 167      64.950  36.090  42.020  1.00  0.00           H  
ATOM   2549  HA  ALA X 167      62.370  35.420  41.770  1.00  0.00           H  
ATOM   2550  HB1 ALA X 167      62.980  37.150  43.140  1.00  0.00           H  
ATOM   2551  HB2 ALA X 167      63.770  38.020  41.740  1.00  0.00           H  
ATOM   2552  HB3 ALA X 167      62.000  38.090  42.020  1.00  0.00           H  
ATOM   2553  N   TYR X 168      63.280  36.890  38.930  1.00  0.00           N  
ATOM   2554  CA  TYR X 168      62.940  37.240  37.560  1.00  0.00           C  
ATOM   2555  CB  TYR X 168      64.050  37.960  36.800  1.00  0.00           C  
ATOM   2556  CG  TYR X 168      65.330  37.190  36.650  1.00  0.00           C  
ATOM   2557  CD1 TYR X 168      65.460  36.020  35.890  1.00  0.00           C  
ATOM   2558  CE1 TYR X 168      66.700  35.410  35.660  1.00  0.00           C  
ATOM   2559  CZ  TYR X 168      67.870  36.000  36.170  1.00  0.00           C  
ATOM   2560  OH  TYR X 168      69.090  35.410  35.990  1.00  0.00           O  
ATOM   2561  CE2 TYR X 168      67.780  37.110  37.030  1.00  0.00           C  
ATOM   2562  CD2 TYR X 168      66.510  37.670  37.230  1.00  0.00           C  
ATOM   2563  C   TYR X 168      62.520  35.990  36.800  1.00  0.00           C  
ATOM   2564  O   TYR X 168      61.820  36.140  35.800  1.00  0.00           O  
ATOM   2565  H   TYR X 168      64.260  36.950  39.170  1.00  0.00           H  
ATOM   2566  HA  TYR X 168      62.200  38.030  37.500  1.00  0.00           H  
ATOM   2567  HB2 TYR X 168      64.190  38.940  37.270  1.00  0.00           H  
ATOM   2568  HB3 TYR X 168      63.700  38.330  35.830  1.00  0.00           H  
ATOM   2569  HD1 TYR X 168      64.650  35.620  35.290  1.00  0.00           H  
ATOM   2570  HD2 TYR X 168      66.430  38.560  37.830  1.00  0.00           H  
ATOM   2571  HE1 TYR X 168      66.850  34.530  35.050  1.00  0.00           H  
ATOM   2572  HE2 TYR X 168      68.670  37.650  37.330  1.00  0.00           H  
ATOM   2573  HH  TYR X 168      69.680  35.810  36.630  1.00  0.00           H  
ATOM   2574  N   ALA X 169      62.900  34.760  37.160  1.00  0.00           N  
ATOM   2575  CA  ALA X 169      62.390  33.570  36.520  1.00  0.00           C  
ATOM   2576  CB  ALA X 169      63.250  32.420  37.060  1.00  0.00           C  
ATOM   2577  C   ALA X 169      60.960  33.360  36.990  1.00  0.00           C  
ATOM   2578  O   ALA X 169      60.100  32.990  36.190  1.00  0.00           O  
ATOM   2579  H   ALA X 169      63.500  34.730  37.970  1.00  0.00           H  
ATOM   2580  HA  ALA X 169      62.430  33.760  35.450  1.00  0.00           H  
ATOM   2581  HB1 ALA X 169      64.310  32.630  36.940  1.00  0.00           H  
ATOM   2582  HB2 ALA X 169      63.150  32.290  38.140  1.00  0.00           H  
ATOM   2583  HB3 ALA X 169      63.120  31.540  36.440  1.00  0.00           H  
ATOM   2584  N   PHE X 170      60.540  33.570  38.240  1.00  0.00           N  
ATOM   2585  CA  PHE X 170      59.180  33.460  38.720  1.00  0.00           C  
ATOM   2586  CB  PHE X 170      59.090  33.430  40.240  1.00  0.00           C  
ATOM   2587  CG  PHE X 170      59.660  32.210  40.920  1.00  0.00           C  
ATOM   2588  CD1 PHE X 170      58.790  31.390  41.660  1.00  0.00           C  
ATOM   2589  CE1 PHE X 170      59.250  30.300  42.410  1.00  0.00           C  
ATOM   2590  CZ  PHE X 170      60.620  30.020  42.440  1.00  0.00           C  
ATOM   2591  CE2 PHE X 170      61.470  30.800  41.650  1.00  0.00           C  
ATOM   2592  CD2 PHE X 170      61.020  31.860  40.860  1.00  0.00           C  
ATOM   2593  C   PHE X 170      58.280  34.600  38.270  1.00  0.00           C  
ATOM   2594  O   PHE X 170      57.110  34.400  37.980  1.00  0.00           O  
ATOM   2595  H   PHE X 170      61.290  33.750  38.900  1.00  0.00           H  
ATOM   2596  HA  PHE X 170      58.650  32.570  38.380  1.00  0.00           H  
ATOM   2597  HB2 PHE X 170      58.060  33.630  40.550  1.00  0.00           H  
ATOM   2598  HB3 PHE X 170      59.730  34.260  40.520  1.00  0.00           H  
ATOM   2599  HD1 PHE X 170      57.750  31.650  41.800  1.00  0.00           H  
ATOM   2600  HD2 PHE X 170      61.620  32.520  40.260  1.00  0.00           H  
ATOM   2601  HE1 PHE X 170      58.540  29.790  43.050  1.00  0.00           H  
ATOM   2602  HE2 PHE X 170      62.530  30.590  41.740  1.00  0.00           H  
ATOM   2603  HZ  PHE X 170      61.070  29.190  42.950  1.00  0.00           H  
ATOM   2604  N   TYR X 171      58.770  35.840  38.110  1.00  0.00           N  
ATOM   2605  CA  TYR X 171      58.150  36.840  37.260  1.00  0.00           C  
ATOM   2606  CB  TYR X 171      58.910  38.140  37.510  1.00  0.00           C  
ATOM   2607  CG  TYR X 171      58.340  39.360  36.830  1.00  0.00           C  
ATOM   2608  CD1 TYR X 171      58.940  39.740  35.620  1.00  0.00           C  
ATOM   2609  CE1 TYR X 171      58.280  40.700  34.850  1.00  0.00           C  
ATOM   2610  CZ  TYR X 171      57.110  41.320  35.330  1.00  0.00           C  
ATOM   2611  OH  TYR X 171      56.290  42.120  34.580  1.00  0.00           O  
ATOM   2612  CE2 TYR X 171      56.650  41.100  36.640  1.00  0.00           C  
ATOM   2613  CD2 TYR X 171      57.210  40.020  37.330  1.00  0.00           C  
ATOM   2614  C   TYR X 171      58.100  36.540  35.770  1.00  0.00           C  
ATOM   2615  O   TYR X 171      57.390  37.210  35.020  1.00  0.00           O  
ATOM   2616  H   TYR X 171      59.700  36.060  38.410  1.00  0.00           H  
ATOM   2617  HA  TYR X 171      57.120  37.010  37.580  1.00  0.00           H  
ATOM   2618  HB2 TYR X 171      59.960  38.050  37.240  1.00  0.00           H  
ATOM   2619  HB3 TYR X 171      58.900  38.390  38.570  1.00  0.00           H  
ATOM   2620  HD1 TYR X 171      59.790  39.210  35.210  1.00  0.00           H  
ATOM   2621  HD2 TYR X 171      56.800  39.740  38.290  1.00  0.00           H  
ATOM   2622  HE1 TYR X 171      58.730  40.920  33.900  1.00  0.00           H  
ATOM   2623  HE2 TYR X 171      55.690  41.490  36.930  1.00  0.00           H  
ATOM   2624  HH  TYR X 171      56.650  42.190  33.690  1.00  0.00           H  
ATOM   2625  N   GLY X 172      58.910  35.600  35.280  1.00  0.00           N  
ATOM   2626  CA  GLY X 172      59.290  35.410  33.890  1.00  0.00           C  
ATOM   2627  C   GLY X 172      58.150  35.000  32.960  1.00  0.00           C  
ATOM   2628  O   GLY X 172      58.230  35.190  31.750  1.00  0.00           O  
ATOM   2629  H   GLY X 172      59.420  35.030  35.930  1.00  0.00           H  
ATOM   2630  HA2 GLY X 172      60.110  34.690  33.890  1.00  0.00           H  
ATOM   2631  HA3 GLY X 172      59.680  36.370  33.560  1.00  0.00           H  
ATOM   2632  N   VAL X 173      57.070  34.510  33.570  1.00  0.00           N  
ATOM   2633  CA  VAL X 173      55.800  34.380  32.900  1.00  0.00           C  
ATOM   2634  CB  VAL X 173      54.850  33.540  33.750  1.00  0.00           C  
ATOM   2635  CG1 VAL X 173      55.440  32.270  34.350  1.00  0.00           C  
ATOM   2636  CG2 VAL X 173      54.110  34.350  34.810  1.00  0.00           C  
ATOM   2637  C   VAL X 173      55.140  35.690  32.490  1.00  0.00           C  
ATOM   2638  O   VAL X 173      54.500  35.710  31.440  1.00  0.00           O  
ATOM   2639  H   VAL X 173      57.040  34.290  34.560  1.00  0.00           H  
ATOM   2640  HA  VAL X 173      56.100  33.800  32.030  1.00  0.00           H  
ATOM   2641  HB  VAL X 173      54.150  33.100  33.030  1.00  0.00           H  
ATOM   2642 HG11 VAL X 173      54.640  31.670  34.800  1.00  0.00           H  
ATOM   2643 HG12 VAL X 173      55.880  31.650  33.570  1.00  0.00           H  
ATOM   2644 HG13 VAL X 173      56.050  32.440  35.230  1.00  0.00           H  
ATOM   2645 HG21 VAL X 173      53.700  35.310  34.500  1.00  0.00           H  
ATOM   2646 HG22 VAL X 173      53.240  33.800  35.150  1.00  0.00           H  
ATOM   2647 HG23 VAL X 173      54.790  34.590  35.630  1.00  0.00           H  
ATOM   2648  N   TRP X 174      55.290  36.830  33.170  1.00  0.00           N  
ATOM   2649  CA  TRP X 174      54.650  38.080  32.830  1.00  0.00           C  
ATOM   2650  CB  TRP X 174      54.700  39.090  33.980  1.00  0.00           C  
ATOM   2651  CG  TRP X 174      53.960  38.720  35.230  1.00  0.00           C  
ATOM   2652  CD1 TRP X 174      54.590  38.160  36.280  1.00  0.00           C  
ATOM   2653  NE1 TRP X 174      53.760  38.070  37.380  1.00  0.00           N  
ATOM   2654  CE2 TRP X 174      52.480  38.470  37.060  1.00  0.00           C  
ATOM   2655  CZ2 TRP X 174      51.270  38.560  37.760  1.00  0.00           C  
ATOM   2656  CH2 TRP X 174      50.170  39.170  37.140  1.00  0.00           C  
ATOM   2657  CZ3 TRP X 174      50.280  39.600  35.810  1.00  0.00           C  
ATOM   2658  CE3 TRP X 174      51.470  39.470  35.090  1.00  0.00           C  
ATOM   2659  CD2 TRP X 174      52.610  38.940  35.730  1.00  0.00           C  
ATOM   2660  C   TRP X 174      55.140  38.710  31.540  1.00  0.00           C  
ATOM   2661  O   TRP X 174      54.290  39.190  30.790  1.00  0.00           O  
ATOM   2662  H   TRP X 174      55.930  36.880  33.950  1.00  0.00           H  
ATOM   2663  HA  TRP X 174      53.620  37.770  32.680  1.00  0.00           H  
ATOM   2664  HB2 TRP X 174      54.290  40.050  33.650  1.00  0.00           H  
ATOM   2665  HB3 TRP X 174      55.730  39.340  34.230  1.00  0.00           H  
ATOM   2666  HD1 TRP X 174      55.660  37.980  36.330  1.00  0.00           H  
ATOM   2667  HE1 TRP X 174      54.110  37.630  38.220  1.00  0.00           H  
ATOM   2668  HE3 TRP X 174      51.420  39.780  34.060  1.00  0.00           H  
ATOM   2669  HZ2 TRP X 174      51.150  38.040  38.700  1.00  0.00           H  
ATOM   2670  HZ3 TRP X 174      49.370  39.970  35.360  1.00  0.00           H  
ATOM   2671  HH2 TRP X 174      49.210  39.170  37.630  1.00  0.00           H  
ATOM   2672  N   PRO X 175      56.410  38.790  31.120  1.00  0.00           N  
ATOM   2673  CD  PRO X 175      57.620  38.610  31.900  1.00  0.00           C  
ATOM   2674  CG  PRO X 175      58.640  39.440  31.130  1.00  0.00           C  
ATOM   2675  CB  PRO X 175      58.260  39.250  29.660  1.00  0.00           C  
ATOM   2676  CA  PRO X 175      56.740  39.230  29.790  1.00  0.00           C  
ATOM   2677  C   PRO X 175      55.970  38.460  28.730  1.00  0.00           C  
ATOM   2678  O   PRO X 175      55.600  39.070  27.730  1.00  0.00           O  
ATOM   2679  HA  PRO X 175      56.380  40.260  29.690  1.00  0.00           H  
ATOM   2680  HB2 PRO X 175      58.690  38.370  29.190  1.00  0.00           H  
ATOM   2681  HB3 PRO X 175      58.610  40.100  29.070  1.00  0.00           H  
ATOM   2682  HG2 PRO X 175      59.620  39.010  31.350  1.00  0.00           H  
ATOM   2683  HG3 PRO X 175      58.720  40.490  31.400  1.00  0.00           H  
ATOM   2684  HD2 PRO X 175      57.910  37.560  31.870  1.00  0.00           H  
ATOM   2685  HD3 PRO X 175      57.530  38.920  32.940  1.00  0.00           H  
ATOM   2686  N   LEU X 176      55.710  37.160  28.910  1.00  0.00           N  
ATOM   2687  CA  LEU X 176      55.130  36.260  27.940  1.00  0.00           C  
ATOM   2688  CB  LEU X 176      55.800  34.890  27.980  1.00  0.00           C  
ATOM   2689  CG  LEU X 176      57.330  34.860  27.900  1.00  0.00           C  
ATOM   2690  CD1 LEU X 176      57.850  33.460  28.200  1.00  0.00           C  
ATOM   2691  CD2 LEU X 176      57.830  35.450  26.590  1.00  0.00           C  
ATOM   2692  C   LEU X 176      53.610  36.200  28.060  1.00  0.00           C  
ATOM   2693  O   LEU X 176      52.940  36.200  27.030  1.00  0.00           O  
ATOM   2694  H   LEU X 176      55.870  36.830  29.850  1.00  0.00           H  
ATOM   2695  HA  LEU X 176      55.330  36.580  26.910  1.00  0.00           H  
ATOM   2696  HB2 LEU X 176      55.450  34.240  27.180  1.00  0.00           H  
ATOM   2697  HB3 LEU X 176      55.440  34.350  28.850  1.00  0.00           H  
ATOM   2698  HG  LEU X 176      57.680  35.510  28.710  1.00  0.00           H  
ATOM   2699 HD11 LEU X 176      57.360  32.750  27.530  1.00  0.00           H  
ATOM   2700 HD12 LEU X 176      58.940  33.440  28.140  1.00  0.00           H  
ATOM   2701 HD13 LEU X 176      57.440  33.240  29.190  1.00  0.00           H  
ATOM   2702 HD21 LEU X 176      58.920  35.370  26.580  1.00  0.00           H  
ATOM   2703 HD22 LEU X 176      57.490  34.800  25.790  1.00  0.00           H  
ATOM   2704 HD23 LEU X 176      57.390  36.440  26.490  1.00  0.00           H  
ATOM   2705  N   LEU X 177      52.950  36.370  29.200  1.00  0.00           N  
ATOM   2706  CA  LEU X 177      51.530  36.570  29.400  1.00  0.00           C  
ATOM   2707  CB  LEU X 177      51.160  36.260  30.850  1.00  0.00           C  
ATOM   2708  CG  LEU X 177      49.720  36.510  31.310  1.00  0.00           C  
ATOM   2709  CD1 LEU X 177      48.830  35.420  30.720  1.00  0.00           C  
ATOM   2710  CD2 LEU X 177      49.630  36.370  32.820  1.00  0.00           C  
ATOM   2711  C   LEU X 177      50.990  37.900  28.890  1.00  0.00           C  
ATOM   2712  O   LEU X 177      49.850  37.910  28.420  1.00  0.00           O  
ATOM   2713  H   LEU X 177      53.510  36.350  30.040  1.00  0.00           H  
ATOM   2714  HA  LEU X 177      51.070  35.830  28.750  1.00  0.00           H  
ATOM   2715  HB2 LEU X 177      51.730  36.960  31.450  1.00  0.00           H  
ATOM   2716  HB3 LEU X 177      51.310  35.190  31.030  1.00  0.00           H  
ATOM   2717  HG  LEU X 177      49.380  37.510  31.030  1.00  0.00           H  
ATOM   2718 HD11 LEU X 177      47.780  35.680  30.830  1.00  0.00           H  
ATOM   2719 HD12 LEU X 177      49.050  35.380  29.660  1.00  0.00           H  
ATOM   2720 HD13 LEU X 177      49.100  34.500  31.240  1.00  0.00           H  
ATOM   2721 HD21 LEU X 177      50.310  37.040  33.340  1.00  0.00           H  
ATOM   2722 HD22 LEU X 177      48.650  36.490  33.300  1.00  0.00           H  
ATOM   2723 HD23 LEU X 177      49.860  35.350  33.150  1.00  0.00           H  
ATOM   2724  N   LEU X 178      51.800  38.960  28.960  1.00  0.00           N  
ATOM   2725  CA  LEU X 178      51.630  40.240  28.300  1.00  0.00           C  
ATOM   2726  CB  LEU X 178      52.260  41.390  29.080  1.00  0.00           C  
ATOM   2727  CG  LEU X 178      51.960  41.460  30.570  1.00  0.00           C  
ATOM   2728  CD1 LEU X 178      52.820  42.460  31.330  1.00  0.00           C  
ATOM   2729  CD2 LEU X 178      50.450  41.620  30.780  1.00  0.00           C  
ATOM   2730  C   LEU X 178      51.950  40.260  26.810  1.00  0.00           C  
ATOM   2731  O   LEU X 178      51.870  41.310  26.180  1.00  0.00           O  
ATOM   2732  H   LEU X 178      52.680  38.710  29.370  1.00  0.00           H  
ATOM   2733  HA  LEU X 178      50.550  40.450  28.280  1.00  0.00           H  
ATOM   2734  HB2 LEU X 178      51.940  42.310  28.580  1.00  0.00           H  
ATOM   2735  HB3 LEU X 178      53.340  41.440  28.940  1.00  0.00           H  
ATOM   2736  HG  LEU X 178      52.080  40.430  30.910  1.00  0.00           H  
ATOM   2737 HD11 LEU X 178      52.770  43.380  30.740  1.00  0.00           H  
ATOM   2738 HD12 LEU X 178      52.390  42.760  32.280  1.00  0.00           H  
ATOM   2739 HD13 LEU X 178      53.880  42.220  31.310  1.00  0.00           H  
ATOM   2740 HD21 LEU X 178      49.860  40.740  30.520  1.00  0.00           H  
ATOM   2741 HD22 LEU X 178      50.280  41.920  31.810  1.00  0.00           H  
ATOM   2742 HD23 LEU X 178      50.120  42.520  30.260  1.00  0.00           H  
ATOM   2743  N   LEU X 179      52.160  39.120  26.140  1.00  0.00           N  
ATOM   2744  CA  LEU X 179      52.160  38.990  24.700  1.00  0.00           C  
ATOM   2745  CB  LEU X 179      53.430  38.300  24.220  1.00  0.00           C  
ATOM   2746  CG  LEU X 179      54.610  39.260  24.100  1.00  0.00           C  
ATOM   2747  CD1 LEU X 179      55.810  38.380  23.730  1.00  0.00           C  
ATOM   2748  CD2 LEU X 179      54.480  40.420  23.130  1.00  0.00           C  
ATOM   2749  C   LEU X 179      50.960  38.140  24.270  1.00  0.00           C  
ATOM   2750  O   LEU X 179      50.220  38.640  23.430  1.00  0.00           O  
ATOM   2751  H   LEU X 179      52.150  38.260  26.670  1.00  0.00           H  
ATOM   2752  HA  LEU X 179      52.080  39.960  24.200  1.00  0.00           H  
ATOM   2753  HB2 LEU X 179      53.320  37.960  23.190  1.00  0.00           H  
ATOM   2754  HB3 LEU X 179      53.720  37.490  24.890  1.00  0.00           H  
ATOM   2755  HG  LEU X 179      54.770  39.700  25.090  1.00  0.00           H  
ATOM   2756 HD11 LEU X 179      56.010  37.570  24.430  1.00  0.00           H  
ATOM   2757 HD12 LEU X 179      55.500  37.860  22.820  1.00  0.00           H  
ATOM   2758 HD13 LEU X 179      56.640  39.000  23.410  1.00  0.00           H  
ATOM   2759 HD21 LEU X 179      54.340  39.960  22.150  1.00  0.00           H  
ATOM   2760 HD22 LEU X 179      53.640  41.070  23.380  1.00  0.00           H  
ATOM   2761 HD23 LEU X 179      55.400  40.970  22.960  1.00  0.00           H  
ATOM   2762  N   LEU X 180      50.790  37.000  24.940  1.00  0.00           N  
ATOM   2763  CA  LEU X 180      49.720  36.030  24.810  1.00  0.00           C  
ATOM   2764  CB  LEU X 180      50.020  34.900  25.790  1.00  0.00           C  
ATOM   2765  CG  LEU X 180      49.050  33.720  25.870  1.00  0.00           C  
ATOM   2766  CD1 LEU X 180      49.120  32.930  24.570  1.00  0.00           C  
ATOM   2767  CD2 LEU X 180      49.540  32.850  27.030  1.00  0.00           C  
ATOM   2768  C   LEU X 180      48.270  36.490  24.950  1.00  0.00           C  
ATOM   2769  O   LEU X 180      47.430  35.990  24.210  1.00  0.00           O  
ATOM   2770  H   LEU X 180      51.530  36.830  25.600  1.00  0.00           H  
ATOM   2771  HA  LEU X 180      49.840  35.680  23.790  1.00  0.00           H  
ATOM   2772  HB2 LEU X 180      50.280  35.350  26.740  1.00  0.00           H  
ATOM   2773  HB3 LEU X 180      50.990  34.500  25.490  1.00  0.00           H  
ATOM   2774  HG  LEU X 180      48.070  34.170  26.040  1.00  0.00           H  
ATOM   2775 HD11 LEU X 180      48.510  32.020  24.560  1.00  0.00           H  
ATOM   2776 HD12 LEU X 180      48.690  33.500  23.740  1.00  0.00           H  
ATOM   2777 HD13 LEU X 180      50.140  32.650  24.340  1.00  0.00           H  
ATOM   2778 HD21 LEU X 180      49.530  33.420  27.960  1.00  0.00           H  
ATOM   2779 HD22 LEU X 180      48.920  31.970  27.150  1.00  0.00           H  
ATOM   2780 HD23 LEU X 180      50.550  32.480  26.880  1.00  0.00           H  
ATOM   2781  N   LEU X 181      48.020  37.490  25.800  1.00  0.00           N  
ATOM   2782  CA  LEU X 181      46.750  38.180  25.840  1.00  0.00           C  
ATOM   2783  CB  LEU X 181      46.700  38.930  27.170  1.00  0.00           C  
ATOM   2784  CG  LEU X 181      46.650  38.030  28.410  1.00  0.00           C  
ATOM   2785  CD1 LEU X 181      47.030  38.840  29.650  1.00  0.00           C  
ATOM   2786  CD2 LEU X 181      45.240  37.540  28.700  1.00  0.00           C  
ATOM   2787  C   LEU X 181      46.400  39.130  24.710  1.00  0.00           C  
ATOM   2788  O   LEU X 181      45.310  39.680  24.630  1.00  0.00           O  
ATOM   2789  H   LEU X 181      48.790  37.910  26.300  1.00  0.00           H  
ATOM   2790  HA  LEU X 181      45.940  37.440  25.870  1.00  0.00           H  
ATOM   2791  HB2 LEU X 181      45.810  39.560  27.240  1.00  0.00           H  
ATOM   2792  HB3 LEU X 181      47.590  39.550  27.120  1.00  0.00           H  
ATOM   2793  HG  LEU X 181      47.270  37.140  28.350  1.00  0.00           H  
ATOM   2794 HD11 LEU X 181      47.100  38.230  30.550  1.00  0.00           H  
ATOM   2795 HD12 LEU X 181      47.890  39.480  29.440  1.00  0.00           H  
ATOM   2796 HD13 LEU X 181      46.190  39.460  29.970  1.00  0.00           H  
ATOM   2797 HD21 LEU X 181      45.140  36.740  29.440  1.00  0.00           H  
ATOM   2798 HD22 LEU X 181      44.570  38.280  29.140  1.00  0.00           H  
ATOM   2799 HD23 LEU X 181      44.800  37.090  27.810  1.00  0.00           H  
ATOM   2800  N   ALA X 182      47.290  39.320  23.730  1.00  0.00           N  
ATOM   2801  CA  ALA X 182      47.110  40.060  22.490  1.00  0.00           C  
ATOM   2802  CB  ALA X 182      48.070  41.250  22.470  1.00  0.00           C  
ATOM   2803  C   ALA X 182      47.480  39.240  21.260  1.00  0.00           C  
ATOM   2804  O   ALA X 182      47.110  39.610  20.150  1.00  0.00           O  
ATOM   2805  H   ALA X 182      48.210  38.940  23.890  1.00  0.00           H  
ATOM   2806  HA  ALA X 182      46.080  40.420  22.480  1.00  0.00           H  
ATOM   2807  HB1 ALA X 182      47.770  41.940  23.260  1.00  0.00           H  
ATOM   2808  HB2 ALA X 182      49.090  40.870  22.500  1.00  0.00           H  
ATOM   2809  HB3 ALA X 182      47.900  41.780  21.530  1.00  0.00           H  
ATOM   2810  N   LEU X 183      48.130  38.100  21.490  1.00  0.00           N  
ATOM   2811  CA  LEU X 183      48.670  37.280  20.430  1.00  0.00           C  
ATOM   2812  CB  LEU X 183      50.130  37.530  20.070  1.00  0.00           C  
ATOM   2813  CG  LEU X 183      50.400  38.820  19.300  1.00  0.00           C  
ATOM   2814  CD1 LEU X 183      51.900  38.930  19.030  1.00  0.00           C  
ATOM   2815  CD2 LEU X 183      49.820  38.850  17.890  1.00  0.00           C  
ATOM   2816  C   LEU X 183      48.590  35.850  20.940  1.00  0.00           C  
ATOM   2817  O   LEU X 183      49.510  35.250  21.490  1.00  0.00           O  
ATOM   2818  H   LEU X 183      48.440  37.970  22.440  1.00  0.00           H  
ATOM   2819  HA  LEU X 183      48.010  37.260  19.560  1.00  0.00           H  
ATOM   2820  HB2 LEU X 183      50.520  36.680  19.500  1.00  0.00           H  
ATOM   2821  HB3 LEU X 183      50.650  37.560  21.020  1.00  0.00           H  
ATOM   2822  HG  LEU X 183      50.080  39.600  19.990  1.00  0.00           H  
ATOM   2823 HD11 LEU X 183      52.020  39.750  18.320  1.00  0.00           H  
ATOM   2824 HD12 LEU X 183      52.360  39.190  19.980  1.00  0.00           H  
ATOM   2825 HD13 LEU X 183      52.290  37.960  18.720  1.00  0.00           H  
ATOM   2826 HD21 LEU X 183      48.740  38.970  17.930  1.00  0.00           H  
ATOM   2827 HD22 LEU X 183      50.150  39.740  17.350  1.00  0.00           H  
ATOM   2828 HD23 LEU X 183      50.100  37.970  17.310  1.00  0.00           H  
ATOM   2829  N   PRO X 184      47.390  35.250  20.890  1.00  0.00           N  
ATOM   2830  CD  PRO X 184      46.110  35.910  21.010  1.00  0.00           C  
ATOM   2831  CG  PRO X 184      45.070  34.870  21.440  1.00  0.00           C  
ATOM   2832  CB  PRO X 184      45.750  33.610  20.920  1.00  0.00           C  
ATOM   2833  CA  PRO X 184      47.250  33.830  21.110  1.00  0.00           C  
ATOM   2834  C   PRO X 184      48.110  33.010  20.160  1.00  0.00           C  
ATOM   2835  O   PRO X 184      48.490  33.550  19.120  1.00  0.00           O  
ATOM   2836  HA  PRO X 184      47.510  33.580  22.140  1.00  0.00           H  
ATOM   2837  HB2 PRO X 184      45.590  33.570  19.840  1.00  0.00           H  
ATOM   2838  HB3 PRO X 184      45.380  32.730  21.450  1.00  0.00           H  
ATOM   2839  HG2 PRO X 184      44.090  35.070  21.000  1.00  0.00           H  
ATOM   2840  HG3 PRO X 184      44.960  34.870  22.530  1.00  0.00           H  
ATOM   2841  HD2 PRO X 184      45.920  36.510  20.120  1.00  0.00           H  
ATOM   2842  HD3 PRO X 184      46.010  36.610  21.840  1.00  0.00           H  
ATOM   2843  N   PRO X 185      48.280  31.690  20.290  1.00  0.00           N  
ATOM   2844  CD  PRO X 185      47.760  30.940  21.420  1.00  0.00           C  
ATOM   2845  CG  PRO X 185      48.470  29.590  21.310  1.00  0.00           C  
ATOM   2846  CB  PRO X 185      48.540  29.420  19.790  1.00  0.00           C  
ATOM   2847  CA  PRO X 185      49.010  30.820  19.400  1.00  0.00           C  
ATOM   2848  C   PRO X 185      48.850  31.100  17.910  1.00  0.00           C  
ATOM   2849  O   PRO X 185      49.900  31.000  17.290  1.00  0.00           O  
ATOM   2850  HA  PRO X 185      50.080  30.710  19.620  1.00  0.00           H  
ATOM   2851  HB2 PRO X 185      47.510  29.260  19.470  1.00  0.00           H  
ATOM   2852  HB3 PRO X 185      49.120  28.580  19.420  1.00  0.00           H  
ATOM   2853  HG2 PRO X 185      47.860  28.750  21.650  1.00  0.00           H  
ATOM   2854  HG3 PRO X 185      49.490  29.670  21.690  1.00  0.00           H  
ATOM   2855  HD2 PRO X 185      46.700  30.720  21.350  1.00  0.00           H  
ATOM   2856  HD3 PRO X 185      48.120  31.410  22.330  1.00  0.00           H  
ATOM   2857  N   ARG X 186      47.680  31.440  17.360  1.00  0.00           N  
ATOM   2858  CA  ARG X 186      47.430  31.560  15.940  1.00  0.00           C  
ATOM   2859  CB  ARG X 186      46.040  31.030  15.590  1.00  0.00           C  
ATOM   2860  CG  ARG X 186      45.940  29.540  15.890  1.00  0.00           C  
ATOM   2861  CD  ARG X 186      46.720  28.700  14.890  1.00  0.00           C  
ATOM   2862  NE  ARG X 186      48.120  28.480  15.280  1.00  0.00           N  
ATOM   2863  CZ  ARG X 186      48.500  27.510  16.130  1.00  0.00           C  
ATOM   2864  NH1 ARG X 186      47.680  26.560  16.590  1.00  0.00           N1+
ATOM   2865  NH2 ARG X 186      49.800  27.540  16.420  1.00  0.00           N  
ATOM   2866  C   ARG X 186      47.500  32.970  15.370  1.00  0.00           C  
ATOM   2867  O   ARG X 186      47.400  33.260  14.180  1.00  0.00           O  
ATOM   2868  H   ARG X 186      46.890  31.360  17.980  1.00  0.00           H  
ATOM   2869  HA  ARG X 186      48.040  30.920  15.300  1.00  0.00           H  
ATOM   2870  HB2 ARG X 186      45.870  31.310  14.550  1.00  0.00           H  
ATOM   2871  HB3 ARG X 186      45.310  31.570  16.210  1.00  0.00           H  
ATOM   2872  HG2 ARG X 186      44.890  29.260  15.830  1.00  0.00           H  
ATOM   2873  HG3 ARG X 186      46.290  29.310  16.890  1.00  0.00           H  
ATOM   2874  HD2 ARG X 186      46.700  29.260  13.950  1.00  0.00           H  
ATOM   2875  HD3 ARG X 186      46.160  27.810  14.610  1.00  0.00           H  
ATOM   2876  HE  ARG X 186      48.870  28.980  14.820  1.00  0.00           H  
ATOM   2877 HH11 ARG X 186      46.700  26.440  16.350  1.00  0.00           H  
ATOM   2878 HH12 ARG X 186      48.040  25.930  17.300  1.00  0.00           H  
ATOM   2879 HH21 ARG X 186      50.350  28.230  15.940  1.00  0.00           H  
ATOM   2880 HH22 ARG X 186      50.170  26.770  16.960  1.00  0.00           H  
ATOM   2881  N   ALA X 187      47.670  33.900  16.310  1.00  0.00           N  
ATOM   2882  CA  ALA X 187      48.130  35.250  16.030  1.00  0.00           C  
ATOM   2883  CB  ALA X 187      47.520  36.170  17.090  1.00  0.00           C  
ATOM   2884  C   ALA X 187      49.650  35.240  15.950  1.00  0.00           C  
ATOM   2885  O   ALA X 187      50.140  36.100  15.220  1.00  0.00           O  
ATOM   2886  H   ALA X 187      47.760  33.580  17.260  1.00  0.00           H  
ATOM   2887  HA  ALA X 187      47.770  35.620  15.070  1.00  0.00           H  
ATOM   2888  HB1 ALA X 187      46.480  35.980  17.320  1.00  0.00           H  
ATOM   2889  HB2 ALA X 187      47.970  36.000  18.070  1.00  0.00           H  
ATOM   2890  HB3 ALA X 187      47.640  37.210  16.770  1.00  0.00           H  
ATOM   2891  N   TYR X 188      50.360  34.360  16.660  1.00  0.00           N  
ATOM   2892  CA  TYR X 188      51.810  34.350  16.700  1.00  0.00           C  
ATOM   2893  CB  TYR X 188      52.300  33.970  18.090  1.00  0.00           C  
ATOM   2894  CG  TYR X 188      53.790  33.690  18.160  1.00  0.00           C  
ATOM   2895  CD1 TYR X 188      54.730  34.700  18.340  1.00  0.00           C  
ATOM   2896  CE1 TYR X 188      56.070  34.490  18.700  1.00  0.00           C  
ATOM   2897  CZ  TYR X 188      56.490  33.150  18.670  1.00  0.00           C  
ATOM   2898  OH  TYR X 188      57.800  32.830  18.850  1.00  0.00           O  
ATOM   2899  CE2 TYR X 188      55.550  32.100  18.540  1.00  0.00           C  
ATOM   2900  CD2 TYR X 188      54.190  32.360  18.330  1.00  0.00           C  
ATOM   2901  C   TYR X 188      52.360  33.470  15.590  1.00  0.00           C  
ATOM   2902  O   TYR X 188      53.130  33.830  14.710  1.00  0.00           O  
ATOM   2903  H   TYR X 188      49.800  33.800  17.290  1.00  0.00           H  
ATOM   2904  HA  TYR X 188      52.290  35.320  16.550  1.00  0.00           H  
ATOM   2905  HB2 TYR X 188      51.710  33.090  18.310  1.00  0.00           H  
ATOM   2906  HB3 TYR X 188      52.070  34.720  18.840  1.00  0.00           H  
ATOM   2907  HD1 TYR X 188      54.340  35.700  18.240  1.00  0.00           H  
ATOM   2908  HD2 TYR X 188      53.400  31.660  18.080  1.00  0.00           H  
ATOM   2909  HE1 TYR X 188      56.810  35.260  18.900  1.00  0.00           H  
ATOM   2910  HE2 TYR X 188      55.950  31.100  18.530  1.00  0.00           H  
ATOM   2911  HH  TYR X 188      58.350  33.610  18.780  1.00  0.00           H  
ATOM   2912  N   ALA X 189      51.970  32.190  15.630  1.00  0.00           N  
ATOM   2913  CA  ALA X 189      52.430  31.150  14.720  1.00  0.00           C  
ATOM   2914  CB  ALA X 189      53.470  30.220  15.350  1.00  0.00           C  
ATOM   2915  C   ALA X 189      51.250  30.530  14.000  1.00  0.00           C  
ATOM   2916  OC1 ALA X 189      50.730  29.520  14.530  1.00  0.00           O  
ATOM   2917  OC2 ALA X 189      50.890  31.050  12.920  1.00  0.00           O1-
ATOM   2918  H   ALA X 189      51.370  31.880  16.370  1.00  0.00           H  
ATOM   2919  HA  ALA X 189      52.970  31.640  13.910  1.00  0.00           H  
ATOM   2920  HB1 ALA X 189      53.850  29.590  14.550  1.00  0.00           H  
ATOM   2921  HB2 ALA X 189      54.340  30.680  15.810  1.00  0.00           H  
ATOM   2922  HB3 ALA X 189      52.980  29.540  16.040  1.00  0.00           H  
ATOM   2923  N   ALA X 190      66.630  79.460  19.210  1.00  0.00           N1+
ATOM   2924  CA  ALA X 190      66.840  78.120  18.650  1.00  0.00           C  
ATOM   2925  CB  ALA X 190      68.200  77.970  17.980  1.00  0.00           C  
ATOM   2926  C   ALA X 190      66.560  76.990  19.640  1.00  0.00           C  
ATOM   2927  O   ALA X 190      66.790  77.210  20.820  1.00  0.00           O  
ATOM   2928  H1  ALA X 190      66.900  80.220  18.600  1.00  0.00           H  
ATOM   2929  H2  ALA X 190      65.660  79.640  19.430  1.00  0.00           H  
ATOM   2930  H3  ALA X 190      67.280  79.610  19.970  1.00  0.00           H  
ATOM   2931  HA  ALA X 190      66.100  77.950  17.870  1.00  0.00           H  
ATOM   2932  HB1 ALA X 190      68.620  78.940  17.710  1.00  0.00           H  
ATOM   2933  HB2 ALA X 190      68.800  77.410  18.690  1.00  0.00           H  
ATOM   2934  HB3 ALA X 190      68.150  77.330  17.090  1.00  0.00           H  
ATOM   2935  N   LEU X 191      66.190  75.790  19.190  1.00  0.00           N  
ATOM   2936  CA  LEU X 191      65.740  74.640  19.950  1.00  0.00           C  
ATOM   2937  CB  LEU X 191      64.490  74.200  19.200  1.00  0.00           C  
ATOM   2938  CG  LEU X 191      63.780  73.030  19.850  1.00  0.00           C  
ATOM   2939  CD1 LEU X 191      63.150  73.180  21.230  1.00  0.00           C  
ATOM   2940  CD2 LEU X 191      62.600  72.590  19.000  1.00  0.00           C  
ATOM   2941  C   LEU X 191      66.680  73.500  20.360  1.00  0.00           C  
ATOM   2942  O   LEU X 191      66.430  72.860  21.380  1.00  0.00           O  
ATOM   2943  H   LEU X 191      65.890  75.830  18.230  1.00  0.00           H  
ATOM   2944  HA  LEU X 191      65.420  75.090  20.890  1.00  0.00           H  
ATOM   2945  HB2 LEU X 191      64.840  73.950  18.200  1.00  0.00           H  
ATOM   2946  HB3 LEU X 191      63.730  74.970  19.100  1.00  0.00           H  
ATOM   2947  HG  LEU X 191      64.420  72.150  19.800  1.00  0.00           H  
ATOM   2948 HD11 LEU X 191      63.840  73.380  22.060  1.00  0.00           H  
ATOM   2949 HD12 LEU X 191      62.270  73.830  21.220  1.00  0.00           H  
ATOM   2950 HD13 LEU X 191      62.770  72.250  21.650  1.00  0.00           H  
ATOM   2951 HD21 LEU X 191      62.190  71.680  19.430  1.00  0.00           H  
ATOM   2952 HD22 LEU X 191      61.700  73.210  18.890  1.00  0.00           H  
ATOM   2953 HD23 LEU X 191      63.000  72.360  18.010  1.00  0.00           H  
ATOM   2954  N   GLU X 192      67.720  73.100  19.640  1.00  0.00           N  
ATOM   2955  CA  GLU X 192      68.470  71.870  19.840  1.00  0.00           C  
ATOM   2956  CB  GLU X 192      69.100  71.420  18.530  1.00  0.00           C  
ATOM   2957  CG  GLU X 192      70.320  72.120  17.930  1.00  0.00           C  
ATOM   2958  CD  GLU X 192      70.750  71.510  16.610  1.00  0.00           C  
ATOM   2959  OE1 GLU X 192      71.280  72.280  15.780  1.00  0.00           O  
ATOM   2960  OE2 GLU X 192      70.760  70.260  16.500  1.00  0.00           O1-
ATOM   2961  C   GLU X 192      69.210  71.660  21.150  1.00  0.00           C  
ATOM   2962  O   GLU X 192      69.560  70.570  21.600  1.00  0.00           O  
ATOM   2963  H   GLU X 192      67.930  73.700  18.850  1.00  0.00           H  
ATOM   2964  HA  GLU X 192      67.660  71.160  20.000  1.00  0.00           H  
ATOM   2965  HB2 GLU X 192      68.280  71.400  17.810  1.00  0.00           H  
ATOM   2966  HB3 GLU X 192      69.330  70.370  18.680  1.00  0.00           H  
ATOM   2967  HG2 GLU X 192      71.020  72.190  18.760  1.00  0.00           H  
ATOM   2968  HG3 GLU X 192      70.070  73.150  17.680  1.00  0.00           H  
ATOM   2969  N   ASN X 193      69.450  72.750  21.890  1.00  0.00           N  
ATOM   2970  CA  ASN X 193      70.100  72.770  23.180  1.00  0.00           C  
ATOM   2971  CB  ASN X 193      71.290  73.730  23.230  1.00  0.00           C  
ATOM   2972  CG  ASN X 193      72.210  73.680  22.020  1.00  0.00           C  
ATOM   2973  OD1 ASN X 193      72.720  72.620  21.660  1.00  0.00           O  
ATOM   2974  ND2 ASN X 193      72.350  74.800  21.310  1.00  0.00           N  
ATOM   2975  C   ASN X 193      69.010  73.070  24.200  1.00  0.00           C  
ATOM   2976  O   ASN X 193      68.790  72.240  25.070  1.00  0.00           O  
ATOM   2977  H   ASN X 193      69.270  73.640  21.440  1.00  0.00           H  
ATOM   2978  HA  ASN X 193      70.470  71.770  23.380  1.00  0.00           H  
ATOM   2979  HB2 ASN X 193      71.910  73.450  24.080  1.00  0.00           H  
ATOM   2980  HB3 ASN X 193      70.880  74.730  23.420  1.00  0.00           H  
ATOM   2981 HD21 ASN X 193      71.740  75.530  21.650  1.00  0.00           H  
ATOM   2982 HD22 ASN X 193      73.020  74.900  20.570  1.00  0.00           H  
ATOM   2983  N   LEU X 194      68.240  74.150  24.050  1.00  0.00           N  
ATOM   2984  CA  LEU X 194      67.100  74.510  24.870  1.00  0.00           C  
ATOM   2985  CB  LEU X 194      66.330  75.640  24.190  1.00  0.00           C  
ATOM   2986  CG  LEU X 194      65.160  76.360  24.860  1.00  0.00           C  
ATOM   2987  CD1 LEU X 194      65.410  76.810  26.300  1.00  0.00           C  
ATOM   2988  CD2 LEU X 194      64.770  77.600  24.060  1.00  0.00           C  
ATOM   2989  C   LEU X 194      66.140  73.380  25.230  1.00  0.00           C  
ATOM   2990  O   LEU X 194      65.650  73.320  26.350  1.00  0.00           O  
ATOM   2991  H   LEU X 194      68.490  74.840  23.360  1.00  0.00           H  
ATOM   2992  HA  LEU X 194      67.430  74.850  25.850  1.00  0.00           H  
ATOM   2993  HB2 LEU X 194      65.870  75.130  23.340  1.00  0.00           H  
ATOM   2994  HB3 LEU X 194      67.050  76.420  23.940  1.00  0.00           H  
ATOM   2995  HG  LEU X 194      64.310  75.670  24.810  1.00  0.00           H  
ATOM   2996 HD11 LEU X 194      64.500  77.280  26.670  1.00  0.00           H  
ATOM   2997 HD12 LEU X 194      65.470  75.980  27.010  1.00  0.00           H  
ATOM   2998 HD13 LEU X 194      66.260  77.490  26.280  1.00  0.00           H  
ATOM   2999 HD21 LEU X 194      63.880  78.070  24.480  1.00  0.00           H  
ATOM   3000 HD22 LEU X 194      65.590  78.320  24.130  1.00  0.00           H  
ATOM   3001 HD23 LEU X 194      64.540  77.380  23.020  1.00  0.00           H  
ATOM   3002  N   VAL X 195      65.950  72.470  24.280  1.00  0.00           N  
ATOM   3003  CA  VAL X 195      65.120  71.300  24.490  1.00  0.00           C  
ATOM   3004  CB  VAL X 195      65.050  70.610  23.130  1.00  0.00           C  
ATOM   3005  CG1 VAL X 195      66.400  70.180  22.570  1.00  0.00           C  
ATOM   3006  CG2 VAL X 195      64.040  69.470  23.100  1.00  0.00           C  
ATOM   3007  C   VAL X 195      65.530  70.400  25.650  1.00  0.00           C  
ATOM   3008  O   VAL X 195      64.710  69.740  26.280  1.00  0.00           O  
ATOM   3009  H   VAL X 195      66.540  72.430  23.450  1.00  0.00           H  
ATOM   3010  HA  VAL X 195      64.120  71.710  24.630  1.00  0.00           H  
ATOM   3011  HB  VAL X 195      64.750  71.400  22.440  1.00  0.00           H  
ATOM   3012 HG11 VAL X 195      66.350  70.110  21.490  1.00  0.00           H  
ATOM   3013 HG12 VAL X 195      67.250  70.830  22.790  1.00  0.00           H  
ATOM   3014 HG13 VAL X 195      66.580  69.140  22.870  1.00  0.00           H  
ATOM   3015 HG21 VAL X 195      63.080  69.750  23.540  1.00  0.00           H  
ATOM   3016 HG22 VAL X 195      63.920  69.100  22.090  1.00  0.00           H  
ATOM   3017 HG23 VAL X 195      64.460  68.620  23.650  1.00  0.00           H  
ATOM   3018  N   VAL X 196      66.790  70.250  26.060  1.00  0.00           N  
ATOM   3019  CA  VAL X 196      67.300  69.330  27.060  1.00  0.00           C  
ATOM   3020  CB  VAL X 196      68.820  69.300  26.940  1.00  0.00           C  
ATOM   3021  CG1 VAL X 196      69.330  68.330  28.000  1.00  0.00           C  
ATOM   3022  CG2 VAL X 196      69.370  68.920  25.570  1.00  0.00           C  
ATOM   3023  C   VAL X 196      66.740  69.840  28.380  1.00  0.00           C  
ATOM   3024  O   VAL X 196      66.280  69.010  29.160  1.00  0.00           O  
ATOM   3025  H   VAL X 196      67.510  70.790  25.610  1.00  0.00           H  
ATOM   3026  HA  VAL X 196      66.880  68.350  26.840  1.00  0.00           H  
ATOM   3027  HB  VAL X 196      69.170  70.290  27.240  1.00  0.00           H  
ATOM   3028 HG11 VAL X 196      68.930  68.720  28.940  1.00  0.00           H  
ATOM   3029 HG12 VAL X 196      68.920  67.350  27.800  1.00  0.00           H  
ATOM   3030 HG13 VAL X 196      70.420  68.270  27.990  1.00  0.00           H  
ATOM   3031 HG21 VAL X 196      69.040  67.900  25.350  1.00  0.00           H  
ATOM   3032 HG22 VAL X 196      68.950  69.590  24.810  1.00  0.00           H  
ATOM   3033 HG23 VAL X 196      70.450  68.920  25.660  1.00  0.00           H  
ATOM   3034  N   LEU X 197      66.700  71.140  28.680  1.00  0.00           N  
ATOM   3035  CA  LEU X 197      66.020  71.530  29.890  1.00  0.00           C  
ATOM   3036  CB  LEU X 197      66.220  73.030  30.050  1.00  0.00           C  
ATOM   3037  CG  LEU X 197      65.950  73.590  31.450  1.00  0.00           C  
ATOM   3038  CD1 LEU X 197      66.400  72.640  32.550  1.00  0.00           C  
ATOM   3039  CD2 LEU X 197      66.540  74.990  31.540  1.00  0.00           C  
ATOM   3040  C   LEU X 197      64.530  71.200  29.880  1.00  0.00           C  
ATOM   3041  O   LEU X 197      63.930  71.040  30.940  1.00  0.00           O  
ATOM   3042  H   LEU X 197      67.070  71.830  28.030  1.00  0.00           H  
ATOM   3043  HA  LEU X 197      66.500  70.870  30.610  1.00  0.00           H  
ATOM   3044  HB2 LEU X 197      65.600  73.510  29.290  1.00  0.00           H  
ATOM   3045  HB3 LEU X 197      67.270  73.220  29.830  1.00  0.00           H  
ATOM   3046  HG  LEU X 197      64.880  73.810  31.500  1.00  0.00           H  
ATOM   3047 HD11 LEU X 197      65.790  71.730  32.580  1.00  0.00           H  
ATOM   3048 HD12 LEU X 197      67.370  72.200  32.310  1.00  0.00           H  
ATOM   3049 HD13 LEU X 197      66.590  73.200  33.470  1.00  0.00           H  
ATOM   3050 HD21 LEU X 197      66.160  75.570  30.690  1.00  0.00           H  
ATOM   3051 HD22 LEU X 197      66.360  75.570  32.450  1.00  0.00           H  
ATOM   3052 HD23 LEU X 197      67.630  75.020  31.460  1.00  0.00           H  
ATOM   3053  N   ASN X 198      63.900  71.180  28.700  1.00  0.00           N  
ATOM   3054  CA  ASN X 198      62.500  70.800  28.590  1.00  0.00           C  
ATOM   3055  CB  ASN X 198      61.910  71.570  27.410  1.00  0.00           C  
ATOM   3056  CG  ASN X 198      60.930  70.610  26.740  1.00  0.00           C  
ATOM   3057  OD1 ASN X 198      61.220  69.820  25.850  1.00  0.00           O  
ATOM   3058  ND2 ASN X 198      59.690  70.620  27.230  1.00  0.00           N  
ATOM   3059  C   ASN X 198      62.240  69.310  28.700  1.00  0.00           C  
ATOM   3060  O   ASN X 198      61.420  68.960  29.550  1.00  0.00           O  
ATOM   3061  H   ASN X 198      64.400  71.330  27.840  1.00  0.00           H  
ATOM   3062  HA  ASN X 198      61.880  71.100  29.430  1.00  0.00           H  
ATOM   3063  HB2 ASN X 198      62.650  71.920  26.690  1.00  0.00           H  
ATOM   3064  HB3 ASN X 198      61.390  72.480  27.730  1.00  0.00           H  
ATOM   3065 HD21 ASN X 198      59.330  71.370  27.810  1.00  0.00           H  
ATOM   3066 HD22 ASN X 198      59.010  69.980  26.840  1.00  0.00           H  
ATOM   3067  N   ALA X 199      63.000  68.450  28.010  1.00  0.00           N  
ATOM   3068  CA  ALA X 199      62.880  67.010  28.150  1.00  0.00           C  
ATOM   3069  CB  ALA X 199      63.770  66.280  27.140  1.00  0.00           C  
ATOM   3070  C   ALA X 199      63.190  66.570  29.570  1.00  0.00           C  
ATOM   3071  O   ALA X 199      62.890  65.440  29.970  1.00  0.00           O  
ATOM   3072  H   ALA X 199      63.740  68.800  27.440  1.00  0.00           H  
ATOM   3073  HA  ALA X 199      61.820  66.790  28.000  1.00  0.00           H  
ATOM   3074  HB1 ALA X 199      64.790  66.180  27.500  1.00  0.00           H  
ATOM   3075  HB2 ALA X 199      63.300  65.370  26.780  1.00  0.00           H  
ATOM   3076  HB3 ALA X 199      63.810  66.820  26.190  1.00  0.00           H  
ATOM   3077  N   ALA X 200      63.890  67.370  30.380  1.00  0.00           N  
ATOM   3078  CA  ALA X 200      64.020  67.130  31.800  1.00  0.00           C  
ATOM   3079  CB  ALA X 200      65.430  67.630  32.120  1.00  0.00           C  
ATOM   3080  C   ALA X 200      62.900  67.780  32.600  1.00  0.00           C  
ATOM   3081  O   ALA X 200      62.500  67.270  33.650  1.00  0.00           O  
ATOM   3082  H   ALA X 200      64.310  68.230  30.060  1.00  0.00           H  
ATOM   3083  HA  ALA X 200      63.940  66.060  31.960  1.00  0.00           H  
ATOM   3084  HB1 ALA X 200      65.760  67.490  33.140  1.00  0.00           H  
ATOM   3085  HB2 ALA X 200      66.020  67.100  31.380  1.00  0.00           H  
ATOM   3086  HB3 ALA X 200      65.370  68.720  32.040  1.00  0.00           H  
ATOM   3087  N   SER X 201      62.370  68.940  32.200  1.00  0.00           N  
ATOM   3088  CA  SER X 201      61.350  69.610  32.970  1.00  0.00           C  
ATOM   3089  CB  SER X 201      61.100  71.020  32.440  1.00  0.00           C  
ATOM   3090  OG  SER X 201      62.130  71.920  32.770  1.00  0.00           O  
ATOM   3091  C   SER X 201      60.090  68.750  33.080  1.00  0.00           C  
ATOM   3092  O   SER X 201      59.440  68.810  34.120  1.00  0.00           O  
ATOM   3093  H   SER X 201      62.740  69.400  31.380  1.00  0.00           H  
ATOM   3094  HA  SER X 201      61.750  69.640  33.980  1.00  0.00           H  
ATOM   3095  HB2 SER X 201      60.210  71.380  32.960  1.00  0.00           H  
ATOM   3096  HB3 SER X 201      60.840  71.040  31.380  1.00  0.00           H  
ATOM   3097  HG  SER X 201      62.900  71.840  32.200  1.00  0.00           H  
ATOM   3098  N   VAL X 202      59.770  68.010  32.020  1.00  0.00           N  
ATOM   3099  CA  VAL X 202      58.670  67.070  32.080  1.00  0.00           C  
ATOM   3100  CB  VAL X 202      58.400  66.370  30.750  1.00  0.00           C  
ATOM   3101  CG1 VAL X 202      58.020  67.190  29.520  1.00  0.00           C  
ATOM   3102  CG2 VAL X 202      59.500  65.430  30.250  1.00  0.00           C  
ATOM   3103  C   VAL X 202      58.860  65.950  33.100  1.00  0.00           C  
ATOM   3104  O   VAL X 202      57.890  65.540  33.730  1.00  0.00           O  
ATOM   3105  H   VAL X 202      60.410  68.020  31.240  1.00  0.00           H  
ATOM   3106  HA  VAL X 202      57.780  67.590  32.420  1.00  0.00           H  
ATOM   3107  HB  VAL X 202      57.560  65.700  30.940  1.00  0.00           H  
ATOM   3108 HG11 VAL X 202      57.230  67.860  29.850  1.00  0.00           H  
ATOM   3109 HG12 VAL X 202      58.910  67.680  29.120  1.00  0.00           H  
ATOM   3110 HG13 VAL X 202      57.790  66.570  28.650  1.00  0.00           H  
ATOM   3111 HG21 VAL X 202      60.430  65.980  30.210  1.00  0.00           H  
ATOM   3112 HG22 VAL X 202      59.650  64.650  31.000  1.00  0.00           H  
ATOM   3113 HG23 VAL X 202      59.210  64.920  29.330  1.00  0.00           H  
ATOM   3114  N   ALA X 203      60.040  65.450  33.450  1.00  0.00           N  
ATOM   3115  CA  ALA X 203      60.250  64.540  34.570  1.00  0.00           C  
ATOM   3116  CB  ALA X 203      61.560  63.800  34.310  1.00  0.00           C  
ATOM   3117  C   ALA X 203      60.320  65.240  35.920  1.00  0.00           C  
ATOM   3118  O   ALA X 203      59.890  64.630  36.890  1.00  0.00           O  
ATOM   3119  H   ALA X 203      60.900  65.910  33.180  1.00  0.00           H  
ATOM   3120  HA  ALA X 203      59.430  63.820  34.500  1.00  0.00           H  
ATOM   3121  HB1 ALA X 203      61.480  63.190  33.410  1.00  0.00           H  
ATOM   3122  HB2 ALA X 203      62.400  64.480  34.200  1.00  0.00           H  
ATOM   3123  HB3 ALA X 203      61.780  63.100  35.110  1.00  0.00           H  
ATOM   3124  N   GLY X 204      60.670  66.530  36.020  1.00  0.00           N  
ATOM   3125  CA  GLY X 204      60.350  67.390  37.140  1.00  0.00           C  
ATOM   3126  C   GLY X 204      58.850  67.430  37.360  1.00  0.00           C  
ATOM   3127  O   GLY X 204      58.330  67.220  38.450  1.00  0.00           O  
ATOM   3128  H   GLY X 204      60.960  67.020  35.190  1.00  0.00           H  
ATOM   3129  HA2 GLY X 204      60.660  68.420  36.980  1.00  0.00           H  
ATOM   3130  HA3 GLY X 204      60.820  67.010  38.050  1.00  0.00           H  
ATOM   3131  N   ALA X 205      58.050  67.540  36.300  1.00  0.00           N  
ATOM   3132  CA  ALA X 205      56.600  67.640  36.350  1.00  0.00           C  
ATOM   3133  CB  ALA X 205      55.960  68.060  35.030  1.00  0.00           C  
ATOM   3134  C   ALA X 205      56.010  66.270  36.670  1.00  0.00           C  
ATOM   3135  O   ALA X 205      55.070  66.280  37.470  1.00  0.00           O  
ATOM   3136  H   ALA X 205      58.530  67.630  35.410  1.00  0.00           H  
ATOM   3137  HA  ALA X 205      56.350  68.350  37.140  1.00  0.00           H  
ATOM   3138  HB1 ALA X 205      56.060  67.360  34.200  1.00  0.00           H  
ATOM   3139  HB2 ALA X 205      54.900  68.260  35.170  1.00  0.00           H  
ATOM   3140  HB3 ALA X 205      56.390  69.000  34.700  1.00  0.00           H  
ATOM   3141  N   HIS X 206      56.580  65.140  36.230  1.00  0.00           N  
ATOM   3142  CA  HIS X 206      56.190  63.830  36.710  1.00  0.00           C  
ATOM   3143  CB  HIS X 206      56.870  62.740  35.890  1.00  0.00           C  
ATOM   3144  CG  HIS X 206      56.500  61.370  36.400  1.00  0.00           C  
ATOM   3145  ND1 HIS X 206      57.140  60.620  37.380  1.00  0.00           N  
ATOM   3146  CE1 HIS X 206      56.380  59.530  37.550  1.00  0.00           C  
ATOM   3147  NE2 HIS X 206      55.340  59.530  36.720  1.00  0.00           N  
ATOM   3148  CD2 HIS X 206      55.380  60.700  35.960  1.00  0.00           C  
ATOM   3149  C   HIS X 206      56.370  63.640  38.210  1.00  0.00           C  
ATOM   3150  O   HIS X 206      55.540  63.050  38.900  1.00  0.00           O  
ATOM   3151  H   HIS X 206      57.250  65.240  35.490  1.00  0.00           H  
ATOM   3152  HA  HIS X 206      55.110  63.870  36.580  1.00  0.00           H  
ATOM   3153  HB2 HIS X 206      57.950  62.780  36.000  1.00  0.00           H  
ATOM   3154  HB3 HIS X 206      56.590  62.870  34.850  1.00  0.00           H  
ATOM   3155  HD1 HIS X 206      57.980  60.750  37.930  1.00  0.00           H  
ATOM   3156  HD2 HIS X 206      54.720  60.950  35.140  1.00  0.00           H  
ATOM   3157  HE1 HIS X 206      56.650  58.820  38.320  1.00  0.00           H  
ATOM   3158  N   GLY X 207      57.550  64.090  38.630  1.00  0.00           N  
ATOM   3159  CA  GLY X 207      58.120  63.830  39.940  1.00  0.00           C  
ATOM   3160  C   GLY X 207      57.390  64.640  41.000  1.00  0.00           C  
ATOM   3161  O   GLY X 207      57.260  64.300  42.170  1.00  0.00           O  
ATOM   3162  H   GLY X 207      58.160  64.600  38.010  1.00  0.00           H  
ATOM   3163  HA2 GLY X 207      59.180  64.060  39.840  1.00  0.00           H  
ATOM   3164  HA3 GLY X 207      57.780  62.820  40.180  1.00  0.00           H  
ATOM   3165  N   ILE X 208      56.970  65.840  40.610  1.00  0.00           N  
ATOM   3166  CA  ILE X 208      56.320  66.750  41.530  1.00  0.00           C  
ATOM   3167  CB  ILE X 208      56.540  68.230  41.210  1.00  0.00           C  
ATOM   3168  CG2 ILE X 208      55.880  68.600  39.890  1.00  0.00           C  
ATOM   3169  CG1 ILE X 208      56.050  69.210  42.270  1.00  0.00           C  
ATOM   3170  CD1 ILE X 208      56.700  69.050  43.640  1.00  0.00           C  
ATOM   3171  C   ILE X 208      54.840  66.400  41.650  1.00  0.00           C  
ATOM   3172  O   ILE X 208      54.300  66.410  42.750  1.00  0.00           O  
ATOM   3173  H   ILE X 208      57.280  66.180  39.710  1.00  0.00           H  
ATOM   3174  HA  ILE X 208      56.730  66.530  42.510  1.00  0.00           H  
ATOM   3175  HB  ILE X 208      57.590  68.450  41.060  1.00  0.00           H  
ATOM   3176 HG12 ILE X 208      54.970  69.120  42.410  1.00  0.00           H  
ATOM   3177 HG13 ILE X 208      56.130  70.250  41.980  1.00  0.00           H  
ATOM   3178 HG21 ILE X 208      54.820  68.700  40.150  1.00  0.00           H  
ATOM   3179 HG22 ILE X 208      56.310  69.510  39.460  1.00  0.00           H  
ATOM   3180 HG23 ILE X 208      56.040  67.750  39.230  1.00  0.00           H  
ATOM   3181 HD11 ILE X 208      57.760  68.890  43.440  1.00  0.00           H  
ATOM   3182 HD12 ILE X 208      56.560  69.990  44.190  1.00  0.00           H  
ATOM   3183 HD13 ILE X 208      56.190  68.180  44.030  1.00  0.00           H  
ATOM   3184  N   LEU X 209      54.190  65.810  40.640  1.00  0.00           N  
ATOM   3185  CA  LEU X 209      52.900  65.170  40.820  1.00  0.00           C  
ATOM   3186  CB  LEU X 209      52.160  65.150  39.490  1.00  0.00           C  
ATOM   3187  CG  LEU X 209      51.730  66.550  39.070  1.00  0.00           C  
ATOM   3188  CD1 LEU X 209      51.260  66.530  37.620  1.00  0.00           C  
ATOM   3189  CD2 LEU X 209      50.620  67.180  39.900  1.00  0.00           C  
ATOM   3190  C   LEU X 209      52.860  63.830  41.530  1.00  0.00           C  
ATOM   3191  O   LEU X 209      51.940  63.570  42.310  1.00  0.00           O  
ATOM   3192  H   LEU X 209      54.450  66.120  39.710  1.00  0.00           H  
ATOM   3193  HA  LEU X 209      52.350  65.870  41.450  1.00  0.00           H  
ATOM   3194  HB2 LEU X 209      51.330  64.440  39.540  1.00  0.00           H  
ATOM   3195  HB3 LEU X 209      52.830  64.730  38.730  1.00  0.00           H  
ATOM   3196  HG  LEU X 209      52.600  67.210  39.120  1.00  0.00           H  
ATOM   3197 HD11 LEU X 209      50.310  65.990  37.590  1.00  0.00           H  
ATOM   3198 HD12 LEU X 209      51.010  67.520  37.240  1.00  0.00           H  
ATOM   3199 HD13 LEU X 209      51.940  66.040  36.920  1.00  0.00           H  
ATOM   3200 HD21 LEU X 209      49.770  66.550  39.630  1.00  0.00           H  
ATOM   3201 HD22 LEU X 209      50.820  67.180  40.970  1.00  0.00           H  
ATOM   3202 HD23 LEU X 209      50.380  68.220  39.710  1.00  0.00           H  
ATOM   3203  N   SER X 210      53.950  63.070  41.440  1.00  0.00           N  
ATOM   3204  CA  SER X 210      54.260  61.910  42.260  1.00  0.00           C  
ATOM   3205  CB  SER X 210      55.560  61.320  41.740  1.00  0.00           C  
ATOM   3206  OG  SER X 210      55.550  60.830  40.420  1.00  0.00           O  
ATOM   3207  C   SER X 210      54.320  62.270  43.730  1.00  0.00           C  
ATOM   3208  O   SER X 210      54.030  61.440  44.590  1.00  0.00           O  
ATOM   3209  H   SER X 210      54.670  63.370  40.800  1.00  0.00           H  
ATOM   3210  HA  SER X 210      53.450  61.190  42.100  1.00  0.00           H  
ATOM   3211  HB2 SER X 210      55.780  60.460  42.380  1.00  0.00           H  
ATOM   3212  HB3 SER X 210      56.250  62.140  41.940  1.00  0.00           H  
ATOM   3213  HG  SER X 210      55.490  61.540  39.780  1.00  0.00           H  
ATOM   3214  N   PHE X 211      54.980  63.400  44.040  1.00  0.00           N  
ATOM   3215  CA  PHE X 211      55.100  63.960  45.370  1.00  0.00           C  
ATOM   3216  CB  PHE X 211      56.300  64.900  45.370  1.00  0.00           C  
ATOM   3217  CG  PHE X 211      56.730  65.370  46.730  1.00  0.00           C  
ATOM   3218  CD1 PHE X 211      57.690  64.620  47.420  1.00  0.00           C  
ATOM   3219  CE1 PHE X 211      58.250  65.180  48.570  1.00  0.00           C  
ATOM   3220  CZ  PHE X 211      57.740  66.340  49.160  1.00  0.00           C  
ATOM   3221  CE2 PHE X 211      56.790  67.090  48.440  1.00  0.00           C  
ATOM   3222  CD2 PHE X 211      56.300  66.610  47.220  1.00  0.00           C  
ATOM   3223  C   PHE X 211      53.850  64.610  45.950  1.00  0.00           C  
ATOM   3224  O   PHE X 211      53.580  64.460  47.140  1.00  0.00           O  
ATOM   3225  H   PHE X 211      55.430  63.960  43.330  1.00  0.00           H  
ATOM   3226  HA  PHE X 211      55.340  63.100  45.990  1.00  0.00           H  
ATOM   3227  HB2 PHE X 211      56.070  65.800  44.790  1.00  0.00           H  
ATOM   3228  HB3 PHE X 211      57.110  64.390  44.850  1.00  0.00           H  
ATOM   3229  HD1 PHE X 211      58.070  63.680  47.040  1.00  0.00           H  
ATOM   3230  HD2 PHE X 211      55.520  67.210  46.770  1.00  0.00           H  
ATOM   3231  HE1 PHE X 211      59.030  64.680  49.140  1.00  0.00           H  
ATOM   3232  HE2 PHE X 211      56.360  67.960  48.920  1.00  0.00           H  
ATOM   3233  HZ  PHE X 211      58.030  66.670  50.140  1.00  0.00           H  
ATOM   3234  N   LEU X 212      53.060  65.330  45.140  1.00  0.00           N  
ATOM   3235  CA  LEU X 212      51.760  65.900  45.440  1.00  0.00           C  
ATOM   3236  CB  LEU X 212      51.190  66.530  44.180  1.00  0.00           C  
ATOM   3237  CG  LEU X 212      50.240  67.710  44.390  1.00  0.00           C  
ATOM   3238  CD1 LEU X 212      49.020  67.400  45.250  1.00  0.00           C  
ATOM   3239  CD2 LEU X 212      51.020  68.820  45.100  1.00  0.00           C  
ATOM   3240  C   LEU X 212      50.850  64.890  46.130  1.00  0.00           C  
ATOM   3241  O   LEU X 212      50.270  65.110  47.190  1.00  0.00           O  
ATOM   3242  H   LEU X 212      53.390  65.420  44.190  1.00  0.00           H  
ATOM   3243  HA  LEU X 212      51.900  66.680  46.190  1.00  0.00           H  
ATOM   3244  HB2 LEU X 212      50.650  65.780  43.610  1.00  0.00           H  
ATOM   3245  HB3 LEU X 212      51.980  66.960  43.560  1.00  0.00           H  
ATOM   3246  HG  LEU X 212      49.800  68.030  43.450  1.00  0.00           H  
ATOM   3247 HD11 LEU X 212      48.450  66.620  44.760  1.00  0.00           H  
ATOM   3248 HD12 LEU X 212      49.200  67.220  46.310  1.00  0.00           H  
ATOM   3249 HD13 LEU X 212      48.340  68.260  45.190  1.00  0.00           H  
ATOM   3250 HD21 LEU X 212      52.030  69.050  44.740  1.00  0.00           H  
ATOM   3251 HD22 LEU X 212      50.380  69.690  45.020  1.00  0.00           H  
ATOM   3252 HD23 LEU X 212      51.080  68.540  46.150  1.00  0.00           H  
ATOM   3253  N   VAL X 213      50.800  63.670  45.600  1.00  0.00           N  
ATOM   3254  CA  VAL X 213      49.950  62.580  46.030  1.00  0.00           C  
ATOM   3255  CB  VAL X 213      49.490  61.650  44.910  1.00  0.00           C  
ATOM   3256  CG1 VAL X 213      50.530  60.750  44.250  1.00  0.00           C  
ATOM   3257  CG2 VAL X 213      48.210  60.880  45.230  1.00  0.00           C  
ATOM   3258  C   VAL X 213      50.600  61.790  47.150  1.00  0.00           C  
ATOM   3259  O   VAL X 213      49.940  61.220  48.030  1.00  0.00           O  
ATOM   3260  H   VAL X 213      51.350  63.610  44.750  1.00  0.00           H  
ATOM   3261  HA  VAL X 213      49.070  63.060  46.450  1.00  0.00           H  
ATOM   3262  HB  VAL X 213      49.140  62.390  44.190  1.00  0.00           H  
ATOM   3263 HG11 VAL X 213      50.870  59.940  44.900  1.00  0.00           H  
ATOM   3264 HG12 VAL X 213      50.110  60.260  43.370  1.00  0.00           H  
ATOM   3265 HG13 VAL X 213      51.400  61.350  44.020  1.00  0.00           H  
ATOM   3266 HG21 VAL X 213      47.380  61.430  45.670  1.00  0.00           H  
ATOM   3267 HG22 VAL X 213      47.870  60.500  44.270  1.00  0.00           H  
ATOM   3268 HG23 VAL X 213      48.480  60.110  45.960  1.00  0.00           H  
ATOM   3269  N   PHE X 214      51.920  61.660  47.190  1.00  0.00           N  
ATOM   3270  CA  PHE X 214      52.610  60.910  48.220  1.00  0.00           C  
ATOM   3271  CB  PHE X 214      53.960  60.460  47.670  1.00  0.00           C  
ATOM   3272  CG  PHE X 214      54.780  59.720  48.700  1.00  0.00           C  
ATOM   3273  CD1 PHE X 214      54.550  58.460  49.270  1.00  0.00           C  
ATOM   3274  CE1 PHE X 214      55.530  57.760  49.990  1.00  0.00           C  
ATOM   3275  CZ  PHE X 214      56.770  58.380  50.190  1.00  0.00           C  
ATOM   3276  CE2 PHE X 214      57.000  59.670  49.710  1.00  0.00           C  
ATOM   3277  CD2 PHE X 214      56.010  60.330  48.970  1.00  0.00           C  
ATOM   3278  C   PHE X 214      52.740  61.780  49.460  1.00  0.00           C  
ATOM   3279  O   PHE X 214      52.770  61.180  50.540  1.00  0.00           O  
ATOM   3280  H   PHE X 214      52.520  61.790  46.390  1.00  0.00           H  
ATOM   3281  HA  PHE X 214      52.050  60.080  48.660  1.00  0.00           H  
ATOM   3282  HB2 PHE X 214      54.550  61.280  47.260  1.00  0.00           H  
ATOM   3283  HB3 PHE X 214      53.670  59.720  46.930  1.00  0.00           H  
ATOM   3284  HD1 PHE X 214      53.590  57.990  49.120  1.00  0.00           H  
ATOM   3285  HD2 PHE X 214      56.280  61.290  48.560  1.00  0.00           H  
ATOM   3286  HE1 PHE X 214      55.400  56.790  50.440  1.00  0.00           H  
ATOM   3287  HE2 PHE X 214      57.980  60.090  49.880  1.00  0.00           H  
ATOM   3288  HZ  PHE X 214      57.530  57.770  50.650  1.00  0.00           H  
ATOM   3289  N   PHE X 215      52.890  63.100  49.300  1.00  0.00           N  
ATOM   3290  CA  PHE X 215      53.390  63.830  50.450  1.00  0.00           C  
ATOM   3291  CB  PHE X 215      54.810  64.270  50.100  1.00  0.00           C  
ATOM   3292  CG  PHE X 215      55.890  64.160  51.140  1.00  0.00           C  
ATOM   3293  CD1 PHE X 215      56.740  63.060  51.370  1.00  0.00           C  
ATOM   3294  CE1 PHE X 215      57.680  63.110  52.410  1.00  0.00           C  
ATOM   3295  CZ  PHE X 215      57.880  64.290  53.120  1.00  0.00           C  
ATOM   3296  CE2 PHE X 215      57.060  65.410  52.900  1.00  0.00           C  
ATOM   3297  CD2 PHE X 215      56.050  65.300  51.930  1.00  0.00           C  
ATOM   3298  C   PHE X 215      52.580  65.040  50.890  1.00  0.00           C  
ATOM   3299  O   PHE X 215      52.600  65.470  52.040  1.00  0.00           O  
ATOM   3300  H   PHE X 215      52.950  63.420  48.350  1.00  0.00           H  
ATOM   3301  HA  PHE X 215      53.330  63.240  51.370  1.00  0.00           H  
ATOM   3302  HB2 PHE X 215      54.720  65.330  49.850  1.00  0.00           H  
ATOM   3303  HB3 PHE X 215      55.100  63.740  49.190  1.00  0.00           H  
ATOM   3304  HD1 PHE X 215      56.710  62.080  50.940  1.00  0.00           H  
ATOM   3305  HD2 PHE X 215      55.410  66.160  51.770  1.00  0.00           H  
ATOM   3306  HE1 PHE X 215      58.330  62.260  52.540  1.00  0.00           H  
ATOM   3307  HE2 PHE X 215      57.250  66.310  53.460  1.00  0.00           H  
ATOM   3308  HZ  PHE X 215      58.680  64.320  53.850  1.00  0.00           H  
ATOM   3309  N   CYS X 216      51.770  65.570  49.970  1.00  0.00           N  
ATOM   3310  CA  CYS X 216      51.100  66.850  50.090  1.00  0.00           C  
ATOM   3311  CB  CYS X 216      51.660  67.720  48.960  1.00  0.00           C  
ATOM   3312  SG  CYS X 216      53.460  67.910  49.060  1.00  0.00           S  
ATOM   3313  C   CYS X 216      49.610  66.670  49.860  1.00  0.00           C  
ATOM   3314  O   CYS X 216      48.970  67.640  49.450  1.00  0.00           O  
ATOM   3315  H   CYS X 216      51.820  65.100  49.080  1.00  0.00           H  
ATOM   3316  HA  CYS X 216      51.310  67.340  51.040  1.00  0.00           H  
ATOM   3317  HB2 CYS X 216      51.230  68.720  48.950  1.00  0.00           H  
ATOM   3318  HB3 CYS X 216      51.370  67.430  47.950  1.00  0.00           H  
ATOM   3319  HG  CYS X 216      53.610  67.860  50.390  1.00  0.00           H  
ATOM   3320  N   ALA X 217      49.000  65.500  50.030  1.00  0.00           N  
ATOM   3321  CA  ALA X 217      47.690  65.120  49.560  1.00  0.00           C  
ATOM   3322  CB  ALA X 217      47.450  63.640  49.860  1.00  0.00           C  
ATOM   3323  C   ALA X 217      46.620  66.020  50.160  1.00  0.00           C  
ATOM   3324  O   ALA X 217      45.520  66.060  49.610  1.00  0.00           O  
ATOM   3325  H   ALA X 217      49.450  64.680  50.430  1.00  0.00           H  
ATOM   3326  HA  ALA X 217      47.810  65.280  48.490  1.00  0.00           H  
ATOM   3327  HB1 ALA X 217      48.140  63.070  49.240  1.00  0.00           H  
ATOM   3328  HB2 ALA X 217      47.580  63.510  50.940  1.00  0.00           H  
ATOM   3329  HB3 ALA X 217      46.420  63.380  49.620  1.00  0.00           H  
ATOM   3330  N   ALA X 218      46.920  66.660  51.300  1.00  0.00           N  
ATOM   3331  CA  ALA X 218      46.020  67.410  52.150  1.00  0.00           C  
ATOM   3332  CB  ALA X 218      46.110  66.810  53.550  1.00  0.00           C  
ATOM   3333  C   ALA X 218      46.320  68.900  52.090  1.00  0.00           C  
ATOM   3334  O   ALA X 218      45.760  69.650  52.880  1.00  0.00           O  
ATOM   3335  H   ALA X 218      47.850  66.520  51.680  1.00  0.00           H  
ATOM   3336  HA  ALA X 218      44.980  67.230  51.870  1.00  0.00           H  
ATOM   3337  HB1 ALA X 218      45.360  67.240  54.210  1.00  0.00           H  
ATOM   3338  HB2 ALA X 218      45.800  65.770  53.420  1.00  0.00           H  
ATOM   3339  HB3 ALA X 218      47.100  66.930  54.000  1.00  0.00           H  
ATOM   3340  N   TRP X 219      47.090  69.350  51.090  1.00  0.00           N  
ATOM   3341  CA  TRP X 219      47.570  70.710  51.080  1.00  0.00           C  
ATOM   3342  CB  TRP X 219      48.390  70.810  49.800  1.00  0.00           C  
ATOM   3343  CG  TRP X 219      47.620  70.760  48.520  1.00  0.00           C  
ATOM   3344  CD1 TRP X 219      47.170  69.640  47.920  1.00  0.00           C  
ATOM   3345  NE1 TRP X 219      46.580  70.010  46.730  1.00  0.00           N  
ATOM   3346  CE2 TRP X 219      46.450  71.380  46.550  1.00  0.00           C  
ATOM   3347  CZ2 TRP X 219      46.030  72.240  45.530  1.00  0.00           C  
ATOM   3348  CH2 TRP X 219      46.300  73.610  45.610  1.00  0.00           C  
ATOM   3349  CZ3 TRP X 219      46.920  74.120  46.750  1.00  0.00           C  
ATOM   3350  CE3 TRP X 219      47.360  73.240  47.750  1.00  0.00           C  
ATOM   3351  CD2 TRP X 219      47.250  71.850  47.620  1.00  0.00           C  
ATOM   3352  C   TRP X 219      46.560  71.850  51.170  1.00  0.00           C  
ATOM   3353  O   TRP X 219      46.860  72.990  51.500  1.00  0.00           O  
ATOM   3354  H   TRP X 219      47.400  68.690  50.390  1.00  0.00           H  
ATOM   3355  HA  TRP X 219      48.260  70.800  51.920  1.00  0.00           H  
ATOM   3356  HB2 TRP X 219      49.260  70.160  49.770  1.00  0.00           H  
ATOM   3357  HB3 TRP X 219      48.840  71.800  49.870  1.00  0.00           H  
ATOM   3358  HD1 TRP X 219      47.140  68.610  48.250  1.00  0.00           H  
ATOM   3359  HE1 TRP X 219      46.190  69.310  46.120  1.00  0.00           H  
ATOM   3360  HE3 TRP X 219      47.940  73.720  48.530  1.00  0.00           H  
ATOM   3361  HZ2 TRP X 219      45.640  71.780  44.640  1.00  0.00           H  
ATOM   3362  HZ3 TRP X 219      47.160  75.170  46.850  1.00  0.00           H  
ATOM   3363  HH2 TRP X 219      46.090  74.220  44.740  1.00  0.00           H  
ATOM   3364  N   TYR X 220      45.300  71.650  50.760  1.00  0.00           N  
ATOM   3365  CA  TYR X 220      44.150  72.520  50.830  1.00  0.00           C  
ATOM   3366  CB  TYR X 220      43.150  72.120  49.750  1.00  0.00           C  
ATOM   3367  CG  TYR X 220      42.810  70.650  49.810  1.00  0.00           C  
ATOM   3368  CD1 TYR X 220      43.520  69.750  49.000  1.00  0.00           C  
ATOM   3369  CE1 TYR X 220      43.350  68.360  48.990  1.00  0.00           C  
ATOM   3370  CZ  TYR X 220      42.480  67.790  49.950  1.00  0.00           C  
ATOM   3371  OH  TYR X 220      42.460  66.440  50.150  1.00  0.00           O  
ATOM   3372  CE2 TYR X 220      41.730  68.650  50.770  1.00  0.00           C  
ATOM   3373  CD2 TYR X 220      41.930  70.030  50.710  1.00  0.00           C  
ATOM   3374  C   TYR X 220      43.500  72.570  52.210  1.00  0.00           C  
ATOM   3375  O   TYR X 220      42.400  73.070  52.410  1.00  0.00           O  
ATOM   3376  H   TYR X 220      45.150  70.720  50.400  1.00  0.00           H  
ATOM   3377  HA  TYR X 220      44.420  73.520  50.510  1.00  0.00           H  
ATOM   3378  HB2 TYR X 220      43.590  72.300  48.760  1.00  0.00           H  
ATOM   3379  HB3 TYR X 220      42.250  72.720  49.620  1.00  0.00           H  
ATOM   3380  HD1 TYR X 220      44.230  70.240  48.350  1.00  0.00           H  
ATOM   3381  HD2 TYR X 220      41.400  70.700  51.360  1.00  0.00           H  
ATOM   3382  HE1 TYR X 220      44.040  67.730  48.450  1.00  0.00           H  
ATOM   3383  HE2 TYR X 220      41.110  68.190  51.540  1.00  0.00           H  
ATOM   3384  HH  TYR X 220      41.750  66.130  50.720  1.00  0.00           H  
ATOM   3385  N   ILE X 221      44.110  71.950  53.220  1.00  0.00           N  
ATOM   3386  CA  ILE X 221      43.540  71.940  54.550  1.00  0.00           C  
ATOM   3387  CB  ILE X 221      42.360  71.010  54.810  1.00  0.00           C  
ATOM   3388  CG2 ILE X 221      42.730  69.530  54.870  1.00  0.00           C  
ATOM   3389  CG1 ILE X 221      41.540  71.540  55.990  1.00  0.00           C  
ATOM   3390  CD1 ILE X 221      40.080  71.170  55.760  1.00  0.00           C  
ATOM   3391  C   ILE X 221      44.610  71.830  55.630  1.00  0.00           C  
ATOM   3392  O   ILE X 221      44.500  72.320  56.760  1.00  0.00           O  
ATOM   3393  H   ILE X 221      44.900  71.360  52.980  1.00  0.00           H  
ATOM   3394  HA  ILE X 221      43.160  72.960  54.620  1.00  0.00           H  
ATOM   3395  HB  ILE X 221      41.670  71.250  54.010  1.00  0.00           H  
ATOM   3396 HG12 ILE X 221      41.710  72.610  56.020  1.00  0.00           H  
ATOM   3397 HG13 ILE X 221      41.900  71.180  56.950  1.00  0.00           H  
ATOM   3398 HG21 ILE X 221      41.800  68.960  54.900  1.00  0.00           H  
ATOM   3399 HG22 ILE X 221      43.200  69.270  53.930  1.00  0.00           H  
ATOM   3400 HG23 ILE X 221      43.380  69.300  55.710  1.00  0.00           H  
ATOM   3401 HD11 ILE X 221      39.590  71.520  54.850  1.00  0.00           H  
ATOM   3402 HD12 ILE X 221      39.900  70.100  55.780  1.00  0.00           H  
ATOM   3403 HD13 ILE X 221      39.490  71.670  56.530  1.00  0.00           H  
ATOM   3404  N   LYS X 222      45.730  71.160  55.340  1.00  0.00           N  
ATOM   3405  CA  LYS X 222      46.930  71.090  56.150  1.00  0.00           C  
ATOM   3406  CB  LYS X 222      47.350  69.620  56.150  1.00  0.00           C  
ATOM   3407  CG  LYS X 222      46.430  68.610  56.820  1.00  0.00           C  
ATOM   3408  CD  LYS X 222      46.160  68.850  58.310  1.00  0.00           C  
ATOM   3409  CE  LYS X 222      45.480  67.640  58.930  1.00  0.00           C  
ATOM   3410  NZ  LYS X 222      45.220  67.780  60.370  1.00  0.00           N1+
ATOM   3411  C   LYS X 222      48.010  72.010  55.600  1.00  0.00           C  
ATOM   3412  O   LYS X 222      48.320  71.910  54.420  1.00  0.00           O  
ATOM   3413  H   LYS X 222      45.710  70.620  54.490  1.00  0.00           H  
ATOM   3414  HA  LYS X 222      46.790  71.370  57.200  1.00  0.00           H  
ATOM   3415  HB2 LYS X 222      48.330  69.580  56.630  1.00  0.00           H  
ATOM   3416  HB3 LYS X 222      47.470  69.270  55.120  1.00  0.00           H  
ATOM   3417  HG2 LYS X 222      46.950  67.670  56.660  1.00  0.00           H  
ATOM   3418  HG3 LYS X 222      45.450  68.580  56.340  1.00  0.00           H  
ATOM   3419  HD2 LYS X 222      45.450  69.650  58.550  1.00  0.00           H  
ATOM   3420  HD3 LYS X 222      47.140  69.050  58.730  1.00  0.00           H  
ATOM   3421  HE2 LYS X 222      46.030  66.710  58.760  1.00  0.00           H  
ATOM   3422  HE3 LYS X 222      44.510  67.400  58.500  1.00  0.00           H  
ATOM   3423  HZ1 LYS X 222      44.760  66.940  60.710  1.00  0.00           H  
ATOM   3424  HZ2 LYS X 222      46.030  67.860  60.970  1.00  0.00           H  
ATOM   3425  HZ3 LYS X 222      44.730  68.620  60.620  1.00  0.00           H  
ATOM   3426  N   GLY X 223      48.650  72.780  56.480  1.00  0.00           N  
ATOM   3427  CA  GLY X 223      49.870  73.440  56.060  1.00  0.00           C  
ATOM   3428  C   GLY X 223      49.760  74.520  54.990  1.00  0.00           C  
ATOM   3429  O   GLY X 223      48.780  75.260  54.960  1.00  0.00           O  
ATOM   3430  H   GLY X 223      48.400  72.760  57.460  1.00  0.00           H  
ATOM   3431  HA2 GLY X 223      50.460  72.620  55.640  1.00  0.00           H  
ATOM   3432  HA3 GLY X 223      50.410  73.830  56.920  1.00  0.00           H  
ATOM   3433  N   ARG X 224      50.820  74.710  54.210  1.00  0.00           N  
ATOM   3434  CA  ARG X 224      51.040  75.760  53.230  1.00  0.00           C  
ATOM   3435  CB  ARG X 224      52.510  76.100  53.010  1.00  0.00           C  
ATOM   3436  CG  ARG X 224      53.340  76.400  54.260  1.00  0.00           C  
ATOM   3437  CD  ARG X 224      54.610  77.120  53.810  1.00  0.00           C  
ATOM   3438  NE  ARG X 224      55.470  77.720  54.840  1.00  0.00           N  
ATOM   3439  CZ  ARG X 224      55.280  78.810  55.590  1.00  0.00           C  
ATOM   3440  NH1 ARG X 224      54.250  79.650  55.500  1.00  0.00           N1+
ATOM   3441  NH2 ARG X 224      56.050  79.040  56.660  1.00  0.00           N  
ATOM   3442  C   ARG X 224      50.400  75.470  51.880  1.00  0.00           C  
ATOM   3443  O   ARG X 224      50.390  74.310  51.470  1.00  0.00           O  
ATOM   3444  H   ARG X 224      51.570  74.040  54.230  1.00  0.00           H  
ATOM   3445  HA  ARG X 224      50.530  76.640  53.620  1.00  0.00           H  
ATOM   3446  HB2 ARG X 224      52.620  76.870  52.250  1.00  0.00           H  
ATOM   3447  HB3 ARG X 224      52.890  75.140  52.660  1.00  0.00           H  
ATOM   3448  HG2 ARG X 224      53.460  75.440  54.760  1.00  0.00           H  
ATOM   3449  HG3 ARG X 224      52.780  77.080  54.900  1.00  0.00           H  
ATOM   3450  HD2 ARG X 224      54.350  78.030  53.260  1.00  0.00           H  
ATOM   3451  HD3 ARG X 224      55.200  76.470  53.170  1.00  0.00           H  
ATOM   3452  HE  ARG X 224      56.340  77.230  54.990  1.00  0.00           H  
ATOM   3453 HH11 ARG X 224      53.560  79.380  54.810  1.00  0.00           H  
ATOM   3454 HH12 ARG X 224      54.230  80.440  56.140  1.00  0.00           H  
ATOM   3455 HH21 ARG X 224      56.500  78.190  56.970  1.00  0.00           H  
ATOM   3456 HH22 ARG X 224      55.900  79.870  57.220  1.00  0.00           H  
ATOM   3457  N   LEU X 225      50.000  76.530  51.170  1.00  0.00           N  
ATOM   3458  CA  LEU X 225      49.480  76.500  49.820  1.00  0.00           C  
ATOM   3459  CB  LEU X 225      48.510  77.650  49.570  1.00  0.00           C  
ATOM   3460  CG  LEU X 225      47.190  77.580  50.330  1.00  0.00           C  
ATOM   3461  CD1 LEU X 225      46.360  78.830  50.040  1.00  0.00           C  
ATOM   3462  CD2 LEU X 225      46.240  76.430  50.070  1.00  0.00           C  
ATOM   3463  C   LEU X 225      50.580  76.390  48.780  1.00  0.00           C  
ATOM   3464  O   LEU X 225      50.290  75.950  47.670  1.00  0.00           O  
ATOM   3465  H   LEU X 225      50.090  77.440  51.590  1.00  0.00           H  
ATOM   3466  HA  LEU X 225      48.890  75.590  49.710  1.00  0.00           H  
ATOM   3467  HB2 LEU X 225      48.330  77.580  48.500  1.00  0.00           H  
ATOM   3468  HB3 LEU X 225      49.010  78.600  49.800  1.00  0.00           H  
ATOM   3469  HG  LEU X 225      47.420  77.530  51.400  1.00  0.00           H  
ATOM   3470 HD11 LEU X 225      46.310  79.010  48.970  1.00  0.00           H  
ATOM   3471 HD12 LEU X 225      45.390  78.710  50.510  1.00  0.00           H  
ATOM   3472 HD13 LEU X 225      46.810  79.740  50.430  1.00  0.00           H  
ATOM   3473 HD21 LEU X 225      46.820  75.510  50.030  1.00  0.00           H  
ATOM   3474 HD22 LEU X 225      45.470  76.440  50.850  1.00  0.00           H  
ATOM   3475 HD23 LEU X 225      45.760  76.580  49.110  1.00  0.00           H  
ATOM   3476  N   ALA X 226      51.840  76.480  49.220  1.00  0.00           N  
ATOM   3477  CA  ALA X 226      53.130  76.160  48.640  1.00  0.00           C  
ATOM   3478  CB  ALA X 226      54.170  76.150  49.750  1.00  0.00           C  
ATOM   3479  C   ALA X 226      53.110  74.920  47.760  1.00  0.00           C  
ATOM   3480  O   ALA X 226      53.680  75.170  46.690  1.00  0.00           O  
ATOM   3481  H   ALA X 226      51.810  77.030  50.070  1.00  0.00           H  
ATOM   3482  HA  ALA X 226      53.430  77.010  48.020  1.00  0.00           H  
ATOM   3483  HB1 ALA X 226      55.050  75.790  49.220  1.00  0.00           H  
ATOM   3484  HB2 ALA X 226      54.400  77.080  50.270  1.00  0.00           H  
ATOM   3485  HB3 ALA X 226      53.850  75.450  50.530  1.00  0.00           H  
ATOM   3486  N   PRO X 227      52.540  73.740  48.000  1.00  0.00           N  
ATOM   3487  CD  PRO X 227      52.020  73.310  49.290  1.00  0.00           C  
ATOM   3488  CG  PRO X 227      52.190  71.800  49.240  1.00  0.00           C  
ATOM   3489  CB  PRO X 227      51.790  71.550  47.790  1.00  0.00           C  
ATOM   3490  CA  PRO X 227      52.480  72.680  47.020  1.00  0.00           C  
ATOM   3491  C   PRO X 227      51.680  72.920  45.750  1.00  0.00           C  
ATOM   3492  O   PRO X 227      52.160  72.650  44.650  1.00  0.00           O  
ATOM   3493  HA  PRO X 227      53.480  72.330  46.750  1.00  0.00           H  
ATOM   3494  HB2 PRO X 227      50.710  71.520  47.710  1.00  0.00           H  
ATOM   3495  HB3 PRO X 227      52.240  70.610  47.470  1.00  0.00           H  
ATOM   3496  HG2 PRO X 227      51.450  71.390  49.920  1.00  0.00           H  
ATOM   3497  HG3 PRO X 227      53.240  71.680  49.510  1.00  0.00           H  
ATOM   3498  HD2 PRO X 227      50.970  73.590  49.320  1.00  0.00           H  
ATOM   3499  HD3 PRO X 227      52.630  73.740  50.090  1.00  0.00           H  
ATOM   3500  N   GLY X 228      50.450  73.410  45.890  1.00  0.00           N  
ATOM   3501  CA  GLY X 228      49.800  74.010  44.740  1.00  0.00           C  
ATOM   3502  C   GLY X 228      50.610  74.920  43.820  1.00  0.00           C  
ATOM   3503  O   GLY X 228      50.330  74.810  42.630  1.00  0.00           O  
ATOM   3504  H   GLY X 228      50.140  73.790  46.780  1.00  0.00           H  
ATOM   3505  HA2 GLY X 228      48.930  74.570  45.060  1.00  0.00           H  
ATOM   3506  HA3 GLY X 228      49.520  73.130  44.170  1.00  0.00           H  
ATOM   3507  N   ALA X 229      51.510  75.730  44.380  1.00  0.00           N  
ATOM   3508  CA  ALA X 229      52.310  76.640  43.590  1.00  0.00           C  
ATOM   3509  CB  ALA X 229      52.840  77.780  44.450  1.00  0.00           C  
ATOM   3510  C   ALA X 229      53.380  75.920  42.770  1.00  0.00           C  
ATOM   3511  O   ALA X 229      53.800  76.420  41.730  1.00  0.00           O  
ATOM   3512  H   ALA X 229      51.660  75.760  45.380  1.00  0.00           H  
ATOM   3513  HA  ALA X 229      51.670  77.090  42.830  1.00  0.00           H  
ATOM   3514  HB1 ALA X 229      53.560  77.420  45.190  1.00  0.00           H  
ATOM   3515  HB2 ALA X 229      53.230  78.570  43.800  1.00  0.00           H  
ATOM   3516  HB3 ALA X 229      51.930  78.230  44.860  1.00  0.00           H  
ATOM   3517  N   ALA X 230      53.870  74.790  43.280  1.00  0.00           N  
ATOM   3518  CA  ALA X 230      54.960  74.030  42.710  1.00  0.00           C  
ATOM   3519  CB  ALA X 230      55.760  73.350  43.810  1.00  0.00           C  
ATOM   3520  C   ALA X 230      54.470  73.160  41.560  1.00  0.00           C  
ATOM   3521  O   ALA X 230      55.000  73.260  40.450  1.00  0.00           O  
ATOM   3522  H   ALA X 230      53.420  74.420  44.100  1.00  0.00           H  
ATOM   3523  HA  ALA X 230      55.680  74.700  42.240  1.00  0.00           H  
ATOM   3524  HB1 ALA X 230      56.000  74.090  44.580  1.00  0.00           H  
ATOM   3525  HB2 ALA X 230      55.270  72.500  44.280  1.00  0.00           H  
ATOM   3526  HB3 ALA X 230      56.660  72.920  43.370  1.00  0.00           H  
ATOM   3527  N   TYR X 231      53.300  72.530  41.660  1.00  0.00           N  
ATOM   3528  CA  TYR X 231      52.610  71.920  40.540  1.00  0.00           C  
ATOM   3529  CB  TYR X 231      51.620  70.850  40.980  1.00  0.00           C  
ATOM   3530  CG  TYR X 231      50.160  71.180  41.190  1.00  0.00           C  
ATOM   3531  CD1 TYR X 231      49.790  71.430  42.520  1.00  0.00           C  
ATOM   3532  CE1 TYR X 231      48.420  71.420  42.830  1.00  0.00           C  
ATOM   3533  CZ  TYR X 231      47.440  71.320  41.830  1.00  0.00           C  
ATOM   3534  OH  TYR X 231      46.120  71.400  42.180  1.00  0.00           O  
ATOM   3535  CE2 TYR X 231      47.810  71.250  40.470  1.00  0.00           C  
ATOM   3536  CD2 TYR X 231      49.180  71.150  40.190  1.00  0.00           C  
ATOM   3537  C   TYR X 231      51.990  72.850  39.510  1.00  0.00           C  
ATOM   3538  O   TYR X 231      51.980  72.580  38.310  1.00  0.00           O  
ATOM   3539  H   TYR X 231      52.860  72.420  42.560  1.00  0.00           H  
ATOM   3540  HA  TYR X 231      53.410  71.380  40.030  1.00  0.00           H  
ATOM   3541  HB2 TYR X 231      52.080  70.380  41.860  1.00  0.00           H  
ATOM   3542  HB3 TYR X 231      51.630  70.080  40.210  1.00  0.00           H  
ATOM   3543  HD1 TYR X 231      50.460  71.460  43.360  1.00  0.00           H  
ATOM   3544  HD2 TYR X 231      49.460  71.110  39.150  1.00  0.00           H  
ATOM   3545  HE1 TYR X 231      48.170  71.640  43.860  1.00  0.00           H  
ATOM   3546  HE2 TYR X 231      47.160  71.250  39.620  1.00  0.00           H  
ATOM   3547  HH  TYR X 231      45.500  71.510  41.460  1.00  0.00           H  
ATOM   3548  N   ALA X 232      51.640  74.090  39.890  1.00  0.00           N  
ATOM   3549  CA  ALA X 232      51.320  75.140  38.960  1.00  0.00           C  
ATOM   3550  CB  ALA X 232      50.670  76.340  39.640  1.00  0.00           C  
ATOM   3551  C   ALA X 232      52.530  75.570  38.140  1.00  0.00           C  
ATOM   3552  O   ALA X 232      52.380  75.850  36.950  1.00  0.00           O  
ATOM   3553  H   ALA X 232      51.530  74.270  40.880  1.00  0.00           H  
ATOM   3554  HA  ALA X 232      50.520  74.880  38.260  1.00  0.00           H  
ATOM   3555  HB1 ALA X 232      51.360  76.750  40.380  1.00  0.00           H  
ATOM   3556  HB2 ALA X 232      50.470  77.030  38.820  1.00  0.00           H  
ATOM   3557  HB3 ALA X 232      49.740  75.980  40.080  1.00  0.00           H  
ATOM   3558  N   PHE X 233      53.680  75.670  38.810  1.00  0.00           N  
ATOM   3559  CA  PHE X 233      54.860  76.090  38.080  1.00  0.00           C  
ATOM   3560  CB  PHE X 233      55.980  76.430  39.060  1.00  0.00           C  
ATOM   3561  CG  PHE X 233      57.320  76.540  38.370  1.00  0.00           C  
ATOM   3562  CD1 PHE X 233      57.800  77.730  37.820  1.00  0.00           C  
ATOM   3563  CE1 PHE X 233      59.010  77.730  37.110  1.00  0.00           C  
ATOM   3564  CZ  PHE X 233      59.790  76.570  37.060  1.00  0.00           C  
ATOM   3565  CE2 PHE X 233      59.400  75.450  37.800  1.00  0.00           C  
ATOM   3566  CD2 PHE X 233      58.120  75.390  38.390  1.00  0.00           C  
ATOM   3567  C   PHE X 233      55.230  75.090  37.000  1.00  0.00           C  
ATOM   3568  O   PHE X 233      55.300  75.420  35.820  1.00  0.00           O  
ATOM   3569  H   PHE X 233      53.810  75.420  39.780  1.00  0.00           H  
ATOM   3570  HA  PHE X 233      54.550  77.020  37.590  1.00  0.00           H  
ATOM   3571  HB2 PHE X 233      56.070  75.570  39.710  1.00  0.00           H  
ATOM   3572  HB3 PHE X 233      55.820  77.380  39.560  1.00  0.00           H  
ATOM   3573  HD1 PHE X 233      57.190  78.630  37.810  1.00  0.00           H  
ATOM   3574  HD2 PHE X 233      57.760  74.460  38.800  1.00  0.00           H  
ATOM   3575  HE1 PHE X 233      59.370  78.640  36.650  1.00  0.00           H  
ATOM   3576  HE2 PHE X 233      60.050  74.590  37.780  1.00  0.00           H  
ATOM   3577  HZ  PHE X 233      60.770  76.640  36.610  1.00  0.00           H  
ATOM   3578  N   TYR X 234      55.370  73.830  37.420  1.00  0.00           N  
ATOM   3579  CA  TYR X 234      55.580  72.650  36.600  1.00  0.00           C  
ATOM   3580  CB  TYR X 234      56.090  71.530  37.500  1.00  0.00           C  
ATOM   3581  CG  TYR X 234      57.590  71.460  37.550  1.00  0.00           C  
ATOM   3582  CD1 TYR X 234      58.320  71.230  36.380  1.00  0.00           C  
ATOM   3583  CE1 TYR X 234      59.720  71.350  36.390  1.00  0.00           C  
ATOM   3584  CZ  TYR X 234      60.360  71.510  37.630  1.00  0.00           C  
ATOM   3585  OH  TYR X 234      61.710  71.380  37.760  1.00  0.00           O  
ATOM   3586  CE2 TYR X 234      59.600  71.800  38.780  1.00  0.00           C  
ATOM   3587  CD2 TYR X 234      58.200  71.790  38.770  1.00  0.00           C  
ATOM   3588  C   TYR X 234      54.470  72.370  35.600  1.00  0.00           C  
ATOM   3589  O   TYR X 234      54.730  71.710  34.600  1.00  0.00           O  
ATOM   3590  H   TYR X 234      55.220  73.660  38.400  1.00  0.00           H  
ATOM   3591  HA  TYR X 234      56.410  73.060  36.020  1.00  0.00           H  
ATOM   3592  HB2 TYR X 234      55.770  70.620  36.980  1.00  0.00           H  
ATOM   3593  HB3 TYR X 234      55.550  71.590  38.440  1.00  0.00           H  
ATOM   3594  HD1 TYR X 234      57.820  71.160  35.430  1.00  0.00           H  
ATOM   3595  HD2 TYR X 234      57.650  72.100  39.650  1.00  0.00           H  
ATOM   3596  HE1 TYR X 234      60.340  71.080  35.550  1.00  0.00           H  
ATOM   3597  HE2 TYR X 234      60.010  72.020  39.760  1.00  0.00           H  
ATOM   3598  HH  TYR X 234      62.030  71.230  38.650  1.00  0.00           H  
ATOM   3599  N   GLY X 235      53.260  72.910  35.740  1.00  0.00           N  
ATOM   3600  CA  GLY X 235      52.150  72.910  34.800  1.00  0.00           C  
ATOM   3601  C   GLY X 235      52.330  73.740  33.540  1.00  0.00           C  
ATOM   3602  O   GLY X 235      51.560  73.600  32.590  1.00  0.00           O  
ATOM   3603  H   GLY X 235      53.120  73.520  36.540  1.00  0.00           H  
ATOM   3604  HA2 GLY X 235      51.240  73.220  35.320  1.00  0.00           H  
ATOM   3605  HA3 GLY X 235      51.890  71.930  34.400  1.00  0.00           H  
ATOM   3606  N   VAL X 236      53.260  74.690  33.610  1.00  0.00           N  
ATOM   3607  CA  VAL X 236      53.550  75.680  32.590  1.00  0.00           C  
ATOM   3608  CB  VAL X 236      53.070  77.070  32.990  1.00  0.00           C  
ATOM   3609  CG1 VAL X 236      53.460  78.040  31.890  1.00  0.00           C  
ATOM   3610  CG2 VAL X 236      51.550  77.060  33.170  1.00  0.00           C  
ATOM   3611  C   VAL X 236      55.000  75.680  32.120  1.00  0.00           C  
ATOM   3612  O   VAL X 236      55.310  75.730  30.930  1.00  0.00           O  
ATOM   3613  H   VAL X 236      53.880  74.670  34.410  1.00  0.00           H  
ATOM   3614  HA  VAL X 236      53.070  75.340  31.670  1.00  0.00           H  
ATOM   3615  HB  VAL X 236      53.490  77.390  33.940  1.00  0.00           H  
ATOM   3616 HG11 VAL X 236      52.910  78.950  32.140  1.00  0.00           H  
ATOM   3617 HG12 VAL X 236      54.510  78.280  32.060  1.00  0.00           H  
ATOM   3618 HG13 VAL X 236      53.090  77.740  30.910  1.00  0.00           H  
ATOM   3619 HG21 VAL X 236      51.290  76.560  34.100  1.00  0.00           H  
ATOM   3620 HG22 VAL X 236      51.030  78.000  33.360  1.00  0.00           H  
ATOM   3621 HG23 VAL X 236      51.110  76.500  32.350  1.00  0.00           H  
ATOM   3622  N   TRP X 237      55.900  75.490  33.080  1.00  0.00           N  
ATOM   3623  CA  TRP X 237      57.330  75.540  32.900  1.00  0.00           C  
ATOM   3624  CB  TRP X 237      58.090  75.370  34.220  1.00  0.00           C  
ATOM   3625  CG  TRP X 237      59.580  75.350  34.130  1.00  0.00           C  
ATOM   3626  CD1 TRP X 237      60.300  74.210  34.260  1.00  0.00           C  
ATOM   3627  NE1 TRP X 237      61.630  74.530  34.100  1.00  0.00           N  
ATOM   3628  CE2 TRP X 237      61.830  75.880  33.910  1.00  0.00           C  
ATOM   3629  CZ2 TRP X 237      62.960  76.710  33.920  1.00  0.00           C  
ATOM   3630  CH2 TRP X 237      62.810  78.090  33.750  1.00  0.00           C  
ATOM   3631  CZ3 TRP X 237      61.520  78.570  33.490  1.00  0.00           C  
ATOM   3632  CE3 TRP X 237      60.360  77.790  33.590  1.00  0.00           C  
ATOM   3633  CD2 TRP X 237      60.530  76.440  33.960  1.00  0.00           C  
ATOM   3634  C   TRP X 237      57.850  74.640  31.780  1.00  0.00           C  
ATOM   3635  O   TRP X 237      58.560  75.270  31.000  1.00  0.00           O  
ATOM   3636  H   TRP X 237      55.560  75.370  34.030  1.00  0.00           H  
ATOM   3637  HA  TRP X 237      57.610  76.550  32.580  1.00  0.00           H  
ATOM   3638  HB2 TRP X 237      57.740  74.460  34.700  1.00  0.00           H  
ATOM   3639  HB3 TRP X 237      57.760  76.120  34.940  1.00  0.00           H  
ATOM   3640  HD1 TRP X 237      59.840  73.240  34.290  1.00  0.00           H  
ATOM   3641  HE1 TRP X 237      62.340  73.830  33.940  1.00  0.00           H  
ATOM   3642  HE3 TRP X 237      59.360  78.160  33.420  1.00  0.00           H  
ATOM   3643  HZ2 TRP X 237      63.900  76.230  34.100  1.00  0.00           H  
ATOM   3644  HZ3 TRP X 237      61.410  79.600  33.190  1.00  0.00           H  
ATOM   3645  HH2 TRP X 237      63.650  78.750  33.900  1.00  0.00           H  
ATOM   3646  N   PRO X 238      57.460  73.370  31.660  1.00  0.00           N  
ATOM   3647  CD  PRO X 238      56.590  72.620  32.540  1.00  0.00           C  
ATOM   3648  CG  PRO X 238      57.090  71.200  32.320  1.00  0.00           C  
ATOM   3649  CB  PRO X 238      57.530  71.110  30.860  1.00  0.00           C  
ATOM   3650  CA  PRO X 238      57.930  72.560  30.560  1.00  0.00           C  
ATOM   3651  C   PRO X 238      57.590  73.040  29.160  1.00  0.00           C  
ATOM   3652  O   PRO X 238      58.390  72.670  28.300  1.00  0.00           O  
ATOM   3653  HA  PRO X 238      59.010  72.600  30.610  1.00  0.00           H  
ATOM   3654  HB2 PRO X 238      56.700  70.840  30.210  1.00  0.00           H  
ATOM   3655  HB3 PRO X 238      58.380  70.460  30.650  1.00  0.00           H  
ATOM   3656  HG2 PRO X 238      56.240  70.580  32.610  1.00  0.00           H  
ATOM   3657  HG3 PRO X 238      57.910  70.940  32.990  1.00  0.00           H  
ATOM   3658  HD2 PRO X 238      55.540  72.580  32.250  1.00  0.00           H  
ATOM   3659  HD3 PRO X 238      56.700  72.860  33.600  1.00  0.00           H  
ATOM   3660  N   LEU X 239      56.530  73.830  28.950  1.00  0.00           N  
ATOM   3661  CA  LEU X 239      56.190  74.360  27.640  1.00  0.00           C  
ATOM   3662  CB  LEU X 239      54.700  74.100  27.480  1.00  0.00           C  
ATOM   3663  CG  LEU X 239      54.320  72.620  27.340  1.00  0.00           C  
ATOM   3664  CD1 LEU X 239      52.820  72.600  27.040  1.00  0.00           C  
ATOM   3665  CD2 LEU X 239      54.990  71.740  26.290  1.00  0.00           C  
ATOM   3666  C   LEU X 239      56.670  75.790  27.460  1.00  0.00           C  
ATOM   3667  O   LEU X 239      56.920  76.160  26.310  1.00  0.00           O  
ATOM   3668  H   LEU X 239      56.080  74.240  29.760  1.00  0.00           H  
ATOM   3669  HA  LEU X 239      56.660  73.660  26.950  1.00  0.00           H  
ATOM   3670  HB2 LEU X 239      54.370  74.630  26.590  1.00  0.00           H  
ATOM   3671  HB3 LEU X 239      54.170  74.470  28.360  1.00  0.00           H  
ATOM   3672  HG  LEU X 239      54.440  72.040  28.260  1.00  0.00           H  
ATOM   3673 HD11 LEU X 239      52.640  73.130  26.110  1.00  0.00           H  
ATOM   3674 HD12 LEU X 239      52.480  71.570  26.970  1.00  0.00           H  
ATOM   3675 HD13 LEU X 239      52.260  73.120  27.820  1.00  0.00           H  
ATOM   3676 HD21 LEU X 239      55.900  71.380  26.760  1.00  0.00           H  
ATOM   3677 HD22 LEU X 239      54.430  70.860  25.970  1.00  0.00           H  
ATOM   3678 HD23 LEU X 239      55.230  72.360  25.420  1.00  0.00           H  
ATOM   3679  N   LEU X 240      56.920  76.600  28.490  1.00  0.00           N  
ATOM   3680  CA  LEU X 240      57.420  77.960  28.410  1.00  0.00           C  
ATOM   3681  CB  LEU X 240      57.500  78.530  29.820  1.00  0.00           C  
ATOM   3682  CG  LEU X 240      58.190  79.890  29.880  1.00  0.00           C  
ATOM   3683  CD1 LEU X 240      57.630  80.960  28.950  1.00  0.00           C  
ATOM   3684  CD2 LEU X 240      58.060  80.470  31.280  1.00  0.00           C  
ATOM   3685  C   LEU X 240      58.770  78.040  27.700  1.00  0.00           C  
ATOM   3686  O   LEU X 240      58.960  78.840  26.790  1.00  0.00           O  
ATOM   3687  H   LEU X 240      56.610  76.380  29.420  1.00  0.00           H  
ATOM   3688  HA  LEU X 240      56.730  78.470  27.740  1.00  0.00           H  
ATOM   3689  HB2 LEU X 240      58.080  77.940  30.530  1.00  0.00           H  
ATOM   3690  HB3 LEU X 240      56.540  78.750  30.290  1.00  0.00           H  
ATOM   3691  HG  LEU X 240      59.250  79.730  29.680  1.00  0.00           H  
ATOM   3692 HD11 LEU X 240      58.190  81.880  29.100  1.00  0.00           H  
ATOM   3693 HD12 LEU X 240      57.800  80.610  27.930  1.00  0.00           H  
ATOM   3694 HD13 LEU X 240      56.550  81.070  29.100  1.00  0.00           H  
ATOM   3695 HD21 LEU X 240      58.470  79.750  31.980  1.00  0.00           H  
ATOM   3696 HD22 LEU X 240      58.600  81.410  31.400  1.00  0.00           H  
ATOM   3697 HD23 LEU X 240      57.000  80.620  31.520  1.00  0.00           H  
ATOM   3698  N   LEU X 241      59.610  77.060  28.020  1.00  0.00           N  
ATOM   3699  CA  LEU X 241      60.910  76.840  27.420  1.00  0.00           C  
ATOM   3700  CB  LEU X 241      61.540  75.570  27.980  1.00  0.00           C  
ATOM   3701  CG  LEU X 241      61.800  75.670  29.480  1.00  0.00           C  
ATOM   3702  CD1 LEU X 241      62.270  74.310  30.000  1.00  0.00           C  
ATOM   3703  CD2 LEU X 241      63.000  76.570  29.770  1.00  0.00           C  
ATOM   3704  C   LEU X 241      60.890  76.600  25.920  1.00  0.00           C  
ATOM   3705  O   LEU X 241      61.710  77.160  25.190  1.00  0.00           O  
ATOM   3706  H   LEU X 241      59.280  76.280  28.580  1.00  0.00           H  
ATOM   3707  HA  LEU X 241      61.540  77.720  27.550  1.00  0.00           H  
ATOM   3708  HB2 LEU X 241      62.480  75.410  27.460  1.00  0.00           H  
ATOM   3709  HB3 LEU X 241      60.770  74.820  27.830  1.00  0.00           H  
ATOM   3710  HG  LEU X 241      60.930  76.060  30.010  1.00  0.00           H  
ATOM   3711 HD11 LEU X 241      63.180  73.980  29.490  1.00  0.00           H  
ATOM   3712 HD12 LEU X 241      62.410  74.340  31.080  1.00  0.00           H  
ATOM   3713 HD13 LEU X 241      61.430  73.670  29.750  1.00  0.00           H  
ATOM   3714 HD21 LEU X 241      63.220  76.610  30.840  1.00  0.00           H  
ATOM   3715 HD22 LEU X 241      63.870  76.250  29.190  1.00  0.00           H  
ATOM   3716 HD23 LEU X 241      62.770  77.590  29.460  1.00  0.00           H  
ATOM   3717  N   LEU X 242      59.930  75.850  25.390  1.00  0.00           N  
ATOM   3718  CA  LEU X 242      59.530  75.710  24.000  1.00  0.00           C  
ATOM   3719  CB  LEU X 242      58.650  74.490  23.740  1.00  0.00           C  
ATOM   3720  CG  LEU X 242      59.240  73.160  24.200  1.00  0.00           C  
ATOM   3721  CD1 LEU X 242      58.300  71.960  24.180  1.00  0.00           C  
ATOM   3722  CD2 LEU X 242      60.340  72.770  23.220  1.00  0.00           C  
ATOM   3723  C   LEU X 242      58.970  76.970  23.360  1.00  0.00           C  
ATOM   3724  O   LEU X 242      59.330  77.130  22.200  1.00  0.00           O  
ATOM   3725  H   LEU X 242      59.430  75.210  26.000  1.00  0.00           H  
ATOM   3726  HA  LEU X 242      60.450  75.470  23.460  1.00  0.00           H  
ATOM   3727  HB2 LEU X 242      58.380  74.480  22.690  1.00  0.00           H  
ATOM   3728  HB3 LEU X 242      57.780  74.670  24.370  1.00  0.00           H  
ATOM   3729  HG  LEU X 242      59.620  73.310  25.210  1.00  0.00           H  
ATOM   3730 HD11 LEU X 242      57.790  71.950  23.220  1.00  0.00           H  
ATOM   3731 HD12 LEU X 242      58.780  71.020  24.430  1.00  0.00           H  
ATOM   3732 HD13 LEU X 242      57.610  72.150  25.010  1.00  0.00           H  
ATOM   3733 HD21 LEU X 242      60.860  71.850  23.490  1.00  0.00           H  
ATOM   3734 HD22 LEU X 242      59.920  72.690  22.220  1.00  0.00           H  
ATOM   3735 HD23 LEU X 242      61.120  73.520  23.360  1.00  0.00           H  
ATOM   3736  N   LEU X 243      58.220  77.790  24.110  1.00  0.00           N  
ATOM   3737  CA  LEU X 243      57.790  79.080  23.640  1.00  0.00           C  
ATOM   3738  CB  LEU X 243      56.700  79.520  24.620  1.00  0.00           C  
ATOM   3739  CG  LEU X 243      56.140  80.920  24.460  1.00  0.00           C  
ATOM   3740  CD1 LEU X 243      55.460  81.070  23.100  1.00  0.00           C  
ATOM   3741  CD2 LEU X 243      55.100  81.260  25.520  1.00  0.00           C  
ATOM   3742  C   LEU X 243      58.980  80.030  23.600  1.00  0.00           C  
ATOM   3743  O   LEU X 243      58.830  81.030  22.910  1.00  0.00           O  
ATOM   3744  H   LEU X 243      58.210  77.640  25.110  1.00  0.00           H  
ATOM   3745  HA  LEU X 243      57.310  79.020  22.660  1.00  0.00           H  
ATOM   3746  HB2 LEU X 243      57.100  79.470  25.640  1.00  0.00           H  
ATOM   3747  HB3 LEU X 243      55.870  78.820  24.550  1.00  0.00           H  
ATOM   3748  HG  LEU X 243      56.930  81.660  24.630  1.00  0.00           H  
ATOM   3749 HD11 LEU X 243      56.140  81.050  22.250  1.00  0.00           H  
ATOM   3750 HD12 LEU X 243      54.540  80.490  23.030  1.00  0.00           H  
ATOM   3751 HD13 LEU X 243      55.020  82.070  23.070  1.00  0.00           H  
ATOM   3752 HD21 LEU X 243      55.450  81.210  26.550  1.00  0.00           H  
ATOM   3753 HD22 LEU X 243      54.720  82.270  25.370  1.00  0.00           H  
ATOM   3754 HD23 LEU X 243      54.290  80.530  25.480  1.00  0.00           H  
ATOM   3755  N   LEU X 244      60.170  79.740  24.120  1.00  0.00           N  
ATOM   3756  CA  LEU X 244      61.400  80.460  23.850  1.00  0.00           C  
ATOM   3757  CB  LEU X 244      62.300  80.560  25.070  1.00  0.00           C  
ATOM   3758  CG  LEU X 244      61.590  81.090  26.320  1.00  0.00           C  
ATOM   3759  CD1 LEU X 244      62.580  81.260  27.470  1.00  0.00           C  
ATOM   3760  CD2 LEU X 244      60.770  82.370  26.170  1.00  0.00           C  
ATOM   3761  C   LEU X 244      62.150  79.990  22.610  1.00  0.00           C  
ATOM   3762  O   LEU X 244      63.240  80.520  22.380  1.00  0.00           O  
ATOM   3763  H   LEU X 244      60.270  78.880  24.650  1.00  0.00           H  
ATOM   3764  HA  LEU X 244      61.110  81.500  23.650  1.00  0.00           H  
ATOM   3765  HB2 LEU X 244      63.160  81.140  24.760  1.00  0.00           H  
ATOM   3766  HB3 LEU X 244      62.840  79.690  25.440  1.00  0.00           H  
ATOM   3767  HG  LEU X 244      60.940  80.270  26.610  1.00  0.00           H  
ATOM   3768 HD11 LEU X 244      62.800  80.250  27.820  1.00  0.00           H  
ATOM   3769 HD12 LEU X 244      63.520  81.660  27.080  1.00  0.00           H  
ATOM   3770 HD13 LEU X 244      62.220  81.960  28.220  1.00  0.00           H  
ATOM   3771 HD21 LEU X 244      60.430  82.800  27.110  1.00  0.00           H  
ATOM   3772 HD22 LEU X 244      61.350  83.120  25.620  1.00  0.00           H  
ATOM   3773 HD23 LEU X 244      59.990  82.250  25.430  1.00  0.00           H  
ATOM   3774  N   ALA X 245      61.660  78.930  21.970  1.00  0.00           N  
ATOM   3775  CA  ALA X 245      62.390  78.190  20.960  1.00  0.00           C  
ATOM   3776  CB  ALA X 245      61.740  76.840  20.670  1.00  0.00           C  
ATOM   3777  C   ALA X 245      62.630  78.940  19.660  1.00  0.00           C  
ATOM   3778  O   ALA X 245      63.580  78.630  18.940  1.00  0.00           O  
ATOM   3779  H   ALA X 245      60.760  78.560  22.250  1.00  0.00           H  
ATOM   3780  HA  ALA X 245      63.380  77.980  21.360  1.00  0.00           H  
ATOM   3781  HB1 ALA X 245      61.560  76.300  21.600  1.00  0.00           H  
ATOM   3782  HB2 ALA X 245      60.820  76.980  20.100  1.00  0.00           H  
ATOM   3783  HB3 ALA X 245      62.460  76.310  20.050  1.00  0.00           H  
ATOM   3784  N   LEU X 246      61.770  79.900  19.340  1.00  0.00           N  
ATOM   3785  CA  LEU X 246      61.780  80.780  18.190  1.00  0.00           C  
ATOM   3786  CB  LEU X 246      60.680  80.390  17.200  1.00  0.00           C  
ATOM   3787  CG  LEU X 246      60.850  79.010  16.570  1.00  0.00           C  
ATOM   3788  CD1 LEU X 246      59.530  78.710  15.880  1.00  0.00           C  
ATOM   3789  CD2 LEU X 246      61.990  78.830  15.560  1.00  0.00           C  
ATOM   3790  C   LEU X 246      61.600  82.240  18.600  1.00  0.00           C  
ATOM   3791  O   LEU X 246      61.010  82.470  19.650  1.00  0.00           O  
ATOM   3792  H   LEU X 246      61.140  80.010  20.130  1.00  0.00           H  
ATOM   3793  HA  LEU X 246      62.810  80.690  17.850  1.00  0.00           H  
ATOM   3794  HB2 LEU X 246      60.580  81.190  16.470  1.00  0.00           H  
ATOM   3795  HB3 LEU X 246      59.750  80.330  17.770  1.00  0.00           H  
ATOM   3796  HG  LEU X 246      60.950  78.250  17.350  1.00  0.00           H  
ATOM   3797 HD11 LEU X 246      59.490  77.640  15.680  1.00  0.00           H  
ATOM   3798 HD12 LEU X 246      58.700  78.920  16.550  1.00  0.00           H  
ATOM   3799 HD13 LEU X 246      59.460  79.180  14.900  1.00  0.00           H  
ATOM   3800 HD21 LEU X 246      62.920  79.120  16.050  1.00  0.00           H  
ATOM   3801 HD22 LEU X 246      61.900  77.860  15.080  1.00  0.00           H  
ATOM   3802 HD23 LEU X 246      61.780  79.510  14.740  1.00  0.00           H  
ATOM   3803  N   PRO X 247      61.950  83.220  17.770  1.00  0.00           N  
ATOM   3804  CD  PRO X 247      62.630  83.000  16.510  1.00  0.00           C  
ATOM   3805  CG  PRO X 247      62.940  84.360  15.880  1.00  0.00           C  
ATOM   3806  CB  PRO X 247      62.490  85.360  16.930  1.00  0.00           C  
ATOM   3807  CA  PRO X 247      61.590  84.620  17.910  1.00  0.00           C  
ATOM   3808  C   PRO X 247      60.140  84.890  17.520  1.00  0.00           C  
ATOM   3809  O   PRO X 247      59.790  84.310  16.490  1.00  0.00           O  
ATOM   3810  HA  PRO X 247      61.690  84.900  18.960  1.00  0.00           H  
ATOM   3811  HB2 PRO X 247      62.020  86.260  16.520  1.00  0.00           H  
ATOM   3812  HB3 PRO X 247      63.370  85.690  17.490  1.00  0.00           H  
ATOM   3813  HG2 PRO X 247      62.310  84.480  14.990  1.00  0.00           H  
ATOM   3814  HG3 PRO X 247      63.990  84.530  15.630  1.00  0.00           H  
ATOM   3815  HD2 PRO X 247      61.970  82.450  15.850  1.00  0.00           H  
ATOM   3816  HD3 PRO X 247      63.530  82.470  16.830  1.00  0.00           H  
ATOM   3817  N   PRO X 248      59.340  85.680  18.220  1.00  0.00           N  
ATOM   3818  CD  PRO X 248      59.630  86.260  19.520  1.00  0.00           C  
ATOM   3819  CG  PRO X 248      58.730  87.490  19.590  1.00  0.00           C  
ATOM   3820  CB  PRO X 248      57.460  87.040  18.870  1.00  0.00           C  
ATOM   3821  CA  PRO X 248      57.940  85.940  17.920  1.00  0.00           C  
ATOM   3822  C   PRO X 248      57.590  86.170  16.460  1.00  0.00           C  
ATOM   3823  O   PRO X 248      56.670  85.470  16.050  1.00  0.00           O  
ATOM   3824  HA  PRO X 248      57.410  85.030  18.170  1.00  0.00           H  
ATOM   3825  HB2 PRO X 248      56.950  87.890  18.420  1.00  0.00           H  
ATOM   3826  HB3 PRO X 248      56.760  86.620  19.590  1.00  0.00           H  
ATOM   3827  HG2 PRO X 248      59.100  88.410  19.140  1.00  0.00           H  
ATOM   3828  HG3 PRO X 248      58.540  87.620  20.660  1.00  0.00           H  
ATOM   3829  HD2 PRO X 248      60.690  86.530  19.610  1.00  0.00           H  
ATOM   3830  HD3 PRO X 248      59.430  85.550  20.320  1.00  0.00           H  
ATOM   3831  N   ARG X 249      58.410  86.830  15.630  1.00  0.00           N  
ATOM   3832  CA  ARG X 249      58.190  87.030  14.210  1.00  0.00           C  
ATOM   3833  CB  ARG X 249      59.070  88.150  13.650  1.00  0.00           C  
ATOM   3834  CG  ARG X 249      60.450  87.740  13.140  1.00  0.00           C  
ATOM   3835  CD  ARG X 249      61.360  88.930  12.890  1.00  0.00           C  
ATOM   3836  NE  ARG X 249      61.990  89.430  14.110  1.00  0.00           N  
ATOM   3837  CZ  ARG X 249      63.130  89.010  14.670  1.00  0.00           C  
ATOM   3838  NH1 ARG X 249      64.020  88.220  14.040  1.00  0.00           N1+
ATOM   3839  NH2 ARG X 249      63.420  89.240  15.960  1.00  0.00           N  
ATOM   3840  C   ARG X 249      58.240  85.720  13.440  1.00  0.00           C  
ATOM   3841  O   ARG X 249      58.090  85.910  12.230  1.00  0.00           O  
ATOM   3842  H   ARG X 249      59.220  87.240  16.070  1.00  0.00           H  
ATOM   3843  HA  ARG X 249      57.150  87.280  14.010  1.00  0.00           H  
ATOM   3844  HB2 ARG X 249      59.150  88.890  14.450  1.00  0.00           H  
ATOM   3845  HB3 ARG X 249      58.540  88.690  12.870  1.00  0.00           H  
ATOM   3846  HG2 ARG X 249      60.410  87.100  12.260  1.00  0.00           H  
ATOM   3847  HG3 ARG X 249      60.910  87.100  13.890  1.00  0.00           H  
ATOM   3848  HD2 ARG X 249      60.760  89.660  12.340  1.00  0.00           H  
ATOM   3849  HD3 ARG X 249      62.150  88.510  12.250  1.00  0.00           H  
ATOM   3850  HE  ARG X 249      61.320  89.750  14.790  1.00  0.00           H  
ATOM   3851 HH11 ARG X 249      63.770  87.890  13.120  1.00  0.00           H  
ATOM   3852 HH12 ARG X 249      64.770  87.770  14.540  1.00  0.00           H  
ATOM   3853 HH21 ARG X 249      62.860  89.790  16.590  1.00  0.00           H  
ATOM   3854 HH22 ARG X 249      64.310  88.910  16.280  1.00  0.00           H  
ATOM   3855  N   ALA X 250      58.500  84.520  13.970  1.00  0.00           N  
ATOM   3856  CA  ALA X 250      58.580  83.210  13.360  1.00  0.00           C  
ATOM   3857  CB  ALA X 250      59.950  82.620  13.690  1.00  0.00           C  
ATOM   3858  C   ALA X 250      57.440  82.290  13.770  1.00  0.00           C  
ATOM   3859  O   ALA X 250      57.380  81.150  13.310  1.00  0.00           O  
ATOM   3860  H   ALA X 250      58.680  84.510  14.960  1.00  0.00           H  
ATOM   3861  HA  ALA X 250      58.550  83.330  12.280  1.00  0.00           H  
ATOM   3862  HB1 ALA X 250      60.790  83.210  13.320  1.00  0.00           H  
ATOM   3863  HB2 ALA X 250      60.020  82.600  14.780  1.00  0.00           H  
ATOM   3864  HB3 ALA X 250      60.020  81.590  13.340  1.00  0.00           H  
ATOM   3865  N   TYR X 251      56.590  82.640  14.740  1.00  0.00           N  
ATOM   3866  CA  TYR X 251      55.680  81.750  15.410  1.00  0.00           C  
ATOM   3867  CB  TYR X 251      54.950  82.400  16.590  1.00  0.00           C  
ATOM   3868  CG  TYR X 251      55.780  82.800  17.780  1.00  0.00           C  
ATOM   3869  CD1 TYR X 251      55.260  83.690  18.730  1.00  0.00           C  
ATOM   3870  CE1 TYR X 251      55.870  83.910  19.970  1.00  0.00           C  
ATOM   3871  CZ  TYR X 251      57.050  83.210  20.300  1.00  0.00           C  
ATOM   3872  OH  TYR X 251      57.620  83.340  21.530  1.00  0.00           O  
ATOM   3873  CE2 TYR X 251      57.620  82.400  19.290  1.00  0.00           C  
ATOM   3874  CD2 TYR X 251      57.000  82.170  18.050  1.00  0.00           C  
ATOM   3875  C   TYR X 251      54.570  81.160  14.550  1.00  0.00           C  
ATOM   3876  O   TYR X 251      54.100  80.030  14.720  1.00  0.00           O  
ATOM   3877  H   TYR X 251      56.800  83.520  15.190  1.00  0.00           H  
ATOM   3878  HA  TYR X 251      56.200  80.870  15.800  1.00  0.00           H  
ATOM   3879  HB2 TYR X 251      54.080  81.810  16.870  1.00  0.00           H  
ATOM   3880  HB3 TYR X 251      54.540  83.310  16.150  1.00  0.00           H  
ATOM   3881  HD1 TYR X 251      54.310  84.180  18.550  1.00  0.00           H  
ATOM   3882  HD2 TYR X 251      57.410  81.460  17.360  1.00  0.00           H  
ATOM   3883  HE1 TYR X 251      55.330  84.410  20.750  1.00  0.00           H  
ATOM   3884  HE2 TYR X 251      58.470  81.830  19.600  1.00  0.00           H  
ATOM   3885  HH  TYR X 251      58.290  82.660  21.650  1.00  0.00           H  
ATOM   3886  N   ALA X 252      54.190  81.920  13.520  1.00  0.00           N  
ATOM   3887  CA  ALA X 252      53.400  81.440  12.400  1.00  0.00           C  
ATOM   3888  CB  ALA X 252      52.170  82.330  12.250  1.00  0.00           C  
ATOM   3889  C   ALA X 252      54.300  81.210  11.190  1.00  0.00           C  
ATOM   3890  OC1 ALA X 252      54.430  80.000  10.930  1.00  0.00           O  
ATOM   3891  OC2 ALA X 252      54.690  82.150  10.470  1.00  0.00           O1-
ATOM   3892  H   ALA X 252      54.490  82.880  13.470  1.00  0.00           H  
ATOM   3893  HA  ALA X 252      52.920  80.550  12.810  1.00  0.00           H  
ATOM   3894  HB1 ALA X 252      51.700  81.940  11.340  1.00  0.00           H  
ATOM   3895  HB2 ALA X 252      51.450  82.140  13.050  1.00  0.00           H  
ATOM   3896  HB3 ALA X 252      52.400  83.380  12.120  1.00  0.00           H  
ATOM   3897  N   ALA X 253      51.740  71.510  13.500  1.00  0.00           N1+
ATOM   3898  CA  ALA X 253      52.860  71.010  12.690  1.00  0.00           C  
ATOM   3899  CB  ALA X 253      53.910  72.120  12.550  1.00  0.00           C  
ATOM   3900  C   ALA X 253      53.370  69.730  13.330  1.00  0.00           C  
ATOM   3901  O   ALA X 253      53.270  69.640  14.550  1.00  0.00           O  
ATOM   3902  H1  ALA X 253      51.520  72.460  13.240  1.00  0.00           H  
ATOM   3903  H2  ALA X 253      50.890  70.970  13.430  1.00  0.00           H  
ATOM   3904  H3  ALA X 253      52.010  71.560  14.480  1.00  0.00           H  
ATOM   3905  HA  ALA X 253      52.470  70.850  11.680  1.00  0.00           H  
ATOM   3906  HB1 ALA X 253      54.900  71.680  12.520  1.00  0.00           H  
ATOM   3907  HB2 ALA X 253      53.730  72.710  11.650  1.00  0.00           H  
ATOM   3908  HB3 ALA X 253      53.930  72.930  13.280  1.00  0.00           H  
ATOM   3909  N   LEU X 254      53.820  68.760  12.530  1.00  0.00           N  
ATOM   3910  CA  LEU X 254      54.040  67.390  12.950  1.00  0.00           C  
ATOM   3911  CB  LEU X 254      54.460  66.500  11.780  1.00  0.00           C  
ATOM   3912  CG  LEU X 254      53.350  66.340  10.750  1.00  0.00           C  
ATOM   3913  CD1 LEU X 254      53.810  65.500   9.560  1.00  0.00           C  
ATOM   3914  CD2 LEU X 254      52.210  65.490  11.300  1.00  0.00           C  
ATOM   3915  C   LEU X 254      54.980  67.180  14.120  1.00  0.00           C  
ATOM   3916  O   LEU X 254      54.530  66.620  15.120  1.00  0.00           O  
ATOM   3917  H   LEU X 254      53.730  68.920  11.540  1.00  0.00           H  
ATOM   3918  HA  LEU X 254      53.090  67.060  13.380  1.00  0.00           H  
ATOM   3919  HB2 LEU X 254      54.740  65.520  12.160  1.00  0.00           H  
ATOM   3920  HB3 LEU X 254      55.410  66.840  11.370  1.00  0.00           H  
ATOM   3921  HG  LEU X 254      52.990  67.300  10.370  1.00  0.00           H  
ATOM   3922 HD11 LEU X 254      53.090  65.360   8.760  1.00  0.00           H  
ATOM   3923 HD12 LEU X 254      54.670  65.930   9.060  1.00  0.00           H  
ATOM   3924 HD13 LEU X 254      54.130  64.510   9.910  1.00  0.00           H  
ATOM   3925 HD21 LEU X 254      51.420  65.250  10.580  1.00  0.00           H  
ATOM   3926 HD22 LEU X 254      52.640  64.560  11.660  1.00  0.00           H  
ATOM   3927 HD23 LEU X 254      51.620  66.140  11.950  1.00  0.00           H  
ATOM   3928  N   GLU X 255      56.200  67.720  14.070  1.00  0.00           N  
ATOM   3929  CA  GLU X 255      57.110  67.620  15.190  1.00  0.00           C  
ATOM   3930  CB  GLU X 255      58.550  67.990  14.840  1.00  0.00           C  
ATOM   3931  CG  GLU X 255      58.740  69.450  14.430  1.00  0.00           C  
ATOM   3932  CD  GLU X 255      58.500  69.670  12.940  1.00  0.00           C  
ATOM   3933  OE1 GLU X 255      57.320  69.900  12.600  1.00  0.00           O  
ATOM   3934  OE2 GLU X 255      59.340  69.700  12.020  1.00  0.00           O1-
ATOM   3935  C   GLU X 255      56.670  68.360  16.450  1.00  0.00           C  
ATOM   3936  O   GLU X 255      57.100  67.970  17.530  1.00  0.00           O  
ATOM   3937  H   GLU X 255      56.490  68.310  13.300  1.00  0.00           H  
ATOM   3938  HA  GLU X 255      57.170  66.570  15.470  1.00  0.00           H  
ATOM   3939  HB2 GLU X 255      58.830  67.350  14.010  1.00  0.00           H  
ATOM   3940  HB3 GLU X 255      59.160  67.760  15.720  1.00  0.00           H  
ATOM   3941  HG2 GLU X 255      59.740  69.790  14.700  1.00  0.00           H  
ATOM   3942  HG3 GLU X 255      58.080  70.100  15.010  1.00  0.00           H  
ATOM   3943  N   ASN X 256      55.850  69.410  16.320  1.00  0.00           N  
ATOM   3944  CA  ASN X 256      55.340  70.190  17.430  1.00  0.00           C  
ATOM   3945  CB  ASN X 256      54.710  71.480  16.900  1.00  0.00           C  
ATOM   3946  CG  ASN X 256      55.530  72.470  16.090  1.00  0.00           C  
ATOM   3947  OD1 ASN X 256      56.630  72.130  15.660  1.00  0.00           O  
ATOM   3948  ND2 ASN X 256      55.050  73.670  15.730  1.00  0.00           N  
ATOM   3949  C   ASN X 256      54.330  69.400  18.250  1.00  0.00           C  
ATOM   3950  O   ASN X 256      54.320  69.410  19.480  1.00  0.00           O  
ATOM   3951  H   ASN X 256      55.620  69.710  15.390  1.00  0.00           H  
ATOM   3952  HA  ASN X 256      56.190  70.320  18.100  1.00  0.00           H  
ATOM   3953  HB2 ASN X 256      54.420  72.080  17.760  1.00  0.00           H  
ATOM   3954  HB3 ASN X 256      53.780  71.250  16.360  1.00  0.00           H  
ATOM   3955 HD21 ASN X 256      54.110  73.990  15.920  1.00  0.00           H  
ATOM   3956 HD22 ASN X 256      55.650  74.240  15.160  1.00  0.00           H  
ATOM   3957  N   LEU X 257      53.490  68.630  17.560  1.00  0.00           N  
ATOM   3958  CA  LEU X 257      52.530  67.700  18.130  1.00  0.00           C  
ATOM   3959  CB  LEU X 257      51.600  67.120  17.080  1.00  0.00           C  
ATOM   3960  CG  LEU X 257      50.610  68.150  16.540  1.00  0.00           C  
ATOM   3961  CD1 LEU X 257      50.270  67.740  15.110  1.00  0.00           C  
ATOM   3962  CD2 LEU X 257      49.260  68.260  17.250  1.00  0.00           C  
ATOM   3963  C   LEU X 257      53.120  66.680  19.090  1.00  0.00           C  
ATOM   3964  O   LEU X 257      52.550  66.470  20.160  1.00  0.00           O  
ATOM   3965  H   LEU X 257      53.710  68.600  16.570  1.00  0.00           H  
ATOM   3966  HA  LEU X 257      51.950  68.320  18.820  1.00  0.00           H  
ATOM   3967  HB2 LEU X 257      50.940  66.360  17.510  1.00  0.00           H  
ATOM   3968  HB3 LEU X 257      52.110  66.670  16.230  1.00  0.00           H  
ATOM   3969  HG  LEU X 257      51.020  69.160  16.570  1.00  0.00           H  
ATOM   3970 HD11 LEU X 257      51.180  67.870  14.530  1.00  0.00           H  
ATOM   3971 HD12 LEU X 257      49.830  66.740  15.060  1.00  0.00           H  
ATOM   3972 HD13 LEU X 257      49.590  68.460  14.660  1.00  0.00           H  
ATOM   3973 HD21 LEU X 257      48.720  69.030  16.690  1.00  0.00           H  
ATOM   3974 HD22 LEU X 257      48.820  67.270  17.190  1.00  0.00           H  
ATOM   3975 HD23 LEU X 257      49.480  68.550  18.280  1.00  0.00           H  
ATOM   3976  N   VAL X 258      54.270  66.080  18.770  1.00  0.00           N  
ATOM   3977  CA  VAL X 258      54.830  64.990  19.530  1.00  0.00           C  
ATOM   3978  CB  VAL X 258      55.790  64.050  18.810  1.00  0.00           C  
ATOM   3979  CG1 VAL X 258      55.040  63.140  17.840  1.00  0.00           C  
ATOM   3980  CG2 VAL X 258      56.950  64.670  18.030  1.00  0.00           C  
ATOM   3981  C   VAL X 258      55.400  65.410  20.880  1.00  0.00           C  
ATOM   3982  O   VAL X 258      55.300  64.700  21.880  1.00  0.00           O  
ATOM   3983  H   VAL X 258      54.760  66.460  17.970  1.00  0.00           H  
ATOM   3984  HA  VAL X 258      53.940  64.420  19.800  1.00  0.00           H  
ATOM   3985  HB  VAL X 258      56.360  63.500  19.560  1.00  0.00           H  
ATOM   3986 HG11 VAL X 258      55.760  62.670  17.170  1.00  0.00           H  
ATOM   3987 HG12 VAL X 258      54.550  62.290  18.320  1.00  0.00           H  
ATOM   3988 HG13 VAL X 258      54.350  63.730  17.240  1.00  0.00           H  
ATOM   3989 HG21 VAL X 258      56.660  65.210  17.130  1.00  0.00           H  
ATOM   3990 HG22 VAL X 258      57.440  65.440  18.620  1.00  0.00           H  
ATOM   3991 HG23 VAL X 258      57.640  63.860  17.780  1.00  0.00           H  
ATOM   3992  N   VAL X 259      56.050  66.570  21.020  1.00  0.00           N  
ATOM   3993  CA  VAL X 259      56.440  67.170  22.270  1.00  0.00           C  
ATOM   3994  CB  VAL X 259      57.320  68.400  22.100  1.00  0.00           C  
ATOM   3995  CG1 VAL X 259      58.710  68.020  21.600  1.00  0.00           C  
ATOM   3996  CG2 VAL X 259      56.860  69.560  21.220  1.00  0.00           C  
ATOM   3997  C   VAL X 259      55.290  67.610  23.170  1.00  0.00           C  
ATOM   3998  O   VAL X 259      55.340  67.440  24.380  1.00  0.00           O  
ATOM   3999  H   VAL X 259      56.330  67.020  20.160  1.00  0.00           H  
ATOM   4000  HA  VAL X 259      57.010  66.490  22.900  1.00  0.00           H  
ATOM   4001  HB  VAL X 259      57.420  68.810  23.100  1.00  0.00           H  
ATOM   4002 HG11 VAL X 259      59.400  68.860  21.630  1.00  0.00           H  
ATOM   4003 HG12 VAL X 259      59.040  67.200  22.230  1.00  0.00           H  
ATOM   4004 HG13 VAL X 259      58.630  67.710  20.560  1.00  0.00           H  
ATOM   4005 HG21 VAL X 259      55.830  69.820  21.460  1.00  0.00           H  
ATOM   4006 HG22 VAL X 259      57.420  70.460  21.480  1.00  0.00           H  
ATOM   4007 HG23 VAL X 259      56.850  69.330  20.150  1.00  0.00           H  
ATOM   4008  N   LEU X 260      54.140  67.990  22.590  1.00  0.00           N  
ATOM   4009  CA  LEU X 260      52.960  68.210  23.390  1.00  0.00           C  
ATOM   4010  CB  LEU X 260      51.870  68.810  22.500  1.00  0.00           C  
ATOM   4011  CG  LEU X 260      50.780  69.550  23.280  1.00  0.00           C  
ATOM   4012  CD1 LEU X 260      51.280  70.850  23.900  1.00  0.00           C  
ATOM   4013  CD2 LEU X 260      49.730  69.970  22.250  1.00  0.00           C  
ATOM   4014  C   LEU X 260      52.430  67.010  24.160  1.00  0.00           C  
ATOM   4015  O   LEU X 260      52.090  67.030  25.340  1.00  0.00           O  
ATOM   4016  H   LEU X 260      54.090  68.140  21.590  1.00  0.00           H  
ATOM   4017  HA  LEU X 260      53.150  69.000  24.110  1.00  0.00           H  
ATOM   4018  HB2 LEU X 260      51.380  68.020  21.940  1.00  0.00           H  
ATOM   4019  HB3 LEU X 260      52.340  69.440  21.750  1.00  0.00           H  
ATOM   4020  HG  LEU X 260      50.370  68.860  24.010  1.00  0.00           H  
ATOM   4021 HD11 LEU X 260      52.190  70.600  24.450  1.00  0.00           H  
ATOM   4022 HD12 LEU X 260      51.520  71.570  23.120  1.00  0.00           H  
ATOM   4023 HD13 LEU X 260      50.520  71.280  24.540  1.00  0.00           H  
ATOM   4024 HD21 LEU X 260      48.880  70.220  22.890  1.00  0.00           H  
ATOM   4025 HD22 LEU X 260      50.260  70.750  21.720  1.00  0.00           H  
ATOM   4026 HD23 LEU X 260      49.490  69.140  21.570  1.00  0.00           H  
ATOM   4027  N   ASN X 261      52.380  65.900  23.430  1.00  0.00           N  
ATOM   4028  CA  ASN X 261      51.950  64.610  23.920  1.00  0.00           C  
ATOM   4029  CB  ASN X 261      52.060  63.670  22.720  1.00  0.00           C  
ATOM   4030  CG  ASN X 261      51.300  62.410  23.120  1.00  0.00           C  
ATOM   4031  OD1 ASN X 261      51.880  61.410  23.550  1.00  0.00           O  
ATOM   4032  ND2 ASN X 261      49.980  62.300  22.990  1.00  0.00           N  
ATOM   4033  C   ASN X 261      52.860  64.140  25.040  1.00  0.00           C  
ATOM   4034  O   ASN X 261      52.270  63.610  25.980  1.00  0.00           O  
ATOM   4035  H   ASN X 261      52.660  65.980  22.460  1.00  0.00           H  
ATOM   4036  HA  ASN X 261      50.910  64.630  24.240  1.00  0.00           H  
ATOM   4037  HB2 ASN X 261      53.090  63.440  22.450  1.00  0.00           H  
ATOM   4038  HB3 ASN X 261      51.540  64.160  21.890  1.00  0.00           H  
ATOM   4039 HD21 ASN X 261      49.440  63.000  22.500  1.00  0.00           H  
ATOM   4040 HD22 ASN X 261      49.590  61.410  23.280  1.00  0.00           H  
ATOM   4041  N   ALA X 262      54.180  64.320  24.910  1.00  0.00           N  
ATOM   4042  CA  ALA X 262      55.100  63.900  25.940  1.00  0.00           C  
ATOM   4043  CB  ALA X 262      56.500  63.760  25.360  1.00  0.00           C  
ATOM   4044  C   ALA X 262      55.000  64.740  27.200  1.00  0.00           C  
ATOM   4045  O   ALA X 262      55.140  64.160  28.270  1.00  0.00           O  
ATOM   4046  H   ALA X 262      54.520  64.660  24.030  1.00  0.00           H  
ATOM   4047  HA  ALA X 262      54.820  62.910  26.290  1.00  0.00           H  
ATOM   4048  HB1 ALA X 262      56.580  63.000  24.570  1.00  0.00           H  
ATOM   4049  HB2 ALA X 262      56.910  64.700  24.990  1.00  0.00           H  
ATOM   4050  HB3 ALA X 262      57.140  63.380  26.160  1.00  0.00           H  
ATOM   4051  N   ALA X 263      54.820  66.070  27.130  1.00  0.00           N  
ATOM   4052  CA  ALA X 263      54.560  66.910  28.280  1.00  0.00           C  
ATOM   4053  CB  ALA X 263      54.760  68.400  28.040  1.00  0.00           C  
ATOM   4054  C   ALA X 263      53.250  66.560  28.980  1.00  0.00           C  
ATOM   4055  O   ALA X 263      53.170  66.500  30.210  1.00  0.00           O  
ATOM   4056  H   ALA X 263      54.840  66.500  26.220  1.00  0.00           H  
ATOM   4057  HA  ALA X 263      55.260  66.610  29.060  1.00  0.00           H  
ATOM   4058  HB1 ALA X 263      55.770  68.520  27.640  1.00  0.00           H  
ATOM   4059  HB2 ALA X 263      54.080  68.780  27.280  1.00  0.00           H  
ATOM   4060  HB3 ALA X 263      54.470  69.000  28.900  1.00  0.00           H  
ATOM   4061  N   SER X 264      52.170  66.380  28.220  1.00  0.00           N  
ATOM   4062  CA  SER X 264      50.840  66.070  28.710  1.00  0.00           C  
ATOM   4063  CB  SER X 264      49.760  66.250  27.650  1.00  0.00           C  
ATOM   4064  OG  SER X 264      50.010  65.290  26.650  1.00  0.00           O  
ATOM   4065  C   SER X 264      50.690  64.760  29.470  1.00  0.00           C  
ATOM   4066  O   SER X 264      50.190  64.730  30.590  1.00  0.00           O  
ATOM   4067  H   SER X 264      52.300  66.450  27.220  1.00  0.00           H  
ATOM   4068  HA  SER X 264      50.570  66.870  29.410  1.00  0.00           H  
ATOM   4069  HB2 SER X 264      49.710  67.230  27.160  1.00  0.00           H  
ATOM   4070  HB3 SER X 264      48.770  66.030  28.030  1.00  0.00           H  
ATOM   4071  HG  SER X 264      50.840  65.500  26.220  1.00  0.00           H  
ATOM   4072  N   VAL X 265      51.380  63.740  28.960  1.00  0.00           N  
ATOM   4073  CA  VAL X 265      51.430  62.470  29.640  1.00  0.00           C  
ATOM   4074  CB  VAL X 265      51.760  61.280  28.740  1.00  0.00           C  
ATOM   4075  CG1 VAL X 265      50.670  61.050  27.690  1.00  0.00           C  
ATOM   4076  CG2 VAL X 265      53.130  61.350  28.070  1.00  0.00           C  
ATOM   4077  C   VAL X 265      52.290  62.520  30.900  1.00  0.00           C  
ATOM   4078  O   VAL X 265      51.960  61.840  31.860  1.00  0.00           O  
ATOM   4079  H   VAL X 265      51.670  63.770  27.990  1.00  0.00           H  
ATOM   4080  HA  VAL X 265      50.460  62.200  30.070  1.00  0.00           H  
ATOM   4081  HB  VAL X 265      51.660  60.430  29.410  1.00  0.00           H  
ATOM   4082 HG11 VAL X 265      50.650  61.760  26.870  1.00  0.00           H  
ATOM   4083 HG12 VAL X 265      50.730  60.060  27.240  1.00  0.00           H  
ATOM   4084 HG13 VAL X 265      49.700  60.960  28.170  1.00  0.00           H  
ATOM   4085 HG21 VAL X 265      53.940  60.840  28.600  1.00  0.00           H  
ATOM   4086 HG22 VAL X 265      53.170  60.810  27.130  1.00  0.00           H  
ATOM   4087 HG23 VAL X 265      53.480  62.370  27.950  1.00  0.00           H  
ATOM   4088  N   ALA X 266      53.390  63.270  30.980  1.00  0.00           N  
ATOM   4089  CA  ALA X 266      54.010  63.530  32.270  1.00  0.00           C  
ATOM   4090  CB  ALA X 266      55.120  64.560  32.110  1.00  0.00           C  
ATOM   4091  C   ALA X 266      53.070  63.970  33.390  1.00  0.00           C  
ATOM   4092  O   ALA X 266      53.200  63.350  34.440  1.00  0.00           O  
ATOM   4093  H   ALA X 266      53.640  63.930  30.260  1.00  0.00           H  
ATOM   4094  HA  ALA X 266      54.470  62.610  32.610  1.00  0.00           H  
ATOM   4095  HB1 ALA X 266      55.690  64.280  31.220  1.00  0.00           H  
ATOM   4096  HB2 ALA X 266      54.610  65.490  31.840  1.00  0.00           H  
ATOM   4097  HB3 ALA X 266      55.600  64.550  33.080  1.00  0.00           H  
ATOM   4098  N   GLY X 267      52.180  64.930  33.130  1.00  0.00           N  
ATOM   4099  CA  GLY X 267      51.180  65.480  34.010  1.00  0.00           C  
ATOM   4100  C   GLY X 267      49.950  64.640  34.290  1.00  0.00           C  
ATOM   4101  O   GLY X 267      49.340  64.720  35.350  1.00  0.00           O  
ATOM   4102  H   GLY X 267      52.160  65.280  32.180  1.00  0.00           H  
ATOM   4103  HA2 GLY X 267      50.770  66.380  33.560  1.00  0.00           H  
ATOM   4104  HA3 GLY X 267      51.680  65.680  34.970  1.00  0.00           H  
ATOM   4105  N   ALA X 268      49.580  63.790  33.320  1.00  0.00           N  
ATOM   4106  CA  ALA X 268      48.630  62.720  33.560  1.00  0.00           C  
ATOM   4107  CB  ALA X 268      48.290  62.170  32.180  1.00  0.00           C  
ATOM   4108  C   ALA X 268      49.230  61.620  34.430  1.00  0.00           C  
ATOM   4109  O   ALA X 268      48.640  61.180  35.420  1.00  0.00           O  
ATOM   4110  H   ALA X 268      50.130  63.760  32.480  1.00  0.00           H  
ATOM   4111  HA  ALA X 268      47.690  63.080  34.000  1.00  0.00           H  
ATOM   4112  HB1 ALA X 268      48.040  63.040  31.570  1.00  0.00           H  
ATOM   4113  HB2 ALA X 268      49.190  61.740  31.750  1.00  0.00           H  
ATOM   4114  HB3 ALA X 268      47.440  61.500  32.250  1.00  0.00           H  
ATOM   4115  N   HIS X 269      50.410  61.070  34.160  1.00  0.00           N  
ATOM   4116  CA  HIS X 269      50.840  59.850  34.810  1.00  0.00           C  
ATOM   4117  CB  HIS X 269      52.090  59.410  34.050  1.00  0.00           C  
ATOM   4118  CG  HIS X 269      51.750  58.870  32.690  1.00  0.00           C  
ATOM   4119  ND1 HIS X 269      50.700  58.010  32.390  1.00  0.00           N  
ATOM   4120  CE1 HIS X 269      50.750  57.810  31.070  1.00  0.00           C  
ATOM   4121  NE2 HIS X 269      51.960  58.170  30.610  1.00  0.00           N  
ATOM   4122  CD2 HIS X 269      52.560  58.940  31.580  1.00  0.00           C  
ATOM   4123  C   HIS X 269      51.250  60.110  36.250  1.00  0.00           C  
ATOM   4124  O   HIS X 269      51.130  59.190  37.050  1.00  0.00           O  
ATOM   4125  H   HIS X 269      50.920  61.400  33.350  1.00  0.00           H  
ATOM   4126  HA  HIS X 269      50.060  59.090  34.740  1.00  0.00           H  
ATOM   4127  HB2 HIS X 269      52.790  58.750  34.560  1.00  0.00           H  
ATOM   4128  HB3 HIS X 269      52.790  60.240  33.980  1.00  0.00           H  
ATOM   4129  HD2 HIS X 269      53.440  59.570  31.560  1.00  0.00           H  
ATOM   4130  HE2 HIS X 269      52.360  58.090  29.690  1.00  0.00           H  
ATOM   4131  HE1 HIS X 269      50.040  57.180  30.540  1.00  0.00           H  
ATOM   4132  N   GLY X 270      51.730  61.320  36.570  1.00  0.00           N  
ATOM   4133  CA  GLY X 270      52.050  61.800  37.900  1.00  0.00           C  
ATOM   4134  C   GLY X 270      50.910  61.750  38.900  1.00  0.00           C  
ATOM   4135  O   GLY X 270      51.210  61.890  40.080  1.00  0.00           O  
ATOM   4136  H   GLY X 270      51.780  62.020  35.850  1.00  0.00           H  
ATOM   4137  HA2 GLY X 270      52.370  62.840  37.840  1.00  0.00           H  
ATOM   4138  HA3 GLY X 270      52.800  61.110  38.280  1.00  0.00           H  
ATOM   4139  N   ILE X 271      49.680  61.510  38.430  1.00  0.00           N  
ATOM   4140  CA  ILE X 271      48.590  61.180  39.320  1.00  0.00           C  
ATOM   4141  CB  ILE X 271      47.600  62.330  39.220  1.00  0.00           C  
ATOM   4142  CG2 ILE X 271      46.220  62.020  39.800  1.00  0.00           C  
ATOM   4143  CG1 ILE X 271      48.120  63.660  39.750  1.00  0.00           C  
ATOM   4144  CD1 ILE X 271      48.410  63.790  41.240  1.00  0.00           C  
ATOM   4145  C   ILE X 271      48.000  59.830  38.920  1.00  0.00           C  
ATOM   4146  O   ILE X 271      47.850  59.020  39.830  1.00  0.00           O  
ATOM   4147  H   ILE X 271      49.620  61.260  37.450  1.00  0.00           H  
ATOM   4148  HA  ILE X 271      48.900  61.120  40.370  1.00  0.00           H  
ATOM   4149  HB  ILE X 271      47.420  62.410  38.150  1.00  0.00           H  
ATOM   4150 HG12 ILE X 271      47.440  64.470  39.490  1.00  0.00           H  
ATOM   4151 HG13 ILE X 271      49.060  63.970  39.290  1.00  0.00           H  
ATOM   4152 HG21 ILE X 271      45.600  61.390  39.170  1.00  0.00           H  
ATOM   4153 HG22 ILE X 271      46.320  61.490  40.750  1.00  0.00           H  
ATOM   4154 HG23 ILE X 271      45.670  62.930  40.060  1.00  0.00           H  
ATOM   4155 HD11 ILE X 271      47.670  63.210  41.800  1.00  0.00           H  
ATOM   4156 HD12 ILE X 271      49.410  63.380  41.370  1.00  0.00           H  
ATOM   4157 HD13 ILE X 271      48.480  64.790  41.670  1.00  0.00           H  
ATOM   4158  N   LEU X 272      47.680  59.580  37.650  1.00  0.00           N  
ATOM   4159  CA  LEU X 272      46.800  58.480  37.310  1.00  0.00           C  
ATOM   4160  CB  LEU X 272      46.270  58.720  35.900  1.00  0.00           C  
ATOM   4161  CG  LEU X 272      45.450  60.000  35.740  1.00  0.00           C  
ATOM   4162  CD1 LEU X 272      45.310  60.310  34.250  1.00  0.00           C  
ATOM   4163  CD2 LEU X 272      44.030  60.000  36.310  1.00  0.00           C  
ATOM   4164  C   LEU X 272      47.540  57.140  37.370  1.00  0.00           C  
ATOM   4165  O   LEU X 272      46.900  56.110  37.230  1.00  0.00           O  
ATOM   4166  H   LEU X 272      47.900  60.270  36.950  1.00  0.00           H  
ATOM   4167  HA  LEU X 272      46.060  58.440  38.110  1.00  0.00           H  
ATOM   4168  HB2 LEU X 272      45.730  57.870  35.500  1.00  0.00           H  
ATOM   4169  HB3 LEU X 272      47.150  58.820  35.270  1.00  0.00           H  
ATOM   4170  HG  LEU X 272      45.950  60.870  36.170  1.00  0.00           H  
ATOM   4171 HD11 LEU X 272      46.220  60.340  33.660  1.00  0.00           H  
ATOM   4172 HD12 LEU X 272      44.560  59.600  33.900  1.00  0.00           H  
ATOM   4173 HD13 LEU X 272      44.890  61.310  34.150  1.00  0.00           H  
ATOM   4174 HD21 LEU X 272      43.470  60.890  36.020  1.00  0.00           H  
ATOM   4175 HD22 LEU X 272      43.460  59.160  35.940  1.00  0.00           H  
ATOM   4176 HD23 LEU X 272      44.110  59.990  37.390  1.00  0.00           H  
ATOM   4177  N   SER X 273      48.850  57.010  37.560  1.00  0.00           N  
ATOM   4178  CA  SER X 273      49.570  55.770  37.790  1.00  0.00           C  
ATOM   4179  CB  SER X 273      51.050  55.870  37.440  1.00  0.00           C  
ATOM   4180  OG  SER X 273      51.700  56.860  38.200  1.00  0.00           O  
ATOM   4181  C   SER X 273      49.410  55.210  39.200  1.00  0.00           C  
ATOM   4182  O   SER X 273      49.570  54.010  39.400  1.00  0.00           O  
ATOM   4183  H   SER X 273      49.430  57.840  37.570  1.00  0.00           H  
ATOM   4184  HA  SER X 273      49.190  55.030  37.090  1.00  0.00           H  
ATOM   4185  HB2 SER X 273      51.190  56.170  36.400  1.00  0.00           H  
ATOM   4186  HB3 SER X 273      51.540  54.900  37.520  1.00  0.00           H  
ATOM   4187  HG  SER X 273      51.570  57.670  37.700  1.00  0.00           H  
ATOM   4188  N   PHE X 274      48.970  56.030  40.150  1.00  0.00           N  
ATOM   4189  CA  PHE X 274      48.920  55.690  41.560  1.00  0.00           C  
ATOM   4190  CB  PHE X 274      49.310  56.910  42.390  1.00  0.00           C  
ATOM   4191  CG  PHE X 274      50.740  57.400  42.390  1.00  0.00           C  
ATOM   4192  CD1 PHE X 274      51.180  58.420  41.530  1.00  0.00           C  
ATOM   4193  CE1 PHE X 274      52.510  58.830  41.460  1.00  0.00           C  
ATOM   4194  CZ  PHE X 274      53.440  58.310  42.370  1.00  0.00           C  
ATOM   4195  CE2 PHE X 274      52.960  57.350  43.270  1.00  0.00           C  
ATOM   4196  CD2 PHE X 274      51.650  56.880  43.310  1.00  0.00           C  
ATOM   4197  C   PHE X 274      47.630  55.000  41.960  1.00  0.00           C  
ATOM   4198  O   PHE X 274      47.110  55.330  43.020  1.00  0.00           O  
ATOM   4199  H   PHE X 274      48.650  56.950  39.900  1.00  0.00           H  
ATOM   4200  HA  PHE X 274      49.720  55.000  41.830  1.00  0.00           H  
ATOM   4201  HB2 PHE X 274      49.060  56.670  43.430  1.00  0.00           H  
ATOM   4202  HB3 PHE X 274      48.650  57.740  42.140  1.00  0.00           H  
ATOM   4203  HD1 PHE X 274      50.550  58.940  40.830  1.00  0.00           H  
ATOM   4204  HD2 PHE X 274      51.390  56.140  44.050  1.00  0.00           H  
ATOM   4205  HE1 PHE X 274      52.760  59.580  40.720  1.00  0.00           H  
ATOM   4206  HE2 PHE X 274      53.620  56.810  43.940  1.00  0.00           H  
ATOM   4207  HZ  PHE X 274      54.480  58.600  42.420  1.00  0.00           H  
ATOM   4208  N   LEU X 275      47.120  54.080  41.130  1.00  0.00           N  
ATOM   4209  CA  LEU X 275      45.810  53.490  41.210  1.00  0.00           C  
ATOM   4210  CB  LEU X 275      45.280  53.050  39.850  1.00  0.00           C  
ATOM   4211  CG  LEU X 275      45.760  51.710  39.290  1.00  0.00           C  
ATOM   4212  CD1 LEU X 275      44.730  51.170  38.310  1.00  0.00           C  
ATOM   4213  CD2 LEU X 275      47.210  51.690  38.830  1.00  0.00           C  
ATOM   4214  C   LEU X 275      45.820  52.350  42.220  1.00  0.00           C  
ATOM   4215  O   LEU X 275      44.740  51.990  42.700  1.00  0.00           O  
ATOM   4216  H   LEU X 275      47.690  53.820  40.330  1.00  0.00           H  
ATOM   4217  HA  LEU X 275      45.100  54.200  41.630  1.00  0.00           H  
ATOM   4218  HB2 LEU X 275      45.590  53.840  39.160  1.00  0.00           H  
ATOM   4219  HB3 LEU X 275      44.190  53.050  39.940  1.00  0.00           H  
ATOM   4220  HG  LEU X 275      45.730  51.040  40.160  1.00  0.00           H  
ATOM   4221 HD11 LEU X 275      44.560  51.890  37.500  1.00  0.00           H  
ATOM   4222 HD12 LEU X 275      44.980  50.190  37.900  1.00  0.00           H  
ATOM   4223 HD13 LEU X 275      43.830  51.120  38.920  1.00  0.00           H  
ATOM   4224 HD21 LEU X 275      47.330  52.660  38.350  1.00  0.00           H  
ATOM   4225 HD22 LEU X 275      48.030  51.690  39.550  1.00  0.00           H  
ATOM   4226 HD23 LEU X 275      47.330  50.900  38.090  1.00  0.00           H  
ATOM   4227  N   VAL X 276      46.960  51.740  42.540  1.00  0.00           N  
ATOM   4228  CA  VAL X 276      47.100  50.730  43.560  1.00  0.00           C  
ATOM   4229  CB  VAL X 276      47.200  49.300  43.030  1.00  0.00           C  
ATOM   4230  CG1 VAL X 276      46.030  48.800  42.200  1.00  0.00           C  
ATOM   4231  CG2 VAL X 276      48.370  49.090  42.080  1.00  0.00           C  
ATOM   4232  C   VAL X 276      48.100  51.040  44.660  1.00  0.00           C  
ATOM   4233  O   VAL X 276      47.970  50.470  45.740  1.00  0.00           O  
ATOM   4234  H   VAL X 276      47.800  52.060  42.070  1.00  0.00           H  
ATOM   4235  HA  VAL X 276      46.130  50.740  44.050  1.00  0.00           H  
ATOM   4236  HB  VAL X 276      47.440  48.620  43.860  1.00  0.00           H  
ATOM   4237 HG11 VAL X 276      46.030  49.140  41.170  1.00  0.00           H  
ATOM   4238 HG12 VAL X 276      46.200  47.720  42.170  1.00  0.00           H  
ATOM   4239 HG13 VAL X 276      45.040  49.120  42.540  1.00  0.00           H  
ATOM   4240 HG21 VAL X 276      48.080  49.580  41.140  1.00  0.00           H  
ATOM   4241 HG22 VAL X 276      49.320  49.410  42.500  1.00  0.00           H  
ATOM   4242 HG23 VAL X 276      48.430  48.020  41.880  1.00  0.00           H  
ATOM   4243  N   PHE X 277      49.110  51.890  44.390  1.00  0.00           N  
ATOM   4244  CA  PHE X 277      50.320  52.150  45.150  1.00  0.00           C  
ATOM   4245  CB  PHE X 277      51.050  53.330  44.520  1.00  0.00           C  
ATOM   4246  CG  PHE X 277      52.350  53.710  45.190  1.00  0.00           C  
ATOM   4247  CD1 PHE X 277      53.530  53.060  44.810  1.00  0.00           C  
ATOM   4248  CE1 PHE X 277      54.720  53.510  45.390  1.00  0.00           C  
ATOM   4249  CZ  PHE X 277      54.780  54.480  46.400  1.00  0.00           C  
ATOM   4250  CE2 PHE X 277      53.560  55.030  46.820  1.00  0.00           C  
ATOM   4251  CD2 PHE X 277      52.350  54.670  46.210  1.00  0.00           C  
ATOM   4252  C   PHE X 277      50.100  52.360  46.640  1.00  0.00           C  
ATOM   4253  O   PHE X 277      50.920  52.060  47.500  1.00  0.00           O  
ATOM   4254  H   PHE X 277      49.080  52.250  43.450  1.00  0.00           H  
ATOM   4255  HA  PHE X 277      51.020  51.320  45.060  1.00  0.00           H  
ATOM   4256  HB2 PHE X 277      50.390  54.190  44.400  1.00  0.00           H  
ATOM   4257  HB3 PHE X 277      51.210  53.150  43.460  1.00  0.00           H  
ATOM   4258  HD1 PHE X 277      53.580  52.280  44.060  1.00  0.00           H  
ATOM   4259  HD2 PHE X 277      51.410  55.090  46.530  1.00  0.00           H  
ATOM   4260  HE1 PHE X 277      55.630  52.990  45.110  1.00  0.00           H  
ATOM   4261  HE2 PHE X 277      53.570  55.610  47.730  1.00  0.00           H  
ATOM   4262  HZ  PHE X 277      55.680  54.720  46.950  1.00  0.00           H  
ATOM   4263  N   PHE X 278      48.970  53.010  46.940  1.00  0.00           N  
ATOM   4264  CA  PHE X 278      48.520  53.450  48.250  1.00  0.00           C  
ATOM   4265  CB  PHE X 278      47.910  54.840  48.160  1.00  0.00           C  
ATOM   4266  CG  PHE X 278      48.940  55.890  47.840  1.00  0.00           C  
ATOM   4267  CD1 PHE X 278      49.030  56.370  46.530  1.00  0.00           C  
ATOM   4268  CE1 PHE X 278      49.910  57.430  46.240  1.00  0.00           C  
ATOM   4269  CZ  PHE X 278      50.800  57.900  47.210  1.00  0.00           C  
ATOM   4270  CE2 PHE X 278      50.790  57.290  48.460  1.00  0.00           C  
ATOM   4271  CD2 PHE X 278      49.850  56.320  48.820  1.00  0.00           C  
ATOM   4272  C   PHE X 278      47.810  52.360  49.040  1.00  0.00           C  
ATOM   4273  O   PHE X 278      47.450  52.640  50.180  1.00  0.00           O  
ATOM   4274  H   PHE X 278      48.390  53.310  46.170  1.00  0.00           H  
ATOM   4275  HA  PHE X 278      49.480  53.610  48.750  1.00  0.00           H  
ATOM   4276  HB2 PHE X 278      47.510  55.130  49.130  1.00  0.00           H  
ATOM   4277  HB3 PHE X 278      47.010  54.830  47.540  1.00  0.00           H  
ATOM   4278  HD1 PHE X 278      48.340  55.950  45.820  1.00  0.00           H  
ATOM   4279  HD2 PHE X 278      49.850  55.890  49.810  1.00  0.00           H  
ATOM   4280  HE1 PHE X 278      49.920  57.810  45.230  1.00  0.00           H  
ATOM   4281  HE2 PHE X 278      51.570  57.510  49.180  1.00  0.00           H  
ATOM   4282  HZ  PHE X 278      51.590  58.600  46.970  1.00  0.00           H  
ATOM   4283  N   CYS X 279      47.580  51.180  48.450  1.00  0.00           N  
ATOM   4284  CA  CYS X 279      46.820  50.120  49.080  1.00  0.00           C  
ATOM   4285  CB  CYS X 279      45.330  50.260  48.800  1.00  0.00           C  
ATOM   4286  SG  CYS X 279      45.040  50.280  47.010  1.00  0.00           S  
ATOM   4287  C   CYS X 279      47.230  48.670  48.890  1.00  0.00           C  
ATOM   4288  O   CYS X 279      46.590  47.860  49.570  1.00  0.00           O  
ATOM   4289  H   CYS X 279      47.870  51.050  47.500  1.00  0.00           H  
ATOM   4290  HA  CYS X 279      46.910  50.280  50.160  1.00  0.00           H  
ATOM   4291  HB2 CYS X 279      44.910  51.210  49.150  1.00  0.00           H  
ATOM   4292  HB3 CYS X 279      44.770  49.500  49.350  1.00  0.00           H  
ATOM   4293  HG  CYS X 279      45.620  51.450  46.730  1.00  0.00           H  
ATOM   4294  N   ALA X 280      48.100  48.320  47.940  1.00  0.00           N  
ATOM   4295  CA  ALA X 280      48.320  47.060  47.270  1.00  0.00           C  
ATOM   4296  CB  ALA X 280      48.950  46.060  48.240  1.00  0.00           C  
ATOM   4297  C   ALA X 280      47.130  46.500  46.510  1.00  0.00           C  
ATOM   4298  O   ALA X 280      47.310  46.140  45.350  1.00  0.00           O  
ATOM   4299  H   ALA X 280      48.590  49.040  47.430  1.00  0.00           H  
ATOM   4300  HA  ALA X 280      49.100  47.190  46.510  1.00  0.00           H  
ATOM   4301  HB1 ALA X 280      49.080  45.100  47.730  1.00  0.00           H  
ATOM   4302  HB2 ALA X 280      50.000  46.220  48.490  1.00  0.00           H  
ATOM   4303  HB3 ALA X 280      48.430  45.820  49.160  1.00  0.00           H  
ATOM   4304  N   ALA X 281      45.950  46.480  47.140  1.00  0.00           N  
ATOM   4305  CA  ALA X 281      44.680  46.290  46.460  1.00  0.00           C  
ATOM   4306  CB  ALA X 281      44.280  44.830  46.230  1.00  0.00           C  
ATOM   4307  C   ALA X 281      43.580  47.020  47.220  1.00  0.00           C  
ATOM   4308  O   ALA X 281      43.630  47.140  48.450  1.00  0.00           O  
ATOM   4309  H   ALA X 281      45.960  46.790  48.100  1.00  0.00           H  
ATOM   4310  HA  ALA X 281      44.760  46.760  45.480  1.00  0.00           H  
ATOM   4311  HB1 ALA X 281      44.960  44.290  45.580  1.00  0.00           H  
ATOM   4312  HB2 ALA X 281      44.280  44.320  47.190  1.00  0.00           H  
ATOM   4313  HB3 ALA X 281      43.310  44.800  45.730  1.00  0.00           H  
ATOM   4314  N   TRP X 282      42.550  47.410  46.480  1.00  0.00           N  
ATOM   4315  CA  TRP X 282      41.470  48.170  47.080  1.00  0.00           C  
ATOM   4316  CB  TRP X 282      40.530  48.820  46.060  1.00  0.00           C  
ATOM   4317  CG  TRP X 282      41.100  49.540  44.880  1.00  0.00           C  
ATOM   4318  CD1 TRP X 282      41.320  50.870  44.810  1.00  0.00           C  
ATOM   4319  NE1 TRP X 282      41.760  51.290  43.570  1.00  0.00           N  
ATOM   4320  CE2 TRP X 282      41.910  50.180  42.760  1.00  0.00           C  
ATOM   4321  CZ2 TRP X 282      42.290  50.080  41.420  1.00  0.00           C  
ATOM   4322  CH2 TRP X 282      42.230  48.850  40.760  1.00  0.00           C  
ATOM   4323  CZ3 TRP X 282      41.920  47.740  41.560  1.00  0.00           C  
ATOM   4324  CE3 TRP X 282      41.450  47.850  42.870  1.00  0.00           C  
ATOM   4325  CD2 TRP X 282      41.510  49.080  43.550  1.00  0.00           C  
ATOM   4326  C   TRP X 282      40.730  47.390  48.160  1.00  0.00           C  
ATOM   4327  O   TRP X 282      40.300  48.000  49.130  1.00  0.00           O  
ATOM   4328  H   TRP X 282      42.760  47.520  45.500  1.00  0.00           H  
ATOM   4329  HA  TRP X 282      42.000  49.010  47.520  1.00  0.00           H  
ATOM   4330  HB2 TRP X 282      39.890  49.580  46.520  1.00  0.00           H  
ATOM   4331  HB3 TRP X 282      39.920  48.070  45.560  1.00  0.00           H  
ATOM   4332  HD1 TRP X 282      41.110  51.510  45.650  1.00  0.00           H  
ATOM   4333  HE1 TRP X 282      41.790  52.230  43.200  1.00  0.00           H  
ATOM   4334  HE3 TRP X 282      41.240  46.980  43.480  1.00  0.00           H  
ATOM   4335  HZ2 TRP X 282      42.450  50.960  40.810  1.00  0.00           H  
ATOM   4336  HZ3 TRP X 282      41.890  46.760  41.110  1.00  0.00           H  
ATOM   4337  HH2 TRP X 282      42.440  48.830  39.700  1.00  0.00           H  
ATOM   4338  N   TYR X 283      40.640  46.060  48.030  1.00  0.00           N  
ATOM   4339  CA  TYR X 283      40.050  45.230  49.060  1.00  0.00           C  
ATOM   4340  CB  TYR X 283      39.800  43.820  48.540  1.00  0.00           C  
ATOM   4341  CG  TYR X 283      41.030  42.980  48.340  1.00  0.00           C  
ATOM   4342  CD1 TYR X 283      41.410  42.160  49.410  1.00  0.00           C  
ATOM   4343  CE1 TYR X 283      42.430  41.220  49.230  1.00  0.00           C  
ATOM   4344  CZ  TYR X 283      43.160  41.140  48.020  1.00  0.00           C  
ATOM   4345  OH  TYR X 283      44.170  40.260  47.770  1.00  0.00           O  
ATOM   4346  CE2 TYR X 283      42.660  41.910  46.950  1.00  0.00           C  
ATOM   4347  CD2 TYR X 283      41.610  42.820  47.080  1.00  0.00           C  
ATOM   4348  C   TYR X 283      40.850  45.260  50.360  1.00  0.00           C  
ATOM   4349  O   TYR X 283      40.300  45.050  51.430  1.00  0.00           O  
ATOM   4350  H   TYR X 283      41.050  45.650  47.210  1.00  0.00           H  
ATOM   4351  HA  TYR X 283      39.060  45.620  49.300  1.00  0.00           H  
ATOM   4352  HB2 TYR X 283      39.230  43.950  47.620  1.00  0.00           H  
ATOM   4353  HB3 TYR X 283      39.120  43.320  49.240  1.00  0.00           H  
ATOM   4354  HD1 TYR X 283      40.930  42.230  50.380  1.00  0.00           H  
ATOM   4355  HD2 TYR X 283      41.310  43.480  46.270  1.00  0.00           H  
ATOM   4356  HE1 TYR X 283      42.800  40.610  50.040  1.00  0.00           H  
ATOM   4357  HE2 TYR X 283      43.210  41.830  46.020  1.00  0.00           H  
ATOM   4358  HH  TYR X 283      44.460  39.670  48.460  1.00  0.00           H  
ATOM   4359  N   ILE X 284      42.170  45.430  50.280  1.00  0.00           N  
ATOM   4360  CA  ILE X 284      43.110  45.490  51.380  1.00  0.00           C  
ATOM   4361  CB  ILE X 284      44.600  45.450  51.030  1.00  0.00           C  
ATOM   4362  CG2 ILE X 284      45.430  45.660  52.300  1.00  0.00           C  
ATOM   4363  CG1 ILE X 284      45.020  44.210  50.240  1.00  0.00           C  
ATOM   4364  CD1 ILE X 284      45.290  42.930  51.030  1.00  0.00           C  
ATOM   4365  C   ILE X 284      42.760  46.660  52.280  1.00  0.00           C  
ATOM   4366  O   ILE X 284      42.460  46.440  53.460  1.00  0.00           O  
ATOM   4367  H   ILE X 284      42.490  45.750  49.380  1.00  0.00           H  
ATOM   4368  HA  ILE X 284      42.820  44.630  51.980  1.00  0.00           H  
ATOM   4369  HB  ILE X 284      44.810  46.330  50.430  1.00  0.00           H  
ATOM   4370 HG12 ILE X 284      45.960  44.600  49.870  1.00  0.00           H  
ATOM   4371 HG13 ILE X 284      44.330  44.040  49.410  1.00  0.00           H  
ATOM   4372 HG21 ILE X 284      45.010  45.040  53.100  1.00  0.00           H  
ATOM   4373 HG22 ILE X 284      46.450  45.300  52.200  1.00  0.00           H  
ATOM   4374 HG23 ILE X 284      45.510  46.710  52.570  1.00  0.00           H  
ATOM   4375 HD11 ILE X 284      44.370  42.640  51.540  1.00  0.00           H  
ATOM   4376 HD12 ILE X 284      45.610  42.160  50.330  1.00  0.00           H  
ATOM   4377 HD13 ILE X 284      45.980  43.020  51.860  1.00  0.00           H  
ATOM   4378  N   LYS X 285      42.820  47.880  51.750  1.00  0.00           N  
ATOM   4379  CA  LYS X 285      42.730  49.090  52.550  1.00  0.00           C  
ATOM   4380  CB  LYS X 285      44.130  49.390  53.080  1.00  0.00           C  
ATOM   4381  CG  LYS X 285      44.200  50.600  54.010  1.00  0.00           C  
ATOM   4382  CD  LYS X 285      45.520  50.570  54.760  1.00  0.00           C  
ATOM   4383  CE  LYS X 285      45.470  51.410  56.030  1.00  0.00           C  
ATOM   4384  NZ  LYS X 285      46.800  51.610  56.630  1.00  0.00           N1+
ATOM   4385  C   LYS X 285      42.220  50.230  51.700  1.00  0.00           C  
ATOM   4386  O   LYS X 285      42.630  50.380  50.550  1.00  0.00           O  
ATOM   4387  H   LYS X 285      42.970  48.030  50.760  1.00  0.00           H  
ATOM   4388  HA  LYS X 285      42.020  48.910  53.350  1.00  0.00           H  
ATOM   4389  HB2 LYS X 285      44.770  49.470  52.200  1.00  0.00           H  
ATOM   4390  HB3 LYS X 285      44.500  48.530  53.640  1.00  0.00           H  
ATOM   4391  HG2 LYS X 285      43.470  50.660  54.810  1.00  0.00           H  
ATOM   4392  HG3 LYS X 285      44.070  51.480  53.370  1.00  0.00           H  
ATOM   4393  HD2 LYS X 285      46.310  50.860  54.070  1.00  0.00           H  
ATOM   4394  HD3 LYS X 285      45.680  49.560  55.150  1.00  0.00           H  
ATOM   4395  HE2 LYS X 285      44.850  50.900  56.760  1.00  0.00           H  
ATOM   4396  HE3 LYS X 285      45.090  52.420  55.870  1.00  0.00           H  
ATOM   4397  HZ1 LYS X 285      47.320  52.350  56.180  1.00  0.00           H  
ATOM   4398  HZ2 LYS X 285      46.660  51.860  57.600  1.00  0.00           H  
ATOM   4399  HZ3 LYS X 285      47.280  50.720  56.660  1.00  0.00           H  
ATOM   4400  N   GLY X 286      41.220  50.980  52.180  1.00  0.00           N  
ATOM   4401  CA  GLY X 286      40.690  52.120  51.470  1.00  0.00           C  
ATOM   4402  C   GLY X 286      41.630  53.310  51.650  1.00  0.00           C  
ATOM   4403  O   GLY X 286      42.290  53.540  52.660  1.00  0.00           O  
ATOM   4404  H   GLY X 286      40.730  50.650  53.010  1.00  0.00           H  
ATOM   4405  HA2 GLY X 286      39.730  52.410  51.890  1.00  0.00           H  
ATOM   4406  HA3 GLY X 286      40.560  51.810  50.440  1.00  0.00           H  
ATOM   4407  N   ARG X 287      41.600  54.160  50.620  1.00  0.00           N  
ATOM   4408  CA  ARG X 287      42.110  55.500  50.480  1.00  0.00           C  
ATOM   4409  CB  ARG X 287      43.530  55.460  49.920  1.00  0.00           C  
ATOM   4410  CG  ARG X 287      44.550  54.590  50.650  1.00  0.00           C  
ATOM   4411  CD  ARG X 287      45.280  55.180  51.860  1.00  0.00           C  
ATOM   4412  NE  ARG X 287      44.510  55.290  53.100  1.00  0.00           N  
ATOM   4413  CZ  ARG X 287      44.890  55.850  54.250  1.00  0.00           C  
ATOM   4414  NH1 ARG X 287      46.110  56.390  54.400  1.00  0.00           N1+
ATOM   4415  NH2 ARG X 287      44.000  55.890  55.250  1.00  0.00           N  
ATOM   4416  C   ARG X 287      41.240  56.460  49.670  1.00  0.00           C  
ATOM   4417  O   ARG X 287      40.580  55.990  48.750  1.00  0.00           O  
ATOM   4418  H   ARG X 287      41.180  53.850  49.750  1.00  0.00           H  
ATOM   4419  HA  ARG X 287      42.160  55.910  51.480  1.00  0.00           H  
ATOM   4420  HB2 ARG X 287      43.940  56.470  49.810  1.00  0.00           H  
ATOM   4421  HB3 ARG X 287      43.370  55.050  48.920  1.00  0.00           H  
ATOM   4422  HG2 ARG X 287      45.340  54.500  49.900  1.00  0.00           H  
ATOM   4423  HG3 ARG X 287      44.180  53.610  50.940  1.00  0.00           H  
ATOM   4424  HD2 ARG X 287      45.640  56.170  51.580  1.00  0.00           H  
ATOM   4425  HD3 ARG X 287      46.210  54.620  51.960  1.00  0.00           H  
ATOM   4426  HE  ARG X 287      43.640  54.770  53.080  1.00  0.00           H  
ATOM   4427 HH11 ARG X 287      46.740  56.450  53.620  1.00  0.00           H  
ATOM   4428 HH12 ARG X 287      46.510  56.660  55.290  1.00  0.00           H  
ATOM   4429 HH21 ARG X 287      43.050  55.550  55.190  1.00  0.00           H  
ATOM   4430 HH22 ARG X 287      44.240  56.460  56.050  1.00  0.00           H  
ATOM   4431  N   LEU X 288      41.370  57.730  50.050  1.00  0.00           N  
ATOM   4432  CA  LEU X 288      40.940  58.820  49.190  1.00  0.00           C  
ATOM   4433  CB  LEU X 288      40.320  59.980  49.970  1.00  0.00           C  
ATOM   4434  CG  LEU X 288      39.560  59.690  51.260  1.00  0.00           C  
ATOM   4435  CD1 LEU X 288      39.240  61.050  51.870  1.00  0.00           C  
ATOM   4436  CD2 LEU X 288      38.280  58.910  51.000  1.00  0.00           C  
ATOM   4437  C   LEU X 288      42.030  59.400  48.300  1.00  0.00           C  
ATOM   4438  O   LEU X 288      41.890  59.680  47.110  1.00  0.00           O  
ATOM   4439  H   LEU X 288      42.040  57.970  50.760  1.00  0.00           H  
ATOM   4440  HA  LEU X 288      40.160  58.460  48.520  1.00  0.00           H  
ATOM   4441  HB2 LEU X 288      39.650  60.440  49.240  1.00  0.00           H  
ATOM   4442  HB3 LEU X 288      41.050  60.770  50.130  1.00  0.00           H  
ATOM   4443  HG  LEU X 288      40.220  59.220  51.990  1.00  0.00           H  
ATOM   4444 HD11 LEU X 288      40.120  61.570  52.260  1.00  0.00           H  
ATOM   4445 HD12 LEU X 288      38.740  61.770  51.230  1.00  0.00           H  
ATOM   4446 HD13 LEU X 288      38.630  60.960  52.770  1.00  0.00           H  
ATOM   4447 HD21 LEU X 288      38.520  57.960  50.520  1.00  0.00           H  
ATOM   4448 HD22 LEU X 288      37.820  58.590  51.940  1.00  0.00           H  
ATOM   4449 HD23 LEU X 288      37.600  59.470  50.350  1.00  0.00           H  
ATOM   4450  N   ALA X 289      43.200  59.550  48.920  1.00  0.00           N  
ATOM   4451  CA  ALA X 289      44.240  60.390  48.350  1.00  0.00           C  
ATOM   4452  CB  ALA X 289      45.460  60.100  49.210  1.00  0.00           C  
ATOM   4453  C   ALA X 289      44.640  60.340  46.880  1.00  0.00           C  
ATOM   4454  O   ALA X 289      44.850  61.390  46.280  1.00  0.00           O  
ATOM   4455  H   ALA X 289      43.150  59.350  49.910  1.00  0.00           H  
ATOM   4456  HA  ALA X 289      43.960  61.440  48.410  1.00  0.00           H  
ATOM   4457  HB1 ALA X 289      45.810  59.070  49.210  1.00  0.00           H  
ATOM   4458  HB2 ALA X 289      46.310  60.700  48.880  1.00  0.00           H  
ATOM   4459  HB3 ALA X 289      45.200  60.430  50.220  1.00  0.00           H  
ATOM   4460  N   PRO X 290      44.700  59.200  46.190  1.00  0.00           N  
ATOM   4461  CD  PRO X 290      44.600  57.860  46.740  1.00  0.00           C  
ATOM   4462  CG  PRO X 290      44.930  56.930  45.580  1.00  0.00           C  
ATOM   4463  CB  PRO X 290      45.610  57.810  44.530  1.00  0.00           C  
ATOM   4464  CA  PRO X 290      44.970  59.170  44.770  1.00  0.00           C  
ATOM   4465  C   PRO X 290      43.760  59.560  43.940  1.00  0.00           C  
ATOM   4466  O   PRO X 290      43.930  60.460  43.130  1.00  0.00           O  
ATOM   4467  HA  PRO X 290      45.780  59.870  44.530  1.00  0.00           H  
ATOM   4468  HB2 PRO X 290      45.420  57.430  43.530  1.00  0.00           H  
ATOM   4469  HB3 PRO X 290      46.680  57.920  44.690  1.00  0.00           H  
ATOM   4470  HG2 PRO X 290      43.950  56.670  45.180  1.00  0.00           H  
ATOM   4471  HG3 PRO X 290      45.510  56.070  45.900  1.00  0.00           H  
ATOM   4472  HD2 PRO X 290      43.620  57.590  47.130  1.00  0.00           H  
ATOM   4473  HD3 PRO X 290      45.410  57.730  47.470  1.00  0.00           H  
ATOM   4474  N   GLY X 291      42.580  58.960  44.130  1.00  0.00           N  
ATOM   4475  CA  GLY X 291      41.310  59.350  43.550  1.00  0.00           C  
ATOM   4476  C   GLY X 291      40.850  60.770  43.820  1.00  0.00           C  
ATOM   4477  O   GLY X 291      40.240  61.420  42.970  1.00  0.00           O  
ATOM   4478  H   GLY X 291      42.500  58.210  44.800  1.00  0.00           H  
ATOM   4479  HA2 GLY X 291      40.550  58.630  43.840  1.00  0.00           H  
ATOM   4480  HA3 GLY X 291      41.490  59.260  42.480  1.00  0.00           H  
ATOM   4481  N   ALA X 292      41.360  61.420  44.870  1.00  0.00           N  
ATOM   4482  CA  ALA X 292      41.270  62.840  45.120  1.00  0.00           C  
ATOM   4483  CB  ALA X 292      41.590  63.110  46.590  1.00  0.00           C  
ATOM   4484  C   ALA X 292      42.090  63.770  44.250  1.00  0.00           C  
ATOM   4485  O   ALA X 292      41.840  64.970  44.330  1.00  0.00           O  
ATOM   4486  H   ALA X 292      41.860  60.960  45.620  1.00  0.00           H  
ATOM   4487  HA  ALA X 292      40.280  63.160  44.800  1.00  0.00           H  
ATOM   4488  HB1 ALA X 292      41.620  64.160  46.900  1.00  0.00           H  
ATOM   4489  HB2 ALA X 292      40.850  62.630  47.230  1.00  0.00           H  
ATOM   4490  HB3 ALA X 292      42.560  62.640  46.710  1.00  0.00           H  
ATOM   4491  N   ALA X 293      42.940  63.230  43.370  1.00  0.00           N  
ATOM   4492  CA  ALA X 293      43.640  63.950  42.320  1.00  0.00           C  
ATOM   4493  CB  ALA X 293      45.150  63.900  42.550  1.00  0.00           C  
ATOM   4494  C   ALA X 293      43.280  63.630  40.880  1.00  0.00           C  
ATOM   4495  O   ALA X 293      43.570  64.410  39.980  1.00  0.00           O  
ATOM   4496  H   ALA X 293      43.220  62.290  43.590  1.00  0.00           H  
ATOM   4497  HA  ALA X 293      43.350  64.990  42.500  1.00  0.00           H  
ATOM   4498  HB1 ALA X 293      45.470  64.180  43.550  1.00  0.00           H  
ATOM   4499  HB2 ALA X 293      45.460  62.870  42.400  1.00  0.00           H  
ATOM   4500  HB3 ALA X 293      45.630  64.600  41.870  1.00  0.00           H  
ATOM   4501  N   TYR X 294      42.670  62.480  40.600  1.00  0.00           N  
ATOM   4502  CA  TYR X 294      42.340  62.070  39.250  1.00  0.00           C  
ATOM   4503  CB  TYR X 294      41.460  60.830  39.340  1.00  0.00           C  
ATOM   4504  CG  TYR X 294      42.180  59.510  39.350  1.00  0.00           C  
ATOM   4505  CD1 TYR X 294      41.570  58.390  38.760  1.00  0.00           C  
ATOM   4506  CE1 TYR X 294      42.200  57.150  38.910  1.00  0.00           C  
ATOM   4507  CZ  TYR X 294      43.390  57.030  39.650  1.00  0.00           C  
ATOM   4508  OH  TYR X 294      44.060  55.900  40.020  1.00  0.00           O  
ATOM   4509  CE2 TYR X 294      44.030  58.200  40.110  1.00  0.00           C  
ATOM   4510  CD2 TYR X 294      43.350  59.420  40.110  1.00  0.00           C  
ATOM   4511  C   TYR X 294      41.570  63.050  38.370  1.00  0.00           C  
ATOM   4512  O   TYR X 294      41.920  63.300  37.220  1.00  0.00           O  
ATOM   4513  H   TYR X 294      42.590  61.770  41.310  1.00  0.00           H  
ATOM   4514  HA  TYR X 294      43.240  61.710  38.740  1.00  0.00           H  
ATOM   4515  HB2 TYR X 294      40.780  60.830  38.480  1.00  0.00           H  
ATOM   4516  HB3 TYR X 294      40.780  60.970  40.190  1.00  0.00           H  
ATOM   4517  HD1 TYR X 294      40.710  58.440  38.110  1.00  0.00           H  
ATOM   4518  HD2 TYR X 294      43.780  60.290  40.580  1.00  0.00           H  
ATOM   4519  HE1 TYR X 294      41.650  56.260  38.690  1.00  0.00           H  
ATOM   4520  HE2 TYR X 294      44.940  58.140  40.700  1.00  0.00           H  
ATOM   4521  HH  TYR X 294      43.810  55.140  39.500  1.00  0.00           H  
ATOM   4522  N   ALA X 295      40.510  63.700  38.870  1.00  0.00           N  
ATOM   4523  CA  ALA X 295      39.840  64.790  38.190  1.00  0.00           C  
ATOM   4524  CB  ALA X 295      38.340  64.770  38.480  1.00  0.00           C  
ATOM   4525  C   ALA X 295      40.380  66.150  38.600  1.00  0.00           C  
ATOM   4526  O   ALA X 295      40.230  67.080  37.810  1.00  0.00           O  
ATOM   4527  H   ALA X 295      40.110  63.450  39.760  1.00  0.00           H  
ATOM   4528  HA  ALA X 295      40.000  64.690  37.120  1.00  0.00           H  
ATOM   4529  HB1 ALA X 295      38.130  64.880  39.550  1.00  0.00           H  
ATOM   4530  HB2 ALA X 295      37.880  65.560  37.890  1.00  0.00           H  
ATOM   4531  HB3 ALA X 295      37.990  63.760  38.250  1.00  0.00           H  
ATOM   4532  N   PHE X 296      40.920  66.280  39.810  1.00  0.00           N  
ATOM   4533  CA  PHE X 296      41.300  67.550  40.400  1.00  0.00           C  
ATOM   4534  CB  PHE X 296      41.440  67.460  41.920  1.00  0.00           C  
ATOM   4535  CG  PHE X 296      41.490  68.750  42.700  1.00  0.00           C  
ATOM   4536  CD1 PHE X 296      42.620  69.230  43.370  1.00  0.00           C  
ATOM   4537  CE1 PHE X 296      42.530  70.310  44.260  1.00  0.00           C  
ATOM   4538  CZ  PHE X 296      41.370  71.060  44.460  1.00  0.00           C  
ATOM   4539  CE2 PHE X 296      40.260  70.630  43.730  1.00  0.00           C  
ATOM   4540  CD2 PHE X 296      40.340  69.520  42.890  1.00  0.00           C  
ATOM   4541  C   PHE X 296      42.580  68.100  39.800  1.00  0.00           C  
ATOM   4542  O   PHE X 296      42.770  69.310  39.710  1.00  0.00           O  
ATOM   4543  H   PHE X 296      40.990  65.450  40.380  1.00  0.00           H  
ATOM   4544  HA  PHE X 296      40.470  68.230  40.240  1.00  0.00           H  
ATOM   4545  HB2 PHE X 296      42.370  66.920  42.110  1.00  0.00           H  
ATOM   4546  HB3 PHE X 296      40.580  66.880  42.260  1.00  0.00           H  
ATOM   4547  HD1 PHE X 296      43.550  68.680  43.380  1.00  0.00           H  
ATOM   4548  HD2 PHE X 296      39.460  69.210  42.340  1.00  0.00           H  
ATOM   4549  HE1 PHE X 296      43.380  70.580  44.870  1.00  0.00           H  
ATOM   4550  HE2 PHE X 296      39.310  71.150  43.810  1.00  0.00           H  
ATOM   4551  HZ  PHE X 296      41.300  71.990  45.020  1.00  0.00           H  
ATOM   4552  N   TYR X 297      43.340  67.230  39.130  1.00  0.00           N  
ATOM   4553  CA  TYR X 297      44.270  67.600  38.090  1.00  0.00           C  
ATOM   4554  CB  TYR X 297      45.640  67.820  38.720  1.00  0.00           C  
ATOM   4555  CG  TYR X 297      46.670  68.370  37.760  1.00  0.00           C  
ATOM   4556  CD1 TYR X 297      47.480  67.440  37.110  1.00  0.00           C  
ATOM   4557  CE1 TYR X 297      48.360  67.890  36.120  1.00  0.00           C  
ATOM   4558  CZ  TYR X 297      48.390  69.280  35.840  1.00  0.00           C  
ATOM   4559  OH  TYR X 297      49.310  69.660  34.900  1.00  0.00           O  
ATOM   4560  CE2 TYR X 297      47.530  70.210  36.460  1.00  0.00           C  
ATOM   4561  CD2 TYR X 297      46.670  69.740  37.450  1.00  0.00           C  
ATOM   4562  C   TYR X 297      44.420  66.610  36.950  1.00  0.00           C  
ATOM   4563  O   TYR X 297      44.410  67.060  35.800  1.00  0.00           O  
ATOM   4564  H   TYR X 297      43.130  66.260  39.330  1.00  0.00           H  
ATOM   4565  HA  TYR X 297      43.930  68.460  37.510  1.00  0.00           H  
ATOM   4566  HB2 TYR X 297      45.980  66.940  39.270  1.00  0.00           H  
ATOM   4567  HB3 TYR X 297      45.490  68.560  39.500  1.00  0.00           H  
ATOM   4568  HD1 TYR X 297      47.310  66.380  37.290  1.00  0.00           H  
ATOM   4569  HD2 TYR X 297      45.960  70.350  37.980  1.00  0.00           H  
ATOM   4570  HE1 TYR X 297      48.970  67.210  35.550  1.00  0.00           H  
ATOM   4571  HE2 TYR X 297      47.640  71.240  36.150  1.00  0.00           H  
ATOM   4572  HH  TYR X 297      49.260  70.570  34.600  1.00  0.00           H  
ATOM   4573  N   GLY X 298      44.500  65.300  37.220  1.00  0.00           N  
ATOM   4574  CA  GLY X 298      45.000  64.340  36.270  1.00  0.00           C  
ATOM   4575  C   GLY X 298      44.430  64.150  34.870  1.00  0.00           C  
ATOM   4576  O   GLY X 298      45.130  63.800  33.910  1.00  0.00           O  
ATOM   4577  H   GLY X 298      44.260  64.950  38.140  1.00  0.00           H  
ATOM   4578  HA2 GLY X 298      44.890  63.410  36.840  1.00  0.00           H  
ATOM   4579  HA3 GLY X 298      46.060  64.590  36.240  1.00  0.00           H  
ATOM   4580  N   VAL X 299      43.150  64.490  34.680  1.00  0.00           N  
ATOM   4581  CA  VAL X 299      42.540  64.480  33.370  1.00  0.00           C  
ATOM   4582  CB  VAL X 299      41.030  64.280  33.480  1.00  0.00           C  
ATOM   4583  CG1 VAL X 299      40.690  62.900  34.010  1.00  0.00           C  
ATOM   4584  CG2 VAL X 299      40.280  65.430  34.150  1.00  0.00           C  
ATOM   4585  C   VAL X 299      42.920  65.640  32.470  1.00  0.00           C  
ATOM   4586  O   VAL X 299      43.060  65.410  31.270  1.00  0.00           O  
ATOM   4587  H   VAL X 299      42.590  64.600  35.520  1.00  0.00           H  
ATOM   4588  HA  VAL X 299      42.890  63.610  32.820  1.00  0.00           H  
ATOM   4589  HB  VAL X 299      40.700  64.240  32.440  1.00  0.00           H  
ATOM   4590 HG11 VAL X 299      41.370  62.120  33.660  1.00  0.00           H  
ATOM   4591 HG12 VAL X 299      40.620  62.980  35.100  1.00  0.00           H  
ATOM   4592 HG13 VAL X 299      39.660  62.630  33.740  1.00  0.00           H  
ATOM   4593 HG21 VAL X 299      40.630  65.500  35.180  1.00  0.00           H  
ATOM   4594 HG22 VAL X 299      40.510  66.380  33.660  1.00  0.00           H  
ATOM   4595 HG23 VAL X 299      39.220  65.220  34.050  1.00  0.00           H  
ATOM   4596  N   TRP X 300      43.120  66.810  33.080  1.00  0.00           N  
ATOM   4597  CA  TRP X 300      43.240  68.090  32.400  1.00  0.00           C  
ATOM   4598  CB  TRP X 300      43.150  69.320  33.310  1.00  0.00           C  
ATOM   4599  CG  TRP X 300      41.840  69.280  34.030  1.00  0.00           C  
ATOM   4600  CD1 TRP X 300      41.650  68.800  35.280  1.00  0.00           C  
ATOM   4601  NE1 TRP X 300      40.350  69.000  35.670  1.00  0.00           N  
ATOM   4602  CE2 TRP X 300      39.600  69.560  34.650  1.00  0.00           C  
ATOM   4603  CZ2 TRP X 300      38.250  69.910  34.570  1.00  0.00           C  
ATOM   4604  CH2 TRP X 300      37.790  70.430  33.350  1.00  0.00           C  
ATOM   4605  CZ3 TRP X 300      38.690  70.610  32.300  1.00  0.00           C  
ATOM   4606  CE3 TRP X 300      40.050  70.300  32.400  1.00  0.00           C  
ATOM   4607  CD2 TRP X 300      40.510  69.700  33.580  1.00  0.00           C  
ATOM   4608  C   TRP X 300      44.370  68.120  31.380  1.00  0.00           C  
ATOM   4609  O   TRP X 300      44.030  68.590  30.290  1.00  0.00           O  
ATOM   4610  H   TRP X 300      42.840  66.830  34.050  1.00  0.00           H  
ATOM   4611  HA  TRP X 300      42.360  68.150  31.770  1.00  0.00           H  
ATOM   4612  HB2 TRP X 300      43.130  70.210  32.680  1.00  0.00           H  
ATOM   4613  HB3 TRP X 300      43.940  69.280  34.050  1.00  0.00           H  
ATOM   4614  HD1 TRP X 300      42.450  68.360  35.860  1.00  0.00           H  
ATOM   4615  HE1 TRP X 300      40.060  68.680  36.580  1.00  0.00           H  
ATOM   4616  HE3 TRP X 300      40.780  70.580  31.660  1.00  0.00           H  
ATOM   4617  HZ2 TRP X 300      37.620  69.830  35.450  1.00  0.00           H  
ATOM   4618  HZ3 TRP X 300      38.380  71.120  31.400  1.00  0.00           H  
ATOM   4619  HH2 TRP X 300      36.800  70.820  33.210  1.00  0.00           H  
ATOM   4620  N   PRO X 301      45.590  67.620  31.600  1.00  0.00           N  
ATOM   4621  CD  PRO X 301      46.140  67.210  32.880  1.00  0.00           C  
ATOM   4622  CG  PRO X 301      47.640  66.960  32.760  1.00  0.00           C  
ATOM   4623  CB  PRO X 301      47.820  66.850  31.250  1.00  0.00           C  
ATOM   4624  CA  PRO X 301      46.670  67.640  30.640  1.00  0.00           C  
ATOM   4625  C   PRO X 301      46.280  66.950  29.330  1.00  0.00           C  
ATOM   4626  O   PRO X 301      46.670  67.450  28.270  1.00  0.00           O  
ATOM   4627  HA  PRO X 301      47.140  68.610  30.460  1.00  0.00           H  
ATOM   4628  HB2 PRO X 301      47.540  65.830  30.990  1.00  0.00           H  
ATOM   4629  HB3 PRO X 301      48.830  67.040  30.860  1.00  0.00           H  
ATOM   4630  HG2 PRO X 301      47.960  66.040  33.250  1.00  0.00           H  
ATOM   4631  HG3 PRO X 301      48.270  67.760  33.160  1.00  0.00           H  
ATOM   4632  HD2 PRO X 301      45.660  66.330  33.310  1.00  0.00           H  
ATOM   4633  HD3 PRO X 301      45.880  68.000  33.590  1.00  0.00           H  
ATOM   4634  N   LEU X 302      45.380  65.970  29.370  1.00  0.00           N  
ATOM   4635  CA  LEU X 302      45.140  65.170  28.180  1.00  0.00           C  
ATOM   4636  CB  LEU X 302      44.920  63.700  28.490  1.00  0.00           C  
ATOM   4637  CG  LEU X 302      46.090  62.990  29.160  1.00  0.00           C  
ATOM   4638  CD1 LEU X 302      45.630  61.610  29.610  1.00  0.00           C  
ATOM   4639  CD2 LEU X 302      47.420  62.850  28.420  1.00  0.00           C  
ATOM   4640  C   LEU X 302      43.850  65.740  27.620  1.00  0.00           C  
ATOM   4641  O   LEU X 302      43.730  65.620  26.400  1.00  0.00           O  
ATOM   4642  H   LEU X 302      44.990  65.660  30.250  1.00  0.00           H  
ATOM   4643  HA  LEU X 302      45.990  65.240  27.490  1.00  0.00           H  
ATOM   4644  HB2 LEU X 302      44.770  63.130  27.570  1.00  0.00           H  
ATOM   4645  HB3 LEU X 302      44.020  63.620  29.100  1.00  0.00           H  
ATOM   4646  HG  LEU X 302      46.330  63.540  30.070  1.00  0.00           H  
ATOM   4647 HD11 LEU X 302      46.320  61.070  30.260  1.00  0.00           H  
ATOM   4648 HD12 LEU X 302      44.670  61.760  30.110  1.00  0.00           H  
ATOM   4649 HD13 LEU X 302      45.580  60.980  28.720  1.00  0.00           H  
ATOM   4650 HD21 LEU X 302      47.240  62.530  27.390  1.00  0.00           H  
ATOM   4651 HD22 LEU X 302      47.880  63.840  28.360  1.00  0.00           H  
ATOM   4652 HD23 LEU X 302      48.140  62.200  28.910  1.00  0.00           H  
ATOM   4653  N   LEU X 303      42.980  66.360  28.420  1.00  0.00           N  
ATOM   4654  CA  LEU X 303      41.870  67.170  27.960  1.00  0.00           C  
ATOM   4655  CB  LEU X 303      40.970  67.720  29.060  1.00  0.00           C  
ATOM   4656  CG  LEU X 303      40.030  66.680  29.680  1.00  0.00           C  
ATOM   4657  CD1 LEU X 303      39.350  67.240  30.920  1.00  0.00           C  
ATOM   4658  CD2 LEU X 303      38.930  66.250  28.720  1.00  0.00           C  
ATOM   4659  C   LEU X 303      42.380  68.340  27.130  1.00  0.00           C  
ATOM   4660  O   LEU X 303      41.710  68.820  26.220  1.00  0.00           O  
ATOM   4661  H   LEU X 303      43.060  66.310  29.420  1.00  0.00           H  
ATOM   4662  HA  LEU X 303      41.310  66.560  27.250  1.00  0.00           H  
ATOM   4663  HB2 LEU X 303      40.300  68.390  28.530  1.00  0.00           H  
ATOM   4664  HB3 LEU X 303      41.450  68.320  29.830  1.00  0.00           H  
ATOM   4665  HG  LEU X 303      40.610  65.800  29.950  1.00  0.00           H  
ATOM   4666 HD11 LEU X 303      40.040  67.460  31.740  1.00  0.00           H  
ATOM   4667 HD12 LEU X 303      38.930  68.220  30.700  1.00  0.00           H  
ATOM   4668 HD13 LEU X 303      38.490  66.670  31.280  1.00  0.00           H  
ATOM   4669 HD21 LEU X 303      38.320  65.570  29.320  1.00  0.00           H  
ATOM   4670 HD22 LEU X 303      38.300  67.100  28.430  1.00  0.00           H  
ATOM   4671 HD23 LEU X 303      39.360  65.660  27.910  1.00  0.00           H  
ATOM   4672  N   LEU X 304      43.490  68.940  27.580  1.00  0.00           N  
ATOM   4673  CA  LEU X 304      44.070  70.160  27.080  1.00  0.00           C  
ATOM   4674  CB  LEU X 304      44.980  70.870  28.080  1.00  0.00           C  
ATOM   4675  CG  LEU X 304      44.250  71.540  29.240  1.00  0.00           C  
ATOM   4676  CD1 LEU X 304      45.160  71.610  30.460  1.00  0.00           C  
ATOM   4677  CD2 LEU X 304      43.760  72.960  28.960  1.00  0.00           C  
ATOM   4678  C   LEU X 304      44.790  69.740  25.800  1.00  0.00           C  
ATOM   4679  O   LEU X 304      44.690  70.500  24.840  1.00  0.00           O  
ATOM   4680  H   LEU X 304      44.010  68.580  28.370  1.00  0.00           H  
ATOM   4681  HA  LEU X 304      43.360  70.890  26.680  1.00  0.00           H  
ATOM   4682  HB2 LEU X 304      45.500  71.680  27.560  1.00  0.00           H  
ATOM   4683  HB3 LEU X 304      45.590  70.100  28.550  1.00  0.00           H  
ATOM   4684  HG  LEU X 304      43.420  70.930  29.610  1.00  0.00           H  
ATOM   4685 HD11 LEU X 304      45.210  70.650  30.980  1.00  0.00           H  
ATOM   4686 HD12 LEU X 304      46.170  71.870  30.140  1.00  0.00           H  
ATOM   4687 HD13 LEU X 304      44.860  72.380  31.160  1.00  0.00           H  
ATOM   4688 HD21 LEU X 304      44.530  73.720  28.820  1.00  0.00           H  
ATOM   4689 HD22 LEU X 304      43.050  73.160  28.150  1.00  0.00           H  
ATOM   4690 HD23 LEU X 304      43.130  73.330  29.770  1.00  0.00           H  
ATOM   4691  N   LEU X 305      45.470  68.600  25.690  1.00  0.00           N  
ATOM   4692  CA  LEU X 305      46.060  68.010  24.510  1.00  0.00           C  
ATOM   4693  CB  LEU X 305      46.770  66.710  24.920  1.00  0.00           C  
ATOM   4694  CG  LEU X 305      47.330  65.850  23.790  1.00  0.00           C  
ATOM   4695  CD1 LEU X 305      48.690  66.320  23.290  1.00  0.00           C  
ATOM   4696  CD2 LEU X 305      47.540  64.430  24.310  1.00  0.00           C  
ATOM   4697  C   LEU X 305      45.020  67.910  23.410  1.00  0.00           C  
ATOM   4698  O   LEU X 305      45.280  68.110  22.220  1.00  0.00           O  
ATOM   4699  H   LEU X 305      45.520  68.050  26.530  1.00  0.00           H  
ATOM   4700  HA  LEU X 305      46.770  68.680  24.020  1.00  0.00           H  
ATOM   4701  HB2 LEU X 305      46.000  66.170  25.470  1.00  0.00           H  
ATOM   4702  HB3 LEU X 305      47.500  66.870  25.710  1.00  0.00           H  
ATOM   4703  HG  LEU X 305      46.570  65.810  23.010  1.00  0.00           H  
ATOM   4704 HD11 LEU X 305      49.390  66.340  24.120  1.00  0.00           H  
ATOM   4705 HD12 LEU X 305      49.020  65.640  22.500  1.00  0.00           H  
ATOM   4706 HD13 LEU X 305      48.440  67.290  22.850  1.00  0.00           H  
ATOM   4707 HD21 LEU X 305      48.410  64.390  24.960  1.00  0.00           H  
ATOM   4708 HD22 LEU X 305      46.590  64.180  24.780  1.00  0.00           H  
ATOM   4709 HD23 LEU X 305      47.690  63.820  23.420  1.00  0.00           H  
ATOM   4710  N   LEU X 306      43.740  67.710  23.740  1.00  0.00           N  
ATOM   4711  CA  LEU X 306      42.650  67.630  22.800  1.00  0.00           C  
ATOM   4712  CB  LEU X 306      41.600  66.610  23.270  1.00  0.00           C  
ATOM   4713  CG  LEU X 306      40.300  66.640  22.480  1.00  0.00           C  
ATOM   4714  CD1 LEU X 306      40.510  65.970  21.120  1.00  0.00           C  
ATOM   4715  CD2 LEU X 306      39.230  65.810  23.200  1.00  0.00           C  
ATOM   4716  C   LEU X 306      41.990  68.980  22.570  1.00  0.00           C  
ATOM   4717  O   LEU X 306      41.620  69.220  21.420  1.00  0.00           O  
ATOM   4718  H   LEU X 306      43.550  67.390  24.680  1.00  0.00           H  
ATOM   4719  HA  LEU X 306      42.970  67.250  21.830  1.00  0.00           H  
ATOM   4720  HB2 LEU X 306      41.370  66.970  24.270  1.00  0.00           H  
ATOM   4721  HB3 LEU X 306      42.100  65.640  23.280  1.00  0.00           H  
ATOM   4722  HG  LEU X 306      39.980  67.670  22.360  1.00  0.00           H  
ATOM   4723 HD11 LEU X 306      39.580  65.700  20.620  1.00  0.00           H  
ATOM   4724 HD12 LEU X 306      41.060  66.700  20.530  1.00  0.00           H  
ATOM   4725 HD13 LEU X 306      41.160  65.100  21.140  1.00  0.00           H  
ATOM   4726 HD21 LEU X 306      39.170  66.230  24.200  1.00  0.00           H  
ATOM   4727 HD22 LEU X 306      38.230  65.840  22.760  1.00  0.00           H  
ATOM   4728 HD23 LEU X 306      39.510  64.770  23.300  1.00  0.00           H  
ATOM   4729  N   LEU X 307      41.840  69.850  23.570  1.00  0.00           N  
ATOM   4730  CA  LEU X 307      41.380  71.210  23.420  1.00  0.00           C  
ATOM   4731  CB  LEU X 307      40.850  71.720  24.760  1.00  0.00           C  
ATOM   4732  CG  LEU X 307      39.500  71.120  25.140  1.00  0.00           C  
ATOM   4733  CD1 LEU X 307      39.300  71.290  26.640  1.00  0.00           C  
ATOM   4734  CD2 LEU X 307      38.310  71.740  24.410  1.00  0.00           C  
ATOM   4735  C   LEU X 307      42.490  72.080  22.840  1.00  0.00           C  
ATOM   4736  O   LEU X 307      42.330  73.300  22.740  1.00  0.00           O  
ATOM   4737  H   LEU X 307      42.020  69.460  24.490  1.00  0.00           H  
ATOM   4738  HA  LEU X 307      40.530  71.270  22.750  1.00  0.00           H  
ATOM   4739  HB2 LEU X 307      40.740  72.800  24.790  1.00  0.00           H  
ATOM   4740  HB3 LEU X 307      41.520  71.420  25.560  1.00  0.00           H  
ATOM   4741  HG  LEU X 307      39.400  70.070  24.870  1.00  0.00           H  
ATOM   4742 HD11 LEU X 307      40.080  70.750  27.180  1.00  0.00           H  
ATOM   4743 HD12 LEU X 307      39.310  72.330  26.980  1.00  0.00           H  
ATOM   4744 HD13 LEU X 307      38.290  70.980  26.900  1.00  0.00           H  
ATOM   4745 HD21 LEU X 307      38.500  71.570  23.350  1.00  0.00           H  
ATOM   4746 HD22 LEU X 307      37.340  71.480  24.830  1.00  0.00           H  
ATOM   4747 HD23 LEU X 307      38.370  72.820  24.540  1.00  0.00           H  
ATOM   4748  N   ALA X 308      43.660  71.590  22.440  1.00  0.00           N  
ATOM   4749  CA  ALA X 308      44.770  72.240  21.770  1.00  0.00           C  
ATOM   4750  CB  ALA X 308      45.980  71.340  22.030  1.00  0.00           C  
ATOM   4751  C   ALA X 308      44.570  72.460  20.280  1.00  0.00           C  
ATOM   4752  O   ALA X 308      45.300  73.230  19.660  1.00  0.00           O  
ATOM   4753  H   ALA X 308      43.790  70.630  22.750  1.00  0.00           H  
ATOM   4754  HA  ALA X 308      45.010  73.220  22.190  1.00  0.00           H  
ATOM   4755  HB1 ALA X 308      46.920  71.820  21.770  1.00  0.00           H  
ATOM   4756  HB2 ALA X 308      46.040  71.200  23.100  1.00  0.00           H  
ATOM   4757  HB3 ALA X 308      45.930  70.390  21.500  1.00  0.00           H  
ATOM   4758  N   LEU X 309      43.680  71.720  19.620  1.00  0.00           N  
ATOM   4759  CA  LEU X 309      43.290  71.810  18.220  1.00  0.00           C  
ATOM   4760  CB  LEU X 309      42.610  70.510  17.790  1.00  0.00           C  
ATOM   4761  CG  LEU X 309      43.460  69.300  17.420  1.00  0.00           C  
ATOM   4762  CD1 LEU X 309      42.560  68.110  17.080  1.00  0.00           C  
ATOM   4763  CD2 LEU X 309      44.250  69.690  16.180  1.00  0.00           C  
ATOM   4764  C   LEU X 309      42.470  73.060  17.940  1.00  0.00           C  
ATOM   4765  O   LEU X 309      41.820  73.570  18.850  1.00  0.00           O  
ATOM   4766  H   LEU X 309      43.100  71.110  20.180  1.00  0.00           H  
ATOM   4767  HA  LEU X 309      44.220  71.940  17.680  1.00  0.00           H  
ATOM   4768  HB2 LEU X 309      41.850  70.680  17.030  1.00  0.00           H  
ATOM   4769  HB3 LEU X 309      41.920  70.170  18.560  1.00  0.00           H  
ATOM   4770  HG  LEU X 309      44.090  68.980  18.260  1.00  0.00           H  
ATOM   4771 HD11 LEU X 309      41.960  68.310  16.190  1.00  0.00           H  
ATOM   4772 HD12 LEU X 309      43.070  67.170  16.880  1.00  0.00           H  
ATOM   4773 HD13 LEU X 309      41.970  67.940  17.980  1.00  0.00           H  
ATOM   4774 HD21 LEU X 309      44.850  70.560  16.430  1.00  0.00           H  
ATOM   4775 HD22 LEU X 309      44.880  68.840  15.900  1.00  0.00           H  
ATOM   4776 HD23 LEU X 309      43.590  69.960  15.360  1.00  0.00           H  
ATOM   4777  N   PRO X 310      42.500  73.540  16.700  1.00  0.00           N  
ATOM   4778  CD  PRO X 310      43.430  73.180  15.640  1.00  0.00           C  
ATOM   4779  CG  PRO X 310      43.080  74.100  14.480  1.00  0.00           C  
ATOM   4780  CB  PRO X 310      42.460  75.300  15.200  1.00  0.00           C  
ATOM   4781  CA  PRO X 310      41.650  74.640  16.310  1.00  0.00           C  
ATOM   4782  C   PRO X 310      40.310  74.070  15.870  1.00  0.00           C  
ATOM   4783  O   PRO X 310      40.340  73.200  15.000  1.00  0.00           O  
ATOM   4784  HA  PRO X 310      41.620  75.340  17.140  1.00  0.00           H  
ATOM   4785  HB2 PRO X 310      41.920  76.030  14.600  1.00  0.00           H  
ATOM   4786  HB3 PRO X 310      43.280  75.900  15.570  1.00  0.00           H  
ATOM   4787  HG2 PRO X 310      42.370  73.680  13.770  1.00  0.00           H  
ATOM   4788  HG3 PRO X 310      43.990  74.460  14.000  1.00  0.00           H  
ATOM   4789  HD2 PRO X 310      43.080  72.180  15.350  1.00  0.00           H  
ATOM   4790  HD3 PRO X 310      44.480  73.340  15.850  1.00  0.00           H  
ATOM   4791  N   PRO X 311      39.120  74.520  16.270  1.00  0.00           N  
ATOM   4792  CD  PRO X 311      38.980  75.490  17.330  1.00  0.00           C  
ATOM   4793  CG  PRO X 311      37.530  75.430  17.800  1.00  0.00           C  
ATOM   4794  CB  PRO X 311      36.770  74.810  16.630  1.00  0.00           C  
ATOM   4795  CA  PRO X 311      37.830  73.910  16.000  1.00  0.00           C  
ATOM   4796  C   PRO X 311      37.340  73.780  14.560  1.00  0.00           C  
ATOM   4797  O   PRO X 311      36.560  72.880  14.240  1.00  0.00           O  
ATOM   4798  HA  PRO X 311      37.740  72.940  16.480  1.00  0.00           H  
ATOM   4799  HB2 PRO X 311      36.280  75.470  15.910  1.00  0.00           H  
ATOM   4800  HB3 PRO X 311      36.020  74.210  17.140  1.00  0.00           H  
ATOM   4801  HG2 PRO X 311      37.110  76.370  18.140  1.00  0.00           H  
ATOM   4802  HG3 PRO X 311      37.450  74.790  18.690  1.00  0.00           H  
ATOM   4803  HD2 PRO X 311      38.980  76.500  16.920  1.00  0.00           H  
ATOM   4804  HD3 PRO X 311      39.630  75.420  18.200  1.00  0.00           H  
ATOM   4805  N   ARG X 312      37.820  74.580  13.610  1.00  0.00           N  
ATOM   4806  CA  ARG X 312      37.540  74.520  12.190  1.00  0.00           C  
ATOM   4807  CB  ARG X 312      38.020  75.730  11.380  1.00  0.00           C  
ATOM   4808  CG  ARG X 312      37.010  76.790  10.950  1.00  0.00           C  
ATOM   4809  CD  ARG X 312      37.780  77.860  10.170  1.00  0.00           C  
ATOM   4810  NE  ARG X 312      36.990  79.030   9.800  1.00  0.00           N  
ATOM   4811  CZ  ARG X 312      37.500  80.210   9.400  1.00  0.00           C  
ATOM   4812  NH1 ARG X 312      38.820  80.390   9.250  1.00  0.00           N1+
ATOM   4813  NH2 ARG X 312      36.770  81.220   8.910  1.00  0.00           N  
ATOM   4814  C   ARG X 312      38.060  73.210  11.610  1.00  0.00           C  
ATOM   4815  O   ARG X 312      37.750  72.820  10.490  1.00  0.00           O  
ATOM   4816  H   ARG X 312      38.450  75.310  13.900  1.00  0.00           H  
ATOM   4817  HA  ARG X 312      36.470  74.430  11.990  1.00  0.00           H  
ATOM   4818  HB2 ARG X 312      38.450  75.330  10.460  1.00  0.00           H  
ATOM   4819  HB3 ARG X 312      38.820  76.260  11.880  1.00  0.00           H  
ATOM   4820  HG2 ARG X 312      36.540  77.170  11.860  1.00  0.00           H  
ATOM   4821  HG3 ARG X 312      36.230  76.410  10.300  1.00  0.00           H  
ATOM   4822  HD2 ARG X 312      38.220  77.390   9.290  1.00  0.00           H  
ATOM   4823  HD3 ARG X 312      38.600  78.200  10.800  1.00  0.00           H  
ATOM   4824  HE  ARG X 312      35.990  78.910   9.810  1.00  0.00           H  
ATOM   4825 HH11 ARG X 312      39.420  79.610   9.500  1.00  0.00           H  
ATOM   4826 HH12 ARG X 312      39.240  81.250   8.950  1.00  0.00           H  
ATOM   4827 HH21 ARG X 312      35.760  81.240   9.010  1.00  0.00           H  
ATOM   4828 HH22 ARG X 312      37.240  82.100   8.780  1.00  0.00           H  
ATOM   4829  N   ALA X 313      38.880  72.510  12.400  1.00  0.00           N  
ATOM   4830  CA  ALA X 313      39.490  71.290  11.920  1.00  0.00           C  
ATOM   4831  CB  ALA X 313      40.620  70.750  12.800  1.00  0.00           C  
ATOM   4832  C   ALA X 313      38.390  70.230  11.870  1.00  0.00           C  
ATOM   4833  O   ALA X 313      38.590  69.350  11.040  1.00  0.00           O  
ATOM   4834  H   ALA X 313      39.030  72.790  13.360  1.00  0.00           H  
ATOM   4835  HA  ALA X 313      39.860  71.340  10.900  1.00  0.00           H  
ATOM   4836  HB1 ALA X 313      40.250  70.490  13.790  1.00  0.00           H  
ATOM   4837  HB2 ALA X 313      40.990  69.840  12.330  1.00  0.00           H  
ATOM   4838  HB3 ALA X 313      41.440  71.460  12.910  1.00  0.00           H  
ATOM   4839  N   TYR X 314      37.260  70.340  12.560  1.00  0.00           N  
ATOM   4840  CA  TYR X 314      36.130  69.440  12.480  1.00  0.00           C  
ATOM   4841  CB  TYR X 314      35.450  69.380  13.850  1.00  0.00           C  
ATOM   4842  CG  TYR X 314      36.400  69.120  14.990  1.00  0.00           C  
ATOM   4843  CD1 TYR X 314      37.360  68.100  14.910  1.00  0.00           C  
ATOM   4844  CE1 TYR X 314      38.340  67.920  15.890  1.00  0.00           C  
ATOM   4845  CZ  TYR X 314      38.320  68.830  16.960  1.00  0.00           C  
ATOM   4846  OH  TYR X 314      39.300  68.790  17.920  1.00  0.00           O  
ATOM   4847  CE2 TYR X 314      37.260  69.730  17.170  1.00  0.00           C  
ATOM   4848  CD2 TYR X 314      36.330  69.910  16.140  1.00  0.00           C  
ATOM   4849  C   TYR X 314      35.230  69.630  11.270  1.00  0.00           C  
ATOM   4850  O   TYR X 314      34.100  69.130  11.290  1.00  0.00           O  
ATOM   4851  H   TYR X 314      37.090  71.090  13.210  1.00  0.00           H  
ATOM   4852  HA  TYR X 314      36.510  68.420  12.350  1.00  0.00           H  
ATOM   4853  HB2 TYR X 314      34.760  68.540  13.950  1.00  0.00           H  
ATOM   4854  HB3 TYR X 314      34.840  70.280  13.970  1.00  0.00           H  
ATOM   4855  HD1 TYR X 314      37.480  67.500  14.020  1.00  0.00           H  
ATOM   4856  HD2 TYR X 314      35.620  70.720  16.180  1.00  0.00           H  
ATOM   4857  HE1 TYR X 314      39.020  67.090  15.730  1.00  0.00           H  
ATOM   4858  HE2 TYR X 314      37.250  70.390  18.020  1.00  0.00           H  
ATOM   4859  HH  TYR X 314      39.210  69.510  18.550  1.00  0.00           H  
ATOM   4860  N   ALA X 315      35.600  70.490  10.320  1.00  0.00           N  
ATOM   4861  CA  ALA X 315      34.790  71.020   9.250  1.00  0.00           C  
ATOM   4862  CB  ALA X 315      34.580  72.520   9.430  1.00  0.00           C  
ATOM   4863  C   ALA X 315      35.310  70.540   7.900  1.00  0.00           C  
ATOM   4864  OC1 ALA X 315      35.470  69.330   7.640  1.00  0.00           O  
ATOM   4865  OC2 ALA X 315      35.550  71.370   7.000  1.00  0.00           O1-
ATOM   4866  H   ALA X 315      36.580  70.750  10.310  1.00  0.00           H  
ATOM   4867  HA  ALA X 315      33.820  70.520   9.240  1.00  0.00           H  
ATOM   4868  HB1 ALA X 315      34.290  72.730  10.460  1.00  0.00           H  
ATOM   4869  HB2 ALA X 315      35.500  73.080   9.270  1.00  0.00           H  
ATOM   4870  HB3 ALA X 315      33.780  72.730   8.730  1.00  0.00           H  
ATOM   4871  N   ALA X 316      34.720  56.210  19.700  1.00  0.00           N1+
ATOM   4872  CA  ALA X 316      35.090  57.630  19.620  1.00  0.00           C  
ATOM   4873  CB  ALA X 316      34.430  58.520  20.670  1.00  0.00           C  
ATOM   4874  C   ALA X 316      36.600  57.830  19.510  1.00  0.00           C  
ATOM   4875  O   ALA X 316      37.320  57.940  20.500  1.00  0.00           O  
ATOM   4876  H1  ALA X 316      35.350  55.740  20.340  1.00  0.00           H  
ATOM   4877  H2  ALA X 316      33.810  56.090  20.120  1.00  0.00           H  
ATOM   4878  H3  ALA X 316      34.700  55.740  18.800  1.00  0.00           H  
ATOM   4879  HA  ALA X 316      34.680  58.070  18.710  1.00  0.00           H  
ATOM   4880  HB1 ALA X 316      34.940  59.480  20.770  1.00  0.00           H  
ATOM   4881  HB2 ALA X 316      33.360  58.520  20.500  1.00  0.00           H  
ATOM   4882  HB3 ALA X 316      34.430  58.050  21.650  1.00  0.00           H  
ATOM   4883  N   LEU X 317      37.110  57.760  18.280  1.00  0.00           N  
ATOM   4884  CA  LEU X 317      38.520  57.740  17.940  1.00  0.00           C  
ATOM   4885  CB  LEU X 317      38.780  57.170  16.550  1.00  0.00           C  
ATOM   4886  CG  LEU X 317      38.770  55.650  16.400  1.00  0.00           C  
ATOM   4887  CD1 LEU X 317      38.890  55.470  14.890  1.00  0.00           C  
ATOM   4888  CD2 LEU X 317      40.000  55.050  17.060  1.00  0.00           C  
ATOM   4889  C   LEU X 317      39.150  59.100  18.220  1.00  0.00           C  
ATOM   4890  O   LEU X 317      40.340  59.130  18.520  1.00  0.00           O  
ATOM   4891  H   LEU X 317      36.520  57.400  17.550  1.00  0.00           H  
ATOM   4892  HA  LEU X 317      39.070  57.140  18.670  1.00  0.00           H  
ATOM   4893  HB2 LEU X 317      39.740  57.560  16.220  1.00  0.00           H  
ATOM   4894  HB3 LEU X 317      38.160  57.780  15.900  1.00  0.00           H  
ATOM   4895  HG  LEU X 317      37.890  55.170  16.830  1.00  0.00           H  
ATOM   4896 HD11 LEU X 317      39.180  54.450  14.640  1.00  0.00           H  
ATOM   4897 HD12 LEU X 317      38.000  55.780  14.340  1.00  0.00           H  
ATOM   4898 HD13 LEU X 317      39.680  56.090  14.460  1.00  0.00           H  
ATOM   4899 HD21 LEU X 317      40.930  55.610  16.910  1.00  0.00           H  
ATOM   4900 HD22 LEU X 317      39.890  55.030  18.140  1.00  0.00           H  
ATOM   4901 HD23 LEU X 317      40.060  54.010  16.750  1.00  0.00           H  
ATOM   4902  N   GLU X 318      38.420  60.220  18.180  1.00  0.00           N  
ATOM   4903  CA  GLU X 318      39.010  61.520  18.420  1.00  0.00           C  
ATOM   4904  CB  GLU X 318      38.100  62.710  18.130  1.00  0.00           C  
ATOM   4905  CG  GLU X 318      37.730  62.930  16.660  1.00  0.00           C  
ATOM   4906  CD  GLU X 318      38.980  63.030  15.800  1.00  0.00           C  
ATOM   4907  OE1 GLU X 318      39.590  61.980  15.490  1.00  0.00           O  
ATOM   4908  OE2 GLU X 318      39.340  64.130  15.340  1.00  0.00           O1-
ATOM   4909  C   GLU X 318      39.530  61.510  19.850  1.00  0.00           C
[truncated: 161,234 more chars]
