# Supplementary material for: Rationally derived inhibitors of hepatitis C virus (HCV) p7 channel activity reveal prospect for bimodal antiviral therapy
Source: eLife. 2020 Nov 10;9:e52555. doi: 10.7554/eLife.52555 (PMC7714397; doi:10.7554/eLife.52555)
Supplement: Figure 4—source data 1. [file elife-52555-fig4-data1.zip]

Archive with 28 entries (19 files):
- SD-figure4/
- SD-figure4/A/
- SD-figure4/A/J4-JK332-R21summary.xlsx
- SD-figure4/A/J4-JK332andR21-4uM.pzfx
- SD-figure4/A/J4-JKvsR21.xlsx
- SD-figure4/B/
- SD-figure4/B/DMSO control 18h RED ONLY.tif
- SD-figure4/B/DMSO control 18h.tif
- SD-figure4/B/JK3-32 4uM 18h RED ONLY.tif
- SD-figure4/B/JK3-32 4uM 18h.tif
- SD-figure4/B/R21 DMSO control 18h RED ONLY.tif
- SD-figure4/B/R21 DMSO control 18h.tif
- SD-figure4/C/
- SD-figure4/C/GT1and3JKentry.xlsx
- SD-figure4/C/GT1b3a-titrations.pzfx
- SD-figure4/D/
- SD-figure4/D/PrototypeInhibitorResistance.pzfx
- SD-figure4/D/prototypep7i.xls
- SD-figure4/E/
- SD-figure4/E/Time of addition.pzfx
- SD-figure4/E/TOAsummary.xlsx
- SD-figure4/F/
- SD-figure4/F/HCV gt1b 3a inhibition with Steve's compounds.pzfx
- SD-figure4/G/
- SD-figure4/G/pH1N1-JK332.pzfx
- SD-figure4/G/pH1N1031115_JK332.xlsx
- SD-figure4/H/
- SD-figure4/H/EGF-FACS.pzfx
