# Supplementary material for: Rationally derived inhibitors of hepatitis C virus (HCV) p7 channel activity reveal prospect for bimodal antiviral therapy
Source: eLife. 2020 Nov 10;9:e52555. doi: 10.7554/eLife.52555 (PMC7714397; doi:10.7554/eLife.52555)
Supplement: Figure 4—figure supplement 1—source data 1. [file elife-52555-fig4-figsupp1-data1.zip]

Archive with 2 entries (1 files):
- SD-figureS8/
- SD-figureS8/HCVPP1-JK332-R21.pzfx
