# Supplementary material for: Rationally derived inhibitors of hepatitis C virus (HCV) p7 channel activity reveal prospect for bimodal antiviral therapy
Source: eLife. 2020 Nov 10;9:e52555. doi: 10.7554/eLife.52555 (PMC7714397; doi:10.7554/eLife.52555)
Supplement: Figure 5—source data 1. [file elife-52555-fig5-data1.zip]

Archive with 5 entries (4 files):
- SD-figure5/
- SD-figure5/AlexaGrad061015.xlsx
- SD-figure5/JK332-488expt2.tif
- SD-figure5/JK332expt2v2.tif
- SD-figure5/R21expt2v2.tif
