# Supplementary material for: Rationally derived inhibitors of hepatitis C virus (HCV) p7 channel activity reveal prospect for bimodal antiviral therapy
Source: eLife. 2020 Nov 10;9:e52555. doi: 10.7554/eLife.52555 (PMC7714397; doi:10.7554/eLife.52555)
Supplement: Figure 7—figure supplement 1—source data 1. [file elife-52555-fig7-figsupp1-data1.zip]

Archive with 54 entries (48 files):
- SD-figureS9/
- SD-figureS9/Steve G images/
- SD-figureS9/Steve G images/JK332/
- SD-figureS9/Steve G images/JK332-488/
- SD-figureS9/Steve G images/JK332-488/SteveG_F10_1.tif
- SD-figureS9/Steve G images/JK332-488/SteveG_F11_1.tif
- SD-figureS9/Steve G images/JK332-488/SteveG_F12_1.tif
- SD-figureS9/Steve G images/JK332-488/SteveG_F1_1.tif
- SD-figureS9/Steve G images/JK332-488/SteveG_F2_1.tif
- SD-figureS9/Steve G images/JK332-488/SteveG_F3_1.tif
- SD-figureS9/Steve G images/JK332-488/SteveG_F4_1.tif
- SD-figureS9/Steve G images/JK332-488/SteveG_F5_1.tif
- SD-figureS9/Steve G images/JK332-488/SteveG_F6_1.tif
- SD-figureS9/Steve G images/JK332-488/SteveG_F7_1.tif
- SD-figureS9/Steve G images/JK332-488/SteveG_F8_1.tif
- SD-figureS9/Steve G images/JK332-488/SteveG_F9_1.tif
- SD-figureS9/Steve G images/JK332/SteveG_G10_1.tif
- SD-figureS9/Steve G images/JK332/SteveG_G11_1.tif
- SD-figureS9/Steve G images/JK332/SteveG_G12_1.tif
- SD-figureS9/Steve G images/JK332/SteveG_G1_1.tif
- SD-figureS9/Steve G images/JK332/SteveG_G2_1.tif
- SD-figureS9/Steve G images/JK332/SteveG_G3_1.tif
- SD-figureS9/Steve G images/JK332/SteveG_G4_1.tif
- SD-figureS9/Steve G images/JK332/SteveG_G5_1.tif
- SD-figureS9/Steve G images/JK332/SteveG_G6_1.tif
- SD-figureS9/Steve G images/JK332/SteveG_G7_1.tif
- SD-figureS9/Steve G images/JK332/SteveG_G8_1.tif
- SD-figureS9/Steve G images/JK332/SteveG_G9_1.tif
- SD-figureS9/Steve G images/R21/
- SD-figureS9/Steve G images/R21/SteveG_E10_1.tif
- SD-figureS9/Steve G images/R21/SteveG_E11_1.tif
- SD-figureS9/Steve G images/R21/SteveG_E12_1.tif
- SD-figureS9/Steve G images/R21/SteveG_E1_1.tif
- SD-figureS9/Steve G images/R21/SteveG_E2_1.tif
- SD-figureS9/Steve G images/R21/SteveG_E3_1.tif
- SD-figureS9/Steve G images/R21/SteveG_E4_1.tif
- SD-figureS9/Steve G images/R21/SteveG_E5_1.tif
- SD-figureS9/Steve G images/R21/SteveG_E6_1.tif
- SD-figureS9/Steve G images/R21/SteveG_E7_1.tif
- SD-figureS9/Steve G images/R21/SteveG_E8_1.tif
- SD-figureS9/Steve G images/R21/SteveG_E9_1.tif
- SD-figureS9/Steve G images/Wild type/
- SD-figureS9/Steve G images/Wild type/SteveG_A10_1.tif
- SD-figureS9/Steve G images/Wild type/SteveG_A11_1.tif
- SD-figureS9/Steve G images/Wild type/SteveG_A12_1.tif
- SD-figureS9/Steve G images/Wild type/SteveG_A1_1.tif
- SD-figureS9/Steve G images/Wild type/SteveG_A2_1.tif
- SD-figureS9/Steve G images/Wild type/SteveG_A3_1.tif
- SD-figureS9/Steve G images/Wild type/SteveG_A4_1.tif
- SD-figureS9/Steve G images/Wild type/SteveG_A5_1.tif
- SD-figureS9/Steve G images/Wild type/SteveG_A6_1.tif
- SD-figureS9/Steve G images/Wild type/SteveG_A7_1.tif
- SD-figureS9/Steve G images/Wild type/SteveG_A8_1.tif
- SD-figureS9/Steve G images/Wild type/SteveG_A9_1.tif
